# Supplementary material for: A Global Screen for Assembly State Changes of the Mitotic Proteome by SEC-SWATH-MS
Source: Cell Syst. 2020 Feb 26;10(2):133–155.e6. doi: 10.1016/j.cels.2020.01.001 (PMC7042714; doi:10.1016/j.cels.2020.01.001)
Supplement: Table S1. Global Protein Quantification Summary Table, Related to Figure 1 [file mmc2.xlsx]

## Sheet: Legend ST1
Supplemental Table ST1: Global protein quantification summary table
related to Figure 1
Legend
column	description
uniprot_id	Uniprot Accession number
Fx.interphase.intensity.mean	Intensity mean in fraction x in extracts from cells in interphase
Fx.mitosis.intensity.mean	Intensity mean in fraction x in extracts from cells in prometaphase/mitosis
Fx.y.intensity.sem	Standard error of the mean, the standard deviation of the original distribution divided by the root of the sample size
Entry_name	Uniprot Entry name
Gene_names	Uniprot Gene names
Protein_names	Uniprot Protein names
quant_peptides_used	The two peptides (full sequence including unimod tags for modifications) that were selected to quantify the protein, selected based on (i) sibling peptide correlation, i.e. good quantitative agreement along SEC, and (ii) highest cumulative intensity (out of the well-correlated set).
protein_mw	Uniprot-annotated molecular weight (kDa)
monomer_fraction	predicted monomer elution SEC fraction based on protein_mw and external size calibration

## Sheet: ST1
uniprot_id	F1.interphase.intensity.mean	F2.interphase.intensity.mean	F3.interphase.intensity.mean	F4.interphase.intensity.mean	F5.interphase.intensity.mean	F6.interphase.intensity.mean	F7.interphase.intensity.mean	F8.interphase.intensity.mean	F9.interphase.intensity.mean	F10.interphase.intensity.mean	F11.interphase.intensity.mean	F12.interphase.intensity.mean	F13.interphase.intensity.mean	F14.interphase.intensity.mean	F15.interphase.intensity.mean	F16.interphase.intensity.mean	F17.interphase.intensity.mean	F18.interphase.intensity.mean	F19.interphase.intensity.mean	F20.interphase.intensity.mean	F21.interphase.intensity.mean	F22.interphase.intensity.mean	F23.interphase.intensity.mean	F24.interphase.intensity.mean	F25.interphase.intensity.mean	F26.interphase.intensity.mean	F27.interphase.intensity.mean	F28.interphase.intensity.mean	F29.interphase.intensity.mean	F30.interphase.intensity.mean	F31.interphase.intensity.mean	F32.interphase.intensity.mean	F33.interphase.intensity.mean	F34.interphase.intensity.mean	F35.interphase.intensity.mean	F36.interphase.intensity.mean	F37.interphase.intensity.mean	F38.interphase.intensity.mean	F39.interphase.intensity.mean	F40.interphase.intensity.mean	F41.interphase.intensity.mean	F42.interphase.intensity.mean	F43.interphase.intensity.mean	F44.interphase.intensity.mean	F45.interphase.intensity.mean	F46.interphase.intensity.mean	F47.interphase.intensity.mean	F48.interphase.intensity.mean	F49.interphase.intensity.mean
A0AVT1	0	0	0	0	0	0	0	0	0	0	0	0	0	0	0	0	0	0	0	0	0	0	0	0	0	0	0	0	0	0	0	0	0	0	0	0	43031.4	250456	855510	1.67205e+06	1.69112e+06	983445	337246	148750	82929.1	54286.6	39084.6	20042.6	0
A0FGR8	95258.5	206067	309526	345930	330430	344404	358155	300383	271292	275818	268213	256833	240517	202154	170987	167366	155208	137566	118257	102975	101415	100251	86262.3	76319.3	81294.2	37681.1	31714.8	17444.2	19694.8	22809.2	20607	29299.1	20818	15617.8	8281.57	5614.64	0	0	0	0	0	0	0	0	12775.7	12455.7	9004.87	0	0
A0MZ66	0	0	0	0	25736.5	33029.6	34781.5	42152	48643.4	73477.6	112281	114925	96908.1	91657.7	119648	123764	131885	126076	142461	183744	241622	337006	463986	513485	403893	281259	127502	78776.8	58822.7	39768.8	16432.8	12564.4	9945.47	0	0	0	0	0	0	0	0	0	0	0	0	0	0	0	0
A0PJW6	29855.5	46742.5	71103.2	88186.9	87847.8	101354	106698	129290	119487	129971	134699	110831	108571	106817	124017	160277	142266	128772	105396	95423	89944.8	95028.4	49552.4	33918.8	16791.9	16312.3	14752.1	0	0	0	0	0	0	0	0	0	0	0	0	0	0	0	0	0	0	0	0	0	0
A1L0T0	39299.4	83973	127289	176649	206132	230365	260914	248510	227448	241667	236419	233331	219258	200334	180099	164935	145509	113553	104402	92695.4	88816.8	78989.7	67559.9	57999.2	46544.4	43027.4	30802.8	25465.8	24861.7	27403.9	20043	19847	10117.8	7264.27	3353.88	2215.18	2948.45	3375.12	3752.84	0	0	0	0	0	0	0	0	0	0
A1X283	0	0	0	0	0	0	0	0	0	0	0	0	0	0	0	0	0	0	6877.97	6571.42	26115.9	26281.4	43565.9	49065.3	79694.3	105901	106459	105872	225472	453424	566785	420738	234752	157302	139535	121993	119741	110854	85894	60776.3	47888.5	40045	28358	27438.3	45606.2	70567.1	120198	80228	46781.1
A2RRP1	30324.8	69620.6	94259.1	111255	102928	97548.4	92086.8	56878.8	30960.9	22984	7481.76	4001.48	0	0	0	0	0	0	0	0	0	0	0	0	0	0	0	0	0	0	0	0	0	0	0	0	0	0	0	0	0	0	0	0	0	0	0	0	0
A2RU67	10267.5	21954.7	27417.1	37803.9	46684	48599.2	50578.9	42776.9	41038	42438.5	32638.2	28220.4	22271.3	20138.1	17833.9	17084.8	15883	12945.8	11558.1	3374.3	4044.84	1881.74	2126.7	0	0	0	0	0	0	0	0	0	0	0	0	0	0	0	0	0	0	0	0	0	0	0	0	0	0
A2RUC4	0	0	0	0	0	0	0	0	0	0	0	0	0	0	0	0	0	0	0	0	0	0	0	0	0	0	0	0	0	0	0	0	0	0	0	0	0	0	0	15333.3	97120.5	204886	251547	133283	49679.1	0	0	0	0
A2RUS2	0	16009.9	15420.4	16027	0	0	0	0	0	0	0	0	0	17882.1	17056.8	16716.2	0	0	0	0	0	0	0	0	0	0	0	0	32943.5	53522	72117.8	79158.5	72354.1	45616.5	0	0	0	0	0	0	0	0	0	0	0	0	0	0	0
A3KMH1	2493.22	14588.6	20238.5	29281.4	35994.2	39672.5	42593.5	38648.7	37672	41980.9	42834.8	43873.9	42286.9	41785.6	43836.1	42025.3	42023.3	39848.3	36113.9	37272.5	31820.2	33266.6	35954	35091.3	37886.3	33966.5	35577.4	37675.6	41795.9	44334.5	39864.1	31881.9	26938.8	32194	31605.3	24416.4	15529.3	11274.2	6624.61	6018.75	14235.2	19254.1	3929.94	0	0	0	0	0	0
A3KN83	0	0	0	0	0	0	0	0	0	0	0	0	0	0	0	0	0	0	0	0	0	0	0	0	16371.9	56971	50494.9	50236	115585	231109	265978	163188	76740.2	54896.9	43886.1	47110.9	41334.3	25486.3	6082.08	4796.18	0	0	0	0	0	0	0	0	0
A4D1P6	25064.9	116537	165871	176911	134743	121682	124088	107317	60745.6	56755	69714.5	45919.9	45045.8	22024.3	13636	8782.15	5761.97	3468.17	0	0	0	0	0	0	0	0	0	0	0	0	0	0	0	0	0	0	0	0	0	0	0	0	0	0	0	0	0	0	0
A5A3E0	0	0	0	0	0	0	0	0	0	0	0	0	0	0	0	0	0	0	0	0	0	0	0	0	0	0	0	0	0	0	0	0	0	0	0	0	0	0	0	0	0	0	0	0	0	0	0	0	0
A5D8V6	3721.82	28949.8	32737.2	23210.6	20424.3	0	0	0	0	0	0	0	0	0	0	0	0	0	0	0	0	0	0	0	0	0	35658.4	52577	94392.5	100007	73146.6	36129	23986.2	0	0	0	0	0	0	0	0	0	0	0	0	0	0	0	0
A5PLL7	17258.8	57511.7	100202	107784	143874	150555	206328	180981	189361	205703	190639	232197	217309	210495	173528	170139	141747	117500	74346.6	56923.4	62248.3	56156	41107.7	27080.6	18451.9	16808.4	5077.23	3970.89	3338.89	1810.81	1271.7	0	0	0	0	0	0	0	0	0	0	0	0	0	0	0	0	0	0
A5PLN9	0	0	0	0	33075.4	54965.4	47717.3	68450.7	53598.1	66166.7	36355.8	10722.1	15154.5	12825.6	0	0	0	0	0	0	0	0	0	0	0	0	0	0	0	0	8838.79	11818.8	14443	16444.7	0	0	0	0	0	0	0	0	0	0	0	0	0	0	0
A5YKK6	139788	247930	414789	445479	370886	357907	373132	242750	208740	245537	287604	271624	223364	109815	110432	97574.2	83405	73484.1	64578.4	61097.4	58307.6	17585.2	11612.9	8275.72	0	0	0	0	0	0	0	0	0	0	0	0	0	0	0	0	0	0	0	0	0	0	0	0	0
A6NDG6	0	0	0	0	0	0	0	0	0	0	0	0	0	0	0	0	0	0	0	0	0	0	0	0	0	0	0	0	0	0	0	0	0	0	0	8017.79	8167.06	15816.6	28668.1	44331	64855.6	159702	427872	1.46094e+06	3.76725e+06	4.9444e+06	2.40584e+06	684258	318029
A6NDU8	0	0	0	0	0	0	0	0	0	0	0	0	0	0	0	0	0	0	0	0	0	0	0	0	0	0	0	0	0	0	0	0	0	0	0	0	0	0	0	0	0	0	0	0	0	0	0	0	0
A6NED2	0	0	0	0	0	0	0	0	0	0	0	0	0	0	0	3545.2	20409.9	35640.7	32237.6	25982.6	19976.4	19696	16078.6	6850.87	0	0	0	0	0	0	0	0	0	0	0	0	0	0	0	0	0	0	17783.7	12165.7	10245.6	52614.5	128955	172798	130510
A6NHR9	1290.32	3938.53	4488.39	8285.6	8849.55	11740.6	13452.8	122859	265045	297057	190546	63047.8	22657.7	12906.3	9982.21	13281.5	14327.4	12151.7	6277.52	6326.27	0	0	0	0	0	0	0	0	0	0	0	0	0	0	0	0	0	0	0	0	0	0	0	0	0	0	0	0	0
A6NIH7	0	0	0	0	0	0	0	0	0	0	0	0	0	0	0	0	0	0	0	0	0	0	0	0	0	0	0	0	0	0	0	0	3010.53	7663.24	13525	11220.6	12701.8	16062.6	11092.6	8627.97	5904.99	6341.9	0	0	29465.5	65344.9	174166	191530	145181
A6NKD9	0	0	0	0	0	0	0	0	0	0	0	0	0	0	0	7383.06	19812.1	18280.4	26404.2	38427.3	54464.7	70205.5	47271.4	26871.8	15452.1	20231.1	8411.55	6167.64	0	0	0	0	0	0	0	0	0	0	0	0	0	0	0	0	0	0	0	0	0
A6NKF1	0	0	0	0	0	0	0	0	0	0	0	0	0	0	0	0	0	0	0	0	0	0	0	0	0	0	0	0	0	0	0	0	0	0	0	0	0	0	0	19634	84607.7	291482	388505	257629	71764.8	13814.6	0	0	0
A7E2V4	24454.5	40881.5	60423.3	71165.5	55140.6	70400.3	70440.7	46721.9	25067.8	20791	18418.9	21123.8	15561.7	14948.2	13391.3	12145.3	0	0	0	0	0	0	0	0	0	0	0	0	0	0	0	0	0	0	0	0	0	0	0	0	0	0	0	0	0	0	0	0	0
A8MXV4	0	0	0	0	0	0	0	0	0	0	0	0	0	0	0	0	0	0	0	0	0	0	0	0	0	0	0	0	0	0	0	0	0	0	0	0	0	0	0	0	0	0	0	0	0	0	0	38170.7	178572
A9UHW6	0	0	0	0	0	0	0	0	0	0	0	0	0	0	0	0	0	0	0	0	0	0	0	0	0	0	0	0	0	0	0	0	0	0	0	0	0	11360.3	55035.5	117763	137913	101180	14074.4	10969.9	34530.2	29379.6	15920.2	0	0
C9JLW8	0	0	0	0	0	0	0	0	0	0	0	0	0	0	0	0	10922.2	53439.9	72138	117273	170481	130926	82916.4	53947.8	27986.1	0	0	0	5562.31	1316.06	12854.8	53589.4	3958.17	49909.9	70775.9	63800.5	14558.2	9937.55	0	0	0	0	0	0	0	0	0	0	0
L0R6Q1	23017.6	38515.1	67466.4	99401	135022	162265	185137	165959	157243	165713	154590	178186	159935	164286	173545	177650	172846	151030	139874	129234	149591	148401	122672	131009	141265	150562	146950	142971	162968	155140	169012	193378	241543	355747	426348	465158	562772	610554	453701	330220	204410	190889	86896.9	38804.2	40545.7	39523.7	11772.3	15453.6	13687.1
O00115	0	0	0	0	0	0	0	0	0	0	0	0	0	0	0	0	0	0	0	0	0	0	0	0	0	0	0	0	0	0	0	0	0	0	0	0	0	0	0	0	0	0	0	7377	20348.7	125542	451213	792685	845650
O00116	51749.6	95737.7	148577	197734	255051	355950	447522	503202	572938	744457	781666	743157	636083	524668	419252	321019	254933	194579	163589	116695	111616	106591	90972.2	90624.1	100671	112379	92510.1	43041.8	50681.3	81376.8	82629.3	93469.1	114357	115159	103771	103820	97143.1	96335.1	64416.4	51060.1	21056	27426.6	0	0	51641.3	93981.8	99687.3	74706.5	39596.4
O00139	22453.3	58417.1	83002.9	72343.4	46688.9	40466.1	40956.5	39635	41172.4	38587.8	23894.6	8144.91	7780.7	5913.02	6555.27	10799.5	12047.8	11129	10968.4	11141	12183.3	13224.1	12610.6	14163.6	23450.9	29875.9	31064.9	33419.2	32410.2	36940.3	52359.9	59528.1	53843.4	55290.8	37668.4	26794.3	26437.3	14375.1	8136.19	0	0	0	0	0	0	0	0	0	0
O00148	6261.2	6284.38	7204.36	7946.82	6167.48	6475.41	8885.44	7285.93	9303.46	9715.45	16128.2	12350.1	8185.65	11188.2	15749.5	20499.7	21175.8	14988.2	15253.3	16603.2	17296.9	15168.7	12118.9	11720.8	14220.3	8441.89	10833.8	14263	28357.1	29765.1	36780.8	36138.5	25960.9	24279.8	25440.6	21383.8	28953.6	28598.9	20017.8	24414.8	29005.5	49179.2	174234	513642	876473	911118	347720	93365	42587.5
O00151	0	0	0	0	0	0	0	0	0	0	0	0	0	0	0	0	0	0	0	0	0	0	0	0	0	0	0	0	0	9005.2	22536.2	52247.1	87367.6	94420.6	133158	206493	391820	860013	1.45011e+06	1.8092e+06	1.37344e+06	563402	98081.9	69524.3	24937.4	18806.8	58394.3	50001.9	36179.4
O00154	0	0	0	0	0	0	0	0	0	0	0	0	0	0	0	0	0	0	0	0	0	0	0	0	0	0	0	0	0	0	0	0	0	0	0	18013.8	25380	53939.8	98996.1	216188	423466	808168	1.04686e+06	1.00876e+06	722402	784264	851491	1.90539e+06	2.96052e+06
O00159	89915.1	98931.5	89460.1	71832	70061.4	70224.3	49763.5	40757.6	20954.6	20133.5	26530.4	32237.5	26529.9	15745.1	21034.8	26369.2	32027.8	27779.8	34978.7	22285.4	19876.5	24224.7	9583.15	4343.71	18447.1	42686.1	53412.9	51094.3	52587	41583.2	38399.3	40651.7	33730.9	9696.59	7093.72	6406.49	5097.36	3878.96	0	0	0	0	0	0	0	0	0	0	0
O00161	31010.5	52327.9	82188.7	112430	120431	137403	144340	141776	125844	127025	133525	116432	117300	106791	96985.9	75751.3	60790.7	46704.8	45131.3	41568.5	36061.1	23933.1	22826.5	10825.5	10637.1	10769.4	0	0	9457.47	10192.3	13201.4	16855.5	21969.6	26698.4	37476.1	30482.3	34771.7	32571	39755.8	68248.1	129320	157783	100324	86817.7	26031.5	0	0	0	0
O00165	48764.5	93130.9	99721.3	124416	116322	124447	120732	112452	94465.5	103234	92336.7	87002	81621.6	64303	62911.8	60511.9	51616.8	42842.8	38982.2	34282.7	34421.2	36832.8	27882.9	17402.6	9980.22	2897.28	4897.11	4822.24	2906.65	16674.1	16088	24258.8	9044.97	8682.07	7555.53	7962.33	10826.6	7950.31	5371.89	4999.07	0	0	0	0	0	0	0	0	0
O00170	3947	20286.5	34950	42551.1	37996.1	38951.3	39895.9	40868	38938.7	48826.9	48824.4	34104	34199.6	30994.2	39247.9	40068.1	38349.6	31048.6	20712.7	20945.9	22491	32646.9	34483.8	30335.9	35076.1	39868.6	51612	72169	69260.9	65113.7	56926.4	48701	45224.3	51444.1	47243.3	81638.7	98817.6	124283	156092	154556	149341	158470	124386	183380	558579	1.76596e+06	2.73936e+06	2.2194e+06	760350
O00178	0	4281.15	9728.49	10845.2	10758.7	0	0	0	0	0	0	0	0	0	0	0	0	0	0	0	0	0	0	0	0	0	0	0	8855.28	7233.89	17610.8	20942.3	21112.2	29450.4	37119.5	65431.2	161958	338514	330898	214414	176588	160927	122329	97389.9	36267.9	0	0	0	0
O00186	38042.7	86307.2	135933	157406	192181	208220	225011	190904	180432	185350	185626	186374	173100	147812	129863	110016	100329	83374.6	51738.3	43099.7	42681.6	39960	31300.5	26174.1	29255.2	24092.9	23236.1	17936.4	23340.3	12016.1	9755.33	11986.6	9931.26	10640.6	9936.68	10538.2	10334.7	11258.9	12045.8	14539.2	18581.3	23499.1	24279.8	24712.3	29868.3	58160.2	58957.3	77660.9	56750.1
O00189	318.056	16531.5	18725.7	10205.5	9394.49	0	0	0	0	0	21584.3	15342.5	16030.6	10832.3	0	0	0	0	0	0	0	0	0	0	0	0	0	0	0	28276.9	85191.6	108738	97361.2	72269.1	32561	3897.94	0	0	0	0	0	0	0	0	0	0	0	0	0
O00193	0	0	0	0	0	0	0	0	0	0	0	0	0	0	0	0	0	0	0	0	0	0	0	0	0	0	0	0	0	0	0	0	0	0	0	0	0	6408	19406.9	80300.3	150937	262337	383255	363191	228104	47957.1	21760.6	16513.5	0
O00203	23198.7	66170.1	88385.4	104345	104401	125933	155768	150612	149645	178160	184599	174563	137728	116288	109762	105476	97306.2	96682	99865.9	109046	139962	151828	149422	156301	154305	95215.6	43977.8	30185.5	31017.3	18365.6	10876.8	8531.47	7039.07	6915.6	5839.66	0	0	0	0	0	0	0	0	0	0	0	0	0	0
O00213	0	0	0	0	0	0	0	0	0	0	0	0	0	0	0	0	0	0	0	0	0	0	0	0	0	0	0	0	0	0	0	0	0	0	0	0	0	0	0	0	0	0	0	0	0	0	0	0	0
O00217	104132	182645	225438	250530	252221	254074	262465	240620	221907	233754	227303	209168	216996	188668	205654	174596	144645	131203	120347	104183	93372.9	68383.5	59577.7	33430.9	22868.4	10147.9	12276.6	11460.7	34950.7	15112.8	27129.2	19820.1	25117.3	18187.1	15770.7	5233.63	0	0	0	0	0	0	0	0	0	0	0	0	0
O00220	0	0	19688.4	22977.8	67201.2	70805.1	75105.1	56715.8	55526.7	68390.8	84036.4	75708.1	54998	48871.1	53709.9	53083.7	47430	38022.8	35927.9	9148.44	7578.98	2585.9	0	0	0	0	0	0	0	0	0	0	0	0	0	0	0	0	0	0	0	0	0	0	0	0	0	0	0
O00221	0	0	0	0	0	0	0	0	0	0	0	0	0	0	0	0	0	7433.69	11048.5	18075.1	32278.5	46521.2	51194.6	30326	15654	9594.98	2103.49	2006.13	2545.37	0	0	0	0	0	0	0	0	0	0	0	0	0	0	0	0	0	0	0	0
O00231	102676	219508	342708	430700	471081	544357	630316	603785	616614	831297	920363	1.03808e+06	941863	848208	795168	752965	682192	529765	359374	228773	156506	125260	100519	97748	91185.6	101251	161973	242328	267153	178698	106722	68441.7	88688.6	87040.8	57317.8	28605.7	29703	8410.4	10382.8	17390.6	13622.7	20589.5	86768.6	275200	395916	304174	129660	29303.5	9200.36
O00232	60663.1	128863	166306	218907	268414	321412	347810	354147	383719	431580	482872	516209	542600	472518	431729	431886	402084	336871	239709	152430	103627	68794.7	63714.3	43659.1	31536.7	58031.4	104545	148836	91910.1	73704.8	19962.8	26886.9	21337.1	10559.9	5869.21	0	0	0	0	0	0	0	0	0	0	0	0	0	0
O00233	34681.1	84077.4	115533	149260	179840	212248	229190	232639	239366	266775	271681	274539	290542	271244	277899	291824	274563	244323	225746	197242	178497	173745	171660	135130	130300	130561	114090	93903	85080.5	100974	93143.6	93910.7	73540.5	72325.1	69859.5	64766.9	106037	264226	477280	502707	307889	167812	89521.8	71373.1	72664.3	118512	228257	204692	120937
O00244	0	0	0	0	0	0	0	0	0	0	0	0	0	0	0	0	0	0	0	0	0	0	0	0	0	0	0	0	0	0	0	0	0	0	0	0	0	0	0	0	0	0	0	0	0	0	0	0	0
O00264	111612	240815	346079	413047	524794	606431	649958	649853	644317	647708	645095	607826	572543	527165	479063	419706	356539	265619	233512	206192	180646	147980	149946	116492	106568	112598	99497.2	72991.8	78823.1	56231.8	48511.8	55075.7	58218.6	56418.2	52759	44758	54617.1	47233.4	55494.9	47856.7	40959.6	22811.4	0	0	0	0	0	0	0
O00267	0	0	0	0	0	0	0	0	0	0	0	0	0	0	0	0	0	0	0	0	0	0	0	0	0	7760.47	33830.5	98641.3	236257	533155	786845	607934	265666	119972	81254.7	74176	52891.8	43664	17248.3	6086.64	5330.24	0	0	0	0	0	0	0	0
O00268	0	22576	44128.5	74208.7	80704	64742.5	40035.7	15958.3	8183.03	6833.78	7545.23	4109.52	0	0	0	0	4372.44	5816.69	4245.56	0	0	0	0	0	0	0	0	0	0	0	0	0	0	0	0	0	0	0	0	0	0	0	0	0	0	0	0	0	0
O00273	0	0	0	0	0	0	0	0	0	0	0	0	0	0	0	0	0	0	0	0	0	0	0	0	0	0	0	0	0	0	4940.73	23831.5	37078.6	77048.2	97864.5	139492	292091	528673	602465	693816	1.3341e+06	2.03018e+06	1.41359e+06	692928	345369	241352	305670	446656	695484
O00287	0	0	0	0	0	0	0	0	0	0	0	0	0	0	0	0	0	0	0	0	0	0	0	0	0	0	0	0	0	0	0	0	0	0	0	0	0	0	0	0	0	0	0	0	0	0	0	0	0
O00291	0	0	0	0	0	0	0	0	0	0	0	0	0	0	0	0	0	0	0	0	0	0	0	0	0	0	0	0	0	0	0	0	0	0	0	0	0	0	0	0	0	0	0	0	0	0	0	0	0
O00299	0	0	0	0	0	0	15486.8	10429.5	14901.7	20732.4	14488.6	14173.9	0	0	0	0	0	0	0	0	0	0	0	0	0	0	0	0	20457.8	8127.76	5535.49	10123	24897.4	21370.3	14699.4	12943.6	0	0	0	0	0	0	0	0	0	22464.6	505954	4.16161e+06	1.47035e+07
O00303	31646.8	80461.6	96043.2	177358	149761	181428	215131	219050	243889	241869	266660	331073	550232	1.19273e+06	1.96066e+06	1.95778e+06	1.20759e+06	562452	282696	186348	169569	164909	148085	146922	139660	92463.3	69335.6	81483	83817	110898	89593.7	113074	94706.5	83521.4	79622.5	86303.1	338137	1.01872e+06	1.82964e+06	1.49723e+06	638034	241688	142571	77604.3	56031.8	28190.8	22457.1	17640.5	0
O00330	5816.4	67190.1	262436	295782	178914	129282	85107.9	36935.2	36189.3	35658.6	34220.5	31249.1	34346.2	31892.5	49761.7	51210.1	55422.1	61356.9	56673	50729.4	58299.2	60174.2	57417.9	38465.5	41361.8	34217.1	33921.7	21503.2	31138.4	28071.5	23174.7	47547.5	43072.5	77957.8	142311	271131	418220	342458	180364	40949.6	0	0	0	0	0	0	0	0	0
O00399	10284.8	17860.8	22849.1	20471.5	16931.6	18697.9	28760.7	43014.1	46571.1	50430.6	112675	220763	295343	337944	244879	121667	46882.1	27565.2	16676.6	0	0	0	0	0	0	0	0	0	0	0	0	0	0	0	0	0	0	0	0	0	0	0	0	0	0	0	35767.1	79122.3	93640.8
O00400	0	0	0	89371.7	129252	125818	130916	122362	112598	131787	118693	117505	105580	34330.1	41547.4	71456.1	65482.1	52196.1	43290.7	37655.3	15435.7	0	0	0	0	0	0	0	0	0	0	0	0	0	0	0	0	0	0	0	0	0	0	0	0	0	0	0	0
O00401	0	0	0	0	0	0	0	0	0	0	0	0	0	0	0	0	0	0	2697.67	15113.8	36538.4	73819.5	130965	269085	376711	284059	179427	119733	93889.6	87215.8	86376.5	90024	96536.6	87427.1	68937.7	57357.9	51404.8	52242.5	59245.2	38919.2	0	0	0	0	0	0	0	0	0
O00410	105330	244767	430115	571357	588949	682412	736522	609254	532330	576231	544184	550197	504596	490273	453457	436513	413130	327535	296381	246335	232924	218023	195648	178390	173837	176836	175666	155909	178748	167617	180579	224934	313896	443477	338684	309177	280673	423071	937584	2.4096e+06	4.78603e+06	5.55696e+06	2.71214e+06	892512	328522	234744	152705	137515	112439
O00411	57014.6	120884	160542	134576	101512	72232.2	75721.6	64311.2	52979.2	37598.4	24159.1	21604.8	18670.2	15370.3	14895.8	12577.7	10683.5	6282.37	7450.81	0	0	0	0	0	0	0	0	0	0	0	0	0	0	0	0	0	0	0	0	0	0	0	0	0	0	0	0	0	0
O00418	3311.32	11321	17182.4	19575.1	0	0	0	0	0	0	0	0	0	0	0	0	0	0	0	0	0	0	0	0	0	0	0	0	0	10701.9	17918	14218.4	17010.1	21422.1	50003.3	129706	273091	362032	251735	130364	62881.1	21490.3	4668.71	0	0	0	0	0	0
O00425	96778.1	209034	248766	228283	179654	144435	151363	155690	149028	135588	129812	103833	82334.3	52389.5	35703.1	27569.8	17203.7	8309.97	5651.97	0	0	0	0	0	0	0	0	0	0	0	0	0	0	0	0	0	0	0	0	0	0	0	0	0	0	0	0	0	0
O00429	0	0	0	0	0	0	0	0	0	0	7068.83	6896.27	6420.59	6063.52	4325.65	5332.82	18424	18614.4	23069.5	22080.6	28229.5	28390.3	34308.5	35333.4	30366.6	48160.5	89967.7	106468	128723	211024	744101	2.20367e+06	3.50332e+06	2.94052e+06	1.2012e+06	351973	163533	128947	116811	126013	101478	41003.7	10356.9	0	8074.63	14055.5	13702.3	16379.2	12211.4
O00442	18919.1	53301.6	63173.9	69530.6	62234	71069.1	88392.6	106328	102824	92159.9	64117.1	47078.9	43606.2	43733.5	35546.7	29582.7	21918.3	23772	26619.4	24665	5890.1	2677.12	0	0	0	2598.65	2786.12	3352.04	9409.22	8899.53	9658.27	7432.45	9068.85	7497.27	8684.15	7554.51	8014.45	4531.61	4744.8	6377.85	13638.8	15766.6	15719	24266.5	32539	35320.2	28697.6	32236.4	69675
O00459	0	0	0	0	0	0	0	0	0	0	0	0	0	0	0	0	0	0	0	0	0	0	0	0	0	0	0	0	0	0	0	0	0	23924.7	65729.4	79801.7	65062.3	30539.1	0	0	0	0	0	0	0	0	0	0	0
O00461	333764	720409	940783	826800	674034	510861	364664	237141	145913	102108	68095.6	47986.5	27657.1	31922.9	20153.2	15310.1	12727	14388.9	10904.3	3822.05	0	0	0	0	0	11475.5	13136.9	9465.3	6688.77	9470.94	8125.36	7434.7	6322.56	0	0	0	0	0	0	0	0	0	0	0	0	0	0	0	0
O00462	0	0	0	0	0	0	0	0	0	0	0	0	0	0	0	0	0	0	0	0	0	0	0	0	0	0	0	0	23438.8	24150.6	1481.85	0	0	0	0	0	0	0	0	13777.1	96196.7	130359	103844	67429	0	0	0	0	0
O00468	133548	330936	345177	246557	181000	111244	70855	34726.4	18036.7	6910.28	0	0	0	0	0	0	0	0	0	0	12678.1	16608.3	16719.8	8910.14	0	0	0	0	0	15027.5	7124.85	7905.2	7164.72	0	0	0	0	0	0	0	0	0	0	0	0	0	0	0	0
O00469	145807	274059	306423	283016	213631	186395	156233	119822	103399	113703	103656	97427.8	96016.2	91250.9	93198.4	87920.3	87902.2	77981.8	76842.5	72665.2	75641.1	74538.3	78205.6	82621.6	101579	107365	114654	134946	192340	308079	763166	2.05188e+06	2.97609e+06	2.33016e+06	885150	286374	163409	131708	114024	115008	156463	195725	121812	75996	33540.4	29451.2	9229.31	8589.86	12829.8
O00470	0	0	0	0	0	0	0	0	0	0	0	0	0	0	0	0	0	0	0	0	0	0	0	0	0	0	0	0	0	0	0	56675	84728	116808	133341	139453	114068	95815.8	71771.7	3753.78	5520.13	0	0	0	0	0	0	0	0
O00471	43101.5	68698.9	80152.2	89551.9	102456	104111	95913.8	84347	65290.4	76966.9	86997	57432.9	50412.6	15878.8	19851.8	18740.1	33525.4	20028.9	19246.1	12612.7	7076.57	6857	0	0	0	0	0	0	0	0	0	0	0	0	0	0	0	0	0	0	0	0	0	0	0	0	0	0	0
O00483	264903	406344	529419	581242	528649	524731	566763	471680	449426	566652	483489	633327	565717	567744	533873	517097	464493	405881	372522	348284	360750	320631	243415	240980	245974	225507	203599	192957	173862	177573	156532	168257	162636	157608	139532	140631	123336	140735	135228	133417	156001	210856	286437	299305	188662	117143	26993.6	26413.2	33701
O00487	112629	262781	417199	544734	540059	670416	812240	803495	777508	940568	1.18186e+06	1.30206e+06	1.2457e+06	1.16081e+06	1.10174e+06	1.01371e+06	899210	766441	509806	290991	198501	144731	129120	81620.4	81915.8	90599.3	135430	257468	296295	192164	106941	63656.5	61605.6	64652.7	49040	35204.6	28838.1	28914	21549.1	21170	22192.1	22296.4	21113.4	10333.8	11407.6	9407.54	28622.2	35615.1	22012.8
O00499	0	0	0	2679.57	5834.77	10904.9	16017.5	27066	91237	164068	216858	342332	362599	363817	349527	299983	259835	220614	196381	189414	191349	175149	138779	129557	97005.1	110717	108344	79503.2	45385	37207.2	43314.5	36584.3	36540.8	21260.3	19509.8	16091	16861.2	18342.2	17839.9	15224.4	16362.7	20004.5	6654.82	5593.72	7263.58	0	0	0	0
O00505	6298.3	44004.9	67388.1	73909.5	29860.3	28957.4	29927.4	33829.2	32036.2	36032	26374.1	25780.6	30536.6	29476.1	27091.5	29645.8	29008.6	26285.1	27485	25105.7	26451.5	30449.7	31591.2	30482.7	47754.2	49211	46099.8	46597.5	58475.1	89997.1	183867	262915	247856	244156	237920	187283	152557	149845	159736	198927	226521	195383	77466.9	47071.2	31530	23707.1	13680	6072.62	4670.92
O00506	0	0	0	0	0	0	0	0	0	0	0	0	0	0	0	0	0	0	0	0	0	0	0	0	0	0	0	0	0	0	0	0	0	0	0	0	0	0	0	0	15658.8	66048.2	129338	150215	99377.7	14367.1	13582	14529.4	14228.9
O00541	24258.2	71312.8	167226	166703	59877	36602.5	0	0	0	0	0	0	0	0	0	0	0	0	0	0	0	0	0	0	0	0	3226.33	9756.4	13002	16415.8	18791.5	19062.9	21421.1	48934.4	244371	444917	440913	234932	46754.4	26655.4	19315.4	17584.6	0	0	0	0	0	0	0
O00560	105653	196258	208679	169061	120529	100541	96766.7	75270.2	59598.2	58492.3	57501.1	37707.7	23507.2	13814.8	15105.8	7449.18	7252.12	5179.5	4442.65	4527.68	0	0	0	0	0	0	0	0	0	4310.78	3201.67	9120.66	4292.82	7366.3	9796.66	27021	29817.2	39233.9	21396.1	8761.46	0	0	0	0	14839.5	223360	648470	1.31295e+06	1.24853e+06
O00567	0	0	0	0	0	0	0	0	0	0	0	0	0	0	0	0	0	0	0	0	0	0	0	0	0	0	0	0	0	0	0	0	0	0	0	0	0	0	0	0	0	0	0	0	0	0	0	0	0
O00584	0	0	0	2167.91	5501.47	4981.08	2987.6	2372.19	1010.06	2946.66	1807.54	2004.81	1805.7	0	0	0	0	0	0	0	405.997	1437.65	971.743	0	0	0	0	0	0	0	0	0	0	0	971.363	1496.65	1591.77	840.142	1517.95	0	0	0	0	0	0	6660.89	49513.8	150022	276732
O00592	958754	2.24432e+06	3.12862e+06	3.88366e+06	3.76317e+06	3.92279e+06	3.72197e+06	2.91205e+06	2.25675e+06	1.64125e+06	1.0983e+06	685488	457959	333211	248981	201510	167796	134894	114080	92289.5	92693	67768.7	46926.3	41005.4	30718.8	27465.3	26202	28572.5	24242.7	24947.8	25301.9	25147.2	26654.4	24222.9	18395.1	16425.4	15485.5	15135.1	12281.2	13816.5	13725.3	15492.5	16147.1	7179.6	6113.68	0	0	0	3549.89
O00622	0	0	0	0	0	0	0	0	0	0	0	0	0	0	0	0	0	0	0	0	0	0	0	0	0	0	0	0	0	0	0	0	0	0	0	0	0	0	0	0	0	0	0	0	0	0	0	0	0
O00625	0	0	0	0	0	0	0	0	0	0	0	0	0	0	0	0	0	0	0	0	0	0	0	0	0	0	0	0	0	0	0	0	0	0	0	0	0	0	0	0	0	0	0	0	0	0	0	0	115261
O00629	1388.64	21521.4	21202.7	22710.3	26783	30478.8	29375.5	18836.4	6952.03	7312.61	32212.2	32023.2	37030.7	32101.9	36809.9	21788.9	26783.3	6812.68	12067.6	5501.1	28494	41425.3	31321.6	63746.9	94662.3	72104.6	60044.4	70352	55193.8	108532	233192	330802	261936	238165	227397	203158	174753	218639	216667	316431	311302	155926	65765.7	18389.7	19523.5	12572	4690.41	0	0
O00635	0	0	0	0	0	0	0	0	0	0	0	0	0	0	0	0	0	0	0	0	0	0	0	0	0	0	0	0	0	0	0	0	0	0	0	0	0	0	0	0	0	0	0	0	0	0	0	0	0
O00712	0	0	0	0	0	0	0	0	0	0	0	0	0	0	0	0	0	0	0	0	0	0	0	0	0	0	0	0	0	0	0	0	0	0	0	0	0	0	0	0	0	0	0	0	0	0	0	0	0
O00743	89192.2	213219	282922	264515	276982	253802	230746	225623	188569	157339	127431	114186	115012	98957.6	87980.4	99516.1	80276.6	77110.1	61816.4	62663.9	78073.7	96267.3	135273	151152	159718	151726	134039	115025	89734.2	71415.9	46509.7	33591.9	17506.6	14990.8	12865	7545.51	8047.19	8012.12	9087.21	18260.5	27869.3	24520.6	18276.7	22772.8	50222.7	86110.9	60061.2	15478.3	8523.26
O00750	0	0	0	0	0	0	0	0	0	0	0	0	0	0	0	0	0	0	0	0	0	0	0	0	0	0	7743.4	22921.4	33624.8	81462.6	109791	119802	98067.1	69255.9	18830.7	5168.82	1087.52	2369.98	3906.76	6124.87	0	0	0	0	0	0	0	0	0
O00754	0	0	0	0	0	0	0	0	0	0	0	0	0	0	0	0	0	0	0	0	0	0	0	0	0	0	0	0	0	0	0	5257.53	34173.6	122511	227310	273116	235613	142233	73473.8	5106.51	0	0	0	0	0	0	0	0	0
O00764	0	0	0	0	0	0	0	0	0	0	0	0	0	0	0	0	0	0	0	0	0	0	0	0	0	0	0	0	0	0	0	0	0	0	0	0	0	0	0	0	0	0	0	26330	476281	1.54948e+06	1.95208e+06	1.34069e+06	553754
O00767	101490	216973	289975	375360	441415	471147	502252	486794	452839	490976	489928	446480	436919	399365	354033	285474	245359	200887	160245	146775	103684	97012.6	80713.3	65498.4	63608.3	69292.2	50271.7	24309.5	12529.9	9284.99	4631.63	0	0	0	0	0	0	0	0	0	0	0	0	0	0	0	0	0	0
O14497	0	0	0	0	0	0	0	0	0	0	0	0	0	0	0	0	0	0	0	0	0	0	0	0	0	0	0	0	0	0	0	0	0	0	0	0	0	0	0	0	0	0	0	0	0	0	0	0	0
O14524	32301.9	77151.7	90311.7	110403	110714	114412	120512	105627	103239	109449	100463	91221.7	76866	73277.8	67258.1	64350.8	35033.4	25769.5	23587	21256.8	19333.2	13251.1	11966.8	9137.12	0	0	0	0	0	0	0	0	0	0	0	0	0	0	0	0	0	0	0	13349.5	14964.8	12316.4	0	0	0
O14530	773.404	1571.92	1935.29	2688.19	2262.5	4142.19	4252.05	2590.88	2947.9	2651.77	6294.55	4330.75	3631.21	4394.21	4019.83	4427.53	6810.41	8147.9	33679.3	157858	671634	1.55177e+06	1.68481e+06	915012	434160	179579	97807.1	63971.5	44079.8	26675.4	21204.6	18388.4	15366.9	15711.9	14385.7	13478.6	13236.7	13698.9	12647.4	11873.2	13258.9	16522.8	18325.1	20714.6	19796.5	26362.4	28090.8	37877.4	31333.4
O14545	12446.8	27857.4	33074.7	27796.7	23733.6	34575.9	36448.6	32043.7	24146	26260.4	24976	21111.1	14512.4	11273.1	27336.2	5653.31	5455.11	17484.9	16138.8	16596	18044.7	17175.1	19118.1	14319	24844.2	44884.3	69679.4	80531.1	83432.7	128417	175491	170587	131678	76528.7	65688.6	53954.1	38773.2	28126.2	5960.92	0	0	0	0	0	0	0	0	0	0
O14548	59033.3	112871	172256	199262	168238	182614	206251	174891	149858	123966	112854	86025.8	74372.9	76598.6	72475.6	47371.6	39486.1	35937.4	32430.5	24509.4	15428.9	7533.15	9580.56	0	0	0	0	0	0	0	0	0	0	0	0	0	0	0	0	0	0	0	0	0	0	0	0	0	0
O14561	26269.5	44053	49088.9	52977.8	46326.7	49214.2	54285.5	35594	18577.5	19683.2	13907.6	28128.6	27664.2	20221.7	11878.1	12930.4	2533.32	1748.72	0	0	0	0	0	0	0	0	0	0	0	0	2061.59	1815.85	2788.02	3567.26	2793.1	4475.7	20067	56545.4	88389.1	115148	66839.3	48607.3	63882.4	99042.8	152213	153527	83769.5	199265	295290
O14562	0	0	0	0	0	0	0	0	0	0	0	0	0	0	0	0	0	0	0	0	0	0	0	0	0	0	0	0	0	0	0	0	0	0	10402.2	3118.47	9358.51	44287.1	206178	636052	1.23832e+06	1.01581e+06	436632	186555	99707.4	25673.5	13589.4	0	0
O14578	0	0	0	0	0	0	0	0	0	0	0	0	0	0	0	0	0	0	0	0	0	0	0	0	0	0	0	0	0	0	0	0	0	0	0	0	0	0	0	0	0	0	0	0	0	0	0	0	0
O14579	76953.5	190706	256634	317947	315226	339591	383010	331436	288690	335433	340298	331585	323268	284445	310657	348028	450011	690045	1.13801e+06	1.74168e+06	1.52297e+06	843492	312074	155906	106619	83259.5	49182.8	20131.8	18554.2	8394.35	5526.45	6043.67	6124.57	6584.07	0	0	0	6013.35	16025.3	46798.3	54523.9	32730.9	0	0	0	0	0	26975.1	79325.2
O14617	15443.6	27377.2	49941.5	57531.9	61344.3	71323.3	82422.7	76582.5	81741.6	93152.4	101539	72002.1	61787.9	50968.2	42426.2	40206.4	49950.1	50087.5	52832.4	60770	68964.4	72372.8	65777.7	76532	68039.9	46219.3	29778.5	18682.2	5777.49	0	0	0	0	0	0	0	0	0	0	0	0	0	0	0	0	0	0	0	0
O14618	0	0	0	0	0	0	0	0	0	0	0	0	0	0	0	0	0	0	0	0	0	0	0	0	0	0	0	0	0	0	0	0	0	0	0	0	0	6950.01	7706.06	6031.1	0	0	0	36683.2	76005.8	142883	426685	564613	462020
O14639	0	0	0	0	0	0	0	0	0	0	0	0	0	0	0	0	0	0	0	0	0	0	0	0	0	0	0	0	0	0	2641.54	5204.33	28381.3	44712.4	53361.2	51139.9	35876.2	27807.4	21879.5	21938.4	4420.56	0	0	0	0	0	0	0	0
O14641	0	0	0	0	0	0	0	0	0	0	0	0	0	0	0	0	0	0	0	0	0	0	0	0	0	0	0	5921.4	11234.1	18289.6	50131.1	83069.1	159023	178964	108616	51819.4	39486.5	18486.8	14682.3	8888.95	0	0	0	0	0	0	0	0	0
O14656	10684.2	18674.3	32476	50578.8	61283.3	70927.4	89538.7	88901.4	103777	147505	169440	196670	205528	210233	210796	184830	166733	149043	123884	108872	97147.5	87866.3	73484.9	62443.5	56207.4	55906.7	50575.5	31536.4	28416.7	12476.2	7735.55	0	0	0	0	0	0	0	0	0	0	0	0	0	0	5088.67	7605.27	23167	28934
O14657	0	0	0	0	0	0	0	0	0	0	0	0	0	0	0	0	0	3137.5	4529.07	7243.43	0	0	0	0	0	0	0	0	0	0	0	6437.86	20047.1	22742.7	23919.2	29292	46318.6	65063.7	86756	83324.7	43672.7	6634.78	4464.73	4929.76	50851.6	142830	286327	437989	329903
O14662	19798.3	57675.2	89640.6	100586	101630	111234	122922	105643	108983	101736	102930	100146	86789	74527.1	65977.8	58068.5	52661.2	45747.1	36950.5	33988.4	30489.2	22391.4	19312	16127.8	7865.75	6878.48	6402.59	2948.73	3302.12	3344.61	2656.28	1704.65	1264.97	1507.86	1092.94	932.92	0	0	1583.42	4215.55	5736.96	4934.52	0	0	0	0	0	0	0
O14672	6361.25	53092.4	81907.9	154309	195090	208142	236197	213202	196329	213472	192546	216612	202626	174943	156777	110157	123921	125396	100866	86070.7	84245.5	50997.3	29739.4	16409.6	37522.6	35898.6	58367.8	40209.9	36935.3	20809.6	0	0	0	0	0	0	0	0	0	0	0	0	0	0	0	2411.9	2564.92	13325.5	12275.1
O14684	101986	198986	235158	296298	270156	290452	290146	262222	256927	271117	254050	228202	195350	174740	175364	155765	130123	99057.4	86134.4	72342.2	64841.3	61568.4	56696.5	32119.1	3140.32	3113.39	0	0	0	0	0	0	0	0	0	0	0	0	0	0	0	0	0	0	0	0	0	0	0
O14727	0	0	0	0	0	0	0	0	0	0	0	0	0	0	0	0	0	0	0	0	0	0	0	0	0	0	0	0	0	0	0	0	0	0	0	0	0	0	4137.14	23486.5	66697.1	92980.5	56432.5	10837.7	0	0	0	0	0
O14732	0	0	0	0	0	0	0	0	0	0	0	0	0	0	0	0	0	0	0	0	0	0	0	0	0	0	0	0	0	0	0	0	0	0	0	0	0	0	0	0	0	0	0	35346.3	147269	538318	818083	827297	287236
O14733	0	7960.4	8618.38	6577.11	0	0	0	0	0	0	0	0	0	0	0	0	0	0	0	0	0	0	0	0	0	0	0	0	0	0	0	0	0	0	0	0	0	0	0	0	0	0	19780	56561.3	103132	116536	85409.6	42419.4	8924.2
O14734	3676.73	42044.3	41210.2	50290.8	41318.8	58106.9	66674.4	70605.1	36299.5	45298.4	28149.3	26646.9	25643.5	25544.3	37260.8	35138.6	38311.9	47780.6	38611.5	21802.4	15191.5	7653.02	8520.27	6739.88	8900.53	10092.6	12215.5	12914.7	12980.2	20071	20050.3	15480.1	17132	27813.6	27960.8	24501.3	15776.5	22486.9	28205.1	37573.1	53607.3	14431.2	19189.4	8007.94	7260.33	34345.4	44781.4	129403	159141
O14735	157529	242500	335099	363311	416118	519654	505523	481821	397773	452154	344909	225028	211383	185174	180783	154147	73729.8	146288	120345	81822.6	65967.3	44385.8	18820.3	22454.9	22795.2	0	0	0	0	0	0	0	0	0	0	0	0	0	0	0	0	0	0	0	0	0	0	0	0
O14737	0	0	0	0	0	0	0	4988.14	3717.85	5262.64	10798.6	11139.2	13918.7	10425.1	10889	14520.8	13892.2	11990.6	18003.5	29248.6	43487.5	57942.4	54906.4	22798.5	9288.55	16383.1	13366.2	13443.8	13025.2	13285	12623.7	13946.3	13839.1	13712.9	15935.9	23261.6	19422.5	26456.7	22025.5	25792	16424.8	19233.5	0	22241.7	67595.2	175129	358929	1.12904e+06	2.74104e+06
O14744	9229.49	18782.5	35526.9	34241.8	32826.4	36744.7	34996.8	44094.8	43971.1	49254.1	34406.1	33665.3	33239.3	53776.9	77172	81153	97928	170903	179974	239703	449855	895497	1.48568e+06	2.12735e+06	2.5103e+06	2.03685e+06	1.30698e+06	668511	342392	236958	154337	138428	88530	78056.1	60964.4	55039.8	64849.3	29216.2	19977.6	18371.7	0	0	0	8742.78	6797.86	6182.68	0	0	0
O14745	15388.6	44659.4	58695.8	75736.8	95449.9	99890.9	103745	95931.2	92232.3	83079.8	62572.8	54885.4	47795	37785.2	36075.2	34782.1	39961	34977.5	48553.2	43629.4	47046.8	29183.1	33348.1	35578	44010	43696.4	42302.3	44745.1	57251.6	65388.3	67606.3	69253.3	79939.3	97968.3	121118	123656	159587	242142	399721	868655	1.9552e+06	3.92756e+06	4.64995e+06	3.18951e+06	1.3648e+06	552637	267664	201532	143701
O14757	0	0	0	0	0	0	0	0	0	0	0	0	0	0	0	0	0	0	0	0	0	0	0	0	0	0	0	0	0	0	0	0	0	0	0	0	0	0	0	0	0	0	0	0	0	13679.5	92395.9	187751	240243
O14776	67464.5	84599	88580.5	28689	24235.4	21243.4	22882.2	22828.2	15728.8	21033.2	38121	23015.8	21257.1	16991.7	14005.2	16432.4	52435.9	55897.2	77965.9	134246	244995	416402	713592	1.08706e+06	1.17945e+06	686709	364808	202403	131168	90658.1	74528	25301.2	19642.4	20192.9	22767.1	20970.3	22479.5	17429.3	17987	21631.4	0	0	0	0	0	0	0	0	0
O14777	0	0	0	0	0	0	0	0	0	0	0	0	0	0	0	0	0	0	0	0	0	0	0	0	0	0	0	0	0	0	0	0	0	0	0	0	0	0	0	0	0	0	0	0	0	0	0	0	0
O14787	0	0	0	0	0	0	0	0	0	0	0	0	0	0	0	0	0	0	0	0	0	0	0	0	0	0	0	0	0	0	0	0	0	0	0	0	0	0	0	0	0	0	0	0	0	0	0	0	0
O14795	0	0	0	0	0	0	0	0	0	0	0	0	0	0	0	0	0	0	0	0	0	0	0	0	0	0	0	0	0	0	0	0	0	0	0	0	0	0	0	0	0	0	0	0	0	0	0	0	0
O14802	0	27830.8	124940	144863	120455	97016.4	98018.8	85818.4	44292.8	51080	54653.4	28755.2	29963.4	24554.8	22383.7	27317.2	50223.3	95514.8	104391	125483	175495	193397	169075	104582	45935.7	30687.7	0	0	0	0	0	0	0	0	0	0	0	0	0	0	0	0	0	0	0	0	0	0	0
O14818	84167.2	158075	158899	252412	277181	332775	403373	365765	321160	531646	585920	807470	564265	411176	287413	206363	189078	162696	197780	243276	370293	1.07686e+06	2.39777e+06	5.60582e+06	4.86836e+06	2.13591e+06	695361	314385	225743	223465	265598	315490	266965	217744	193145	195961	280432	607000	900762	1.12766e+06	1.08006e+06	600452	238476	153129	144215	141207	152755	200565	267242
O14828	216752	465428	723420	928616	1.0578e+06	1.17629e+06	1.26249e+06	1.08989e+06	1.05762e+06	1.11979e+06	1.04815e+06	984503	875594	775587	674126	593670	495062	392293	311113	276824	242520	204319	188201	167637	145870	115734	88325.1	68201.5	70883.6	48246.7	58751.5	50497.4	54046.3	43528.7	38110	17763.9	16459.2	15434.3	9244.37	3952.93	7122.81	4189.39	5119.7	0	0	0	0	0	0
O14832	0	0	0	0	0	0	0	0	0	0	0	0	0	0	0	0	0	0	0	0	0	0	0	0	0	0	0	0	0	0	0	0	0	0	0	0	0	0	0	0	0	0	0	0	0	0	0	0	12739.8
O14841	0	0	0	0	0	0	0	0	0	0	0	0	0	0	0	0	0	0	0	0	0	0	0	0	0	0	0	0	0	0	0	0	56082.7	169081	172736	85102.4	18364.2	0	0	0	0	0	0	0	0	0	0	0	0
O14879	0	0	0	0	0	0	0	0	0	0	0	0	0	0	0	0	0	0	0	0	0	0	0	0	0	0	0	0	0	2125.83	2575.29	3578.76	22922	62159.6	83979.3	105392	83121.1	71718.2	44404.7	8297.57	0	0	0	0	0	0	0	0	0
O14880	41920.2	55842.7	38937.9	95051.6	84836.8	95528.7	103112	60479.9	45214.6	49772.7	60585.5	62352.4	59181.7	48870.3	46192.7	37619.7	33217.8	25410.8	20221.9	18129.2	16046.1	5953.66	4826.15	2658.95	4628.65	3173.75	2971.67	2317.29	1664.6	1579.92	0	0	0	0	0	0	0	0	0	0	0	0	0	0	0	0	0	0	0
O14893	113427	215731	228185	130483	77393.5	40605.5	29636.4	27375.5	0	0	0	0	0	0	0	0	0	0	0	0	0	0	0	0	0	0	0	0	0	0	0	0	0	0	0	0	0	0	0	0	0	0	0	0	0	0	0	0	0
O14907	0	0	0	0	0	0	0	0	0	0	0	0	0	0	0	0	0	0	0	0	0	0	0	0	0	0	0	0	0	0	0	0	0	6628.54	13212.3	20385.6	18348.6	13186.3	25823.9	34139.3	31140.9	30395.9	0	0	0	0	0	0	19037.6
O14908	0	0	0	0	0	0	0	0	0	0	0	0	0	0	0	0	0	0	0	0	0	0	0	0	0	0	0	0	0	0	0	0	0	0	0	0	0	0	0	0	0	0	0	0	0	26045.9	213883	576490	862762
O14920	10472.1	8318.41	0	0	0	0	9492.3	8270.83	25772.5	65922.5	154641	217192	199020	150015	183740	221493	210280	124221	67745.2	43251	19533.8	7121.73	5818.76	0	0	0	0	0	0	0	0	0	0	0	0	0	0	0	0	0	0	0	0	0	0	0	0	0	0
O14929	4638.42	30346.2	84734.4	102572	103540	120278	133493	156409	138862	152619	148087	148646	107635	109798	142990	131250	126132	121464	123819	105868	107980	102509	94002.2	80812	93957.5	107256	105546	111515	131465	148724	210747	301551	351680	343349	340435	299987	304910	493056	756734	1.5606e+06	2.9061e+06	3.79376e+06	2.13167e+06	929635	488754	311950	184199	151215	115250
O14936	3946.35	7531.75	7529.05	8438.21	7291.12	6741	8497.79	6907.48	3978.97	4377.29	4140.96	3655.48	0	0	0	0	0	0	1632.24	2047.36	5587.8	9174.25	11367.3	51762.2	77454.7	96635	88863	58914.1	39125.4	9125.91	0	0	0	5372.5	5965.26	25604	42135	77855	85090.9	67331.1	24611.7	0	0	0	0	0	0	0	0
O14949	133394	299233	415120	506863	532290	562097	533136	460019	450689	395075	361750	293557	277213	247838	243572	212738	167020	131897	116074	95895.9	86418.5	68169.5	57762.4	28306.2	5514.15	13902.1	14254.9	0	0	4170.21	4491.92	12366.8	12470.4	11531.8	6353.84	11062.4	10303.5	10293.6	4319.93	0	0	0	0	0	0	0	0	0	0
O14964	9834.14	23239.8	40985.9	38332.7	44986.1	51014.3	49549.3	40982.8	43897.1	51880.4	48435	50776.1	40240.3	39347	39448.7	56667.1	66905.3	89042.4	165195	250848	476534	1.02977e+06	1.45439e+06	917957	505009	275937	179754	114730	90352.9	70362.3	53190.6	33885.1	0	0	0	5061.11	6841.93	6082.55	6900.81	0	0	0	0	0	0	6621.19	4496.49	4985.7	5092.5
O14967	9501.46	8626.77	57544.6	54666.8	90521.3	104813	95382.3	92456.3	86214.7	101171	93316.1	89259.6	88667.9	67792.1	56295.5	54329.8	44050.8	50869.9	43888.7	31973.3	19990.7	5273.36	3863.53	0	0	0	6506.59	7407.44	5695.51	10561.4	12461	4403.82	0	0	0	0	0	0	0	0	0	0	0	0	0	0	0	0	0
O14972	0	0	0	9189.74	10643.6	45502	19585.2	42043.8	47248.2	28947.5	15810.5	0	0	0	14292.1	12310.4	12437.2	8596.52	11557.9	8929.82	9583.15	3953.98	9202.3	22025	114636	142166	139586	62455.2	46335.3	0	0	9286.08	9170.96	12600.3	17858.4	16102	0	0	0	0	0	0	0	0	0	0	0	0	0
O14974	0	0	0	12837.6	33360	39041.2	45744.5	39773.6	28271.7	4747.8	0	0	50151.6	49157	78214	104008	158701	239556	345984	369513	321809	231706	181836	173278	182387	184780	171078	134731	85143.7	140648	163898	173139	159836	121343	92577.8	51565.7	17659.3	8401.61	0	0	0	0	0	0	0	0	0	0	0
O14975	25594.5	38825.2	82839.8	97447	103093	120085	132697	119975	112509	118842	108812	122685	113943	108706	111026	100322	92589.6	80701.4	72130.8	62748.9	60601.5	58846.2	52997.3	32007.6	19656.6	25814.7	25506.5	19825.2	19207.1	23455	24392.1	19857.7	12374.6	13710.7	2966.47	0	0	3970.75	3173.18	7450.91	0	0	0	0	0	0	0	0	0
O14976	27742.6	51126.3	46732.1	45117.8	70719.3	78970.9	100268	105041	102667	98072.6	101669	98137	62938.4	42549	66903	71794.6	53444.5	38221.7	43856.6	36973.7	30718.2	16686.7	24902.2	0	0	0	0	0	0	0	0	0	0	0	0	0	0	0	0	0	0	0	0	0	0	0	0	0	0
O14979	0	0	0	0	0	0	0	0	0	0	0	0	0	0	0	0	0	0	0	0	0	0	0	0	0	0	0	0	0	0	0	0	0	0	0	0	0	0	0	0	0	0	0	0	0	0	0	0	0
O14980	189917	469622	578676	932086	862257	949768	944112	726618	645790	720555	684554	727917	632333	567098	508982	457687	365259	336659	308388	274575	249820	211221	153548	128829	127198	102047	60370	42754.8	44741.1	56779	69821.3	60448.8	62593.7	54083.8	46250.8	38449.9	40116.1	37149.3	23020.3	12489.1	11215.2	0	0	0	0	0	0	0	0
O14981	36938.6	81608.8	106563	120550	108202	121112	125543	115239	107808	106477	96991.1	90072.1	75150.3	70049.1	66325.3	61595.1	52973.2	45948.4	38986.2	32706	32596.6	35104.8	17171.1	12806.1	15289.1	12464.1	13983.5	8283.24	9603.15	6785.81	6719.78	6919.02	6570.52	0	0	0	0	0	0	0	0	0	0	0	0	0	0	0	0
O15013	0	0	0	0	0	12520.8	12082.8	13763.8	0	0	0	34982.5	42605.3	45382.6	53553.2	93836.8	185331	307096	297871	196853	140835	91487.1	13113.7	0	0	0	0	0	0	0	0	0	0	0	0	0	0	0	0	0	0	0	0	0	0	0	0	0	0
O15020	23387.9	73420.8	160507	132301	75365.8	52900.9	32048.8	23382	16189.8	17431	13839	10445.8	0	0	0	0	0	0	0	0	0	0	0	0	0	0	0	0	0	0	0	0	0	0	0	0	0	0	0	0	0	0	0	0	0	0	0	0	0
O15027	250762	371996	337129	289228	272470	256752	233139	174467	155291	121627	101535	81386.6	53091.9	45380.7	29661.5	31039.3	28095.3	18524.4	21463.3	22994.5	29037.4	33109.4	32401.8	31128.1	35257.9	37986.4	42655.6	49563.4	55346	59690.4	56202.4	49667.7	39889.4	33484.4	27148.7	18878.9	13826.1	11474.9	8146.94	10454.2	10744.7	12265.1	0	0	0	0	0	0	0
O15031	49813.7	106660	153661	225019	245577	278607	275176	230344	236363	259157	229134	227721	207119	190075	191830	190862	173275	163820	138950	132350	134869	142200	120116	112880	109532	104142	102595	90886.8	59105.3	41902.1	31796.5	22599.6	22627.3	21269.8	8701.83	6839.37	0	0	0	0	0	0	0	0	0	0	0	0	0
O15037	0	0	0	0	0	0	0	0	0	0	0	0	0	0	0	0	0	0	0	0	0	0	0	0	0	0	0	0	0	0	0	0	0	0	0	0	0	5043.92	8239.03	56820.1	73595.5	73139.2	28794.3	7628.11	0	0	0	0	0
O15042	0	0	0	0	0	0	0	0	0	0	0	0	0	0	0	0	0	0	0	0	0	0	0	0	0	0	0	0	0	0	0	0	0	0	0	0	0	0	0	0	0	0	0	0	0	0	0	0	0
O15047	22938.9	69323.8	76595.7	66682.7	26437.4	21596.6	7926.09	2687.89	2591.14	0	0	0	0	0	0	0	0	0	0	0	0	0	0	0	0	0	0	0	0	0	0	0	0	0	0	0	0	0	0	0	0	0	0	0	0	0	0	0	0
O15056	0	0	0	0	0	0	0	0	0	0	0	0	0	0	0	0	0	0	0	0	0	0	0	0	0	0	0	0	0	0	0	0	0	0	0	0	0	0	0	0	0	0	0	0	0	0	0	0	0
O15061	0	0	0	0	0	0	0	0	0	0	0	0	0	0	0	0	0	0	0	0	0	0	0	0	0	0	0	0	0	0	0	0	0	0	0	0	0	0	0	0	0	0	0	0	0	0	0	0	0
O15066	0	0	0	0	0	0	0	0	0	0	0	0	0	0	0	0	0	0	0	0	0	0	0	0	0	5875.23	12630.4	62063.1	144976	177871	109090	68169.5	30755.7	22228.7	6049.78	1947.01	1738.84	2388.77	3100.87	0	0	0	0	0	0	0	0	0	0
O15067	6556.41	12639	17185.2	19461.7	16417.6	16376.8	18167.3	19655.5	15808.6	18692.9	11542.3	10737.6	10244.8	16466.5	14277.3	15559	17494.9	7291.05	3590.55	3161.63	2433.19	3677.8	4148.62	4201.56	2645.39	4098.79	0	0	0	15272.2	9914.52	5822.08	5023.95	9882.5	10804	25159.4	29537.5	50687.7	105228	403795	1.79313e+06	4.80912e+06	5.59847e+06	3.15401e+06	1.03719e+06	382328	225815	159690	106232
O15084	35486.4	85144.4	112120	110130	96143.4	94660.1	88615.9	86543.7	74166.8	55291.7	47339.4	41170.7	25323.7	23806.5	24592.1	12592.8	0	0	0	0	0	0	0	0	0	0	0	0	0	0	0	0	0	0	0	0	0	0	0	0	0	0	0	0	0	0	0	0	0
O15111	2860.1	4919.66	4339.21	4932.4	10817	16642.8	14645	16718.5	30466.8	48794	131730	200306	176338	141205	110706	107888	88494.8	48454	32749.9	17323.5	14989.4	6665.64	0	0	0	0	0	0	0	0	0	0	0	0	0	0	0	0	0	0	0	0	0	0	0	0	0	0	0
O15116	5744.84	10090.1	21399.6	37526.9	33848.5	53136.6	43903.2	45593.2	21017.7	29021.7	26253.5	9984.87	0	0	0	0	0	0	0	0	0	5346.43	5336.84	1181.18	0	0	0	0	0	0	0	0	0	0	0	0	0	0	0	0	0	54943.3	119461	288825	406233	476415	314718	182451	73754.4
O15118	22280.1	62895.9	124891	168572	178054	189915	190653	152423	136749	162664	166048	149389	132636	121688	82697.8	74091.7	57938.6	38575.3	25964.2	22056.2	22850.5	21369.3	17629.6	14911.6	11653.5	4564.99	6577.96	0	0	0	0	0	0	0	0	0	0	0	0	0	0	0	0	0	0	0	0	0	0
O15121	29594.5	27523.1	62390.1	74076.7	95002.1	118039	113757	152023	141247	167600	144181	131140	126657	115831	116488	80370.1	75311	58475.3	46504.1	27597.7	28316.6	23321.1	9600.17	7888.18	0	0	0	0	0	0	0	0	0	0	0	0	0	0	0	0	0	0	0	0	0	0	0	0	0
O15126	36869.2	99357.9	134564	192169	217136	247649	286305	256349	245388	239451	271469	216084	188698	173556	157767	146243	120173	91526	80170.3	63127.3	75672.1	46532.8	41256.9	33856	13900.5	14529.8	3661.16	2730.62	0	0	0	0	0	0	0	0	0	0	0	0	0	0	0	0	0	0	0	0	0
O15127	37749.4	131636	249323	287963	326368	373856	375969	374217	368705	363036	332654	248516	276979	249886	253549	185658	117828	123070	91740.7	76919.2	68718.9	56201.8	39038.3	44435.7	25698.9	17658.3	10005.6	3719.43	0	0	0	0	0	0	0	0	0	0	0	0	0	0	0	0	0	0	0	0	0
O15143	0	0	0	0	0	0	0	0	0	0	0	0	0	0	0	0	0	0	0	0	0	0	4533.41	3988.77	7061.3	0	0	0	6677.21	10275.7	11034.5	15335.1	21141.3	60577.7	263211	1.29736e+06	3.31508e+06	4.59262e+06	2.47712e+06	773438	271951	141271	74664.4	70820.5	66457.9	43479.7	37177.1	43005.7	25381.1
O15144	0	0	0	0	0	0	0	0	0	0	0	0	0	0	0	0	0	0	0	0	0	0	0	0	0	0	0	0	0	12711.7	18456.8	37288.9	38940.9	74063.6	304940	1.62421e+06	4.67821e+06	6.20217e+06	3.53271e+06	1.26661e+06	405826	224202	127396	97501.7	125530	145857	102417	74039.7	66438.4
O15145	0	0	0	0	0	0	0	0	0	0	0	0	0	0	0	0	0	0	0	0	0	0	0	0	0	0	0	0	0	0	0	5078.68	6563.66	34153.9	213759	1.12913e+06	2.38046e+06	3.63098e+06	2.13032e+06	782690	313822	175446	107358	83121.2	74194.9	68205.1	44544.4	52940.6	38548.2
O15155	48425.7	106313	124501	159734	178645	211960	232188	213957	171450	197735	257901	175598	180531	186830	136440	161302	125649	98189	102080	93217.9	75046.2	59515.1	55679	32259.5	26945.5	11878.5	5829.23	4838.57	5818.5	0	0	0	0	0	0	0	0	0	0	0	0	0	0	0	0	0	0	0	0
O15160	35692.7	93289.3	128501	125345	92762.4	84492.6	78345	40164.9	34653.3	24150.6	54486.3	47211.2	45817.5	34797.1	32335	30447.5	51552.3	57564	69566.2	84960.2	121027	138893	121776	85556.4	70346.5	33054.3	14796.9	15420.8	14452.3	13895.7	9259.23	10321.3	5833.75	0	0	0	0	0	0	0	14155.3	395065	471601	683791	521997	348074	178528	68204	13023.1
O15164	0	0	0	0	0	0	0	0	0	0	0	0	0	2964.14	2659.77	10758.7	35130.8	54932.1	80879.2	83564.3	70479	45769.7	34963.5	34183.8	31499.4	30842.1	15214.5	7187.49	2298.33	0	0	0	0	0	0	0	0	0	0	0	0	0	0	0	0	0	0	0	0
O15173	188592	393678	599132	791129	950361	1.12265e+06	1.1955e+06	1.14589e+06	1.22523e+06	1.25091e+06	1.26532e+06	1.29839e+06	1.17234e+06	1.06788e+06	977164	895076	770447	608812	504305	440884	410249	351107	330460	262738	239824	215923	202155	150311	123152	96562.7	95640.1	99606.3	94588.1	72992.3	60162.8	69838.8	37151.1	32394.5	35035	37391.9	36080.7	7251.77	13331.4	10007.4	9994.23	23012.4	10092.3	11146.4	12488.3
O15212	17523	47825.4	69243.2	80389.9	91483.2	83386.5	102555	102004	107627	122870	125343	123185	125376	109591	93269	90548.6	87950.2	79948.5	81549.6	97464.1	120517	126634	78739.8	64350.3	79509.3	85495.8	88152.9	89795.9	110683	109126	133459	157791	182340	232862	320283	592845	1.01594e+06	1.47752e+06	2.23977e+06	3.52867e+06	3.29226e+06	1.76546e+06	433923	192653	183179	181893	159588	168316	215821
O15226	0	0	0	0	0	0	0	0	0	0	0	0	0	0	0	0	0	0	0	0	0	0	0	0	0	0	0	0	0	0	0	0	0	0	0	0	0	0	0	0	0	0	0	0	0	0	0	0	0
O15228	8307.62	13475.8	19600.8	45528.6	54950.9	96173.3	98464.4	91124.2	97042	91149.5	98612.5	85144	75437.1	47793.6	50750.3	47087	66939.8	57038.6	50954.5	45556.7	15404.4	14271.1	13648.6	13016.7	18646.7	8475.39	9314.24	6429.79	7465.5	0	0	7607.57	7898.95	5639.12	6701.97	6567.73	7491.95	6246.84	5882.84	4420.55	0	0	0	0	0	0	0	0	0
O15230	0	0	0	0	0	0	0	0	0	0	0	0	0	0	0	0	0	0	0	0	0	0	0	0	0	0	0	0	0	0	0	0	0	0	0	0	0	0	0	0	0	0	0	0	0	0	0	0	0
O15234	0	0	0	0	0	0	0	0	0	0	0	0	0	0	0	0	0	0	0	0	0	0	0	0	0	0	0	0	0	0	0	0	0	0	0	0	0	0	0	0	0	0	0	0	0	0	0	0	0
O15254	0	0	0	0	0	0	0	0	0	0	0	0	0	0	0	0	0	0	0	0	0	0	0	0	0	0	0	8821.22	9868.7	14594.2	31993.2	97373.8	196122	357477	317226	197493	117418	94552.7	76681.9	59808.2	66665.5	69178.6	32929.8	21267.6	20396.9	24873	14775.9	11087.7	2623.06
O15258	102022	190780	241756	308796	275643	328465	433537	368306	344116	441299	294572	231595	176882	148086	139752	121838	112999	105190	67582.5	62588.6	24917.6	26357.6	8136.84	4489.76	5712.54	5268.07	0	0	0	0	0	0	0	0	0	0	0	0	0	0	0	0	0	0	0	0	0	0	0
O15260	441123	860622	1.03248e+06	1.14382e+06	1.05706e+06	1.11675e+06	1.05228e+06	823943	731415	696773	563368	502217	420666	345576	334130	259997	219172	245284	195146	113511	93206.1	76424.1	61275.9	47157.2	26554.7	27342.7	23714.4	13514	9931.72	12613.6	11748.7	8877.28	0	0	0	0	0	0	0	0	0	0	0	0	0	0	0	3868.74	6050.27
O15269	101692	191492	268979	286739	345669	315367	317744	306838	312624	313976	302135	262406	228105	215794	199698	209361	161422	163156	143188	129811	104056	65311.7	57863.7	41884.1	51088.1	37924	38953.2	33851.4	28356.1	24046.7	27814.1	37808.6	37576	37645.8	37990.2	35066.4	37094.8	51800.2	55413	46170.4	25610.1	0	0	0	11645	21801.6	15756.1	16400.5	9353.69
O15270	33437.6	64312.6	90938	111650	122210	149034	145999	124270	115467	115431	101119	114636	96380.4	81906.8	73809.5	74992.5	70720.4	61667.1	41505.4	36634.6	31007.6	23136.9	19710.4	18233.7	10122.3	9498.94	4960.52	4111.13	3169.66	4610.12	4211.16	0	0	0	0	0	0	0	0	0	0	0	0	0	0	0	0	0	0
O15294	63569.4	140599	181885	179858	167696	152308	155245	137429	144626	199311	248925	280690	241387	206759	198975	179703	153078	129986	124898	114396	109757	89120.9	78142.4	54042.8	37008.5	42406	39899.5	45919.1	84180.1	119603	155451	143917	111721	91973.5	88374.6	99889.6	172385	248074	218070	129225	47811.5	0	0	0	0	0	0	0	0
O15305	0	0	0	0	0	0	0	0	0	0	0	0	0	0	0	0	0	0	0	0	0	0	0	0	0	0	0	0	0	0	0	0	0	0	0	0	0	0	0	0	0	0	0	27745.8	203680	876203	1.69907e+06	1.6849e+06	1.02178e+06
O15318	0	0	0	0	0	0	0	0	0	0	0	0	0	0	0	0	0	0	0	0	0	0	0	0	0	0	0	0	0	0	0	0	0	0	0	0	0	0	0	0	0	0	0	0	0	0	0	0	0
O15321	58888.3	97412.7	130713	159869	169028	195099	201279	162239	140911	162537	153341	158474	139703	118901	109281	99695.2	85461.9	70959.6	58948.4	50416.9	45949.5	32228.9	33456.5	26342.8	16604.7	12931.2	14033.2	10652.2	4620.21	6228.43	0	0	0	0	0	0	0	0	0	0	0	0	0	0	0	0	0	0	0
O15327	0	0	0	0	0	0	0	0	0	0	0	0	0	0	0	0	0	0	0	0	0	0	0	0	0	0	0	0	0	0	0	0	0	0	0	0	16077.5	81667.5	101693	77273.3	8546.38	0	0	0	0	0	0	0	0
O15344	0	0	0	0	0	0	0	0	0	0	0	0	0	0	0	0	0	0	0	0	0	0	0	0	0	0	0	8536.32	32857.9	83793.2	145758	162939	141974	130324	91998.2	27950.5	22003.5	8714.8	9450.55	0	0	0	0	0	12731.6	12983.5	3195.37	0	0
O15347	0	0	0	0	0	0	0	0	0	0	0	0	0	0	0	0	0	0	0	0	0	0	0	0	0	0	0	0	0	0	0	0	0	0	0	0	0	0	0	0	0	0	0	0	0	0	61334.7	371947	940901
O15355	1216.62	5847.07	15675	24855	25674.8	25194.6	37045	32340.8	36476.1	35731.2	40791.9	26210.5	26164.6	22899.7	39784.9	42245.6	44330.5	40902.5	39024.4	35859.6	36657.5	42994.2	46778.9	49631.4	48968.3	48053.2	43664.6	50076.6	94516.1	119007	153203	233749	380459	819121	1.70059e+06	2.59809e+06	2.30469e+06	1.22799e+06	442185	215482	135142	60550	28381.2	26935.7	9990.67	10216.2	0	0	0
O15357	26124.2	80067.3	143236	174312	192730	203965	214185	193154	181628	180633	173526	173192	150366	136472	130923	127135	140761	166531	249359	402107	483148	339548	186399	111057	74162.7	60298.4	49403.7	19363.6	10617.6	8691.63	0	0	0	0	0	0	0	0	0	0	0	0	0	0	0	0	0	0	0
O15371	24771.6	55290.1	60441	65551.7	54122.3	52633.5	64272.5	74873.8	84175.9	89736.9	103801	134557	255099	606632	1.08993e+06	1.08746e+06	639612	282134	114458	67587.8	43000	44351.1	23876.9	38617.5	31113.8	25668.6	22129.1	27050.7	80476.9	124479	155661	105400	43187.1	8413.35	5963.5	6723.06	5390.52	0	0	0	0	0	0	0	20174.4	66691.6	47853.4	58436.2	28295.3
O15372	0	0	0	5021.09	16323.6	17652.1	32530.6	57123	84251.8	91668.7	110585	139914	309054	643304	1.11957e+06	1.11374e+06	787995	339644	145669	76998.9	77661.2	26283.6	30407	21970	16979.4	10037.6	0	11336.1	11252.6	16756.4	17891.4	19378.9	15046.8	9656.56	10466.1	0	0	0	0	0	0	0	0	0	0	0	0	0	0
O15379	0	0	0	0	0	0	0	0	0	0	0	0	0	0	0	0	0	0	0	0	0	0	0	0	0	0	0	0	0	0	0	0	0	0	0	0	0	0	0	0	0	0	0	0	0	0	0	0	0
O15381	0	0	0	0	0	0	0	0	0	0	0	0	0	0	0	0	0	0	0	0	0	0	0	0	0	0	0	0	0	0	0	0	0	0	0	0	0	0	0	0	0	0	0	0	0	0	0	0	0
O15382	0	0	0	0	0	0	0	0	0	0	0	0	0	0	0	0	0	0	0	0	0	0	0	0	0	0	0	0	0	0	0	0	0	0	0	0	0	0	0	0	0	0	0	72684.2	341594	760644	774700	349562	155851
O15397	71821.8	168321	297913	411888	362341	407977	388464	246773	243624	236754	232617	272498	190167	168432	153271	154112	155934	108716	107587	93661.9	76050.8	67490.6	54282.5	46955.1	41889.6	32992.5	34233.8	36900	39998	35501.3	26618	27807.9	29472.1	36424.4	18284.8	18918.2	19443.5	22478.8	21395.9	31098.8	64782.2	84303.2	63123.8	0	0	0	0	0	0
O15400	58275.6	118495	184356	231061	273967	304346	343155	356877	341772	375692	322277	298570	271583	244450	230437	201381	178260	143765	123206	99061.2	88578.2	75172.8	66514.2	61872.7	66056.6	56488.9	45162.3	41038	13217.1	12604.7	13963.4	4991.91	5352.37	3439.42	0	0	0	0	0	0	0	0	0	0	10091.1	70899.2	70582.5	85540.3	45763
O15427	209081	533603	737498	1.2335e+06	1.10147e+06	1.18777e+06	1.13934e+06	991969	802597	865322	678421	646137	568220	518212	475140	403543	354409	304043	218389	194885	166012	151243	106891	105959	87585.2	67936.6	63253.9	48517.7	39452.4	38502.5	33473.6	28693.6	25895	22405.2	21878.2	20454.4	19827.2	18121.2	15830.6	16183.2	15348.7	9475.52	0	0	0	0	0	0	0
O15438	0	0	0	0	0	0	0	0	0	0	0	0	0	0	0	0	0	0	0	0	0	0	0	0	0	0	0	0	0	0	0	0	0	0	0	0	0	0	0	0	0	0	0	0	0	0	0	0	0
O15439	14685.1	42402.3	72852.3	85414.2	81311.4	101787	106968	96208.8	99355.5	91190.9	111866	97033.4	73342.6	69190.8	52856.2	51523.9	51071.2	41684	19316.6	20004.9	19021.9	6414.77	0	0	0	0	0	0	0	0	0	0	0	0	0	0	0	0	0	0	0	0	0	0	0	0	0	0	0
O15446	15842.1	46110.1	62451.3	54246.8	24869.5	19663.3	14309.2	12020.5	11741.5	11946.1	5715.78	0	0	0	0	0	0	0	0	0	0	0	0	0	0	0	0	0	0	0	0	0	0	0	0	0	0	0	0	0	0	0	0	0	0	0	0	0	0
O15460	36532.8	70013	81767.2	94432.6	95524.7	119184	132170	133706	145182	178959	180816	187504	191117	191317	190427	189448	196877	202415	210119	208416	200876	215434	284159	356540	531386	739160	755542	498006	273268	144974	102507	73995.1	60439.1	43608.3	38024.1	24294.2	11273.4	8282.18	9666.17	0	0	0	0	0	0	0	0	0	0
O15498	6275.32	8311.58	9913.87	11450.2	20056.2	20909.6	27096.1	12216.2	11445.3	11427.3	15942.3	12382.7	11718.9	10287.8	10884.7	10061.4	9094.28	7814.99	5655.28	0	0	0	0	6310.29	17254.5	33203.2	49828.7	34365.5	15040.2	8650.02	0	0	0	0	0	0	0	0	0	0	0	0	0	0	0	0	137767	4769.45	6393.8
O15504	0	0	0	0	0	0	0	0	0	0	0	0	0	0	0	0	0	0	0	0	0	0	0	0	0	0	0	0	0	0	0	0	0	0	0	0	0	0	0	0	0	0	0	0	0	0	0	0	0
O15511	10322.3	16638.5	22518.1	24888	20684.8	17789.2	16304.8	15894.6	18980	20021.2	18353.7	20270.3	17349	14563.2	13675.2	7501.22	0	0	5880.07	7362.39	8421.42	9712.34	14244.7	17231.8	18841.6	26788.3	29354.5	30710.8	23637	29551.9	30171.9	33954.8	38931.9	63379.6	366858	2.11576e+06	6.12635e+06	8.59832e+06	4.95028e+06	1.55389e+06	488109	292361	200045	156523	72419.3	40894	113104	109420	125255
O15514	0	0	0	0	0	0	0	0	0	0	0	0	0	0	0	0	0	0	0	0	0	0	0	0	0	0	0	0	0	0	0	0	0	0	0	0	0	0	0	0	0	0	0	0	0	0	0	0	0
O15530	0	0	0	0	0	0	0	0	0	0	0	0	0	0	0	0	0	0	0	0	0	0	0	0	0	0	0	0	0	0	3269.97	5019.66	9717.45	8549.5	15750.4	14087.4	15059.5	14797	16523	23597.8	41549.9	42358	40774.8	36451	26923.9	16560.2	3835.18	0	0
O15533	77250.5	149521	208535	299493	286638	338348	353151	324838	293090	289679	227605	231927	191845	184580	201421	176039	125610	125669	101258	75659.7	60918.3	51920.7	51601.9	39164.4	37747.9	42232.5	12526	12025	9469.69	9154.52	5444.59	4281.06	6872.16	6966.37	5187.33	8352.71	11923.3	8228.79	10334.9	3939.29	0	0	0	0	0	0	0	0	0
O15541	0	0	0	0	0	0	0	0	0	0	0	0	0	0	0	0	0	0	0	0	0	0	0	0	0	0	0	0	0	0	2109.17	4344.85	3155.85	5419.79	12835	14426	38193.9	66540.6	183388	324028	288193	147537	48932.6	47211.9	49005.9	23077	5572.26	0	0
O43143	102829	181969	215229	182917	173770	163730	152835	151796	147068	157631	108266	70661.4	72825.8	58977.6	45499.4	57086.4	66928.4	58417	58325.4	53042.3	42825.7	23025.9	15192.8	24801.3	31107.9	39050.5	59911.3	87648.8	87424.1	53974.5	77525.3	131827	161094	267888	430732	444787	542736	684860	556577	991875	1.28427e+06	933296	430034	225727	132768	101315	64366.2	47747.5	31317.1
O43148	0	0	0	0	0	0	0	0	0	0	0	0	0	0	0	0	0	0	0	0	0	0	0	0	0	0	0	4035.12	8702.49	15648.6	19212.1	48680.2	72610.6	99414.2	166913	224673	257528	248729	187531	158449	44642	29982.5	14475.7	12794.5	9618.16	11176.2	4252.81	0	0
O43149	14022.7	29794.6	49868.5	58244.4	60346	66689.6	75135.6	76404.5	71741.1	96140.3	90235.2	78049.4	103668	118678	122080	110240	81112.3	51109.1	28975.1	9043.51	0	0	0	0	0	0	0	0	0	0	0	0	0	0	0	0	0	0	0	0	0	0	0	0	0	0	0	0	0
O43150	0	0	0	0	0	0	0	0	0	0	0	0	0	0	0	0	0	0	11026	24125.6	41181.2	62333.9	87457.1	87353.8	64201.8	37765.4	17237.4	0	0	0	0	0	0	0	0	0	0	0	0	0	0	0	0	0	0	0	0	0	0
O43156	38672.8	81382	118016	151297	154105	160493	162545	132052	128809	126185	114891	120693	108169	91472.1	92432.9	89914.9	76681.5	75375.4	68387.2	55120.9	53465.3	51941.6	41964.9	42554	33221.8	30220	29019.1	25346	22015	18665.5	16043.2	10657.4	12446	11901.5	9414.23	3350.11	5107.22	6099.89	1912.85	0	0	0	0	0	0	0	0	0	0
O43157	0	0	0	0	0	0	0	0	0	0	0	0	0	0	0	0	0	0	0	0	0	0	0	0	0	0	0	0	0	0	0	0	0	0	0	0	0	0	0	0	0	0	0	0	0	0	0	0	0
O43159	37612.1	89873.6	118119	84193.2	27686.8	16756.8	5746.4	0	0	0	0	0	0	0	0	0	0	0	0	0	0	0	0	0	0	0	0	0	0	0	0	0	0	0	0	0	0	0	0	0	0	0	0	0	0	0	0	0	0
O43169	63141.1	115582	186057	232789	298142	349814	368507	384778	329595	436469	431186	431340	447974	381938	349422	310111	252117	207304	159451	142092	126207	99168.5	63715.4	66809.6	62479.5	56646.3	52567.8	35271.5	27763	19248.6	21699.9	6784.57	8799.97	10111.4	8659.47	6073.14	4229.48	0	0	0	0	0	0	0	0	0	0	0	0
O43172	78506.7	169246	218046	176074	145886	130360	121976	117284	105337	103738	108171	95487.6	92654.5	90915.1	91528.1	82721.7	65005.5	54369.9	43522.1	29985.9	40076.3	38468.9	17138.9	8313.81	9618.23	7861.11	1836.01	0	0	0	0	0	0	0	0	0	0	0	0	16284.3	72362.4	182231	201260	129628	51856	10134	0	0	0
O43175	405062	923555	1.41633e+06	1.83736e+06	2.06121e+06	2.34169e+06	2.6187e+06	2.13138e+06	2.0166e+06	2.11494e+06	2.29326e+06	2.21803e+06	1.97208e+06	1.79185e+06	1.57042e+06	1.61314e+06	1.56984e+06	1.41851e+06	1.22434e+06	1.07717e+06	1.00135e+06	976688	981775	964997	1.32762e+06	1.78124e+06	1.38808e+06	897587	698778	596708	534522	500659	562462	1.41484e+06	3.36077e+06	4.7548e+06	3.91149e+06	3.20228e+06	3.16749e+06	3.9828e+06	5.28222e+06	5.41712e+06	3.27856e+06	1.30177e+06	608176	443987	300562	258852	177315
O43237	182077	304979	357111	365112	365334	417658	583910	809724	918705	776845	438193	224119	135354	75718.2	58627.1	60963.4	50390.9	36190.1	35593.4	18128.3	17131.6	13301.7	9743.82	6897.43	0	0	0	0	0	0	0	0	0	0	0	0	0	0	0	0	0	0	0	0	0	0	0	0	0
O43242	105874	199802	293596	378266	425472	496665	538593	549172	561776	723983	788083	882322	820852	748235	674285	655721	618565	511520	352693	209727	140261	102147	75774.1	71004.7	82599.8	78811	121952	186528	230735	153100	75962.8	45131.2	35750.8	40521.8	51134	39627.2	42508.7	55721.6	44043.5	40115.4	27680	26405.8	9700.87	0	0	0	0	0	0
O43252	0	0	0	0	0	0	0	0	0	0	0	0	0	0	0	0	0	0	0	0	0	0	0	0	0	0	0	0	0	0	0	4009.57	4760.55	16337.6	30859.7	42678.1	51282.9	138030	644856	2.04774e+06	2.95517e+06	1.90755e+06	593829	198149	115349	81390.1	56414.9	27409.8	4808.44
O43264	25375.3	115563	165852	201426	172802	188829	190686	147142	54380.5	58632.3	42254.6	34720.5	36704.1	29658.5	32451.3	35087	34227.9	26328.4	22223.3	16916.8	0	0	0	0	0	0	0	0	0	0	0	0	0	0	0	0	0	0	0	0	0	0	0	0	0	0	0	0	0
O43290	0	0	0	0	0	0	0	0	0	0	0	0	0	0	0	0	0	0	0	0	0	0	0	0	0	0	0	0	0	0	0	0	0	0	0	0	0	0	0	0	0	0	0	0	0	0	0	0	0
O43292	77067.5	140060	204229	249121	265494	304591	296614	262059	228515	220788	198071	170972	147227	126481	120473	107965	99339.1	75133.9	70686.1	40750.1	31732.3	14373.3	14643.5	10092.8	0	0	0	0	0	0	0	0	0	0	0	0	0	0	0	0	0	0	0	0	0	0	0	0	0
O43294	2907.41	5127.78	4549.12	4532.68	4955.06	5224.97	0	11935.7	9382.7	8089.15	0	0	0	0	0	0	0	0	0	0	0	0	0	0	0	0	0	0	17580	25583.3	39325.9	50133.3	55551	71239.9	112933	218048	375244	510733	433863	271765	134442	70217.7	38511.2	28542.9	14378.4	6243.35	0	0	0
O43301	0	1822.35	12532.5	15015.7	23248.4	23944.4	27042.4	26170.1	23584.2	21204.3	20033.8	13846.8	10156.4	10796.9	9041.8	9474.47	8052.79	6684.6	5193.86	0	0	0	0	3415.15	2891.47	3191.56	0	0	0	0	0	0	0	0	1752.96	1037.04	2054.85	2014.01	1978.53	0	6430.23	33045	89674.3	97836.3	70052.6	36932.9	5812.66	0	0
O43310	0	0	0	0	0	0	0	0	0	0	0	0	0	0	0	0	0	0	0	0	0	0	0	0	0	0	0	0	0	0	0	0	0	0	0	0	0	15688.9	77549.5	159346	181897	133236	17068.1	0	0	0	0	0	0
O43314	0	0	0	0	0	0	0	0	0	0	0	0	0	0	0	0	0	0	0	0	0	0	0	0	0	0	0	12732.9	55417	84456.6	101102	91167.1	87971.4	121839	171625	223545	222939	180301	119864	65616.3	38900.6	18789.9	0	0	0	0	0	0	0
O43318	739.506	2609.97	3491.8	3635.05	3734.24	11155.4	16564.1	19201.4	14285.1	2035.53	0	0	0	0	0	1473.66	4379.57	12916.5	25386.9	32522	43650.9	62097.9	75965.9	83819.2	81405.8	88292.6	77592.4	64218.5	55908.9	48338.4	40381	41414.7	32376.6	15776.8	15010.3	13328	9365.01	2522.97	0	0	0	0	0	0	0	0	0	0	0
O43324	277937	489586	535000	481992	352173	342611	346612	246448	184499	190291	156698	165043	130634	108452	97754.8	82468.1	49612	41388.6	34469.6	29316.2	25526.3	26699.7	10643.1	9429.62	8324.09	7687.56	9372.5	7447.28	7870.05	6518.51	3906.77	5162.49	5443.53	5506.94	5099.75	5990.13	4979.18	5923.91	5724.53	0	0	0	0	0	6980.96	5866.92	6654.43	0	0
O43353	0	0	0	0	0	0	0	0	0	0	0	0	0	0	0	0	0	0	0	0	0	0	0	0	0	0	0	0	0	0	0	0	0	0	0	35604.2	98525.1	136083	135040	91637.5	21754.2	0	0	0	0	0	0	0	0
O43379	5586.18	18706.2	28638.4	22354.7	20995.6	44869	59038.9	50311.7	54919.8	55802.3	49408.3	51697.5	47334	18693.1	19607.4	18047.1	16794.9	12915.8	5597.2	3664.07	6264.2	2570.08	0	0	0	0	0	0	0	0	0	0	0	0	0	0	0	0	0	0	0	0	0	0	0	0	0	0	0
O43390	104947	241939	341349	315860	278543	288086	344430	321361	332983	332645	294772	263304	213763	184087	160044	109741	80490.4	58271.7	64946.7	59265.7	71699.1	78754.2	79946	62377.6	51763.3	26846	22846.8	6679.72	0	0	5179.68	5787.98	4460.64	4567.21	4117.59	3513.7	4556.95	10742.5	12387.4	25364.4	38809.3	70973.6	140560	179049	137702	59841.7	23475.5	35170.8	0
O43395	78137.1	181217	220382	185732	147407	133102	130510	112282	111471	106722	78715.1	72689.8	59367	58214.6	55579.5	22628.9	21645.3	19480.9	7433.43	5288.14	4826.87	4307.2	0	0	0	0	0	0	0	0	0	0	0	0	0	0	0	0	0	0	0	0	0	0	0	0	0	0	0
O43396	0	0	0	0	0	0	0	0	0	0	0	12772.4	11109.2	8867.12	8966.25	19643	16173.1	13248.2	7329.71	0	0	5106.38	5940.46	7878.7	0	0	9006.83	22884	16025.5	35831	52338.9	57641.8	61296.1	95492.4	109659	128693	144061	162756	179880	221526	316456	367002	409790	555005	725786	1.20572e+06	1.6878e+06	2.96054e+06	3.51908e+06
O43399	105063	222804	336343	447167	589206	771090	1.09311e+06	1.05643e+06	1.31463e+06	1.63454e+06	1.83878e+06	2.13762e+06	2.11597e+06	2.0837e+06	2.1849e+06	2.17274e+06	2.17628e+06	2.04307e+06	1.83284e+06	1.75215e+06	1.65802e+06	1.68156e+06	1.6161e+06	1.4692e+06	1.41038e+06	1.34644e+06	1.16317e+06	1.04849e+06	1.05202e+06	931213	808820	658905	565098	551299	462499	340323	272205	219133	173635	177002	178331	130756	106448	85398.5	79327.2	83480.6	53978.5	25505.3	36118.3
O43402	80372	167877	236145	258808	258626	268410	251365	262198	213000	230358	226356	186361	157426	141438	94776.8	36559.3	36457.8	24854.4	9874.28	8179.45	8548.53	0	0	0	0	0	0	0	0	0	0	0	0	0	0	0	0	0	0	0	0	0	0	0	0	0	0	0	0
O43414	0	0	0	0	0	0	0	0	0	0	0	0	0	0	0	0	0	0	0	0	0	0	0	0	0	0	0	0	0	0	0	0	0	0	0	0	0	0	0	8577.32	7864.24	6715.83	8276.93	0	0	0	0	0	21049.8
O43422	0	0	0	0	0	0	0	0	0	0	0	0	0	0	0	0	0	0	0	0	0	0	0	0	0	0	0	0	0	0	0	0	0	0	0	0	0	0	0	0	0	0	0	0	0	0	0	0	0
O43432	19002.4	35106.2	42789.8	49050.3	43853.2	47065.1	36392.2	35432.2	40507.5	32883.3	42706.1	37621.6	53744.5	82094.6	134122	171766	180212	148557	115792	78783.7	59206.9	51410.8	39566.8	35127.6	36020.2	32570.1	31900.1	31988.9	18540	11513.1	13914.5	10932.1	19503.9	30053.2	30995	37483.4	37654.9	53581.6	38996.4	39207.7	0	0	0	0	0	0	0	0	0
O43447	63773.1	101830	109936	94546.8	73114.6	73621.1	50506.3	61927.3	45045.1	52240.2	22195	17408.8	21382.5	29107	27127.5	32711	23094.3	18564.9	16631.2	15035.1	14045.4	9110.3	6102.37	0	0	0	0	0	0	0	0	0	0	0	0	0	0	0	0	0	24282.6	187207	194907	151281	86224.9	27864.5	11516.3	0	0
O43464	0	0	0	0	0	0	0	0	23813.2	31445.9	31304.7	31980.3	9880.92	8895.28	4314.65	6974.92	9608.53	10427.7	0	0	0	0	0	0	0	0	0	0	0	0	0	0	0	9482.43	12218.9	13264.3	18657.8	50308	54383.8	67571	95359	163624	322591	445586	360908	149865	32531.1	20389	40289.3
O43488	0	0	0	0	0	0	0	0	0	0	0	0	0	0	0	0	0	0	0	0	0	0	0	0	0	0	0	0	0	0	0	0	0	0	0	0	0	0	0	0	0	0	0	214685	824922	1.81138e+06	1.49539e+06	712779	220003
O43491	0	0	0	0	5342.79	5474.2	6119.42	6567.07	0	0	0	5622.82	10721.5	13999.5	14086	14374	45277.9	48799.1	89695.4	153258	223015	314859	645802	1.04396e+06	1.03916e+06	626766	353295	226132	125467	87156.7	82556.1	84743.1	42561.6	12145.8	9453.79	5384	6614.47	4358.48	4498.69	4541.6	0	0	6397.74	6712.72	10845.2	7394.48	0	0	0
O43493	19566.2	38818.9	53511	65564.5	68830	76197.5	69448.1	56544.3	52311.4	59739.9	43859.9	46579.4	38869.2	33431.4	29615.6	27651.3	27623.7	22166.6	18205.9	12752.8	15594.3	12292.7	9980.81	7382.31	9260.37	7311.05	5350.69	4139.34	1597.28	1420.01	0	0	0	0	0	0	0	0	0	0	0	0	0	0	0	0	0	0	0
O43504	12432	33663.2	51782.5	71756.8	92404.5	97770.6	105522	104929	90580.3	91329.7	91276.2	83143.5	81513.8	76389.1	83392.2	73550.9	69186.9	60768.6	48219.8	39449.6	39606.8	40830.7	41530.8	37306.6	38900.7	35903	35186.7	38686.2	36296.3	41439.5	38576.9	36191.6	49516	52778.2	59132.3	66965.6	39179.8	46037.3	49560.4	117211	119439	105652	71092.2	52154.2	60517.4	67805.3	86360.2	130425	221131
O43505	13064.4	31332.3	75617.5	99811.4	105452	114418	123042	111247	109492	121052	99836.5	93305.2	87259.8	76623.4	79184.7	77573	66150.6	47269.7	40247.1	30860.1	18991.3	17390.9	14349.3	9410.93	5265.96	0	0	0	0	0	0	0	0	0	0	0	0	0	0	0	0	0	0	0	0	0	0	0	0
O43516	0	0	0	0	0	0	0	0	0	0	0	0	0	0	0	0	0	0	0	12182.9	34029.9	65507.2	192384	374127	473655	372057	198683	133693	122355	141698	143070	142871	136979	117574	100096	61344.7	50875.8	37912.6	7807.62	1962.21	0	0	0	0	0	0	0	0	0
O43583	0	0	0	0	0	0	0	0	0	0	0	0	0	0	0	0	0	0	0	0	0	0	0	0	0	0	0	0	0	0	0	0	0	0	0	0	0	0	0	0	0	26514.5	313307	1.008e+06	1.71657e+06	1.4403e+06	846921	504872	110235
O43592	60815.6	120722	132752	158919	195293	208867	220009	167993	168413	157320	160762	154622	150356	144151	154439	136455	132471	107200	94778	87255.3	74074.8	52135.8	41856.5	32411.5	43270.3	32991.5	46872.6	38236.2	33305	30159.1	38269.3	22048.7	18649.2	19318.6	18026.8	14221.7	8772.37	10713.3	9586.6	9609.98	11945.6	11113.5	3702.16	0	0	0	0	0	0
O43598	0	0	0	0	0	0	0	0	0	0	0	0	0	0	0	0	0	0	0	0	0	0	0	0	0	0	0	0	0	0	0	0	0	0	0	0	0	0	0	0	0	0	6065.26	154123	813673	2.55679e+06	3.20609e+06	1.77875e+06	583212
O43615	24955.1	53483.7	80021.9	109228	106230	128350	149586	155742	160576	192227	201155	244311	226117	242461	258915	250574	256903	234951	217883	213782	216376	234424	213112	213477	219691	218206	216101	187478	192303	193128	176099	158227	143721	139996	69422.7	75216.1	73408.3	80469.8	61398.1	45958.4	26165.8	9531.79	0	0	0	0	0	0	0
O43617	29030.9	53739.7	79557.6	130529	156482	207623	246440	265697	296115	304519	297723	238844	199152	176851	162506	136888	107069	96628.9	97035.2	101468	110209	140994	182865	160934	122268	88920.9	71855.3	71077	94094.8	102961	111470	106475	102816	97829.2	100558	90305.2	85173.5	77807.4	80923.8	99261.4	103794	97947.3	111630	137439	173868	172052	135168	204203	272612
O43633	0	0	0	0	0	0	0	0	0	0	0	0	0	0	0	0	0	0	0	0	0	0	0	0	0	0	0	0	0	0	0	0	0	0	0	0	0	0	0	0	0	0	0	0	78715.6	537831	1.11055e+06	1.29123e+06	768076
O43657	21524.5	38760.6	44636.7	62709.2	71339.9	74340.2	124995	67630.8	76410.9	139111	86575.5	144104	105771	174535	90525.3	85807.1	78641.1	67974.8	59211.6	37528.1	44171.9	25097.6	23775.4	20637.2	22198.6	14631.3	13290.1	0	0	0	0	0	0	0	0	0	0	0	0	0	0	0	0	0	0	0	0	0	0
O43660	0	0	0	0	0	0	0	0	0	0	0	0	0	0	0	0	0	0	0	0	0	0	0	0	0	0	0	0	0	0	0	0	0	0	0	0	0	0	0	0	0	0	0	0	0	0	0	0	0
O43663	0	0	0	0	0	0	0	0	0	0	0	0	0	0	0	0	0	0	0	0	0	0	0	0	0	0	0	0	0	0	0	0	0	0	0	0	0	0	0	0	0	0	0	0	0	0	0	0	0
O43665	0	0	0	0	0	0	0	0	0	0	0	0	0	0	0	0	0	0	0	0	0	0	0	0	0	0	0	0	0	0	0	0	0	0	0	0	0	0	0	0	0	0	0	0	0	0	0	0	25970.4
O43670	7190.82	10304.2	9145.97	7628.24	5755.19	6123.92	10147.6	11158.9	0	0	0	0	0	4778.35	3966.94	4773.16	4434.46	3459.25	3990.2	20236.7	15205.6	18732.8	11660.2	21640.8	31838.4	44985.3	83641.7	60371.5	205273	189662	324947	833998	1.50429e+06	1.87797e+06	1.47551e+06	888529	590603	434786	284317	243810	213692	147653	129753	117848	145357	182227	130117	107147	78897.6
O43674	48857.2	85100	92441.3	179482	165664	156387	148313	177691	174739	171506	175202	158532	148594	123361	115006	111945	101429	87559.4	85384.6	73626.3	79134	73832.5	73666.7	56026.5	55886.1	38597.2	25299.3	25817	28168.8	32619.4	27537.3	23675.7	24702.3	26957.9	26363.4	11834.3	13338.9	0	0	0	0	0	0	0	0	0	0	0	0
O43678	8996.16	30528	43730	43402.9	36595.5	31425.8	27892.6	18689.8	16914.8	14047.5	13055.3	11129	9423.89	7219.42	7533.94	7055.72	6674.64	6061.18	5478.42	4980.36	4793.54	3535.36	4011.27	3371.69	3433.25	7911.02	8985.48	8821.03	12108.4	11637.3	12334.8	11453.8	12247.4	15263.7	15683.9	14152.9	19576.7	49942.1	71993	146316	196689	175832	143655	237425	229538	86561.3	30861.7	21795.4	18345.2
O43681	105262	215309	386911	543678	624978	765759	833065	702747	633579	783314	791919	814968	805875	679822	637028	610583	571449	471836	412565	374823	394689	348230	272989	284645	300093	269827	251400	234179	253364	242147	223170	242504	236471	255158	237511	252587	256671	247967	216747	226263	264096	374592	403472	381211	292754	293170	224350	211207	165089
O43683	0	0	0	0	0	0	0	0	0	0	0	0	0	0	0	0	0	0	0	0	0	0	0	0	0	0	0	0	0	0	0	0	0	0	0	0	0	0	0	0	0	0	0	0	0	0	0	0	0
O43684	62852.2	91498.3	116706	114873	112427	119439	115352	93582.5	90236	86442.1	77881.8	91774.9	81888.9	68035.2	66836.7	57906.2	59786	56941.2	95065.7	101658	130949	165838	163398	171936	208954	321708	441161	458918	421818	354764	378992	617396	905654	1.09337e+06	800037	525683	355492	293405	236992	198143	165304	163465	147210	139288	138107	175500	131433	142728	234482
O43707	0	0	0	0	0	0	0	0	0	0	0	0	0	0	0	0	0	0	0	28126.7	47902.3	293221	1.22045e+06	5.65114e+06	8.04814e+06	4.95061e+06	1.45173e+06	626633	408659	310035	213049	162224	124086	110643	92441.2	88932.9	76790	34469.1	15975.7	11481.8	0	0	0	0	0	0	0	0	0
O43708	0	0	0	0	0	0	0	0	0	0	0	0	0	0	0	7895.03	4771.37	4784.33	4728.74	3654.03	0	0	0	0	0	0	0	0	0	0	0	0	9613.05	10554	8611.07	8567.99	0	0	0	0	0	0	0	0	0	0	0	166656	275652
O43715	0	0	0	0	0	0	0	0	0	1658.19	2522.53	3343.42	1164.11	1413.03	3893.9	4135.06	4675.36	2020.09	0	0	0	0	0	0	0	0	0	0	0	0	0	0	0	0	0	0	0	0	0	3544.17	5443.16	6388.09	0	0	0	0	0	0	0
O43716	0	0	0	0	0	0	0	0	0	0	0	0	0	0	0	0	0	0	0	0	0	0	0	0	0	0	0	0	0	0	0	0	0	9821.28	83938.2	254241	409122	296054	89107.4	27454.3	19720.8	17437.8	7456.01	4060.42	4791.76	19524.8	26926.6	27544.9	5325.35
O43719	16185.8	18774.3	17083.6	30672.2	24497.2	72148.5	123807	113700	94422.4	106725	105391	78754.4	64302.2	48137.5	48205.5	47350.6	43230.7	43854.1	42267.9	40281.2	43970.5	57439.2	70906.2	186836	287145	216159	109490	47569	37689.9	31743.1	16048.1	12268.5	6026.22	8311.35	0	0	0	0	0	0	0	0	0	0	0	0	0	0	0
O43741	0	0	0	0	0	0	0	0	0	0	0	0	0	0	0	0	0	0	0	0	0	0	0	0	0	0	0	0	0	0	0	0	0	0	0	0	0	0	0	0	0	0	0	0	0	0	0	0	0
O43747	1930.07	4389.82	4801	4385.1	4223.81	110291	103016	75823.1	95433.7	63779.7	63557.5	82314.1	104989	106790	96186.4	32466	9293.94	5698.07	7070.28	6790.96	7804.48	9516.35	10588.2	11904.5	22543.7	68097.6	259804	748240	1.38211e+06	1.23839e+06	481719	188690	98813.3	48669.8	30688.5	14314.2	10530	4276.96	0	0	0	0	0	0	0	0	0	0	0
O43752	0	0	0	0	0	0	0	0	0	0	0	0	0	0	0	0	0	0	0	0	0	0	0	0	0	0	0	0	0	0	0	0	0	0	0	0	0	0	0	0	0	0	0	0	0	0	0	0	0
O43765	17034.1	23415.8	70691.1	85708	146901	173092	188381	201755	204435	217189	259039	229037	244709	218718	255933	256452	264316	252325	253840	243416	250908	233526	209427	202153	220558	197524	199849	153296	180595	152917	158682	163534	145103	155746	148053	137691	134383	169414	260079	437414	607613	512508	286440	218373	233822	338636	322845	243508	90131.7
O43768	0	0	0	0	0	0	0	0	0	0	0	0	0	0	0	0	0	0	0	0	0	0	0	0	0	0	0	0	0	0	0	0	0	0	0	30032.2	31702.2	42822.1	0	0	0	0	0	0	57394.5	355591	386626	448088	245169
O43772	23675.8	43876.9	55163.1	71018.8	70303.4	98338.9	116377	101331	88938	104453	89348.9	98727.2	82839.4	79104.4	77663.8	67420.5	57941.8	51969.3	48499.1	41673.4	32291.3	21393.8	13805.1	7599.8	0	0	0	0	0	0	0	0	0	0	0	0	0	0	0	0	0	0	0	0	0	0	0	0	0
O43776	0	0	0	0	0	0	0	0	0	0	0	0	0	0	0	0	0	0	0	0	0	0	0	0	0	0	0	0	0	0	0	0	0	0	5400.72	74801.5	524059	1.94665e+06	3.83684e+06	3.64093e+06	1.95744e+06	738838	179340	116663	129294	136359	111240	144475	40834
O43795	0	0	0	0	0	0	0	0	0	0	0	0	0	0	0	0	0	0	0	0	0	0	0	0	0	0	0	0	0	0	0	0	0	0	0	0	0	0	0	0	0	0	0	0	0	0	0	0	0
O43805	0	0	0	0	0	0	0	0	0	0	0	0	0	0	0	0	0	0	0	0	0	0	0	0	0	0	0	0	0	0	7177.98	9283.37	18486.8	23707.4	26376.6	32544.5	43061.3	103857	229074	425986	562233	495409	269626	131867	52491.9	5945.72	0	0	0
O43809	0	0	0	0	0	0	0	0	0	0	0	0	0	0	0	0	0	0	0	0	0	0	0	0	0	0	0	0	0	0	0	0	0	0	0	0	0	0	0	0	0	0	0	0	0	0	0	0	0
O43813	14000.7	28497.3	60210.6	56783.4	53175.4	46039.4	50494.5	52150	50245.4	50143	40510.5	37004.6	50541.5	29979.6	29935.1	26261.3	48945.3	36495.3	38694.2	36261.4	25618.5	31531	32417.6	9574.08	0	0	17808.4	24443.9	43524.2	45207	49570.1	50410.3	52638.7	50705.1	48726.6	37389.1	38687.3	62159.6	62136.3	71472	76008.7	88226.1	75893.8	66790.7	87476.3	111107	104156	167763	291185
O43815	81585.7	195781	268230	241469	231318	199542	182377	147814	142367	130374	82422.5	43181.9	28370	21963.6	6848.29	7129.44	6364.61	4728.65	0	0	0	0	0	0	0	0	0	0	0	0	0	0	0	0	0	0	0	0	0	0	0	0	0	0	0	0	0	0	0
O43818	0	0	0	0	0	0	0	0	0	0	0	0	0	0	0	0	0	0	0	0	0	0	0	0	0	0	0	0	0	0	0	0	0	0	0	0	0	0	0	0	0	0	0	0	0	0	0	0	0
O43823	0	0	0	0	0	0	0	0	0	0	0	0	0	0	0	0	0	0	0	0	0	0	0	0	0	0	0	0	0	0	0	0	0	0	0	0	0	0	0	0	0	0	0	0	0	0	0	0	0
O43837	0	0	0	0	0	0	1155.66	843.203	484.786	444.544	3540.92	5928.28	6890.08	7839.87	9790.01	10241.8	6755.15	6420.62	4855.44	4584.55	1277.98	0	2552.42	2259.89	2993.57	2390.84	2009.81	1534.79	2527.25	8407.56	86217.3	452521	999116	1.71234e+06	1.02351e+06	365217	143461	95797.9	70157.2	51473.9	24101.4	19419.2	3908.82	0	4263.46	8162.54	9576.72	18598.3	85846.1
O43847	0	0	0	0	0	0	0	18280.5	14430.3	14059.9	13756.7	14143.6	12128.6	12503.8	20716.5	22623.8	31305.1	26093.1	26593.5	24593.7	15806.2	0	0	0	0	13518.8	14964.1	38211.1	45292.9	62407.1	75383.3	81580.8	93799.1	103920	109293	141443	369339	1.16751e+06	2.2059e+06	2.24535e+06	1.27702e+06	299314	159945	54321.4	0	0	0	0	0
O43852	83152	162895	152555	201323	167129	160876	139081	94794.8	92139.4	94727	92247.3	97721.8	74401	70022.6	80259.6	75023.6	116616	124353	110372	111819	147540	101879	79942.4	66784.5	80265.5	93952	125477	190635	332897	438542	495600	454052	453068	738636	1.5979e+06	3.37761e+06	5.01804e+06	5.12204e+06	2.99328e+06	1.21863e+06	623536	367206	310620	303925	384024	165019	102231	78889.1	56157.5
O43854	66580.5	132531	198643	265452	282243	337026	355510	320229	315823	336310	332473	310201	275215	259182	230805	207504	180132	154090	124074	110618	117333	101437	87732.4	75277.8	66658.2	63621.8	46805.9	19962.8	21851.6	27362.9	10797.7	0	0	0	0	0	0	0	0	0	0	0	0	0	0	0	0	0	0
O43865	0	0	0	0	0	0	0	0	0	0	0	0	0	0	0	0	0	0	0	0	0	0	0	0	0	1504.79	1044.51	7927.43	8556.45	29216.5	52355.1	68095	78939.2	94451	181702	306502	459593	797258	648105	369988	193884	78754.3	0	0	0	0	0	0	0
O43896	0	0	0	0	0	0	0	0	0	0	0	0	0	0	0	0	0	0	0	0	0	0	0	0	0	0	0	0	0	0	0	0	0	0	0	0	0	0	0	0	0	0	0	0	0	0	0	0	0
O43913	0	0	0	0	0	0	0	0	0	0	0	0	0	0	0	0	0	0	0	0	0	0	0	0	0	0	0	0	0	0	0	0	0	0	0	0	0	0	0	0	0	0	0	0	0	0	0	0	0
O43924	0	0	0	0	0	0	0	0	0	0	0	0	0	0	0	0	0	0	0	0	0	0	0	0	0	0	0	0	0	0	0	0	0	0	0	0	0	0	0	0	0	0	0	0	8664.18	10922.1	13295.2	0	0
O60216	8442.28	14959.6	11288.9	10366	9223.93	10751.4	0	0	11933	40627.2	45608.3	78878.8	128689	254034	415346	421064	282152	141438	83382.3	50555.6	28976.5	0	0	0	0	0	0	0	0	0	0	0	0	0	0	8972.32	11368.7	15386.8	13348.6	9894.03	5669.31	3576.15	0	0	0	0	0	0	0
O60220	15473.5	43392	48595.9	86430	85689.7	92890.7	98828	75940	48260.5	45260.9	75085.2	63360.6	70281.7	71043.8	50662.2	59755.7	58044.1	48586.4	45847.3	40002.4	40317.8	39888.6	38608.2	28397.8	22222.9	15283.6	6382.59	24020.9	39870.3	34559.3	35092.5	33666.1	33299	39385.6	98905.5	119611	142194	181150	254070	362091	697439	623761	518974	822499	598011	401830	100956	58547.4	35939.6
O60231	0	0	0	0	0	0	0	0	0	0	0	0	0	0	0	0	0	0	0	0	0	0	0	0	0	0	0	0	0	0	0	0	0	0	0	0	0	0	0	0	0	0	0	0	0	0	0	0	0
O60232	43586.1	63772.6	91982	88910.7	84685.7	84407.4	88193.8	84078.4	88546.2	123935	180884	243875	351844	420344	490458	429508	305487	208828	106464	68976.4	51339.7	39806	31289.8	17931.7	13699.1	2896.74	784.132	2110.47	1302.01	0	0	0	0	0	0	0	0	0	0	0	0	0	0	0	0	4542.58	4587.47	4778.23	6904.64
O60239	0	0	0	0	0	0	0	0	0	0	0	0	0	0	0	0	0	0	0	0	0	0	0	0	0	0	0	0	0	5766.55	4885.67	4226.11	0	0	0	46627.1	88144.9	106594	92747.3	51420.9	10337.3	0	0	0	0	0	0	0	0
O60245	0	0	0	0	0	0	0	0	0	0	0	0	0	0	0	0	0	0	0	0	0	0	0	0	0	0	0	0	0	0	0	0	0	0	0	0	0	0	0	0	0	0	0	0	0	0	0	0	0
O60256	10671.5	37741.2	57195.9	42612.5	11306.9	0	11206.7	11727	9874.21	9979.57	8621.65	7825.97	11087.8	11998.2	12755.4	24408.9	34416.6	30078	11075.2	12951.1	30066.2	39425.4	45711.6	49886.2	36673.8	43561	55648.3	52628.4	58762.2	79728.5	138519	105644	113453	127295	100206	142033	150171	159448	172819	279847	419995	446631	595132	701647	627497	457630	166867	32057.6	11577
O60264	0	0	0	0	0	0	0	0	0	0	0	0	0	0	0	0	0	0	0	0	0	0	0	0	0	0	0	0	0	0	0	0	0	0	0	0	0	0	0	0	0	0	0	0	0	0	0	0	0
O60271	0	0	0	0	0	0	0	0	0	0	8687.23	18598.4	22134.4	45261.6	64232.5	94665.1	244552	525280	818681	773955	511252	238259	120647	52607.1	25332	13863.2	7418.4	0	0	0	0	0	0	0	0	0	0	0	0	0	0	0	0	0	0	0	0	0	0
O60287	0	0	0	0	0	0	0	0	0	0	0	0	0	0	0	0	0	0	0	0	0	0	0	0	0	0	0	0	0	0	0	0	0	0	0	0	0	0	0	0	0	0	0	0	0	0	0	0	0
O60294	0	0	0	0	0	0	0	0	0	0	0	0	0	0	0	0	0	0	0	0	0	0	0	0	0	0	0	0	0	0	0	0	0	0	0	0	0	0	0	0	0	0	7647.2	129870	401063	674698	429027	155659	12322.2
O60306	41635.1	104046	147596	150576	126133	132687	132973	85890.3	78802.2	78020.1	80181.6	67897.9	68980.2	63626.3	65590.5	69643.7	80332	120119	124476	147062	205551	237657	209744	148294	90427.7	26578.8	12098.8	9151.26	0	0	0	49330.4	122346	211574	217975	119594	24720.6	0	0	0	0	0	0	0	0	0	0	0	0
O60313	54582.2	125158	181836	239615	267506	314634	364955	337322	349491	382806	370932	345869	300134	277965	249996	206434	180472	144025	113841	86124.6	85502.8	73305.7	67058.9	53344.7	53964.2	40330.2	34313.9	25600.9	29752.8	36613.4	38276.8	47708.1	42360.9	48524.8	63128.2	62018.4	63923.6	74084.1	88956.7	91930.3	77457.3	42199.8	0	0	0	0	0	0	0
O60333	23468.3	40047.6	26576.5	13128.4	29090.5	57864.2	39817.1	22155.9	17232.9	20891	18024.3	0	0	0	10607.9	8282.93	2928.91	0	0	0	0	0	0	0	0	0	0	0	0	48600.3	179901	317166	359222	221012	21571.5	0	0	0	0	0	0	0	0	0	0	0	0	0	0
O60341	63200.2	135400	165196	180746	238585	260110	266603	172578	162713	124012	121070	184114	133811	110207	117997	71100.4	64240.7	77843.6	79187.1	63760.4	63617.6	44343	14390.7	15203.6	34619.1	39525.5	59977.4	65775	60346.2	41046.2	31245.3	25264.7	33498.9	52064.6	149975	152765	115033	22143.1	13265.2	0	0	0	0	0	0	0	0	0	0
O60343	8985.81	21483.6	25561	29759.9	36409.4	39774.8	51294.5	58505.4	56738.7	65387.8	98143.9	95459.4	117866	124504	155126	177368	190263	221368	288529	356997	374923	298193	212384	160511	128339	109456	79890.9	25701.7	13757.3	4305.44	3317.72	0	0	0	0	0	7036.47	23551.8	28366.5	35417.9	49343.3	39556.5	8401.78	0	0	0	0	0	0
O60427	46522.8	112919	153944	230505	255987	317069	363018	344041	321109	336248	323018	300462	261191	252985	257345	214336	181749	151603	123550	104965	97545.8	89470.7	82621.3	62387.6	43187.5	11839.1	0	0	0	0	0	0	0	0	0	0	0	0	0	0	0	0	0	0	0	0	0	0	0
O60437	130071	154581	98349.2	62348.8	64257	122200	194913	162362	112076	74356.3	56724.7	35996.2	29681.1	11938	5921.83	4691.08	4135.65	6763.46	6793.25	14904.8	23139	25860.1	11928.8	4603.66	0	0	0	0	0	0	0	0	0	0	0	0	0	0	0	0	0	0	0	0	0	0	0	0	0
O60443	0	0	0	15050.5	13335.8	19414.7	19344.4	30128.8	23061.5	25990.3	26554.9	20067.6	21817.6	22609.1	33249.8	34279	33907.4	32194.3	30074.5	19142.1	23093.1	26800.3	22838.4	23171.4	17440.5	32358.6	23413.4	31317.1	28273.3	28389.8	27967.9	29852.5	25452.6	15877.1	12005.5	6493.33	4637.98	7066.29	29255.2	39291.8	43495.2	39074.4	39666.3	75226.2	247986	641764	827308	372275	136050
O60476	7872.46	24316.9	32075.4	43472.5	48256.8	67360.1	65024.2	62189.4	42116.5	39974.4	44430.6	56750.4	43731.4	40364.7	37790	33886.8	33266.5	28073.5	20539.4	13249.6	16173.8	10703.2	9053.61	6544.56	7060.81	7613.89	0	0	0	0	0	0	0	0	0	0	0	0	0	0	0	0	0	0	0	0	0	0	0
O60488	38337.1	68785.8	119488	167935	236102	286196	341283	257775	220482	301381	346789	333015	322750	308943	303481	333303	312811	259941	242116	200089	163298	153817	117544	100787	102865	88263.4	60280.3	65463.5	60896.3	54822.3	55876.5	56890.1	27934.6	31032.1	33023.5	21443.8	14072.7	15313	15006.6	13624.6	0	0	0	0	0	0	0	0	0
O60493	0	0	0	0	0	0	0	0	0	0	0	0	0	0	0	0	0	0	0	0	0	0	0	0	0	0	0	0	0	0	0	0	0	0	0	0	0	0	0	0	0	0	0	0	0	0	5992.82	27419	86603.9
O60499	34146.5	63856.1	90200.9	112943	139540	139714	146392	136506	135047	143769	141746	158687	168850	46503.1	75126.6	71550.7	41672.1	56000.4	46757.7	33608.8	28024.1	22656.2	8930.17	0	0	0	0	0	0	0	0	0	0	0	0	0	0	0	0	0	0	0	0	0	0	0	0	0	0
O60502	10291.9	23184.7	42642.2	44533.7	56159.9	49796.6	57179.7	44770.4	42029.1	40790.9	42516.6	38269.9	37444.4	36526.9	33847.1	32655	37903.9	36869.6	39507.6	39611.3	36260.8	32839.7	60423.8	92532.9	178686	564343	1.24568e+06	1.31282e+06	849471	322710	139124	82581.7	73196.1	129237	207379	190201	123698	27631.2	9782.98	0	0	0	0	0	0	10169	7729.38	7088.46	0
O60503	10349	29165.7	43156.8	54398.7	68026.8	74157	77246.5	57974.5	58236.1	60973.4	48801.6	38669.8	9695.81	10010.7	9050.74	7257.75	0	0	0	0	0	0	0	0	0	0	0	0	0	0	0	0	0	0	0	0	0	0	0	0	0	0	0	0	0	0	0	0	0
O60504	0	0	0	0	0	0	0	0	0	0	0	0	0	0	0	0	0	0	0	0	0	0	0	0	0	0	0	0	0	0	0	0	0	0	0	0	0	0	0	0	0	0	0	0	97977.2	214652	216522	237069	179722
O60506	162300	422809	603001	570062	572947	657602	788538	846899	878320	900198	718448	630634	433650	291785	225556	166895	121485	104260	93547.8	73615.3	72718	56338.8	54290.7	51363.5	48084.2	34505.4	31134.7	21557.6	17500	19786.3	25471.7	23777	25181.9	26082.3	16282.6	13582.8	16658.6	15351.2	20507.2	9161.21	2866.49	27995.7	71765.2	67050.9	49876.5	39794.7	23600.9	0	0
O60518	20033.2	43286	62433.2	76110.9	77369.6	80544.4	83809	74684.8	67218.6	64776.1	66409	56739.7	51797.6	43129	39066.7	38459.1	32727.5	28395.4	25901.5	24819.4	22217.1	21708.6	20638.2	14252.2	10407.8	6640.14	7126.61	7653.3	17719.7	90817.3	264998	448446	376970	215923	112475	76315.8	84946.6	105371	78400.5	44534.5	15663.1	4997.33	1706.08	0	0	0	0	0	0
O60547	0	0	0	4229.32	3982.95	5580.49	4332.67	2762.72	4452.38	2606.77	3884.46	3129.14	2562.59	3032.39	2299.75	0	0	0	0	0	0	0	0	0	0	0	0	0	0	0	0	0	0	6515.03	9530.76	9147.81	24370	38500.7	110385	317030	765696	714025	329255	80933.9	38109.4	26536.3	0	0	0
O60563	1374.13	6430.59	6937.73	17431.4	14035.5	14744.9	3151.33	4279.59	5457.3	5600.11	6515.84	11312.1	11111	12914.4	16612.3	42862.7	38443.9	29906.2	19516.4	0	0	0	0	0	0	0	0	0	0	0	0	0	0	0	0	0	0	0	0	0	0	0	0	0	0	0	0	0	0
O60566	0	0	0	0	0	0	0	0	0	0	0	0	0	0	0	0	0	0	10556.5	26242.7	42884.8	107664	147681	185402	230318	416367	592261	605811	524535	387007	268249	194117	95358.8	113134	107134	40444.7	19851.8	0	0	0	0	0	0	0	0	0	0	0	0
O60568	482151	689689	639244	477962	358600	306553	269410	230160	209754	236981	235887	247784	258432	278803	330054	356794	384467	365396	299475	220841	153358	123175	89038.6	85334.5	54075.5	49511.5	71126.2	79290.8	91719.3	89899.1	91292.8	110667	132265	138777	103867	80174.1	86556.7	76958	58209.7	62337.8	125683	174320	203993	120803	77320.9	32101.4	3900.49	4561.55	0
O60573	40280.3	56212.4	68666.9	57537.2	64133.3	60560.6	66606.1	60703	57402.7	54166.1	49860.1	35259.3	34521.4	28786.9	27408.8	25060.3	24253.9	22085.5	12625.5	12213.3	0	0	0	0	0	0	0	0	0	8680.33	11568.1	18298.5	23664.2	20255.9	0	0	0	0	0	0	0	0	0	0	0	0	0	0	0
O60610	0	0	0	0	0	7636.96	8188.28	21710.5	21767.7	26766.7	41261.7	68536.9	57128.7	55228.1	56023.5	54891.4	73641.3	119470	241690	528002	1.02577e+06	1.1471e+06	740929	339060	170181	115422	71335	53603.2	38158.1	27818.9	19357.7	9761.29	8002.94	0	0	0	0	0	0	0	0	0	0	0	0	0	0	0	0
O60613	0	0	0	15074.4	24401.4	20065.4	27995.5	29049.5	24483.4	23402.6	28835	23708.7	29542.8	25590.2	25724.8	29599.3	22065.4	22215.8	20859.3	27362.8	31245.4	37870.3	35617.1	33500.2	33987.9	41494	60946.4	78470.5	81083.4	87766.2	114355	148305	160266	219102	225113	225169	177458	108978	36722.6	20232.2	11527.5	0	0	0	0	0	0	0	0
O60645	82848.8	156251	189958	180840	134573	131315	119406	106187	105337	104337	92878.7	90820.6	78953	71035	60778.5	55056.5	52568.7	45945.6	38528.2	6616.74	0	0	0	0	0	0	0	0	0	0	0	0	0	0	0	0	0	0	0	0	0	0	0	0	0	0	0	0	0
O60664	71723.3	208246	385550	549747	666300	788006	900388	808632	752581	960554	941906	1.00142e+06	951219	943388	961017	936492	881629	786527	679437	625512	649479	626100	539666	496601	473616	411923	376815	280998	274512	281050	237282	213311	197267	185961	149295	144324	123074	146093	130962	108582	104699	85510.6	112944	65951.9	56275	45477	32346.2	36648.1	38382.5
O60671	0	0	0	0	0	0	0	0	0	0	0	0	0	0	0	0	0	0	0	0	0	0	0	0	0	0	0	0	0	0	0	0	0	0	0	0	18222.4	62645.1	103195	107513	67449.1	86745.6	126683	173901	193385	185931	182331	310587	271776
O60678	0	0	0	0	0	0	0	0	0	0	0	0	0	0	0	0	20406.4	18349.4	17902	16636	16866.8	6876.82	8886.47	6667.29	10394.6	17450.9	15621.8	13929.7	32049.9	42759.3	52459	64541.6	80238.5	126192	320380	403886	464082	326393	198518	149436	125455	111410	67209.9	59711.2	53619	47858.5	44977.4	53975.1	55667.4
O60684	14673.8	35149.1	74745.5	69657.6	80601.4	80972.6	83211.9	78812.4	81030.4	88870.2	85159.7	71551.7	79211.5	73820.8	87888.5	99004.5	121705	123091	101123	85162.5	105719	160635	258716	379853	465172	366156	260765	212799	203150	231012	450878	1.05435e+06	1.82932e+06	2.08336e+06	1.38563e+06	777141	524295	255889	157767	102640	86811.9	78141	21255.5	0	0	0	0	0	0
O60701	0	0	0	0	0	0	0	0	0	10379.7	22109.2	21448.8	21360.3	34533.4	47539.3	59687.1	60650.6	55656.5	56340.4	54550.8	63322.6	73995.2	72138.1	64093.8	72455.9	70173.7	78175.3	84953	127249	144297	152356	164881	340544	1.02712e+06	1.71401e+06	1.64603e+06	1.29254e+06	1.00297e+06	718216	702570	857248	1.20585e+06	1.28948e+06	1.32244e+06	1.64297e+06	1.82822e+06	1.24785e+06	707595	347120
O60716	9778.41	35919.7	65044.9	70245.8	89669	125285	94999.7	82608.1	103621	75075.9	87024.3	79721.3	88216.9	79401.4	66896.6	60934.8	64228.7	43132.4	46021.8	33281.2	32178.4	31974.8	29008	17414.3	11350.1	15181.2	55009.7	73522.4	87205.7	93802.4	91176.2	152461	246351	412670	528420	565956	461609	395803	255909	180334	119338	83104.8	49265.1	76193.9	11276.3	10545.1	8273.18	11737.9	5839.78
O60749	5271.9	13363.2	21135.8	24934.4	32568.5	60056.2	78481.5	138993	200314	280372	383941	505478	632649	690842	713990	701348	615346	522017	451515	404182	313528	235242	188703	108322	71977.3	45879.3	49735.6	50585.7	51157.9	57707.4	75195.9	70722.4	59385.2	48767	32617	32311	44248.9	41757.6	62829.3	32591.6	10471.9	8141.22	5236.64	4816.06	0	0	0	0	0
O60762	132828	176372	221582	270200	275755	319653	330374	293573	268075	244228	257830	249027	222211	200278	194286	204397	185962	160189	158664	141597	131046	126337	99328.5	83212.1	90773.3	79764.1	61428.4	31130.4	21288.7	53356.2	75741.8	51231.9	68881.4	62139.6	59043.3	47618.3	37929.5	34344.8	28260.2	23840.5	26148.4	33871.5	30374.8	17457.4	0	0	0	0	0
O60763	31753.7	105088	102281	121210	123961	126974	137052	106475	105302	112192	120793	106123	123121	134540	81622.6	33654.9	41574.4	52197.5	60904.1	119532	606240	1.6406e+06	1.67632e+06	1.00351e+06	367567	178249	124833	61432.1	53573.9	38774.5	11881.1	10170.6	18524.2	16172	11156.1	6550.56	4541.79	0	0	0	0	0	0	0	0	0	0	0	0
O60783	2884.99	12526.2	19560.6	34200	35438.4	70160.5	71198.9	48092.2	28525.4	47356.4	68092	150686	167464	199575	191190	162772	116981	48550	20035.9	7015.42	2893.33	0	0	0	0	0	0	0	0	0	0	0	0	0	0	0	0	0	0	0	0	0	0	0	0	0	0	0	0
O60784	0	0	0	0	0	0	0	0	0	0	0	6727.29	9606.01	17668.6	12368.5	0	0	0	0	2458.43	6303.93	7159.83	7786.08	7264.86	0	0	9845.66	44493.2	70003	94734.7	102589	118403	147557	270514	419060	349334	173158	65621.7	43235.1	32255	8831.77	0	0	0	0	0	0	0	0
O60825	0	0	0	0	0	0	0	0	0	0	0	0	0	0	0	0	0	0	0	0	0	0	0	0	0	0	0	0	0	0	0	0	11722.3	50538.2	92318.9	102437	112228	138775	161148	169320	123345	50132.9	0	0	0	0	0	0	0
O60826	0	0	17155.8	16930.7	31897.4	44664	52817.9	65785.8	52030	71532.3	68423.5	70155.5	74873.3	75364.5	87338.9	82979.5	83466.8	83536.3	32912.3	26992.6	27588	57439.3	90762.7	150617	335965	478884	452481	353180	275648	180505	98936.4	52120.5	17716.6	0	0	0	0	0	0	0	0	0	0	0	0	0	0	0	0
O60831	72592.3	160847	230120	299673	350116	418015	468491	431439	467292	507830	586722	568271	562280	520007	481999	469250	405004	335659	279575	254518	243768	220235	188281	145662	122275	108793	93275.4	74549	74906.1	65348.2	49499.9	40252.5	36938.9	28216.7	41880.2	27076.7	8481.23	10206	7664.03	0	0	0	0	0	0	0	0	0	0
O60832	0	0	0	0	0	0	0	0	0	0	0	0	0	0	0	0	0	0	0	0	0	0	0	0	0	0	0	0	0	0	0	0	0	0	0	0	0	0	0	0	0	0	0	0	0	0	0	0	0
O60841	11013.3	29549.1	41774.2	50601.8	45435.6	48216.3	49803.7	31852	29159.6	32521.5	36950.8	31563.9	34888.4	31127.8	44914.3	48840.9	47516.8	46099.2	48756.1	47463.3	48698.6	47611.7	48148.5	66309.2	105815	120788	151310	70818.9	26930.7	14040.6	25151.1	32639.9	45680.8	67335.9	46874.2	36700.1	0	0	0	0	0	0	0	0	0	0	0	0	0
O60869	0	0	0	0	0	0	0	0	0	0	0	0	0	0	0	3950.91	4855.11	4617.1	4346.03	4318.15	0	0	0	0	0	0	0	0	0	0	0	0	5939.01	4602.12	5802.67	6722.19	20297	41120.4	77833.1	45550.6	0	0	0	0	0	13840.4	32621.4	49721.4	153965
O60879	0	0	0	0	0	0	0	0	0	0	6671.25	20089.6	15671.9	25111.2	31648.9	21496.5	15333.1	13086.8	32991.3	33265.6	41980.7	48593.8	60137.6	89553	130335	129019	68950.1	27431.4	0	0	0	0	0	0	0	0	0	0	0	0	0	0	0	0	0	0	0	0	0
O60884	139015	282564	439029	444028	415124	425716	423021	354591	341036	362921	349085	333556	307796	295703	279440	241242	224444	207217	191831	170026	165131	141687	126605	116015	150525	187289	192344	179844	228024	252190	262045	286586	286437	334742	319270	332786	379408	345874	197123	79482.5	16527.5	0	0	0	0	0	0	0	0
O60885	0	0	0	0	0	0	0	0	0	0	0	0	0	9766.13	26795.2	37642.9	55783.1	56271.6	45848.7	31900.8	25233.9	23577.6	11313	0	0	0	0	0	0	0	0	0	0	0	0	0	0	0	0	0	0	0	0	0	0	0	0	0	0
O60888	0	0	0	0	0	0	0	10574.9	12423	10955.1	11108.5	10073.9	9481.49	11131.8	10419.5	9355.93	7728.25	7060.25	7733.22	0	0	0	0	0	0	0	0	0	0	0	0	0	0	12014.4	25405.6	39871.1	32356.9	34659.3	16163.5	13037.6	23211.1	75010.9	261484	1.23036e+06	2.80884e+06	4.45607e+06	2.8848e+06	929819	377894
O60921	0	0	0	0	0	0	0	0	0	0	0	0	0	0	0	0	0	0	0	0	0	0	0	0	0	0	0	0	0	0	0	0	0	0	0	9609.35	35576.3	63364.9	103803	115713	99911.6	104810	122216	132543	99641.2	34541	21330.3	0	0
O60925	6677.5	18041.9	31128.7	27936.1	30679.1	30294.4	34213.9	34128.8	32597.6	34521.7	34510.9	33884.7	35471.9	34646.9	35688.5	37529.5	41222.9	36375.8	43015.2	55395.9	67550.9	66953.6	61460	52004.5	45203.7	43961.4	43591.1	55292.8	62734.6	72309.5	78645	88637.3	103673	146448	205831	391801	649077	876350	1.33442e+06	2.11516e+06	1.7422e+06	650189	192572	90077.6	68465.2	65045.9	49097.4	44181.9	45381.6
O60927	0	0	0	0	0	0	0	0	0	0	0	0	0	0	0	0	0	0	0	0	0	0	0	0	0	0	0	0	0	0	0	0	0	0	0	12231.6	68532.8	108322	84901.8	24000.3	12166.4	0	0	0	0	0	0	0	0
O60934	4743.43	9444.83	16041	15671.8	22606.9	25572.1	78657.4	85230.5	112207	203094	191776	103517	50427.4	23437	0	0	0	0	0	0	0	0	0	0	0	0	0	0	0	0	0	0	0	0	0	0	0	0	0	0	0	0	0	0	0	0	0	0	0
O60936	0	0	0	0	0	0	0	0	0	0	0	0	0	7672.75	10182.6	18639.2	31440.9	33847.6	16191.2	11000.6	14186.1	4493.99	0	0	0	0	7773.35	16617.3	21508.8	15389.4	17126.9	9427.45	0	0	0	13193	28699.1	149037	389044	720480	867733	522993	106806	46663	15543.9	8117.47	0	0	0
O60942	0	0	0	0	0	0	0	0	0	0	0	0	0	0	0	0	0	0	0	0	0	0	0	0	0	0	0	0	0	0	0	0	0	0	0	0	0	0	0	0	0	0	0	0	0	0	0	0	0
O75027	41836.9	96351.6	135484	178867	179507	224194	239206	206345	178693	190011	181290	188265	160833	147383	135067	111514	95180.8	79435.2	66989.4	55260.9	53166.2	45438.7	33976.1	29489.5	24164.4	23570	15111.5	7660.1	7782.18	8966.43	7230.91	6953.43	3896.16	0	0	0	0	0	0	0	0	0	0	0	0	0	0	0	0
O75044	0	0	0	0	0	0	0	0	0	0	0	0	0	0	0	0	12115.7	50488.9	97326.2	122961	138834	110857	115207	94643.3	79341.1	62276.9	40820.8	26232	55884.5	42779.4	12874.8	0	0	0	0	0	0	0	0	0	0	0	0	0	0	0	0	0	0
O75054	32196.5	91332.8	133104	125275	110700	107549	104848	86359.4	78494.6	74864.4	69931.2	58615.7	47013.7	35709.5	25531.6	15955.3	22859.8	18754.8	17192.7	3950.34	0	0	0	0	0	0	0	0	0	0	0	0	0	0	0	0	0	0	0	0	0	0	0	0	0	0	0	0	0
O75063	22378.2	61140.3	80090.2	124060	122328	131053	123001	114640	108206	112169	118748	111685	92495	71671.7	67289.6	63190.1	50595.1	48107.7	40300.9	38237.4	38426.5	32279	10855.6	13350.5	25741.1	25384.8	9674.06	0	0	0	0	0	0	0	0	0	0	0	0	0	0	0	0	0	0	0	0	0	0
O75083	0	0	0	12739.9	11088.8	8786.94	0	0	0	0	0	9118.36	10760.8	11569.2	0	0	0	0	0	0	0	11995	15885.3	12725.3	0	0	0	0	0	5906.68	5166.99	5949.59	7360.4	8212.62	7529.84	0	0	0	0	12281.6	58770.8	68550.5	67879.7	227838	2.7804e+06	1.40299e+07	2.55249e+07	1.80295e+07	6.02085e+06
O75110	23523.2	49947.7	85098.6	79598.2	77552	79042.4	78344.8	46534.4	40717.2	56175.1	55966.3	49549.3	44153.9	23589.1	19083.7	10964.1	7771.15	5003.61	4497.02	4364.31	0	0	0	0	0	0	0	0	0	0	0	0	0	0	0	0	0	0	0	0	0	0	0	0	0	0	0	0	0
O75113	0	0	0	0	0	0	0	0	0	0	0	0	0	0	0	0	0	0	0	0	0	0	0	0	0	0	0	0	0	25339	45638.7	90928.5	97119.5	87619.6	62656.1	39724.4	20298.7	4069.41	0	0	0	0	0	0	0	0	0	0	0
O75116	3477.82	9125.09	9617.56	25184.6	22605	24629.7	11795	13431.7	7330.56	8436.73	9620.28	30570.9	35813.2	78516.7	184782	715851	1.69457e+06	1.87352e+06	862159	275964	123356	77795.7	51093.3	45325.9	10592	6292.2	0	0	0	0	0	0	0	0	0	0	0	0	0	0	0	0	0	0	0	0	0	14514.5	30019.5
O75122	34887.4	75583.3	121001	172980	163459	179039	189437	160926	157365	163116	152670	138829	141028	121432	124398	110726	100695	74739.2	75449.5	61324.3	57312.8	42344.1	29562.9	28149.3	21264.4	35750.8	45293.3	61362.8	46289.4	39039	34805.2	14119.3	8973.84	16924.2	14235.5	8378.09	11753.4	9213.14	3482.49	10413.8	12031.4	12173.6	0	0	0	0	0	0	0
O75127	6209.73	11827.1	30771.3	49175.4	48304.2	67659.4	80226.7	67937.1	61463.4	56610.7	54174.5	47488.7	45366.1	37790.5	30172.7	35316.7	29558.6	23544.2	12553	13420.2	12330.4	9232.43	8618.85	2986.69	2856.18	3469.57	0	0	0	0	0	0	0	0	4525.27	6983.64	11029.6	12815.1	12837.6	0	0	0	0	0	0	0	0	0	0
O75128	0	0	0	0	0	0	0	0	0	0	0	0	0	0	0	0	0	0	0	0	0	0	0	0	0	0	0	0	0	0	0	0	0	0	0	0	0	0	0	0	0	0	0	0	0	0	0	0	0
O75131	48171	99832	112946	71964.6	64521.6	137398	0	0	0	0	170722	171049	123936	158077	148216	123725	104824	77929.5	38331.5	42294.1	28912.4	23350.5	14700	0	0	0	0	0	0	0	0	0	0	0	0	0	0	0	0	0	0	0	0	62306.4	333145	1.2074e+06	1.64934e+06	1.17549e+06	442525
O75143	11366.1	12232	10947.6	9404.24	0	0	0	0	0	0	0	0	0	0	0	0	0	0	0	0	0	0	0	0	0	0	0	0	0	15221.4	41606.8	62859	60264.9	49383.1	7280.24	0	0	0	0	0	0	0	0	0	0	0	0	0	0
O75146	0	0	0	0	0	0	0	0	0	4829.62	3217.28	3402.17	0	0	0	3933.33	8334.7	13457.5	70617.8	85351.7	74269.3	20868.1	0	0	0	0	0	0	0	0	0	0	0	0	0	0	0	0	0	0	0	0	0	0	0	0	0	0	0
O75150	35263.8	89513.7	136887	174254	177695	199789	195577	143073	178558	216840	264385	196355	177246	150042	92986.2	104186	83259.5	71042.4	92104.1	237108	489734	526192	288290	145171	36434.4	15053.1	0	0	0	0	0	0	0	0	0	0	0	0	0	0	0	0	0	0	0	0	0	0	0
O75152	0	0	0	0	0	0	0	0	0	0	0	0	0	0	0	0	0	0	0	0	0	0	0	0	0	0	0	0	0	0	0	0	0	0	0	0	0	0	0	0	0	0	0	0	0	0	0	0	0
O75153	41891.3	82849.4	78458.5	35533.7	33158.7	16474.4	18321.5	0	0	0	0	0	0	0	0	0	0	0	0	0	0	13237.9	23143	47966.4	122950	378456	1.05614e+06	1.70625e+06	1.47826e+06	661908	234373	137949	93017.8	90137.7	116711	104497	51287.1	18029.3	6206.41	0	0	0	0	0	0	0	0	0	0
O75157	0	0	0	0	0	7710.42	8451.07	10463	23219.4	28016.8	25296.4	22590.6	34426.7	36777.8	45358.1	68056.1	110307	149123	162763	105646	67356.2	36460	24398.9	14056.4	3894.01	3190.96	2783.36	0	0	0	0	0	0	0	0	0	0	0	0	0	0	0	0	0	0	0	0	0	0
O75164	0	0	0	0	0	0	0	0	0	0	0	0	0	0	0	0	0	0	0	0	0	0	0	0	0	0	0	0	0	0	0	0	18760.9	60678.1	86960.2	83718.1	66658	35211.7	35076	12051.6	0	0	0	0	0	0	0	0	0
O75165	132104	211715	227832	179417	123536	118686	127068	107864	62383.4	28467.2	10238	6114.27	0	0	0	0	0	0	0	0	0	0	0	0	0	0	0	0	0	0	0	0	0	0	0	0	0	0	0	0	0	0	0	0	0	0	0	0	0
O75170	33863.1	61480.8	78985.8	85445.9	79442.7	79904.5	80399.2	63244.4	59924.6	45829.3	29880.5	23645.8	35073.6	24565.9	22963.5	18441.6	14155.6	13719	11319.2	5876.32	0	0	6924.48	7053.01	9011.15	0	0	0	0	0	0	0	0	0	0	0	0	0	0	0	0	0	0	0	0	0	0	0	0
O75175	75849.3	155522	205617	203209	191454	175307	169482	149462	134643	143233	121924	77623.1	29028.2	0	0	0	0	0	0	0	0	0	0	0	0	0	0	0	0	0	0	0	0	0	0	0	0	0	0	0	0	0	0	0	0	0	0	0	0
O75179	65107.5	106581	135439	110393	94124.6	60093	42581	34595.7	20259.9	18653.6	15650.2	18809.2	14298.5	9095.18	9005.58	9246.14	30201.3	23846.4	35621.3	32714	30509.9	26452.1	27291.8	26653.5	21102.4	18483.9	9415.34	3456.66	0	0	0	0	0	0	0	0	0	0	0	0	0	0	0	0	0	0	0	0	0
O75191	0	0	0	0	0	0	0	0	0	0	0	0	0	0	0	0	0	0	0	0	0	0	0	0	0	0	0	0	0	0	0	0	0	0	0	0	0	0	0	0	0	0	0	0	12835	130412	213209	194717	82224.8
O75208	0	0	0	9368.99	25834.1	60560.1	59437.6	92021.8	80453.1	101931	103288	117556	134404	128693	147159	149062	149571	135302	136615	121006	133186	119302	104632	101331	104704	108152	90956.1	57939.9	66561.9	55515.1	46366.2	48241.5	41671.9	36227.1	32022.9	35732.7	30676.1	18774.7	41445	68223.9	6262.27	8972.33	0	0	0	0	0	0	0
O75223	0	0	0	0	0	0	0	0	0	0	0	0	0	0	0	0	0	0	0	0	0	0	0	0	0	0	0	0	0	0	0	0	0	0	0	0	0	0	0	0	0	0	0	0	0	0	15380.5	57486.5	294796
O75251	57259.1	83436.1	126534	135532	130725	142884	148249	137630	131077	132422	111674	115799	104978	104134	94650.6	83970	75809	66221.4	51490.2	52085.3	54807.1	34221.9	28338.6	23960.1	0	0	15197.5	21744.2	20817.8	13227.1	20402.7	18820.4	17065	3653.21	0	0	0	0	0	0	0	0	0	0	0	0	0	0	0
O75306	143620	210769	217424	246703	234877	245120	256924	199602	189264	196076	195170	185061	169860	157329	140568	133253	124360	105872	103553	73851.3	80924.6	60673.8	65705.4	39970.4	47922.9	43033.5	29412.1	33124.2	36766.6	35186.5	57568	57170	54233.5	53454.6	36120.8	31237.6	34150.5	28914.3	27398.2	26801.2	58961.6	98988.2	158218	158253	84929.5	16727.5	4131.47	0	0
O75312	0	0	0	0	0	0	0	0	0	0	0	0	0	0	0	0	0	0	0	0	0	0	0	0	0	0	0	0	0	0	3559.97	3376.73	9066.09	18773	28428.1	48486.8	87853.6	165798	468936	836734	733808	336753	109707	48073.1	26618.6	22330.5	14677.7	6626.75	2399.96
O75323	236970	419216	522042	417121	330912	244534	246683	137649	152944	155996	164276	165400	183839	167937	142592	138203	163650	146595	61331.1	35911.8	40063.7	39943.1	44597.3	0	0	0	0	0	0	0	0	0	0	0	0	0	0	0	0	0	0	0	0	0	0	0	0	0	0
O75340	177497	414268	487777	360409	306172	355743	353792	334825	256771	271929	250305	275795	301369	268013	256677	233513	248973	221825	215621	206102	215493	210875	159184	160604	156265	164906	160182	154017	153871	155359	174924	166493	167806	189097	159582	150328	162529	196138	186212	187956	223317	285817	263853	306793	308307	479935	442038	595780	797081
O75347	0	0	0	0	0	0	0	0	0	0	0	0	0	0	0	0	0	0	0	0	0	0	0	0	0	0	0	0	0	0	0	0	0	0	0	0	0	0	0	0	0	0	0	0	9242.94	8265.54	36267.6	148644	706162
O75348	15560.7	26472.1	26008.4	26118.3	25688.4	23464.7	23238.9	0	0	13255.8	9185.57	5817.06	0	0	0	0	2617.93	3387.61	5066.63	5238.17	7426.51	8762.02	0	6982.8	42358.3	94656.3	171933	236774	259592	280939	231222	237098	205407	195293	199964	189744	160407	125146	102277	90474.1	88102.3	104559	84508.1	62441.8	25724.6	6505.22	0	0	0
O75351	0	0	0	3179.31	33118.1	30256.9	29723.2	3708.84	3922.83	0	0	0	0	0	0	0	0	25566.6	2799.74	2833	2833.52	8352.34	7580.05	8120.42	4592.79	0	0	2241.16	3713.24	9419.5	8119.94	7152.5	6385.99	6529.06	7666.13	7731.86	39661.5	38116.1	4645.15	1214.55	1660.85	6613.3	22072.5	176231	748513	1.34987e+06	874943	222237	69526.5
O75352	53222.1	113953	181661	245785	270321	349544	370071	370022	321437	347268	315326	382558	365149	324547	315734	255738	211835	148823	131949	119264	110531	91549	60741.1	62760.8	50124.6	53308.6	41083.1	28567.7	29380.2	24018	22013.6	20827.6	18128.4	16722	14259.7	10442.9	12174.1	13786.3	11798.2	12812.8	15831.5	12339.4	5224.19	4880.28	8495.1	10117.5	10601	9993.66	7842.1
O75362	0	0	0	0	0	0	0	0	0	0	0	0	0	0	0	0	0	0	0	0	0	0	0	0	0	0	0	0	0	0	0	0	0	0	0	0	0	0	0	0	0	0	0	0	0	0	0	0	0
O75368	0	0	0	0	0	0	0	0	0	0	0	0	0	0	0	0	0	0	0	0	0	0	0	0	0	0	0	0	0	0	0	0	0	0	0	0	0	0	0	0	0	0	0	0	0	0	0	0	0
O75369	356320	611449	846100	899406	986303	1.85295e+06	6.99514e+06	1.38528e+07	1.40301e+07	9.35133e+06	4.9785e+06	2.8379e+06	2.95032e+06	4.16627e+06	7.90424e+06	1.06474e+07	8.54036e+06	3.78859e+06	1.44473e+06	767377	525721	435600	444381	343217	268574	263166	214324	164615	144165	120913	135820	150634	127799	119862	99998	77221.6	28338.5	30625.3	25494.8	20300.5	16102.6	0	0	0	0	0	0	0	0
O75376	0	0	0	0	0	0	0	0	0	0	0	0	0	0	0	0	0	0	0	0	0	0	0	0	0	0	0	0	0	0	0	0	0	0	0	0	0	0	0	0	0	0	0	0	0	0	0	0	0
O75379	0	0	0	0	0	0	0	0	0	0	0	0	0	0	0	0	0	0	0	0	0	0	0	0	0	0	0	0	0	0	0	0	0	0	0	0	0	0	0	0	0	0	0	0	0	0	0	0	0
O75380	0	0	0	0	0	0	0	0	0	0	0	0	0	0	0	0	0	0	0	0	0	0	0	0	0	0	0	0	0	0	0	0	0	0	0	0	0	0	0	0	0	0	0	0	0	0	0	0	0
O75381	8871.18	30114.1	39711.3	46848.5	49377.1	67939.6	95577.2	62483	88579.9	99359.3	91630.3	59509.6	51683.1	62762.3	107368	80309.2	124343	71561.5	40473.3	19520.8	7028.6	5151.76	4485.55	1499.55	0	0	0	0	0	0	0	0	0	0	0	0	0	0	0	0	0	0	0	0	0	0	0	3111	3025.39
O75390	26950.1	63676.8	85032.7	92129.4	86109.6	92804.4	75986.9	57455.9	29214.4	26762.6	29268.1	27889.1	27942.4	23083.1	32802.8	32275.5	30062.2	25581.2	26106	23348.2	28032.4	21527.1	22134.1	15369.7	15798.4	14105.5	6849.29	7586.42	0	0	0	0	0	3585.75	4802.29	15130.6	5234.57	0	0	0	17444	179515	1.74318e+06	9.48849e+06	2.34155e+07	2.57916e+07	1.13482e+07	3.06795e+06	1.13034e+06
O75391	0	0	0	0	0	0	0	0	0	0	0	0	0	0	0	0	0	0	0	0	0	0	0	0	0	0	0	0	0	0	0	0	0	21663.1	29019.2	28371.8	23945.3	10074	10118.7	0	40111.3	190710	635020	405496	320146	140708	69811.7	4619.13	0
O75396	378958	841642	1.32366e+06	1.73259e+06	1.98382e+06	2.44226e+06	2.74022e+06	2.38345e+06	2.24449e+06	2.64935e+06	2.74501e+06	2.95083e+06	2.60682e+06	2.37404e+06	2.21539e+06	1.87836e+06	1.51159e+06	1.45542e+06	1.19645e+06	903734	815133	677292	620439	415084	333943	344264	194684	186035	218937	291305	198014	151261	162672	130193	108096	89393.5	84525.2	106201	109089	110759	125304	105287	63738.9	68966.2	53457.4	57770.4	47188.7	51225.4	87980.1
O75400	0	0	0	0	0	0	0	0	0	0	0	0	0	0	0	0	0	0	0	0	0	0	0	0	0	0	0	0	0	0	0	0	0	0	0	0	0	0	0	0	0	0	0	0	0	0	0	0	0
O75410	34234.2	79127.1	106660	127372	138647	147043	146290	123678	111177	130350	128317	117699	92782.9	59915	66567.8	47958.7	34992.6	19203.9	14800.8	18023.9	32840.3	45977.7	38918	29619.6	9433.03	12000.4	10405.8	8465.35	0	0	0	0	0	0	0	0	0	0	0	0	0	0	0	0	0	0	0	0	0
O75414	0	0	0	0	0	0	0	0	0	0	0	0	0	0	0	0	0	0	0	0	0	0	0	0	0	0	0	0	0	0	0	0	0	0	0	0	0	0	0	0	0	0	0	25179.5	80801.5	162920	231662	215209	145989
O75419	0	10871.8	6558.27	6919.72	8181.79	5148.68	7819.52	7256.14	9085.78	9031.18	8216.13	19301.9	18156.8	16462.2	18165.4	13035.4	9693.04	12777.5	13654	6733.86	7971.34	6951.96	7017.63	16542.6	16256.6	16130	15722.8	12381.1	16269	14482	14346.2	14261.5	14841.1	14787.9	13765.6	12380.2	12312	12102.3	13759.8	13955.4	5677.43	24125.4	91343.2	164988	180217	126611	29762.8	0	0
O75431	48671	88198.1	101741	91882.7	79026.2	75741.9	26711.7	0	0	0	0	0	0	0	0	0	0	0	0	0	0	0	0	0	0	0	0	0	0	0	0	0	0	0	0	0	0	0	0	0	0	0	0	0	0	0	0	0	0
O75436	0	0	0	0	0	0	0	0	0	0	0	0	0	0	0	0	0	0	0	0	0	0	0	0	16784	12234.5	24875.9	44582.4	49589.5	52267.1	60878.7	101070	348342	1.56849e+06	3.66212e+06	3.61817e+06	1.56336e+06	513386	203672	144784	84947.7	10036.6	0	0	0	0	0	0	0
O75439	14347.1	26407.5	38235	59627.1	41188.1	31002.9	38992.2	32143.4	32417.2	48913.2	59186.7	75144.2	89765.9	95173.4	69494.7	56140.2	44278	38177.4	35061	37278	36407.6	30233.7	27138.2	26368.1	34073.4	41578.4	35477.4	41780.9	76783.6	86164.5	76706.8	74234.8	96064.3	140141	162359	151105	128093	124488	137943	153123	206205	261987	411671	752903	1.18277e+06	1.4214e+06	1.29719e+06	1.23526e+06	839723
O75448	6435.84	10724.9	18787	25824.6	27311.8	32117.1	35028.6	26396.5	23222.8	16645.6	6340.51	2971.13	2913	0	0	0	0	0	0	0	0	0	0	0	0	0	0	0	0	0	0	0	0	0	0	0	0	0	0	0	0	0	0	0	0	0	0	0	0
O75449	0	0	0	0	0	0	0	0	0	0	0	0	0	0	0	0	0	0	0	0	0	0	0	5627.2	16570.8	23368.7	34199.8	37095.3	40343.9	46241.7	53113.6	56852.8	57654.7	54965.8	42420.3	16059.1	6540.83	0	0	0	0	0	0	0	0	0	0	0	0
O75462	9339.44	12448.6	16781.6	19923.5	41077	44138.1	60946	62239.4	55823.1	49979.1	57957.2	50656.2	46602.8	45642.2	46468.9	36454.5	36745.3	26482.3	24429.6	22470.6	19078.9	17701.5	14026.9	3442.91	3809.2	2968.04	0	0	0	0	0	0	0	0	0	3510.73	3533.63	4908.29	5678.1	0	0	0	0	0	0	0	0	0	0
O75477	216557	383636	412230	306355	218428	88095.7	62372.2	38030.5	29621.1	24125.5	17301.5	15676.3	8153.74	0	4857.5	4439.1	8796.26	8158.33	6174.93	6425.92	2812.53	0	0	0	0	0	0	0	0	0	0	0	0	0	0	0	0	0	0	0	0	0	0	0	0	0	0	0	0
O75489	177904	314972	417702	421200	439502	420613	433828	403125	360362	385737	376241	364363	322201	322568	288936	259425	244931	219297	179499	152690	176956	165417	125719	118485	127285	147622	135444	129128	129129	126519	118553	136057	126051	121592	118889	149897	178225	142688	149822	154042	239395	223644	291145	425464	438961	357032	173441	13993.7	10020.1
O75494	0	0	0	0	0	0	0	0	0	0	0	0	0	0	0	0	0	0	0	0	0	0	0	0	0	0	0	0	0	0	0	0	0	0	0	0	0	0	0	0	0	0	0	0	0	0	0	0	0
O75496	0	0	0	0	0	0	0	0	0	0	0	0	12660.6	10853.4	16984.8	12277	9815.9	8777.3	8531.74	0	0	0	0	7203.5	5340.61	11262.1	19481	40049.4	76449.3	66982.5	54316.5	36643.4	49390.8	127803	218501	209956	113869	51394.1	18463	0	0	0	0	0	0	0	0	0	0
O75503	0	0	0	0	0	0	0	0	0	0	0	0	0	0	2618.51	1653.76	3088.15	5118.75	6043.94	5889.7	3058.77	0	0	0	0	0	0	0	0	0	0	0	0	0	0	0	0	0	5363.14	5160.63	5461.49	11496.4	34342.9	153635	216241	250655	103448	42221	25721.8
O75506	38011.9	33179.8	19040.4	19592.2	0	0	0	0	0	0	0	0	0	0	0	0	0	0	0	0	0	0	0	0	0	0	0	0	0	0	0	0	0	0	0	0	0	0	0	0	0	36019.7	149646	285397	332411	198817	21272.3	0	0
O75521	0	0	0	0	0	0	0	0	0	9021.01	16985.8	15737.8	9942.46	8177.1	17290	13493.8	8855.22	13936.9	8094.56	7617.13	13208.5	6376.64	0	0	2893.22	24604.6	136354	240756	271578	195356	149565	292914	545491	593147	363318	126143	46652.8	46148.5	59073.1	51512.1	22104.7	0	0	0	9697.28	88349.9	224873	521607	559857
O75531	88226.8	84915.3	7901.8	0	0	0	0	0	0	0	0	0	0	0	0	0	0	0	0	0	0	0	0	0	0	0	0	0	0	0	0	0	0	0	0	0	0	0	0	0	0	0	0	0	0	0	0	0	0
O75533	67955.1	112453	239847	272918	274369	400392	445174	580641	539232	632917	396807	354816	262671	159289	107563	108140	110932	90660.8	85084.3	46072.6	31157.2	26890.9	25487.4	23138.7	24983	22732.2	23451.6	15486.5	16932.1	14617.3	15565.9	14662.3	17439.9	0	0	0	0	0	0	0	0	0	0	0	0	0	0	0	0
O75534	14560.8	44718.1	66176.8	64502.1	47320	45843.1	52319	56140.8	48323.1	50385.7	36218.2	37369.5	29924.5	29949	18386.2	29024.5	39738.7	34783.8	31636.4	33407.4	40937.3	44595.8	71176.3	89728.6	173625	310657	422107	485629	556486	607340	631143	903389	1.28518e+06	1.38332e+06	945289	471673	252906	159413	103091	92177.7	71102.4	64800	43680.5	38149.3	31724.5	30430.1	24982	19788	6160.94
O75569	45324.9	108142	165985	139056	69362.9	38582.7	21163.4	10647.3	8740.01	7041.33	6986.22	4523.54	2542.66	0	0	0	0	0	0	0	0	0	0	0	0	0	0	0	0	0	0	0	0	0	0	0	0	0	0	0	0	0	0	0	0	0	0	0	0
O75575	0	0	6126.7	15691.1	16487	15128.2	0	0	0	0	0	0	0	0	7946.55	7854.04	7893.35	26635.9	33412.8	40358.9	61852.4	65569.6	45737.9	26164.3	9421.66	0	0	0	0	0	0	0	0	0	0	0	0	0	0	0	0	0	0	0	0	0	0	0	0
O75582	0	0	0	0	0	0	0	0	0	0	0	0	0	0	0	0	0	0	0	0	0	0	0	0	0	0	0	0	0	0	0	0	0	0	0	0	11038.1	40335.2	55833.2	60990.8	25766	8112.36	0	0	0	0	0	0	0
O75592	41531	79469.5	93614	99556.3	66430.3	49443.6	45980.3	32461.5	15622.9	5460.05	0	0	0	0	0	0	0	0	0	0	0	0	0	0	0	0	0	0	0	0	0	0	0	0	0	0	0	0	0	0	0	0	0	0	0	0	0	0	0
O75600	0	0	0	0	0	0	0	0	0	0	0	0	0	0	0	0	0	0	0	0	0	0	0	0	0	0	0	0	0	0	0	0	0	0	0	0	0	0	0	0	0	0	0	14284.7	100722	211833	217971	150411	126044
O75607	5731.54	33266.4	72274.1	63615.6	32993.8	17576.6	11943.5	13335.7	5570.16	0	0	0	5451.59	4213.75	4985.32	0	4292.18	8042.25	13858.7	14898.1	16197.4	13536.6	16550.6	16257.4	34614.4	41554.6	62581.9	96654.5	142421	162456	259428	276580	196806	127496	68518	16468.7	13962.6	9406.01	3470.69	2583.5	0	0	0	0	0	37325.8	12954.9	33248.8	0
O75608	0	0	0	0	0	0	0	0	7282.74	18748.2	18121	16411.1	15545.1	13568.6	7894.25	7489.37	0	0	0	0	0	0	0	0	0	0	0	0	0	0	0	0	0	0	0	0	0	0	0	0	0	0	0	0	0	0	0	0	0
O75616	48295.4	158193	191487	216078	192623	204975	217975	223190	241549	283669	338748	351003	358832	333104	314980	237032	200148	153069	129830	122509	121205	112837	111493	100183	84895.2	84908.6	49153.2	38484.8	36165.1	22616.6	17235.6	0	0	0	0	17085	19605.4	16355	18273	33231.8	13889.1	13250.4	31038.2	59057.5	105030	148856	128200	88720.8	52886.9
O75643	66477.4	127873	184739	168702	147188	145190	151269	124810	113061	121792	120454	114150	127670	124875	144382	215902	304721	375419	437995	429282	316012	176973	88900.8	50256.3	44318	42027.9	42478.7	57552.5	100602	219521	459940	431567	282117	154229	58593.8	28874.1	16318.3	0	0	0	0	0	0	0	0	0	0	0	0
O75648	0	0	0	0	0	0	0	0	0	0	0	0	0	0	0	0	0	0	0	0	0	0	0	0	0	0	0	0	0	0	0	0	0	0	0	0	0	0	0	91651.5	285431	407228	389042	102113	0	0	0	0	0
O75663	1822.44	5662.68	8467.41	12075.9	11514.9	12242	10690.8	10989.4	4493.7	5265.26	0	5950.05	3196.59	3251.38	0	0	0	2214.15	4423.04	6122.56	17054.6	46846.1	79412.3	91109	61377.3	49225.2	49836.8	72840.9	114303	111511	61635.1	17625.5	13159.5	17503.8	20969.9	29854.8	51927.2	127748	220960	221273	132367	86715.4	147373	417639	742845	777502	410591	239098	95380.5
O75674	0	0	0	0	0	0	0	0	0	0	0	0	0	0	0	0	0	0	0	0	0	0	0	0	0	0	6231.69	21220.2	27067.6	44398.6	38706.2	45550.1	95925.7	141060	174923	205970	219324	179727	115046	107469	96998.9	57317.2	53910.7	31648.2	25861.3	19641.1	0	0	0
O75676	0	0	0	0	0	0	0	0	0	0	0	0	0	0	0	0	0	0	0	0	0	0	0	0	0	0	0	0	0	0	0	0	0	0	0	0	0	0	0	0	0	0	0	0	0	0	0	0	0
O75683	25616	43451.2	58232.3	52829.1	26408.6	9216.13	6376.62	0	0	4596.72	5406.24	5258.15	3388.85	0	0	0	0	0	0	0	0	0	0	0	0	0	0	0	0	0	0	0	0	0	0	0	0	0	0	0	0	0	0	0	0	0	0	0	0
O75688	0	0	0	0	0	25175.6	14342.6	16181.3	18273.2	29031.3	27871.9	35955.3	33000.3	24440.6	31372.5	58056.8	15496.6	14362.7	18102.8	41744.3	38992.5	42152.5	30481.1	33783.6	29948.7	0	0	0	0	0	16202.9	15096.1	18569.8	18860.5	23128.7	0	0	0	0	0	0	0	0	53967	119459	141344	101537	53253.9	0
O75694	28094.9	49111.1	62649.7	84040.1	80678.2	77571.4	113997	100512	126438	157992	159488	130599	136655	179162	163176	216645	174913	164211	143070	123091	162182	174478	177813	199930	265812	407466	654676	899271	1.40973e+06	1.64671e+06	1.66659e+06	1.34183e+06	1.03887e+06	865708	608476	390940	241602	165592	151746	134448	69759.6	58326.8	55326.8	21425.8	7173.58	0	0	0	0
O75695	0	0	792.616	12674.9	27138.6	36913.8	63377.1	61400.8	67879.2	79812.2	95763.5	88455.8	80434.5	71317.4	65575.8	42794.5	34624.9	27066.7	22674.2	19068.3	7606.49	0	0	0	0	0	0	0	0	0	0	0	0	0	0	0	0	0	0	0	0	0	0	0	0	0	0	0	0
O75717	0	0	0	0	0	13223.3	13092.2	17391.5	17852.5	23510.2	24062.8	24830.3	28475.2	31844.2	90874.1	176501	291887	468867	546447	425444	285465	168168	99734.3	35217.8	20255.9	0	0	0	0	0	0	0	0	0	0	0	0	0	0	0	0	0	0	0	0	0	0	0	0
O75718	16404.2	31347.6	35598.9	30198.3	25073.4	28377.4	29575.4	28835	26907.5	28260.5	28982.2	28299.7	25152.7	25473.7	26470	23904.8	41343.8	36123.3	38484.7	40217.1	43632.7	53042.4	57215.5	55672.2	51557.1	52891.5	66485.1	74911.1	98797	127195	147959	177672	224533	341618	412097	495634	581215	567585	376629	257023	171840	123411	103664	35188.5	0	0	0	0	0
O75746	55246.5	112061	158508	180880	171319	178879	197963	197619	177228	169613	141305	101556	96887.4	94384.3	75984.3	56572.6	57319.4	56863.7	57954.6	51215.8	50437.1	49587.7	31196.1	19714	17766.2	17367.4	6388.62	5318.28	7917.81	7798.11	5942.9	3048.49	0	0	0	0	0	0	0	0	0	0	0	0	0	0	0	0	0
O75751	28802.1	57241.2	91221.1	127606	124679	137258	132685	118127	110119	92812	97742.5	61138.8	59857.7	47787.4	47064.8	43393.8	37027.1	31561.1	28843.1	24786	22928.8	21379.6	9601.12	7632.66	7001.62	10328.4	0	0	0	0	0	0	0	0	0	0	0	0	0	0	0	0	0	0	0	0	0	0	0
O75781	8221.18	35045.7	47122	56360.8	61583.6	60152.9	62395.5	55538.2	51315.9	54137.6	47083.2	48353.6	36399.5	28278.9	14103.5	9582.46	10043.9	8304.34	7880.85	5951.61	4435.52	2396.16	3048.72	0	0	0	0	0	0	0	0	0	0	0	0	0	0	0	0	0	0	0	0	0	0	0	0	0	0
O75787	201282	470906	619892	600687	497337	491729	479549	404936	311438	361553	316955	307254	249038	210634	174247	146436	128982	112825	98217.4	90042	88361.8	88499.1	85559.3	88825.9	66279.7	54407.7	70965.8	45737.3	48303.2	49350.3	40064	42497.2	38272.1	39930.4	35723	42376.9	47895.7	37559.2	34167.2	19199.5	18749	0	13577.1	24628	34292	30113	6393.22	0	0
O75792	0	0	0	0	0	0	0	0	0	0	0	0	0	0	0	0	0	0	0	0	0	0	0	0	0	0	0	0	0	0	11102.1	10048.6	21922.9	17394.5	15634.2	10024.1	15892.7	63200.5	172265	319925	399764	398190	304723	197635	138602	151036	174466	164962	70938.8
O75794	5537.44	8665.23	8358.52	8015.63	8085.76	9924.81	8979.47	7954.19	12414.7	14365.4	16923.2	16295.8	15483.8	14202.4	10827.7	11365.8	12413.8	10645.3	11604.7	11993.2	5057.82	5461.39	0	0	0	0	0	0	0	5718.85	6489.87	8989.1	12672.6	12714.6	15606.8	0	0	9854.01	7270.96	32354.6	39830.8	137160	592515	1.09003e+06	757685	327748	148068	80204.9	38854.2
O75808	0	0	0	0	0	0	0	0	0	0	0	0	0	0	0	0	0	0	0	0	0	0	0	0	0	0	0	0	0	7923.22	34566.7	66623.4	55478.8	34713.2	16726.2	0	0	0	0	0	0	0	0	0	0	0	0	0	0
O75815	0	0	0	0	0	0	0	0	0	0	0	0	0	0	0	0	0	2560.49	1394.31	4266.46	11848.9	15892.4	19672.5	71623.9	121881	133786	110675	89582.3	46087.1	2256.79	0	0	0	0	0	0	0	0	0	0	0	0	0	0	0	0	0	0	0
O75817	13107.6	34114.8	39837.4	39514.6	34234.8	32169.6	37983.5	0	0	16814.5	39358.6	28042.4	28434.1	25726	24770.4	25123.1	28768.9	25269.6	28724.9	31304.1	32843.1	35867.2	35830.6	52596	86692.1	137843	152562	119626	99556	51107.6	33644.1	18866.7	16573.8	17994.4	16954.3	16122.5	5705.96	0	0	0	0	0	0	0	0	0	0	0	0
O75818	6001.99	13230.7	15210.7	12131.7	9302.94	10582.5	13200.4	10491.5	0	11400.8	10746.5	19946.3	22758.6	16635	8829.5	9062	17726.6	14961.7	17812.6	16552.5	23767.8	23820.7	24666.7	42553.6	82823.6	136545	116122	64443.1	52024.8	6517.47	5767.29	6872.13	0	0	0	0	0	0	0	0	0	17772.1	26187.4	24088.4	28109.2	0	0	0	0
O75821	12778.4	26033.8	32408.7	35942.6	28867.7	35166.8	54839.1	54169.6	62072.5	86182.6	87574.6	119242	236779	556289	949451	913645	575939	248773	116806	60381.6	58758.7	52175	48742.7	46134.3	79412.8	251907	845603	1.54137e+06	1.46603e+06	735799	326641	148964	82654.4	71254	40113.5	42949.2	18047.8	11555.3	23195.6	41057.9	66411.8	25478.3	5762.1	4336.31	0	0	0	0	1896.71
O75822	17521.7	63053.1	97163.6	120657	127263	144729	156640	91360.8	85428.7	90173	149421	156633	152072	82910.6	69915.5	75910.5	92301.2	125076	192964	269096	503597	279173	169519	92433.8	112190	192749	344280	552003	740008	710873	678115	1.24981e+06	2.41981e+06	3.24643e+06	2.11793e+06	865634	358942	215150	141286	126990	116489	92841.4	76013.3	67420.3	59695.9	58643.4	43559.5	44136.3	38384.1
O75828	0	0	0	0	0	0	0	0	0	0	0	0	0	0	0	0	0	0	0	0	0	0	0	0	0	0	0	0	0	0	0	0	0	0	0	0	0	0	0	0	0	0	0	0	0	0	0	0	0
O75832	14675.6	29910.3	37642.8	89123.5	104948	119929	143699	165939	169314	190063	184170	202320	187151	176529	213211	214468	207045	183716	136196	85860.7	65876.3	29157.6	15207.3	4808.25	0	0	0	0	0	0	0	0	0	0	0	0	0	0	0	0	0	0	0	0	0	0	0	0	48311.7
O75843	0	0	0	0	0	0	0	0	0	0	0	0	0	0	0	0	0	0	0	0	0	0	0	0	0	0	0	49695.6	155641	217759	151592	73818.3	19570.6	5315.31	3466.48	0	0	0	0	0	0	0	0	0	0	0	0	0	0
O75844	79054	140458	243022	409299	378455	473295	573817	593547	493897	643961	484031	464999	366676	333704	332524	292906	229393	178899	143911	116948	100097	87767	74257.7	60258.5	24547.9	19811.2	6597.62	6276.4	6465.08	5210.13	5593.7	0	0	0	0	0	0	0	0	0	0	0	0	0	0	0	0	0	0
O75874	0	0	0	0	0	0	0	0	0	0	0	0	0	0	0	0	0	0	0	0	0	0	0	0	0	0	0	0	0	0	0	0	0	0	0	0	0	0	10855.2	16114.2	44842.7	208763	1.02055e+06	3.6596e+06	5.23084e+06	4.50013e+06	1.32407e+06	408641	245366
O75879	0	0	0	0	0	0	0	0	0	3441.19	4792.35	5525.29	0	0	0	0	0	0	0	3565.12	6316.93	9932.8	13565.3	13896.6	0	0	0	0	0	0	0	0	0	6455	97541.5	239762	363615	291812	101718	40554.9	69880.8	137143	75559.9	31149.9	9187.25	5050.57	0	0	0
O75880	6455.7	13812.3	32506.5	37854.6	41542.8	48535.6	49208.1	45165.3	47127.3	46121.1	55989.3	43983.4	33848.4	21077.2	18039.5	16024.3	20437.3	21190.1	17526.3	16976.3	13290.1	5761.17	5368.21	0	0	0	0	0	0	0	0	0	0	0	0	0	0	15583.7	18253.2	16883.9	31122	44859.1	192110	820691	1.96439e+06	1.97775e+06	775273	169843	83106.5
O75884	0	0	0	0	0	0	0	0	0	0	0	0	0	0	0	0	0	0	0	0	0	0	0	0	0	0	0	0	0	0	0	0	0	0	0	0	0	0	0	0	0	0	0	0	0	0	0	0	0
O75886	0	0	0	0	0	0	0	0	0	0	0	0	0	0	0	0	0	0	0	0	0	0	0	0	0	0	0	0	0	0	0	0	0	0	0	0	0	0	0	0	0	0	0	0	0	0	0	0	0
O75915	106015	167513	275673	393567	453676	555029	592378	613359	523473	767132	569509	694486	613279	612550	664637	514883	446733	390051	322843	273009	244256	216417	154753	161842	140463	169579	124265	90066	78728.6	60339.1	58866.8	46308.8	44815.1	47203.8	41466.9	41409.5	38901.7	42581.4	41972.3	45014.4	42351.9	37429	25305.2	26033.9	23441.5	16001.4	5961.23	0	0
O75934	64955.4	159235	232928	185784	130484	108879	113052	100488	103800	68668.4	60843.7	50976.9	32678.1	14903.9	0	19725.6	45645.7	62674	62891.6	68530.2	74023.6	85317.8	89232.2	74185.8	74224.3	49873.6	33417.6	9997.74	9315.67	10551.9	0	0	0	0	0	0	0	0	0	0	0	0	0	0	0	0	0	0	0
O75935	74891.4	85703.3	79172.3	94317.5	128379	161912	223026	274897	298699	343656	386803	607720	846527	942872	724455	389269	198636	123207	97937.6	75692.3	62892	57564.3	44247.2	39355.4	50797.3	65117.8	67771.1	70214.3	116349	177446	166277	101463	51051.3	23472.9	16203.9	12683.4	14277.4	9832.88	0	0	0	0	0	0	0	0	0	0	0
O75937	0	0	0	0	0	0	0	0	0	0	0	0	0	0	0	0	0	0	0	0	0	0	0	0	0	0	0	0	0	0	0	0	23814.5	26998.7	67249.9	119614	129511	32975.1	16768.7	19858	18813.7	34348.9	208806	336853	887116	1.47228e+06	1.29701e+06	1.25065e+06	855099
O75947	571246	1.17228e+06	1.90563e+06	2.26297e+06	2.3693e+06	2.3151e+06	2.09363e+06	1.70888e+06	1.36945e+06	1.36427e+06	1.11974e+06	1.13954e+06	909009	792641	622513	570032	464575	379625	297076	229021	200411	144066	108049	87025.6	86116.6	77779.8	79079	80679.2	65991.4	62307.8	54723.7	49597.2	47206.7	47787	36641	33271.6	25632.6	34959.2	22797.8	21488.3	4304.63	5537.93	6316.68	21736.1	28923	14523.1	12897.6	12284.6	0
O75955	42002.6	136356	187901	149023	99864.9	101758	105038	82165.3	53813.2	43724.4	50538.8	30932.3	27520.4	27021.1	22539.6	22460.6	21203.5	16191.8	5278.43	0	0	0	0	0	0	0	0	0	18789.1	15977.8	10498.7	13163.1	12779.8	21630.8	19240.6	21670.2	0	0	0	0	0	0	0	0	0	0	0	0	0
O75962	28789.9	48242.1	53004	55598.5	67471.4	74207.9	82433.1	104305	76019	106192	100390	96287	69816.2	55352.1	32688.4	36449.5	84152.9	98368.8	108588	109102	84785	47844.6	9585.51	0	0	0	0	0	0	0	0	0	0	0	0	0	0	0	0	0	0	0	0	0	0	0	0	0	0
O75964	525175	1.23327e+06	1.91524e+06	2.52464e+06	2.45204e+06	2.51364e+06	2.44435e+06	2.00001e+06	1.83444e+06	1.66892e+06	1.57457e+06	1.39534e+06	1.15345e+06	1.02925e+06	873870	826377	690711	604529	481917	408310	408706	382199	337094	285631	248557	259378	261396	248150	247329	254630	248494	224232	221454	174017	165015	164637	146567	150678	135942	106802	84094.6	79598.1	82677.5	73265.3	69783.7	73376.3	45482.7	43563.5	46038.5
O75970	0	5572.38	5097.72	4986.88	5462.41	5798.21	0	0	0	0	5833.91	31757	31074.9	57755.1	96216.7	104731	93011.9	73003.4	53550.7	43569.6	30927.9	4742.98	7338.73	0	0	0	0	0	0	0	0	0	0	0	0	0	0	0	0	0	0	0	0	0	0	0	0	0	0
O75976	57371.8	140436	208576	247329	251178	265125	289891	293362	295243	251379	234581	202820	178240	153049	130969	130146	116483	100032	85603.3	77826.7	38524.7	37590.4	33905.5	26957.3	26846.3	31558.3	32657.4	30983.6	36080.1	39854.2	35432.7	30961.1	22274.1	17717	14222.4	0	0	0	0	0	0	0	0	0	0	0	0	0	0
O76003	0	0	0	0	0	0	0	0	0	0	0	0	0	0	0	0	0	0	0	0	0	0	0	0	0	0	0	0	0	6252.44	9842.2	9551.26	4404.83	4711.12	8188.99	25603.8	46209.3	56597	80892	106351	135981	318561	1.19808e+06	3.64534e+06	6.5172e+06	6.79951e+06	2.425e+06	775000	348761
O76021	88611	233295	323951	288640	159161	126983	123812	111680	114774	102865	83474.3	56996	29360.7	11727.8	0	0	0	0	0	0	0	0	0	0	0	0	0	0	0	0	0	0	0	0	0	0	0	0	0	0	0	0	0	0	0	0	0	0	0
O76024	7735.83	19888.3	63848.3	97433.1	99768.5	104175	99275.5	105483	99517.6	92866	55560	50317.4	48381.3	47455.3	28826.8	6769.23	9433.47	2608	0	0	0	0	0	0	0	0	0	0	0	0	0	0	0	0	0	0	0	0	0	0	0	0	0	0	0	0	0	0	0
O76031	0	0	0	0	0	0	0	0	0	0	0	0	0	0	0	0	0	0	0	0	0	0	0	0	0	0	0	0	0	0	0	0	0	0	0	0	0	0	0	0	0	0	0	0	0	0	0	0	0
O76070	0	0	0	0	0	0	0	0	0	0	0	0	0	0	0	0	0	0	0	0	0	0	0	0	0	0	0	0	0	9207.66	33229.5	49673.6	58283.1	127455	248897	263680	197551	137043	186004	261953	376915	586947	1.51241e+06	3.97895e+06	5.29245e+06	3.43443e+06	1.06101e+06	307753	202005
O76071	43443.8	70780.3	126610	177421	171288	199803	192092	176338	176570	177287	169955	174424	176414	178455	182713	174809	158062	136260	125940	105056	87150.9	46884.6	27489.5	22647.1	0	0	0	0	0	9668.17	12462.6	14381.2	12027.4	15213.1	0	0	0	0	0	0	0	0	48211.2	125230	229858	317058	287372	236254	204796
O76075	0	0	0	0	0	0	0	0	0	0	0	0	0	0	0	0	0	0	0	0	0	0	0	0	0	0	0	0	0	0	0	0	0	0	0	0	0	0	0	0	0	0	0	0	0	0	0	0	0
O76076	0	0	0	0	0	0	0	0	0	0	0	0	0	0	0	0	0	0	0	0	0	0	0	0	0	0	0	0	0	0	0	0	0	0	0	0	0	0	0	0	0	0	0	0	0	0	0	0	0
O76082	32256	63329.2	79416.5	96383.8	99250	108086	119554	93799.2	77776.4	82802.4	77288.8	76860.9	66570.3	59149	54871.2	48837.9	38095.8	41523.3	14437.3	10983	13401.6	5975.99	0	0	0	0	0	0	0	0	0	0	0	0	0	0	0	0	0	0	0	0	0	0	0	0	0	0	0
O76094	101661	213511	283118	262483	193701	163784	156692	116212	145981	146289	116733	114299	121579	107791	89765.5	94068.2	84687.3	59511.8	68254.4	68815	82223.7	94195.9	94010.4	215977	374071	482117	393612	230952	118678	47878.1	29775.1	24302.5	20779.6	7344.87	5923.79	7257.29	0	0	0	0	0	0	0	0	0	0	0	0	0
O94760	0	0	0	0	0	0	0	0	0	0	0	0	0	0	0	0	0	0	0	0	0	0	0	0	0	0	0	0	0	0	0	0	0	0	0	0	0	0	0	0	0	0	0	0	0	0	0	145711	618362
O94763	0	25337.4	56601.7	38051.7	43339.5	47113.3	45628.2	102424	117148	119000	130942	144971	107462	104443	70431.1	80859.1	0	0	0	0	0	0	0	0	0	0	0	0	0	0	0	0	0	0	0	0	0	0	0	0	0	0	0	0	0	0	0	0	0
O94766	52045.1	92900.1	119608	126357	120050	130020	126202	120121	111969	106076	93064.7	88218.5	80612.5	69590	65031.3	49586.5	31210.1	21086.8	4888.62	4628.46	0	0	0	0	0	0	0	0	0	0	0	0	0	0	0	0	0	0	0	0	0	0	0	0	0	0	0	36138.3	27712.9
O94776	60284.3	124218	154381	191770	188666	236414	253841	269885	277563	362834	396016	555104	505970	381398	282330	241445	304912	390210	390890	287101	203880	144517	97816.6	48421.7	31681.9	20881.9	0	0	0	0	0	0	0	0	0	0	0	0	0	0	0	0	0	0	0	0	0	0	0
O94788	0	0	0	0	0	0	0	0	0	0	0	0	0	0	0	0	0	0	0	0	0	0	0	0	0	0	0	0	0	0	0	0	0	0	0	14026.9	62182.5	135971	150411	127711	22290.6	0	0	0	0	0	0	0	0
O94804	0	0	0	0	0	0	0	0	0	0	0	0	0	0	0	0	0	0	0	0	0	0	0	0	0	0	0	0	0	60351.7	165054	271233	273662	286895	207889	134753	0	0	0	0	0	0	0	0	0	0	0	0	0
O94806	0	0	0	0	0	0	0	0	0	0	0	0	0	0	0	0	0	0	0	0	0	0	0	0	0	0	0	0	0	0	0	0	0	0	0	0	0	0	0	0	0	0	0	0	0	0	0	0	0
O94808	31543.6	53069.9	39530.5	44914.4	46998.1	46569.2	49263.6	81956.5	64852.9	70370.7	89107.7	110808	108201	92885.9	102771	100308	94251.3	78578.5	65163.4	62969.5	52912.1	33236.1	17893	9293.55	0	0	0	0	0	0	12785.4	17594.8	19139.2	16137.2	11422.4	11019.1	0	0	0	0	0	0	0	0	0	0	0	0	0
O94822	26024.6	45559.4	59572.1	65747.2	73904.1	77485.9	73560.3	62546.3	51542	38771.4	37388.5	37567.5	24939.4	22807.2	18652.2	15658	13110.6	11618.3	9861.56	9608.38	0	0	0	0	0	0	0	0	0	0	0	0	0	0	0	0	0	0	0	0	0	0	0	0	0	0	0	0	0
O94826	63118.2	307952	387204	569492	546477	639774	684978	664569	670554	733792	742561	680311	592757	542738	477000	410620	346995	287653	243390	208984	206027	175672	174214	94649	116876	84351.3	89271.2	76922.5	45719.6	46732.6	52695.9	66063.1	82395.9	64248.9	108407	64962.7	44847.9	35618.8	7725.26	0	0	0	0	0	0	0	0	0	0
O94829	0	0	0	0	0	0	0	0	0	0	0	0	0	0	0	0	0	0	0	0	0	0	0	0	0	0	0	0	0	0	0	0	0	0	0	0	0	0	0	0	0	0	0	0	0	0	0	0	0
O94830	0	0	0	14384.1	24175.3	35290.3	41800.6	42505.8	38450.1	39825.3	43741.9	45940.1	19048.2	16705.1	19333.4	32130.4	39223.7	26584.9	21616.4	23169.7	18653.1	25375.6	20190.3	0	0	0	0	0	0	0	0	0	0	0	0	0	0	0	0	0	0	0	0	0	0	0	0	0	0
O94842	0	0	0	0	0	0	0	0	0	0	0	0	0	0	0	0	0	0	0	0	0	0	0	0	0	0	0	0	0	0	0	0	0	0	0	0	0	0	0	0	0	0	0	0	0	0	0	0	0
O94855	0	0	0	0	0	0	0	0	0	0	0	0	0	0	0	0	0	0	0	0	0	0	0	0	0	0	0	23768.9	76490.7	156365	415760	675602	602250	405403	223044	150362	123439	91790.5	42698.3	6683.29	0	0	0	0	0	0	0	0	0
O94874	72051	133089	192820	194343	177854	186844	189972	153102	136929	97203.8	64688.2	60035.4	59204.1	50757.6	60364	31592.9	29517.8	25971.5	11260.2	14163.5	12810.9	12853.5	55522.5	77484.9	97698.7	75586.4	46192.8	13826.8	12205.9	0	0	0	0	0	0	0	0	0	0	0	0	0	0	0	0	0	0	0	0
O94875	0	0	0	0	0	0	0	0	0	0	0	0	0	0	0	0	0	0	0	0	0	0	0	0	0	0	0	0	0	0	0	0	0	0	27286.8	45273.8	84523.5	86245.1	74633.2	37631.9	0	0	0	0	0	0	0	0	0
O94880	0	0	0	0	0	0	0	0	0	0	0	0	0	0	0	0	0	0	0	0	0	0	0	0	0	0	0	0	0	0	0	0	0	0	0	0	0	0	0	0	0	0	0	0	0	0	0	0	0
O94888	0	0	0	0	0	0	0	0	0	0	0	0	0	0	0	0	0	0	0	0	0	0	0	0	0	0	0	0	10253.5	11360.7	21080	65467.5	158880	377226	589564	531167	333084	194576	105792	23823.1	16438.7	24128.1	6794.12	9791.42	22052.9	6241.69	4024.66	0	0
O94901	0	0	0	0	0	0	0	0	0	0	0	0	0	0	0	0	0	0	0	0	0	0	0	0	0	0	0	0	0	0	0	0	0	0	0	0	0	0	0	0	0	0	0	0	0	0	0	0	0
O94903	0	0	0	0	0	0	0	0	0	0	0	0	0	0	0	0	0	0	0	0	0	0	0	0	0	0	0	0	0	0	0	0	0	0	0	0	0	0	0	0	0	10022.8	12538.7	10619.6	42322.2	213466	318092	433206	543843
O94905	186640	334387	343707	290582	183825	156379	123968	82676.8	50158.1	46456.1	29289.4	7959.61	0	0	0	0	0	0	0	0	0	0	0	0	0	0	0	0	0	0	0	0	0	0	0	0	0	0	0	0	0	0	0	0	0	0	0	0	0
O94906	75141.5	123215	137332	128808	113531	116887	103737	97994.6	86090.6	69744.9	70280	63472	57985.6	54092.7	65507.8	80038.9	88668.2	69723.8	59087.4	18880.6	0	0	0	0	0	0	0	0	0	0	0	0	0	0	0	0	0	0	0	0	0	0	0	0	0	0	0	0	0
O94915	68672.6	136985	145470	125784	86791.9	70989.2	65326.3	40737.9	36513.7	34775.3	45945.4	34198.6	26324.1	28762.6	47248.6	86356.5	100712	75446.4	37028.3	10719.2	0	0	0	0	0	0	0	0	0	0	0	0	0	0	0	0	0	0	0	0	0	0	0	0	0	0	0	0	0
O94919	83759.4	104161	111855	111849	102208	96625.6	97012.5	76337	71219.9	67765.5	59591.1	48820.1	36732.1	24383.5	24361	12351.1	9994.06	0	0	0	0	0	0	0	0	0	0	0	0	0	0	0	0	0	0	0	0	0	0	0	0	0	0	0	0	0	0	0	0
O94923	27026.5	39952.6	64775.8	70161.7	72999.7	69127.4	52700.6	28029.4	23025.8	24785.5	11589.1	13455.8	7433.24	9509.74	9490.09	0	0	0	0	0	0	0	0	0	0	0	0	0	0	0	0	0	0	0	0	0	0	0	0	0	0	0	0	0	0	0	0	0	0
O94925	24493.8	40195.1	49136	32979.3	39134.1	52000	49719.6	43854	51121	55728.6	55375.2	60543.7	56509.8	52932.8	87372.3	85807.7	95473.8	50236.6	43966.4	45729.4	49652.2	45572	38312.8	47973.8	54991.3	53489.6	58683.9	75588.7	102762	139221	272838	411592	451724	438564	592644	2.55748e+06	8.35872e+06	1.44734e+07	1.1231e+07	4.72179e+06	1.64912e+06	861359	651509	421063	357201	226774	83151.7	130524	49506.6
O94927	31228.7	101415	111420	124468	108474	105512	103853	107813	98160.2	102679	84791.5	98595.3	97546.4	67496.7	72529.8	66568.1	52169	46101.8	6457.45	0	0	0	0	0	0	0	0	0	0	0	0	0	0	0	0	0	0	0	0	0	0	0	0	0	0	0	0	0	0
O94966	0	17373.2	21142.3	39079	36346.1	39119.4	44587.4	38072.7	35814.5	32097.9	29380.1	32181.8	31138.2	18523.8	24153.7	21643	19196	25778.7	26101.4	27579.6	33143	41309.2	72845	80373.2	159947	208848	109433	49902.2	37840	40669.1	48828.2	80657.5	125209	132719	101749	42164.7	12074.3	5664.86	4341.76	0	0	0	0	0	0	0	0	0	0
O94967	5015.29	9405.06	12567.9	12440.7	11665.4	10745.8	11709.4	11581.5	9000.56	9384.91	6802.01	5067.98	8413.79	5711.67	5124.81	5474.35	5304.33	5622.8	6558.71	6366.26	7529.48	7372.44	7857	6683.79	7066.76	7715.71	12477	12231	13693.2	12933	32547	79861.9	121429	153382	112835	61754.9	24310	12517.3	9193.73	2661.45	2230.6	0	0	0	0	0	0	0	0
O94973	38747.4	51461.5	27400.3	15950.7	17715.6	10053.4	10159.1	8203.34	7046.47	8821.81	11680.9	13448.1	14608.6	16491.9	14251.6	20779.5	17570.5	16075.9	15245.4	14122.7	17417.8	22446.7	24384.4	24488.2	27130.6	28268.1	22608.8	23656	38206.3	59479.2	97403.2	99181	76173.8	47293.3	10598.8	4985.94	0	0	0	0	0	0	0	0	0	0	0	0	0
O94979	150257	704595	635100	213552	102448	53403	53792.5	94201.3	74693.1	77570.8	87513	87217.4	82792.4	73846	44118.9	56815.6	162180	562274	1.12233e+06	1.79e+06	2.07411e+06	1.52e+06	893472	486545	324744	213755	157767	79882.8	63762.1	57940.1	46340.3	38231.9	22212.6	20863.5	15647.9	18248	6185.01	6866.53	7517.76	7098.51	13371.7	0	0	0	0	0	0	0	0
O94992	16224.4	56295.6	95931.9	83387.1	73652.8	37053.2	29899.6	42359.3	28916.2	14872.2	13928.6	31583	45514.4	62827.1	79960.6	85043.8	121530	99280.3	74771.4	42620.7	27607.3	15056.2	12408.3	34584.4	58031.5	102093	134194	245075	483081	764011	580840	330324	196576	116319	113690	56369.2	30568.8	9375.83	5510.73	0	0	0	0	0	0	0	0	0	0
O95067	0	0	0	16047.5	15339.6	19665.9	15706.5	17361.3	14786.5	19188.7	14060.7	13607.1	13474.9	7407.5	8875.28	19651.2	16514.4	16999.7	11498.6	3346.01	0	0	0	0	0	0	0	0	0	0	0	0	0	0	12136.1	9873.15	13633.7	33862.3	55714.1	96454.7	162030	224895	233523	152069	76855.6	62491.1	8510.42	0	0
O95070	81137.9	141263	197969	267197	285298	300494	313076	270914	204992	214962	165602	206170	168601	172110	172105	132159	118958	94974.8	80402.4	64958.9	50063.4	40405.6	21028.6	19627.6	24166	25662.3	9110.55	0	0	0	0	0	0	0	0	0	0	0	0	0	0	0	0	0	0	0	0	0	0
O95071	57835.8	125902	166612	186631	174089	157153	138307	110076	84075.7	63181.5	52767.4	34061.2	25585.5	16838.9	13262.2	3524.79	2901.39	2464.77	1141.37	0	0	0	0	0	0	0	0	0	0	0	0	0	0	0	0	0	0	0	0	0	0	0	0	0	0	0	0	0	0
O95081	0	0	0	0	0	0	0	0	0	0	0	0	0	0	0	0	0	0	0	0	0	0	0	0	0	0	0	0	0	0	0	0	0	25909.8	135050	286040	357260	189504	94435.8	15061.4	0	0	0	0	0	0	0	0	0
O95139	57659.3	102825	103398	128935	110273	96019	97738	82369.5	84773.7	107161	99420.7	103001	94352	73756.3	71808.7	71649.8	75317.4	62796.8	43440.4	36541.7	49037.4	52702.6	24204.4	16848.5	16781.2	16832.9	0	0	0	0	0	0	0	0	0	0	0	0	0	0	0	0	0	0	0	0	0	0	0
O95140	55075.5	123555	196120	248569	271650	307806	324432	284445	266552	258975	215442	204644	209474	168293	147342	132271	111166	84271.7	75795.5	66772.5	66129.4	27405.8	12977.4	6539.07	5058.19	6860.12	7000.39	0	0	0	0	0	0	0	0	0	0	0	0	0	0	0	0	0	0	0	0	0	0
O95149	0	0	0	0	0	0	0	0	0	0	0	0	0	0	0	0	0	0	0	0	0	0	0	0	0	0	0	0	0	0	0	0	0	0	0	0	0	0	0	0	0	0	0	19176.4	92481.6	251126	147470	67112.7	11247.4
O95155	0	0	0	0	0	0	0	0	0	0	0	0	0	0	0	0	0	0	0	0	0	0	0	6788.31	37192.3	56956.5	73731.8	169516	466953	935941	1.01793e+06	607887	279792	165658	104043	57031.1	42877	6450.87	0	0	0	0	0	0	0	0	0	0	0
O95159	0	0	0	0	0	0	0	0	0	0	0	0	0	0	0	0	0	0	0	0	0	0	0	0	0	0	0	0	0	0	0	0	0	0	0	0	0	0	0	0	0	0	0	0	0	0	0	0	0
O95163	27143.9	62499.5	74514.4	81451.3	70921	74680	89344.6	80089	73463.2	79723.3	88643.7	80578.5	83566.9	80541.3	73444.6	82733.5	86141.5	83170.1	90859.2	101804	146056	264626	432588	500369	500848	587487	591802	452053	374582	390550	320891	186032	107249	81969.5	60397.2	40489.4	18650.6	15430	6082.92	6132.7	0	0	0	0	0	0	0	0	0
O95168	139338	205260	206342	194170	147735	121607	118040	107467	56158.6	55642.9	51979.1	45136.9	40137	33180.6	25329.3	22950.6	20922.2	21478.2	14663.9	16192.9	14689.6	17018.1	15796.4	12180.9	13216.9	9709.14	0	0	8363.94	10003.8	9121.71	6286.17	7503.59	0	0	0	8289.92	3833.06	2428.77	4894.52	6372.61	0	0	0	0	0	0	0	0
O95169	49519.6	86991	108228	105281	109516	103462	101163	26836.3	18413.4	12147.3	11043.3	5926.52	9170.25	0	0	0	0	0	0	0	0	0	0	0	0	0	0	0	0	0	0	0	0	0	0	0	0	0	0	0	0	0	0	0	0	0	0	0	0
O95182	27248.1	41407	46730.8	42569.5	28579.4	21172.1	7805.01	0	0	0	0	0	0	0	0	0	0	0	0	0	0	0	0	0	0	0	0	0	0	0	0	0	0	0	0	0	0	0	0	0	0	0	0	0	0	0	0	0	0
O95197	107017	187426	344027	408131	344361	396506	489179	329055	157016	328401	302164	515621	460441	497998	507665	448900	445709	377501	322214	304891	362511	369732	275439	317810	286156	276366	267850	238910	256922	247275	240352	220532	194828	217785	211840	214981	221216	207757	164867	135281	119295	81894.6	69901.7	23886.9	30969.9	21059.1	13570	28048.9	25868.3
O95202	102112	241702	371359	462551	516993	547199	628659	638885	598310	618695	533952	437085	385940	337741	332172	282259	240270	225292	197557	161907	163009	138007	125491	96961	95516.2	90090	76260.3	60103.3	52231.6	47162.4	47384.8	41740.3	44973	41133.6	35984.2	30035.7	19106.9	15667	9700.41	9579.76	4430.76	0	0	0	0	0	0	0	0
O95208	0	0	0	0	0	0	0	0	0	0	0	0	0	0	0	0	0	0	0	0	0	0	0	0	0	0	0	0	0	0	0	0	0	0	0	0	0	0	0	0	0	0	0	0	0	0	0	0	0
O95218	0	0	0	0	0	0	0	0	0	0	0	0	0	0	0	0	0	0	0	0	0	0	0	5295.77	5490.05	6235.61	27958.3	49632.6	75073.5	87941.7	76344.9	140819	191511	296181	397996	538124	672952	731613	731998	730188	450735	227555	97317.5	35387.7	30734.1	0	0	0	0
O95219	0	0	0	12090.4	32563.5	64570.1	77757.5	101626	121820	147837	162598	147211	129611	111432	121478	96257.2	84501	77332.3	73672.1	43494.2	12528.3	8529.52	7783.24	6791.91	7390.7	6209.34	0	0	0	0	0	0	0	0	0	0	0	0	0	0	0	0	0	0	0	0	0	0	0
O95229	39431.4	66375.9	62593.1	70938.7	80004.8	86611.7	84880.4	82460.9	77235	88731.4	84157.2	75692.7	76895.9	65233.1	63938.9	64798.5	59250.1	59016.6	49971.7	42614.2	49074.6	46249.3	33767.2	33069	34421.6	13924.2	9838.18	0	0	0	0	0	0	0	0	0	0	0	0	0	0	0	0	0	0	0	0	0	0
O95235	9595.55	15601.5	13103.8	0	0	0	0	18480.7	17963.2	19193.5	18806.4	10592.4	10377.9	8854.27	7796.54	8523.83	6688.17	0	0	0	0	0	0	0	0	0	11357.3	37906.4	59984.5	74981.4	65570.4	28477.4	11220.5	7561.21	5299.59	0	0	0	0	0	0	0	0	0	0	0	0	0	0
O95239	27106.8	42018.2	36861.5	14984.9	12898.1	14964.9	14682.8	57125.3	56891.1	47851.3	52446.5	46604.8	50248.5	39690.7	36948.3	30264.9	47937.1	47536.2	68550.1	131153	262765	370491	387986	289822	133532	63564.7	26514.3	15719.3	10464.6	8209.57	0	0	0	0	0	0	0	0	0	0	0	0	0	0	0	0	0	0	0
O95248	0	0	0	0	0	0	0	0	0	0	0	0	0	0	0	0	0	0	0	0	0	0	0	0	0	0	0	0	0	0	0	0	0	0	0	0	0	0	0	0	0	0	0	0	0	0	0	0	0
O95249	35214.4	67977.9	108483	126171	125117	115971	139987	119572	101150	106649	108833	140080	129378	112705	109250	82827.9	79599.7	59219.7	55277.9	44789.2	42813.3	40924.4	20828.1	13540.9	8093.4	7748.25	5538.39	5673.07	5316.27	0	0	0	0	0	0	0	0	0	0	0	0	0	0	0	0	0	0	0	0
O95260	0	0	0	0	0	0	0	0	0	0	0	0	0	0	0	0	0	0	0	0	0	0	0	0	0	0	0	0	0	0	0	0	0	0	0	8038.43	14071.3	54208.2	135367	163477	138308	59056.6	86210.8	0	0	0	0	0	0
O95263	22149.3	37422.3	48464.6	48987.1	50425.2	49265.5	65176.9	69151.4	66337	72586.2	74277.3	75323.1	77127.5	79802.9	79766.2	81965.1	77675.7	69591.2	64847.4	57603.6	56405.4	60418.6	52642.3	48011.4	46636.8	36875.9	32425.2	27465	30879.1	33766.8	30665.4	29563.5	25761.5	27526.3	22546.5	34998.7	47340.8	49404.5	49340.5	5097.51	0	0	0	0	0	0	0	0	0
O95273	0	0	0	0	0	0	0	0	0	0	0	0	0	0	0	0	0	3295.94	3309.73	2904.49	0	0	0	0	0	0	0	0	0	0	0	3578.29	2351.7	14784.4	21133.3	19586.2	21005.8	25981.8	29311.4	42136.1	69959.1	75590.9	54477.9	22508.3	3973.75	0	0	0	0
O95292	309257	790577	1.11857e+06	1.33192e+06	1.29358e+06	1.18496e+06	885604	1.08905e+06	1.95272e+06	623779	656549	338129	318493	451553	413770	327661	283972	172371	122843	101735	127945	42399.7	11655.6	12202.3	26026.2	39214.6	26934.1	33024.9	29583.1	0	0	0	0	0	0	0	0	0	0	0	0	0	0	0	0	0	0	0	88296.5
O95295	11510.2	35962.6	52804.8	43814.4	46399.3	51594.3	66300.6	73738.5	75630.8	135024	184750	273498	200009	163306	135914	95631.9	89585.4	91260.2	104512	105231	132211	121365	163187	220384	255612	211067	126486	76535.6	66120.6	39394.3	23568.1	20869.9	13631.5	20822.7	20163.6	64042.1	81806.5	77928.6	47590.9	5227.58	0	0	0	0	0	0	0	0	0
O95297	57931.3	134830	64487.1	94044.3	127365	146347	146446	260622	278326	341209	304609	284815	261249	267058	255849	212140	173628	143475	143805	117962	134082	120084	100635	82038.2	80289.4	80453.3	30583	26456.7	30292.2	12803	10929.6	34714.4	30184	29452	10249.7	10855.9	45049	48050.4	51803.5	25759.9	0	0	0	0	0	0	0	0	0
O95299	0	0	0	0	0	0	0	0	0	0	0	0	0	0	0	0	0	0	0	0	0	0	0	0	0	0	0	0	0	0	0	0	0	0	0	0	0	0	0	0	0	0	0	0	0	0	0	0	0
O95302	444.461	4132.52	18949.5	28079.8	24962.3	26492.7	24952	13055.6	7034.65	9270.84	9217.81	9883.41	9220.49	6056.75	0	0	0	0	5003	5188.54	5461.65	4922.28	0	0	0	0	0	0	0	19876.4	24179.4	37334.2	39129	60896.9	81378.3	131949	226707	620290	1.29375e+06	1.56324e+06	1.18964e+06	558915	184802	35997.8	10858.8	0	0	0	0
O95336	0	0	0	0	0	0	0	0	0	0	0	0	0	0	0	0	0	0	0	0	0	0	0	0	0	2935.04	6160.25	5400.72	0	0	0	0	0	0	0	0	0	0	0	0	0	0	0	0	0	0	0	82998.3	585024
O95340	0	0	0	0	0	0	0	0	0	0	0	0	0	0	5631.01	5759.07	6027.48	0	0	0	0	0	0	0	0	0	0	0	0	0	0	0	0	0	0	1712.28	7338.13	44359.7	216037	612966	888540	600663	205937	72830	18230.7	9610.97	3985.36	7983.03	0
O95347	228137	494624	580823	637348	623975	575123	645304	591917	486426	579647	564653	546209	547214	520675	413581	291425	212588	173810	153057	117699	124109	125889	58614	35191	27326.5	21565.8	12175.5	5003.56	11582.2	10466.7	9677.33	8210.24	5845.55	4539.13	0	0	0	3963.92	2557.58	6929.75	0	0	0	0	0	0	0	0	0
O95352	0	0	0	0	0	0	0	0	0	0	0	0	0	0	0	0	0	0	0	0	0	0	0	0	0	0	0	4456.27	4127.6	8487.26	14290.7	22350.1	83298.3	177245	374684	654697	637499	377470	165991	79397.2	62590.6	66255.4	48707.3	48844.7	32928	0	0	0	0
O95359	0	0	0	0	0	0	0	0	0	0	12507.1	10066.8	9404.14	37218	80261.9	97386.1	106515	78527.1	37624.7	17069.9	12584.9	0	0	0	0	0	0	0	0	0	0	0	0	0	0	0	0	0	0	0	0	0	0	0	0	0	0	0	0
O95361	4223.57	13109.4	20123.8	30709.2	37832.1	27642.7	28621.2	43477.8	41333.6	44660	45084.5	46565.9	39920.3	42870.4	42110.1	44743.5	47677.9	40404.9	43900.5	44056.5	50563.6	58783.3	75906.1	177124	544338	1.44007e+06	3.03539e+06	3.97917e+06	2.93169e+06	1.13843e+06	411284	205949	128031	101032	18304.8	12396.7	16122.2	17376.4	37199.1	23888.1	14809.2	0	0	0	0	0	0	0	0
O95363	0	0	0	0	0	0	0	0	0	0	0	0	0	0	0	0	0	0	0	0	0	0	0	0	0	0	0	0	0	0	0	0	0	0	0	0	2726.23	2772.34	3374.34	3996.36	5930	5853.83	0	0	14903.2	9872.51	10592.4	33442.5	67388.4
O95372	0	0	0	0	0	0	0	0	0	0	0	0	0	0	0	0	0	0	0	0	0	0	0	0	0	0	0	0	0	0	0	0	0	0	0	0	0	0	0	0	0	0	0	0	0	0	0	0	0
O95373	201313	539931	863907	1.2194e+06	1.18443e+06	1.26455e+06	1.46864e+06	1.08435e+06	953130	1.09795e+06	931407	1.04166e+06	875909	772628	802312	703521	677507	547470	427445	344745	341778	330424	248318	240622	221536	201237	192690	173412	174167	161534	142251	143998	146601	191951	207982	194376	178930	189234	282834	448175	452894	283126	120226	62185.3	39206.8	40036.7	30247.3	13549.5	16332.1
O95376	0	0	0	0	0	0	0	0	0	0	0	0	0	0	0	0	0	0	0	0	0	0	0	0	0	0	0	0	0	0	0	0	0	0	0	0	0	0	0	48761.5	234751	571114	634503	389284	152563	68668.4	15900.7	4249.88	0
O95394	0	0	0	0	0	0	0	0	0	0	0	0	0	0	0	0	0	0	0	0	0	0	0	0	0	0	0	0	0	0	0	0	0	0	0	0	0	0	0	0	0	0	0	0	169889	733308	1.30995e+06	980384	447022
O95396	0	0	0	0	0	0	8615.23	19215.8	22774	19020.4	19953.7	17999.1	31436.4	25272.6	17282.5	29172.1	31065.2	32096.4	19740.3	15450.4	22260.6	15566.4	8724.37	8338.72	4805.68	9301.95	0	0	0	8307.28	5626.71	6949.51	3977.82	9877.25	19283.1	23863.8	54407.1	157684	285008	329902	284082	150664	102631	88245.8	115316	99840.1	40185.6	11586.6	10091
O95400	75209.7	133360	136624	126398	119921	112584	101745	101498	107954	102271	110996	85010.1	72777.3	85648	115217	128003	145741	152235	136386	82941.7	37802.7	31560.4	0	0	0	0	0	0	0	0	0	0	0	0	0	0	0	16595.2	52545.6	116137	113360	61136.5	0	0	0	0	0	0	0
O95429	0	0	0	0	4874.25	2594.65	2668.79	2106.63	4104.11	4490.48	4037.98	2898.34	3204.92	1902.38	3467.3	3988.06	12820.2	19778.8	27580.3	1709.87	3349.08	0	0	0	0	2867.06	4470.72	5714.53	5384.36	5532.3	7112.64	36699.8	36523.3	41932.7	62037.2	71360.7	80930.7	59830.9	35189.5	0	0	0	0	0	0	0	0	0	0
O95433	0	9073.57	16457.9	34574.9	35921.3	45097.4	36854.5	49737.7	46846.8	41958.7	28406	11256.2	24803.4	30327.2	33716.6	25320.7	27324.6	33056.6	31462.1	23313.6	12049.1	0	0	0	0	0	0	0	12426.8	10487.8	10345.5	16839.7	9295.76	14528.5	30602.7	37989.5	41834.7	57275.6	28718.3	29204.2	116587	396585	1.60443e+06	4.20697e+06	5.8391e+06	3.66559e+06	840351	286030	231854
O95453	0	0	0	0	0	0	0	0	0	0	0	0	0	0	0	0	0	0	0	0	0	0	0	0	0	0	0	0	0	0	0	5716.3	30054.2	81477.7	133476	163862	154402	120192	45561	21421.7	6888.82	0	0	0	0	0	0	0	0
O95456	0	0	0	0	17185.2	18424.4	17336.1	8359.94	10492.9	19528.6	18036.9	16628.1	9166.05	11934.7	7768.07	5955.07	15930.4	16763.6	11921.9	12410.9	17807.6	25286.6	85182.3	132616	129912	109626	76445.5	191258	499864	88007.5	183048	241848	223465	186801	175188	135819	208720	484013	665211	538631	357260	252607	267739	354590	631766	1.1732e+06	998934	499928	276277
O95466	21518.8	62915.3	109665	133542	157119	188513	218015	211360	140619	151476	123318	166894	105948	83048.4	34276.7	28891.9	25302.6	22717.7	24785.2	21337.1	34210.5	37456.5	14349.3	13125.4	15705.2	61959.8	63310.6	55360.6	37345.2	0	0	0	0	0	0	0	0	0	0	0	0	0	0	0	0	0	0	0	0
O95470	51988.9	115343	153596	123956	97906.5	91425.4	83768.7	79630.4	70552.6	72816.8	66891.2	55727.7	53699.6	45754.2	37790.9	32793.8	30509.2	26269.3	22293.8	17834.7	17768.8	16693	13494.8	13672	8197.48	8390.91	2326.41	0	0	0	0	0	0	0	0	0	0	0	0	0	0	0	0	0	0	0	0	0	0
O95479	0	0	0	0	0	0	0	0	0	0	0	0	0	0	0	0	0	0	0	0	0	0	0	0	0	0	0	0	0	0	0	0	0	0	7427.01	9710.7	29184	94563.2	103716	74371.8	0	0	0	0	0	0	0	0	0
O95486	0	0	0	0	0	0	0	0	0	0	0	0	0	0	0	0	0	0	0	0	0	0	0	0	5565.68	16802.7	38145.6	80734.6	86883.6	72636	127914	503401	838636	942019	578664	318189	216907	157360	99461.6	52561.2	0	0	0	0	0	0	0	0	0
O95487	0	0	0	0	0	0	0	0	0	0	0	0	0	0	0	0	0	0	0	0	0	0	0	0	19773	65535.4	73977.4	97273.9	193403	379535	539388	461430	305479	180716	111553	72408	41745.1	30674.3	7901.66	0	0	0	0	0	0	0	0	0	0
O95544	0	0	0	0	0	0	0	0	0	0	0	0	0	0	0	0	0	0	0	0	0	0	0	0	0	0	0	0	0	6906.19	15788.7	50178.3	83234.6	110650	139006	178152	162521	101714	62485.8	32977.6	21741.2	0	0	0	0	0	0	0	0
O95551	0	0	0	0	0	0	0	0	0	0	0	0	0	0	0	0	0	0	0	0	0	0	0	0	0	0	0	0	0	0	0	0	0	0	0	0	0	3972.02	12008.2	11462.5	12488.8	15473.5	22872.5	134492	255496	400323	238054	157167	38328.3
O95562	0	0	0	0	0	0	0	0	0	0	0	0	0	0	0	0	0	0	0	0	0	0	0	0	0	0	0	0	0	0	0	0	0	0	0	0	0	0	0	0	0	0	0	0	0	0	0	0	0
O95563	9988.34	25477.4	41362	53997.2	62906	83795.8	94863.7	104402	102542	114728	102179	106287	89540.6	92501.2	114073	100416	78408.4	87918.2	73499.7	65099.6	73474.4	65400.6	67461.5	58272.6	44841.4	37551.8	39051	29967.4	34262.2	28787.4	23593.5	12780.2	5344.18	3292.64	3086.99	2397.94	2152.91	2453.05	2171.88	2728.45	0	0	0	0	0	0	0	0	0
O95571	0	0	0	0	0	0	0	0	0	0	0	0	0	0	0	0	0	0	0	0	0	0	0	0	0	0	0	0	0	0	0	0	0	0	0	0	0	0	0	0	0	0	0	0	0	78745.9	329107	766923	1.04398e+06
O95573	107400	235242	394745	520867	579894	690995	810545	715155	673521	687592	702305	734367	697862	635066	610204	589052	520735	434389	381874	326235	272704	252721	225400	187614	171982	159593	132315	126595	144156	131212	112783	106328	67197.5	76320.2	69052.3	65248.9	62124.7	78170.7	75247.9	58897.1	29197.9	4441.72	3310.01	0	0	0	0	0	0
O95602	0	0	0	0	0	0	0	0	0	0	0	0	0	0	0	0	0	0	0	0	0	0	0	0	0	0	0	0	0	0	0	0	0	0	0	0	0	0	0	0	0	0	0	0	0	0	0	0	0
O95619	0	0	0	0	0	0	0	0	0	0	0	0	0	0	0	0	0	0	0	0	0	0	0	0	0	0	0	0	0	0	0	0	0	0	0	0	0	0	0	0	0	0	0	0	0	0	0	0	0
O95630	0	0	0	0	0	0	0	0	0	0	0	0	0	0	0	0	0	0	0	0	0	0	0	0	0	0	0	0	0	0	0	0	0	0	0	0	0	0	0	0	11976.1	186764	530131	639068	401850	187820	32186.4	16748.6	0
O95633	0	0	0	0	0	0	0	0	0	0	0	0	0	0	0	0	0	0	0	0	0	0	0	0	0	0	0	0	0	0	0	0	0	0	0	0	0	0	0	0	0	0	0	0	0	0	0	0	0
O95639	0	0	0	0	0	0	0	0	0	0	0	0	0	0	0	0	0	0	0	0	0	0	0	0	0	0	0	0	0	0	0	0	0	0	0	0	0	0	0	0	0	0	0	0	0	0	0	0	0
O95671	0	0	0	0	0	0	0	0	0	0	0	0	0	0	0	0	0	0	0	0	0	0	0	0	0	0	0	0	0	0	0	0	0	0	0	36352.9	135368	277756	286415	177794	32528.5	0	0	0	0	0	0	0	0
O95674	10138.3	14334.2	24419.6	41769.2	71234.8	62843.5	73993	66572.3	42486.1	45681	40197	22930.7	24125.9	27910.6	20569	20852.3	17258.7	11205.3	7104.19	0	0	0	0	0	0	0	0	0	0	0	0	0	0	0	0	0	0	0	0	0	0	0	0	0	0	0	0	0	0
O95677	0	0	0	0	0	0	0	0	0	0	0	0	0	0	0	0	0	0	0	0	0	0	0	0	0	0	0	0	0	0	0	0	0	0	0	0	0	0	0	0	0	0	0	0	0	0	0	0	0
O95684	0	0	0	0	0	0	0	0	0	0	0	0	0	0	0	0	0	0	0	0	0	0	0	0	0	0	0	0	0	0	0	0	0	0	0	0	0	0	0	0	0	0	0	0	0	0	0	0	0
O95707	1545.15	2593.74	5440.63	4801.16	3506.67	3758.49	4075.42	4393.35	4819.4	5347.54	4030.86	3531.63	2681.82	3519.8	3284.44	4209.26	3876.16	4944.78	4701.11	24216.8	31217.4	13501.5	28028.5	50914.9	87430.7	115964	105020	88135.9	21352.4	3211.76	2351.28	600.155	0	0	0	0	0	0	0	0	0	0	0	0	0	0	0	0	0
O95714	53947.2	168349	147931	162129	71524.3	71702.9	0	0	0	0	0	0	0	0	0	0	0	0	0	0	0	0	0	0	0	0	0	0	0	0	0	0	0	0	0	0	0	0	0	0	0	0	0	0	0	0	0	0	0
O95721	21901.6	39739.6	60712.1	80973.1	89438.6	99333.3	104387	97532.1	102816	116594	111554	126685	123208	126890	133626	128456	125335	113946	108347	105850	116025	102221	85430.5	70747.9	67959.4	60476.3	67361.5	69592	70523.3	63592.4	49975.4	53864	38499.6	0	0	14875.8	33384.4	28842.7	30503.4	19262.4	39770.6	29083.2	27924	23172.1	24374.3	22514.2	4099	6400.03	5419.34
O95747	3225.39	4231.86	9061.48	9839.61	8493.92	9142.59	9071.96	6451.38	3218.96	4120.75	4033.48	13980.8	11874.5	14319.7	12562.3	14457.6	18007.3	12153.1	14317.7	15373.8	10237.9	11784.9	5409.72	4267.38	5002.24	8571.72	8191.76	7377.02	19172.9	26688.5	19282.7	28015.8	36671.3	56170.3	61813.3	36621.4	21954.1	47182	179841	856349	2.36817e+06	3.32419e+06	1.87404e+06	678201	259125	172284	96909.9	84980.5	68312.7
O95749	0	0	0	0	0	0	0	0	0	0	0	0	0	0	0	0	0	0	0	0	0	0	0	0	0	0	0	0	0	0	0	0	1079.86	3240.19	23928.8	108721	255050	348925	246883	95576.6	25518.7	10685.3	2555.52	1972.37	2496.65	2085.87	0	0	0
O95757	10262	22689.5	45781.6	62999.2	85047	117033	145819	131140	128947	147684	169235	190279	215178	198429	217056	270887	342591	388741	408835	469499	546262	617489	650030	721122	901895	1.07328e+06	1.23473e+06	1.38348e+06	1.63732e+06	1.76049e+06	1.93366e+06	1.61172e+06	1.28286e+06	1.15896e+06	895815	645249	506524	342002	212940	191981	162068	126299	109302	90513.7	81823.5	62247.3	40550.3	22896.5	15833.6
O95777	0	0	0	0	0	0	0	18604	34220.4	39835	46546.6	39516.3	32045.5	31464.4	29170.7	26659.7	17004.5	12498.9	13404.7	14544.8	15126.6	19629.1	23131.2	26286.4	27743.4	18509.5	3635.55	0	4162.36	10575.4	9528.67	7236.94	9841.93	13461.1	11911.4	22494	19242.6	19711.4	18722.7	21385.7	45667.3	183244	354324	393394	493161	854592	1.0033e+06	805163	397893
O95782	288286	312769	150291	105480	93305.1	82636.4	60649.2	41675.5	35787.7	55160.6	68162.8	75763.6	84187.2	73842.3	75840.6	54990.7	40458.5	38464	50627.4	56906.6	58529.3	87584.4	102884	143359	156790	105173	124268	60926.2	80682.9	179630	256943	332085	297297	197917	92156.6	46195.1	9909.24	0	0	0	0	0	0	0	0	0	0	0	0
O95785	0	0	0	0	0	0	0	0	0	0	0	0	0	0	0	0	0	0	0	0	0	0	0	0	0	0	0	0	0	0	0	0	0	0	0	0	0	0	0	0	0	0	0	0	0	0	0	0	0
O95801	0	0	0	0	0	0	0	0	0	0	0	0	0	0	0	4319.1	17737.9	12728.2	26269.8	22118.9	24085.9	24726.4	28719.7	32701.3	62564	106977	115559	102938	66995	47259.5	43045.2	39844.1	44600.9	45491.2	47695	56840.4	51417.5	69586.3	119859	195353	310634	398644	318140	165364	91791.5	62582	24991.9	15381.8	4443.81
O95816	615163	1.00753e+06	1.05659e+06	974681	730502	729193	683223	539116	453277	580788	516106	520656	449298	395559	365647	323218	300481	271778	248118	227945	226796	212469	178269	177442	163385	153130	138471	133272	141689	136619	119596	110177	102916	100394	53678.4	21473.7	15338.4	19174.1	21707.6	21351.5	23347.2	13611.1	6806.91	6323.38	0	0	0	0	0
O95817	131215	235519	279094	270926	263311	263784	258430	197222	200972	205386	208338	217790	207945	201502	197810	195980	198386	207351	219189	235392	270607	288446	319491	377558	521453	600819	699841	714907	745050	618163	442011	304901	222281	179004	132060	102062	37717.7	20660.1	9222.42	6781.24	8221.31	1920.56	7525.36	0	0	0	0	0	0
O95819	0	0	0	0	0	0	0	0	0	0	0	0	0	0	0	0	0	0	0	0	0	0	0	0	0	0	0	0	0	0	0	0	0	0	0	0	0	0	0	0	0	0	0	0	0	0	0	0	0
O95822	0	0	0	0	0	0	0	0	0	0	0	0	0	0	0	0	0	0	0	0	0	0	0	0	0	0	0	0	0	0	0	0	0	0	0	68091.8	156228	124613	67017.1	0	0	0	0	0	0	0	0	0	0
O95825	0	0	0	0	0	0	0	0	0	0	0	0	0	0	21455.3	47404.2	65620.8	59131.9	39617.4	15079	4387.78	0	0	0	0	0	0	0	0	0	0	0	0	0	0	0	0	0	0	0	0	13446	151277	325931	330728	211838	60421.7	0	0
O95831	104585	232458	292433	328125	311328	322765	330695	299187	256595	286699	285685	277368	273549	258908	246249	223426	212125	191911	172529	168482	193722	212399	204823	215554	218972	242912	262516	287053	423864	503573	647247	818678	818364	733324	590104	471763	370137	271127	212155	162739	152102	185612	217739	387942	506551	494587	150336	49427.7	0
O95832	0	0	25827.6	38449.2	52219.8	64899.9	76213.4	80421.2	66135.2	73391.5	76989.2	78175.1	76730.6	87095.1	80979.6	72221.3	60094.7	50832	52308.5	43236.6	23479.7	23548	8590.19	8561.66	4498.97	5763.05	4283.52	4651.82	0	0	0	0	0	0	0	0	0	0	0	0	0	0	0	0	0	0	0	0	0
O95833	0	0	0	0	0	0	0	0	0	0	0	0	0	0	0	0	0	0	0	0	0	0	0	0	0	0	0	0	0	0	0	0	0	0	0	0	0	0	0	0	0	0	0	0	0	0	0	0	88084.4
O95834	0	0	0	0	0	0	0	0	0	0	0	0	0	0	0	0	0	0	0	0	0	0	0	0	0	0	0	0	0	0	0	0	0	0	0	0	0	0	0	0	0	0	0	121211	333058	605833	321234	138358	12747.6
O95861	0	0	0	0	0	0	0	0	0	0	0	0	0	0	0	0	0	0	0	0	0	0	0	0	0	0	0	0	0	0	0	0	0	0	0	0	0	0	0	0	0	0	0	0	0	0	29749.6	310437	1.2086e+06
O95864	10142.2	15095.5	46166.4	64555.3	86471.4	103439	91481.1	98997.6	98981.3	102374	90136.8	89299.9	91800.1	80468.1	81892.5	68561.8	61508.9	38959.1	36517.9	27952.8	19784.5	8366.59	7784.27	6474.56	0	0	0	0	0	0	0	0	0	0	0	0	0	0	0	0	0	0	0	0	0	0	0	0	0
O95865	0	0	0	0	0	0	0	0	0	0	0	0	0	0	0	0	0	0	0	0	0	0	0	0	0	0	0	0	0	0	0	0	0	0	0	0	0	0	0	0	0	0	0	0	0	0	0	0	139309
O95870	793.591	17614.4	55838.7	70862.3	87904.9	107308	116657	111303	112216	106517	108744	98475.5	84407.3	77707.7	73003.4	62544.4	50370.1	45952.1	33832.6	26001.8	19668	14815.2	3974.13	0	0	0	0	0	0	0	0	0	0	0	0	0	0	0	0	0	0	0	0	0	0	0	0	0	0
O95881	0	0	0	0	0	0	0	21432.9	16048.8	18187.3	0	7922.29	17154.9	14927.9	16844.3	13423.1	10903.3	15972	15056.2	13357.5	9135.56	4137.63	0	0	0	0	0	0	0	5230.84	4441.14	11355.3	8327.99	11808	4854.31	4710.54	5792.59	7826.04	8716.1	0	0	0	0	0	0	0	0	0	0
O95900	0	0	22230.1	21501.2	51248.6	60730.6	69263.9	61664.8	48047.1	45917.5	25021.8	21275.5	16481.6	4326.06	0	0	0	0	0	0	0	0	0	0	0	0	0	0	0	0	0	0	0	0	0	0	0	0	0	0	0	0	0	0	0	0	0	0	0
O95905	9476.67	34799.8	36975	65711.8	66517.3	86508.5	79849	56623	18195.6	41974.6	53743.7	65762.6	61366.9	49709.7	79925.1	83438.8	112633	130033	179439	171217	119628	58168.1	46735.9	27359.1	28877.8	0	0	13996.6	10612.3	18843.5	13406.7	39957.6	36666.8	63484.2	76373.1	77623.1	66063.9	27028.3	9589.24	0	0	0	0	0	0	0	0	0	0
O95983	6540.61	15206.5	20274.3	23169.1	19763.1	20062.7	21470.9	23600.3	44034.6	105388	157502	180597	191132	136353	95427.4	61269.9	73395.1	113631	112287	89099.6	27796.9	0	0	0	0	0	0	0	0	0	0	0	0	0	0	0	0	0	0	0	0	0	0	0	0	0	0	0	0
O95989	0	0	0	0	0	0	0	0	0	0	0	0	0	0	0	0	0	0	0	0	0	0	0	0	0	0	0	0	0	0	0	0	0	0	0	0	0	0	0	0	0	0	0	0	0	0	0	6988.73	62564.6
O95999	0	0	0	0	0	0	0	0	0	0	0	0	0	0	0	0	0	0	0	0	0	0	0	0	0	0	0	0	0	0	0	0	0	0	0	0	0	0	0	0	0	0	0	0	0	0	0	0	0
O96000	153240	267254	371473	417228	427162	459388	443550	408193	387140	385867	402621	360254	329403	313394	290040	256553	229698	171239	147350	129269	119935	115554	89212.8	82499.3	73144.6	84580	73409.6	72409.9	82621.1	64317.6	64366.6	61234.6	57290.1	58565.4	57858	53681.7	53441.3	50635.8	39311.6	37331.1	16418	5371.32	4110.09	0	0	0	0	6708.23	9879.06
O96005	16249.3	94067.1	169786	213533	315570	320781	342390	263754	233662	415167	290562	269284	278099	202798	205209	136174	151612	134893	86496.7	61327.7	64673.7	54788.5	43461.2	31086.1	15452.3	15540.1	16171.2	15057.5	12971.1	2004.76	3389.29	0	0	0	0	0	0	0	0	0	0	0	0	0	0	0	0	0	0
O96006	0	0	0	0	0	0	0	0	0	7786.32	7647.61	27014.6	27236.1	29799.1	29002.5	27917.1	18294	12879.1	9795.09	5321.69	5391.6	0	0	0	0	0	0	0	0	0	0	18872.7	37269.4	57911.8	64588	69855.3	56826.3	32407.2	9576.55	0	0	0	0	0	0	0	0	0	0
O96007	0	0	0	0	0	0	0	0	0	0	0	0	0	0	0	0	0	0	0	0	0	0	0	0	0	0	0	0	0	0	0	0	2477.55	7336.69	10732.5	12211.5	5574.73	6353.06	11252.9	46184.2	164733	406362	484440	397468	249875	136289	48128.7	31400	6071.07
O96008	51141.1	81885.9	130199	148166	155492	160992	161624	156215	126249	126494	107320	101776	98787.2	67774	60112.8	51613.4	47375	46610.9	36648.3	29161	23309.1	5628.89	0	0	2437.06	4749.68	5265.37	3971.62	0	0	0	0	0	0	0	0	0	0	0	0	0	0	0	0	0	0	0	0	0
O96011	16612.7	25887.7	38289.1	47654.8	57224.2	93883	95642.2	88521.2	81077.8	75290.6	73479.3	71874.1	54122.9	51736.3	54100.6	49505.3	42311	36006.5	29785.9	23492	17179.3	14383.7	9944.21	0	0	0	0	0	0	0	0	0	0	0	0	0	0	0	0	0	0	0	0	0	0	0	0	0	0
O96017	0	0	0	0	0	0	0	0	0	0	0	0	0	0	0	0	0	0	0	0	0	0	0	0	0	0	5076.49	13615.2	22687.3	22520.7	15905	7939.61	3896.82	4714.26	3708.21	4114.86	4243.23	9243.34	34466.8	69239.8	135383	133470	67690.7	27542.5	0	0	0	0	0
O96018	0	0	0	0	0	5575.41	6023.46	4699.49	0	0	0	0	0	0	0	0	0	0	0	0	0	0	0	0	0	0	0	0	0	0	0	7468.16	20508.3	30002.6	61053	82306.3	81937	34008.5	0	0	0	0	0	0	0	0	0	0	0
O96019	58664.3	132188	149309	116804	101845	128613	147288	149886	147040	151731	128781	107823	88223.5	72157	63796.8	59898.1	60763.7	64831.3	60017.3	59429.5	52064.9	21466.1	23433.3	16868	8803.36	0	0	0	0	0	0	0	0	0	0	0	0	0	0	0	0	0	0	0	65981.7	271194	559474	699630	370864
O96033	0	0	0	0	0	0	0	0	0	0	0	0	0	0	0	0	0	0	0	0	0	0	0	0	0	0	0	0	0	0	0	0	0	0	0	0	0	0	0	9686.63	111248	164643	151409	123210	117734	104371	73793	53922.1	62652
P00338	7138.07	13578.9	22420.8	32007.8	32902.1	44029.2	43627.9	46443.4	32926	35720.4	35195.9	32410.9	15508.9	17896.3	26486.7	33724.8	120281	32037.4	42375.9	51150.6	52209.6	43843.2	31299.9	38438.2	33924.8	32496.5	26679.8	42779.5	132154	180703	141075	55110.5	68461.8	81403.1	104914	140942	131737	127387	190766	1.61889e+06	1.25476e+07	4.53505e+07	7.18148e+07	5.93643e+07	4.37708e+07	1.61374e+07	5.25992e+06	3.08334e+06	2.09757e+06
P00367	23664.3	40842.6	36983.6	37267.3	20749.6	19782.8	29631.6	16997	33612.8	29186.1	23842.4	0	0	0	0	0	0	0	0	0	0	0	0	0	0	0	0	0	0	0	25526.9	36008.1	38550.3	41787.3	116006	369417	1.02111e+06	2.19322e+06	2.04621e+06	1.27189e+06	685535	403429	235304	124077	115156	60739.6	26263.1	19561.7	21825
P00374	6959.65	13731.4	9552.45	9610.07	10843.4	9410.63	13052.7	0	9066.03	12083	9560.61	8672.43	0	0	0	0	0	0	0	0	0	0	0	0	0	0	0	0	0	0	0	0	0	0	0	0	0	0	0	0	0	0	0	0	0	0	0	0	59200.2
P00387	184778	374471	558265	883379	1.00096e+06	1.24192e+06	1.44243e+06	1.32318e+06	1.1847e+06	1.41823e+06	1.26502e+06	1.53932e+06	1.40415e+06	1.29136e+06	1.19629e+06	1.02051e+06	886009	706484	588861	517253	453881	412668	267124	259441	206597	178414	154367	117919	113476	107687	91705.6	80866.4	61532.6	42886.8	38513.1	41490.7	42948.8	40633.2	36388	36096.6	30014.9	18262.5	6438.01	0	0	6349.39	4703.45	6316.94	18803.6
P00390	0	0	0	0	0	0	0	5656.83	5452.39	5250.58	5914.27	6030.65	4421.55	3920.95	4560.62	4987.04	3674.91	3674.72	0	0	3453.06	5900.1	6522.65	5435.18	4313.38	4870.11	0	0	11837.9	11372	5806.35	10661.4	23653.2	38398.4	62990.1	54799.7	36988.7	40717.6	36325.6	77769.4	409404	1.7059e+06	3.91328e+06	3.54501e+06	997915	290894	154626	99091.5	69423.7
P00403	577890	1.06807e+06	1.4876e+06	1.70433e+06	1.42795e+06	1.34495e+06	1.20848e+06	928944	745421	730562	613627	545903	430639	351221	296154	248589	203305	168248	138355	107395	100482	96040.1	66893.1	60285.7	61660.3	45116.3	45432.8	37006.9	39729.4	28430.8	26393.8	26857.6	26704.5	31853.8	13328.4	16472.7	15310.8	7107.36	7338.19	0	0	0	0	0	0	0	0	0	3519.93
P00491	0	0	0	0	0	0	0	0	0	0	0	0	0	0	0	0	0	0	0	0	0	0	0	0	0	0	0	0	0	0	0	0	0	0	0	0	0	0	0	0	0	71951.4	563317	3.14124e+06	6.75177e+06	7.51927e+06	3.10074e+06	761315	409545
P00492	0	0	0	0	0	0	0	0	0	0	0	0	0	0	0	0	0	0	0	0	0	0	0	0	0	0	0	0	0	0	0	4543.16	7837.45	11911.4	20315.5	21780.5	16778.9	12018.6	19991.8	17320.9	19251.5	73939.6	434592	2.36917e+06	6.26285e+06	8.58196e+06	4.5302e+06	1.37597e+06	583105
P00505	0	0	0	0	0	0	0	0	0	0	0	0	0	0	0	0	0	0	0	0	0	0	0	0	0	0	0	0	0	0	0	0	0	0	0	0	0	0	0	0	0	0	15424.5	543684	3.52234e+06	1.27466e+07	1.72451e+07	1.14673e+07	3.3937e+06
P00519	0	0	1956.33	1331.37	1207.48	1294.71	1494.92	1359.34	1587.05	0	0	0	0	0	0	0	0	0	0	0	0	1185.34	11685.8	12191.9	30768.7	47037	59836.4	56158.5	41857.4	8607.31	6574.42	3596.29	3129.68	1809.23	1317.39	1806.93	6932.21	8693.22	7294.45	4438.27	1455.35	0	0	0	0	0	0	0	0
P00533	52738.2	117101	170788	201749	229017	240077	246646	220359	206133	208999	133949	150617	141172	130391	109305	111479	126279	115832	100282	92011	98750.9	74684.4	57303.3	51499.8	49168.5	76865.8	78794	83322.9	78423.1	59445.7	37898.2	21507	8661.18	6232.23	3828.57	0	0	0	0	0	0	0	0	0	0	0	0	0	0
P00558	0	0	0	0	0	0	0	0	0	0	0	0	0	0	0	0	0	0	0	0	0	0	0	0	0	0	0	0	0	0	0	0	0	0	0	92878.2	13501.8	9607.47	3331.34	6474.56	4715.81	8581.29	8657.56	19530.6	60904.8	509661	4.63294e+06	2.47995e+07	5.28773e+07
P00568	0	0	0	0	0	0	0	0	0	0	0	0	0	0	0	0	0	0	0	0	0	0	0	0	0	0	0	0	0	0	0	0	0	0	0	0	0	0	0	0	0	0	0	0	0	0	0	0	27010.9
P00813	0	0	0	0	0	0	0	0	0	0	0	0	0	0	0	0	0	0	0	0	0	0	0	0	0	0	0	0	0	0	0	0	0	0	0	0	0	0	0	0	0	0	0	0	0	0	0	14376	62699.8
P00966	0	0	0	0	0	0	0	0	0	0	0	0	0	0	0	0	0	0	0	0	0	0	0	0	0	0	0	0	0	0	0	0	0	0	0	0	0	0	0	48458.5	248245	590225	581708	350066	133915	42024.3	0	0	0
P00973	0	0	0	0	0	0	0	0	0	0	0	0	0	0	0	0	0	0	0	0	0	0	0	0	0	0	0	0	0	0	0	0	0	0	0	0	0	0	0	0	0	0	0	0	0	0	0	0	0
P01023	0	0	0	0	0	0	0	0	0	0	0	0	0	0	0	0	0	0	0	0	0	0	0	0	0	0	0	0	0	0	0	0	0	0	0	0	0	0	0	0	0	0	0	0	0	0	0	0	0
P01024	0	0	0	0	0	0	0	0	0	0	0	0	0	0	0	0	0	0	0	0	0	0	0	0	0	0	0	0	0	0	0	0	0	0	0	10427.4	61942.9	106588	99844.2	49727.9	0	0	0	0	0	0	0	0	0
P01033	0	0	0	0	0	0	0	6797.31	11023.8	9444.72	0	0	0	0	0	0	0	0	0	0	0	0	0	0	0	0	0	0	0	0	0	0	0	0	0	0	0	0	0	0	0	0	0	0	0	9756.25	11703.5	101511	179718
P01034	0	0	0	0	0	0	0	0	0	0	0	0	0	0	0	0	0	0	0	0	0	0	0	0	0	0	0	0	0	0	0	0	0	0	0	0	0	0	0	0	0	0	0	0	0	0	34229.6	61591.8	80258.8
P01111	25453.8	53898.6	86370.6	102833	132362	153395	163870	168360	172725	191997	201027	213629	220623	201651	190449	178360	161111	134655	108039	106166	110709	94541.5	85379.2	75434.7	71942.2	56357.3	59378	51593.9	36150.6	37386.4	31294.4	28151.2	28644.2	21320.8	21838.2	16985.9	14665.9	15486.8	27946.6	55416.3	70182.9	69270	66233.9	45024.3	51753.7	27898.7	35845.8	73888.1	80767.8
P01130	14214.9	26313.2	71454.9	109029	109443	122337	107982	103146	121678	142314	128077	118233	99038	118091	84106.2	85712.1	62774.6	32902.4	10844	8462.26	7918.68	3514.07	0	0	0	0	0	0	0	0	0	0	0	0	0	0	0	0	0	0	0	0	0	0	0	0	0	0	0
P01891	245015	440507	630581	934152	935939	1.50058e+06	1.57062e+06	1.64052e+06	1.47004e+06	1.81512e+06	1.50124e+06	1.79704e+06	1.51533e+06	1.53156e+06	1.39505e+06	1.17664e+06	863370	869698	594275	556868	341781	270505	322913	229751	199776	242249	168711	151408	128510	93378	73444.2	78614.5	65486	68685.7	69024.7	67299.8	54673.7	56828.5	54619.7	52450	57317.9	21274.9	0	32348.5	26570.6	90819.5	84761.4	63735.6	54592.8
P02461	477784	378359	98337.9	16769.9	0	0	0	0	0	0	0	0	0	0	0	0	0	0	0	0	0	0	0	0	0	0	0	0	0	0	0	0	0	0	0	0	0	0	0	0	0	0	0	0	0	0	0	0	0
P02462	135299	134118	75277.7	51192.6	37394.4	27493.8	24380	1438.71	0	0	0	0	0	0	0	2727.13	2152.04	1863.07	1935.37	1030.2	0	0	0	0	0	0	0	0	0	0	0	0	0	0	0	0	0	0	0	0	0	0	0	3657.6	12196.7	11405.3	0	0	0
P02511	9809.35	12491.7	46754.8	43898.2	35939.3	37237.4	40658.2	45100.3	51155.4	62847.6	88889.2	76368.7	76309.9	70033.2	76180.1	78914.2	74335.6	69161	48853.2	88236.5	108179	184965	219639	287383	325194	351316	345249	267352	230294	168809	123275	78373.8	59690.3	52618.1	38430.5	24057.9	9423.73	11327.8	12149.5	0	0	0	0	0	0	0	0	0	0
P02545	98915.4	170235	145057	131016	113950	126002	112655	93070.3	88874.3	119004	90791.2	96601.5	108865	134683	250056	616744	2.17552e+06	4.75464e+06	4.72575e+06	2.29477e+06	834038	354527	237702	167368	145798	120655	92422.4	91396.7	124192	210906	350152	314507	176714	114237	79285	68338.5	8338.37	0	0	0	0	0	0	0	0	0	0	0	0
P02649	0	0	0	0	0	0	0	0	0	0	0	0	0	0	0	0	0	0	0	0	0	0	0	0	0	0	0	0	0	0	0	0	0	0	0	0	0	0	0	0	0	0	0	0	0	0	0	0	0
P02751	0	0	0	0	0	0	0	0	0	0	0	0	0	0	0	0	0	0	0	0	0	0	0	0	0	0	0	0	0	0	0	0	0	0	0	0	0	0	0	0	0	0	0	0	0	0	0	0	0
P02765	0	0	0	0	0	0	0	29496.3	30512.6	24610	26137	10742.7	9193.44	26612.8	23907.8	24822.6	8689.47	0	0	0	0	0	0	0	0	0	0	0	0	0	0	0	0	0	0	3239.05	5346.45	16277.9	21076.8	23712.7	42294.8	72536.8	129348	164987	122895	72328.5	13737.3	5356.3	3474.23
P02786	725683	1.65866e+06	2.7855e+06	3.58594e+06	4.33553e+06	4.78209e+06	4.97473e+06	4.45034e+06	3.9238e+06	3.89615e+06	3.4129e+06	2.81866e+06	2.40278e+06	1.92525e+06	1.65317e+06	1.29261e+06	1.06684e+06	818534	642363	517482	444883	355391	266834	216290	191724	177686	153406	115797	109119	90746.5	82297.1	76464	67225	66334.7	58904	53749	54475.1	61402.9	74028.8	96956.3	123694	114438	94026.1	67791	52013.7	68143.7	70460.1	51301	26497.2
P02792	0	0	0	0	0	0	0	0	0	0	0	0	0	0	0	0	0	0	0	0	0	0	0	0	0	0	8692.85	10056.8	16955.4	31250.6	48977.5	90598.5	124046	155343	116401	35792.2	5045.97	11361.9	0	0	0	0	0	0	0	0	0	0	0
P02794	3855.98	16912.2	29685.1	31947.7	20766.5	20309.4	23205	16838	8393.51	9109.32	24947.3	33151	21403.3	23399.2	18414.8	18976.1	27417.8	26409.5	24247.2	26286.1	32481	45627.7	58945.7	55390.7	47047.1	40652.1	39876.4	43936.5	71784.3	107848	169364	261017	422001	519786	315837	110600	38346	24665.4	20478.3	12766	7089.21	0	0	8788.09	81173	240607	335348	136388	82241.7
P02795	0	0	0	0	0	0	0	0	0	0	0	0	0	0	0	0	0	0	0	0	0	0	0	0	0	0	0	0	0	0	0	0	0	0	0	0	0	0	0	0	0	0	0	0	0	0	0	0	0
P03905	44660.8	74440	89806.1	111930	93991.4	97519.1	104590	18653.3	15003.3	16282.1	7107.93	0	0	0	0	0	0	0	0	0	0	0	0	0	0	0	0	0	0	0	0	0	0	0	0	0	0	0	0	0	0	0	0	0	0	0	0	0	0
P03928	116013	214988	346894	419660	649893	504398	608531	493599	487765	401368	398526	317282	261848	173551	217145	167337	146721	84201.6	89534	67577.9	40274.2	24567.2	7597.3	0	0	0	0	0	0	0	0	0	0	0	0	0	0	0	0	0	0	0	0	0	0	0	0	0	0
P03973	0	0	0	0	0	0	0	0	0	0	0	0	0	0	0	0	0	0	0	0	0	0	0	0	0	0	0	0	0	0	0	0	0	0	0	0	0	0	0	0	0	0	0	0	0	0	0	0	0
P04062	37644.9	77795.1	114392	147878	150034	159642	172058	132902	109374	141605	132528	142031	139775	124056	122509	117578	111731	107366	93274.4	84016.5	94733.1	87037.3	66766.8	69470	75847.1	70324.9	70582	63632.8	69839.9	75761.8	78816.4	99487.5	124912	155028	130398	111031	93323.7	78730	72517.6	56339.5	63090.4	35703.2	30897.5	69739.5	77868.2	83400.4	52601.1	36289.4	30610.1
P04075	0	0	0	0	0	0	0	0	0	0	0	0	0	0	0	0	0	0	0	0	0	0	0	0	0	0	0	10685.6	115632	234501	64615.5	60876.8	83675.1	100993	83862.9	57852.7	24886.2	90854.7	1.41312e+06	1.11887e+07	4.24711e+07	7.14007e+07	4.91378e+07	1.91469e+07	5.57828e+06	2.92286e+06	1.52759e+06	1.1194e+06	778190
P04080	7325.51	13496.2	18783.8	25656	21990.5	21665	26414.2	26343.6	28395.1	22688.6	24807.3	21168.3	21160.1	18503.5	16378	18468.1	21397.4	15814.9	14178.1	14785.1	11653.2	12623.8	13847.8	9699.27	0	0	0	0	0	7900.55	22104	26779.1	29897.1	43977.3	62029.5	102401	208057	339630	363034	458306	647815	699888	285231	163211	130463	146722	333254	749655	863369
P04083	0	0	0	0	0	0	0	0	0	0	0	0	0	0	0	0	0	0	0	0	0	0	0	0	0	0	0	0	0	0	0	0	0	0	0	0	0	0	0	0	0	0	0	0	0	0	51052.3	817870	5.55548e+06
P04150	54448.8	122186	201511	219659	215262	226284	223778	200370	176412	188413	177379	178861	161807	145388	130237	131762	129967	126292	138484	153740	223465	251905	187240	96491.4	66408.7	58784.7	53105.1	7197.89	0	0	0	0	11057.8	13365.8	52361.2	66434.3	65520.2	34955.1	0	0	0	0	0	0	0	0	0	0	0
P04179	0	0	0	0	0	0	0	0	0	0	0	0	0	0	0	0	0	0	0	0	0	0	0	0	0	0	0	0	0	0	0	0	0	0	0	0	0	0	0	0	0	0	65777.5	496195	1.76168e+06	2.87051e+06	1.71323e+06	475291	176301
P04181	0	0	0	0	0	0	0	0	0	0	0	0	0	0	0	0	0	0	0	0	0	0	0	0	0	0	0	0	0	0	0	0	0	0	0	0	0	0	2513.38	3017.72	8934.84	54199.2	375515	1.38117e+06	1.91343e+06	1.71314e+06	613844	181102	91690.6
P04183	13063.5	23440.3	28728.4	29435.5	30224.2	29715.1	35929.6	34723.1	29028.6	28433.1	26959.7	28807	24544.8	26237.8	23845.2	24766.5	24141.8	22234.7	19376.6	26830.5	20595.8	23779.3	20014.5	22666.4	24803.7	32209.4	31952.3	42536.3	49813.3	61949.5	68790.8	107513	119595	123736	123209	122371	103917	120725	190907	560525	1.11998e+06	1.58146e+06	1.02106e+06	768162	514500	326498	228074	92044.5	109581
P04216	6396.9	9760.98	19454.5	29509.2	52423.5	56572.3	81129.6	81817.2	83338.8	81795	74345.3	113683	110557	100923	115137	96527.6	94297.2	72002	66654.9	53083.4	42711.9	42211.3	19058.9	14413.6	15554.1	11655	9948.07	7194.92	3905.64	0	0	0	0	0	0	0	0	0	0	0	0	0	0	0	0	0	0	0	0
P04406	120944	222975	211303	281922	281794	262648	303906	284772	240031	277165	257768	263491	366501	330198	354175	339656	916311	325083	341899	324690	327542	347109	359663	331658	356692	284343	234665	276240	685523	1.10328e+06	598377	241066	395331	250710	317209	466021	372825	379044	672914	6.4699e+06	5.08456e+07	1.7306e+08	2.37548e+08	2.61161e+08	1.74148e+08	8.85933e+07	3.54804e+07	1.99856e+07	1.4868e+07
P04424	0	0	0	0	0	0	0	0	0	0	0	0	0	0	0	0	0	0	0	0	0	0	0	0	0	0	0	0	0	0	0	0	0	0	0	0	0	0	0	117135	251150	251078	63577.3	0	0	0	0	0	0
P04632	17236.6	43945.5	63349.4	78784.2	86648	103855	116686	122472	140025	172922	168765	179884	136337	118193	93364.2	91914.5	94421.4	75318.7	89747.9	106054	145163	141542	110921	85417.6	69697.4	60043	54653.4	51227	58118.6	66349.3	60949.4	64663.2	55937.5	75282.6	78603.1	82778.7	80894.3	129911	336731	1.04647e+06	2.72702e+06	4.27699e+06	2.96493e+06	1.62331e+06	683664	298560	167362	142815	111730
P04792	861248	1.6874e+06	2.28167e+06	2.56219e+06	2.58568e+06	2.83292e+06	3.09132e+06	3.18248e+06	3.30448e+06	3.94254e+06	4.23556e+06	4.5722e+06	4.75102e+06	5.35243e+06	5.56383e+06	5.55491e+06	5.32208e+06	4.72202e+06	4.47617e+06	5.10379e+06	6.432e+06	8.79209e+06	1.22182e+07	1.62744e+07	2.0874e+07	2.31655e+07	2.134e+07	1.64571e+07	1.42282e+07	9.02992e+06	6.71071e+06	4.74107e+06	3.71693e+06	3.58479e+06	3.21909e+06	3.07593e+06	2.97549e+06	3.58271e+06	4.00751e+06	5.75098e+06	1.12541e+07	1.80549e+07	1.75053e+07	1.55476e+07	1.00832e+07	6.03947e+06	3.84567e+06	3.09765e+06	2.31916e+06
P04818	0	0	0	0	0	0	0	0	0	0	0	0	0	0	0	0	0	0	0	0	0	0	0	0	0	0	0	0	0	0	0	0	0	0	0	0	0	0	0	0	0	35857.6	318916	1.41699e+06	3.15017e+06	3.93388e+06	1.40219e+06	458882	288517
P04843	1.07384e+06	2.47413e+06	3.4107e+06	3.5794e+06	3.43154e+06	3.27579e+06	3.36681e+06	2.65954e+06	2.45884e+06	2.38198e+06	2.22975e+06	1.95558e+06	1.61842e+06	1.34106e+06	1.1486e+06	972181	841962	659287	534878	446880	378396	318868	295837	235753	199643	197082	167555	154949	143191	129655	131852	118037	101870	112545	105572	84098	84372.4	92792.4	59926.2	30565.1	28531.4	18557.5	16862.2	17419	19972.1	26588.3	15463.2	20551.4	15082.6
P04844	701684	1.38307e+06	1.97759e+06	2.15035e+06	1.97158e+06	2.17828e+06	2.00241e+06	1.83364e+06	1.38881e+06	1.44048e+06	1.11298e+06	974438	872483	770820	750992	587994	519498	385880	313496	261753	217421	183122	119057	121076	98504.9	89863.3	95876.6	61771.6	52812.7	26999.4	27724.3	28324.8	20865.8	45179.4	33653.5	16654.3	13937.7	7040.43	18221.3	5300.36	0	0	0	0	0	0	0	0	0
P04899	12523.5	29770.1	68160.2	92899.1	96163.5	129047	152098	132472	116746	103502	104963	82007.9	74979	62909.9	63255.2	60728.9	63848.6	56741	51137.4	41239.4	28954.6	17501.8	12440.4	17866.5	26413.2	24321.5	8342.51	7053.98	7764.86	7811.13	7379.94	5783.12	8724.79	21126.8	19924.5	19011.8	27466.6	62395.9	101577	126102	128659	143545	182696	289456	268947	206472	134343	86189.7	63472.7
P04920	50199.2	147058	249060	332696	339314	336445	301448	248325	220425	205575	179640	145055	89591.9	82381.7	54885.3	38408.9	34377.8	28659.8	21161.3	8069.05	0	0	0	0	0	0	0	0	0	0	0	0	0	0	0	0	0	0	0	0	0	0	0	0	0	0	0	0	0
P05023	324810	686533	1.00263e+06	1.33585e+06	1.43008e+06	1.59194e+06	1.77088e+06	1.47035e+06	1.24403e+06	1.39815e+06	1.29835e+06	1.29572e+06	1.1431e+06	969126	936112	786194	747990	670967	579359	494915	438694	381478	319067	289060	265696	243906	228850	198398	198095	196225	194061	174245	146465	100260	77272.9	59575.8	43418.1	26179.2	12522.6	0	0	0	0	0	0	0	0	0	0
P05026	297760	654420	974914	1.22109e+06	1.32311e+06	1.53093e+06	1.63511e+06	1.40747e+06	1.29961e+06	1.42664e+06	1.33053e+06	1.24574e+06	1.02493e+06	926507	892298	699665	646610	543673	453309	399722	373957	351082	299742	254813	240456	238392	215350	192246	212759	174924	159893	147820	130021	111527	81324.5	50600.4	40056.7	37069.6	29028.2	28530.9	25490.3	27163.1	10411.5	7820.08	8225.76	12265.5	5297.74	6857.37	6410.81
P05067	43191.9	66495.2	94253.7	115607	112924	121902	110180	76695.5	47060.2	66664.6	62654.1	74727.4	58316.2	49353.6	42073.2	44868.3	41102.1	33655.3	35377.6	27398.2	21406.4	11815.6	3451.85	4353.25	0	13767.8	21036.5	25251.1	39791.1	41686.2	32387	13634.9	13485.4	14683.4	0	0	0	0	0	0	0	0	0	0	0	0	0	0	0
P05091	0	0	0	0	0	0	0	0	0	0	0	0	0	0	0	0	0	0	0	0	0	0	0	0	0	0	0	0	0	0	0	0	0	0	5112.05	16179.7	72376.3	319042	1.02883e+06	1.84786e+06	1.9804e+06	1.00279e+06	319407	132508	75284.4	104264	120981	126449	79955.9
P05141	2.28937e+06	4.52129e+06	5.80893e+06	6.97782e+06	6.48728e+06	7.17844e+06	7.49106e+06	5.92584e+06	5.15677e+06	5.30158e+06	5.30605e+06	5.32827e+06	4.54239e+06	4.14144e+06	3.96653e+06	3.71149e+06	3.44958e+06	2.96514e+06	2.52301e+06	2.26163e+06	2.10334e+06	1.90119e+06	1.5302e+06	1.32219e+06	1.19966e+06	1.15992e+06	1.01124e+06	846633	895336	828390	715155	631226	553045	541661	464512	382499	390310	374675	353099	331957	378790	295880	124447	63176.8	113851	95018.3	81231.5	102165	112460
P05161	0	0	0	0	0	0	0	0	0	0	0	0	0	0	0	0	0	0	0	0	0	0	0	0	0	0	0	0	0	0	0	0	0	0	0	0	0	0	0	0	0	0	0	0	0	0	0	0	0
P05165	0	0	0	0	0	0	0	0	0	0	0	0	0	0	0	0	0	0	0	3360.94	49956.4	168457	254418	269335	150931	65526.7	32371.1	3055.41	7773.09	0	0	0	0	0	0	0	0	0	0	0	0	0	0	0	0	0	0	0	0
P05166	0	0	0	0	0	0	0	0	0	0	0	0	0	0	0	0	0	0	0	19160	112105	287926	430965	447906	275320	146928	80636.9	48015.1	25151.7	6962.46	3256.33	0	0	0	0	0	0	0	0	0	0	0	0	0	0	0	0	0	0
P05198	76908	135939	196931	163687	130609	122495	116598	102683	97709.5	104266	101767	108911	104839	90145.5	89182.1	94372.7	95527.3	97586.6	84408.9	82305.6	86355.1	75321.2	86549.3	79130.7	95024.1	91452.3	101129	114538	122834	125705	130772	110342	123512	189770	172930	153459	135041	132992	147710	177404	255162	427870	562264	482781	527351	1.30372e+06	2.09206e+06	1.52591e+06	649713
P05362	11267	59515.9	69143.1	98760.6	190055	192522	232152	190203	143903	139832	154955	147193	123257	116537	83857.4	67079.7	63089.1	47275.9	33375.6	28436.1	29221.3	19354.5	21265.7	0	4602.54	8620.41	8468.05	8994.71	15487.5	15203.5	16425.6	14825.6	1001.86	0	0	0	0	0	0	0	0	0	0	0	0	0	0	0	0
P05387	4.03995e+06	9.51137e+06	1.44675e+07	1.21987e+07	5.89015e+06	2.90132e+06	1.71399e+06	1.00473e+06	680280	651363	487773	463040	371077	337090	319162	294874	235444	201918	171996	157779	146328	120537	102173	111059	107980	111063	110202	98566.9	104059	104276	132989	151631	265791	658383	1.17986e+06	1.11071e+06	545662	254828	175667	169553	159673	201189	198666	217291	335640	639275	712854	764994	581620
P05388	876585	1.92878e+06	3.58369e+06	2.54283e+06	1.31546e+06	687850	416800	326279	203627	194077	156719	126087	109246	97357.9	91919.1	77374.7	69874	52518.2	47882.4	41088.4	41061.4	37085	23139.3	22794.3	17045.4	12628.9	24565.1	23852.4	14083.2	14219.7	31877.8	34324.7	81765.6	194773	307813	270943	137539	73934.7	55721.9	52894	68783	27304.5	0	0	0	0	0	0	0
P05423	0	0	0	0	0	0	0	0	0	0	0	0	0	0	0	0	0	0	0	0	0	0	0	0	0	0	0	0	0	0	0	0	0	0	0	0	0	0	0	0	0	0	0	0	0	0	0	0	0
P05455	66230.1	160043	218854	227550	205026	244872	303808	353662	374409	381556	303487	238730	175777	121257	81666.2	60855.5	57021.4	45495.8	50347.1	49990.1	66175.6	67656.1	63546	68002.2	85234	126796	172118	213444	267910	325266	438495	571677	694861	1.0511e+06	1.3137e+06	1.85472e+06	2.26509e+06	2.35305e+06	1.56007e+06	833128	497134	269708	135484	76649.2	69475.2	39221.3	15185.4	12983.3	22221.4
P05556	848749	2.06839e+06	3.24546e+06	4.13768e+06	4.46733e+06	4.63703e+06	4.52687e+06	4.2754e+06	3.90122e+06	3.79658e+06	3.53802e+06	2.92965e+06	2.50988e+06	2.15192e+06	1.91206e+06	1.59479e+06	1.38411e+06	1.13023e+06	920427	767666	730315	629625	538183	436116	373329	340377	286591	237886	256063	233879	232333	205437	203803	216668	200314	196298	198739	190736	144039	112798	106932	30826	21135.4	0	0	0	0	12590	23995.3
P05783	403157	755991	801687	844174	810139	887567	863710	760804	750968	1.06339e+06	1.51935e+06	3.06442e+06	4.61072e+06	6.17168e+06	5.66908e+06	2.87578e+06	1.12085e+06	576719	396425	293255	253561	197980	168313	129652	91652.6	87440.4	93413.9	81075.2	78825.4	67346.6	68553.6	51692.4	50620.4	54241.9	46661.3	42339.6	43507.8	49786.5	51171.3	54855.9	54515	58794.4	20643	22875.5	26707.1	26526	22947.2	17923.1	13296.9
P05787	481453	790510	943981	931376	969436	991114	1.01988e+06	705333	576254	1.24615e+06	1.96499e+06	3.8088e+06	6.07561e+06	8.174e+06	7.14085e+06	3.54208e+06	1.39059e+06	714698	514836	419750	356992	298171	226982	195174	174557	181548	145688	149367	156090	152844	148074	142646	135184	125442	131289	141795	158280	175088	209167	239371	242958	117702	86190	84087.5	86308.9	84224.3	94178.1	9648.95	8035.64
P06132	0	0	0	0	0	0	0	0	0	0	0	0	0	0	0	0	0	0	0	0	0	0	0	0	0	0	0	0	0	0	0	0	0	0	0	0	0	0	0	0	0	71757.9	414869	1.30805e+06	2.00947e+06	1.48152e+06	388526	144567	87774.9
P06280	0	0	0	0	0	0	0	0	4511.48	7866.42	6721.84	5990.35	5842.44	3912.32	3659.01	4529.61	8684.23	3562.35	2746.54	2967.98	0	0	0	0	0	0	0	0	0	0	0	0	0	0	10912	18288.8	30824.6	27869.7	57518.5	180230	456328	831790	878961	621453	308131	168814	140245	153071	93094.5
P06400	0	0	0	0	0	0	0	0	0	0	0	0	0	0	0	0	0	0	0	0	0	0	0	0	0	0	0	0	0	0	0	0	0	0	0	4264.18	71167.3	97668.1	85485.7	13122.3	0	0	0	0	0	0	0	0	0
P06454	0	0	0	0	0	0	0	0	0	0	0	0	0	0	0	0	0	0	0	0	0	0	0	0	0	0	0	0	0	0	0	0	0	0	0	0	0	0	0	75434.2	1.16755e+06	7.32035e+06	8.30033e+06	4.94005e+06	1.36045e+06	741402	376883	253378	203266
P06493	39576.6	71350.3	83734.6	98436.9	101258	116691	111041	114212	42810.7	52884.1	78344.8	85598.4	82196.2	73240.1	87078.4	89129	93025.4	84702.9	70974.4	66530.6	72521	69699.5	66204.2	74125	79057.4	87682	101040	138065	163962	148884	141756	143756	159593	130896	162592	329823	514004	676692	535464	380213	320722	288179	242168	147241	57116.7	69723.7	186947	790590	2.15747e+06
P06576	4.27498e+06	9.83325e+06	1.32171e+07	1.61689e+07	1.63042e+07	1.61023e+07	1.59189e+07	1.26042e+07	1.1134e+07	1.09423e+07	1.06033e+07	9.25772e+06	7.63457e+06	6.20692e+06	5.07067e+06	4.33867e+06	3.66891e+06	2.96476e+06	2.3397e+06	1.88082e+06	1.5999e+06	1.32094e+06	1.14976e+06	905132	822532	764145	700090	647413	719213	712456	666552	630639	604427	665065	603727	510643	748816	1.06928e+06	1.23329e+06	1.25676e+06	1.13103e+06	969224	1.01715e+06	2.92651e+06	6.89963e+06	1.04881e+07	5.39831e+06	1.81202e+06	719254
P06703	267477	545599	655390	808449	810512	956899	997039	917881	926705	1.10759e+06	1.06527e+06	1.08273e+06	965766	945400	973911	910525	1.06951e+06	899131	879035	717356	757198	732515	676738	623238	604116	671549	533264	541387	657773	623761	660941	543850	477015	477630	418154	397043	428268	446850	452663	570584	710780	643726	594603	553581	591901	683224	615074	792492	3.26726e+06
P06730	17755.6	42516.3	77752.4	68207.7	63622.3	58865.4	65081.7	89087.4	91685.4	100485	77639.4	82412.9	111960	192762	320649	483018	642846	765487	674962	447338	297581	221190	188653	145706	120748	77635.5	52097.4	30073.1	28557.5	45821.3	39882.6	31792.5	31282.2	35497.2	22402.5	25613.2	22397.8	19554.6	8992.26	11327.9	18383.3	103901	397123	977198	1.27472e+06	880241	375812	181044	110444
P06733	6431.97	7331.33	9942.54	7010.45	7255.14	7138.66	6083.57	4555.61	3257.06	5463.87	6913.34	13986.3	9067.63	0	0	3803.54	9925.93	8841.21	7776.34	8665.59	7023.41	3671.91	15064.9	21900.4	6740.64	5863.25	5250.58	3280.83	4567.01	4848.13	5072.02	7012.79	13958.8	45912.6	51075.2	829058	27293.3	24302.4	63938.1	90102.9	102392	95411.9	273246	3.79083e+06	2.94218e+07	1.09431e+08	1.37787e+08	1.65866e+08	7.96435e+07
P06737	0	0	0	1667.76	1639.59	1433.8	0	0	0	0	0	0	0	0	0	0	0	0	0	0	0	0	0	0	0	1557.11	1590.11	2566.51	3257.62	1147.83	0	0	0	0	0	1754.9	4704.96	107560	413574	843608	1.0031e+06	702550	488054	485969	511310	451010	188335	65385.5	37221.4
P06744	0	0	0	0	0	0	0	0	0	0	0	0	0	0	0	0	0	0	0	0	0	0	0	0	0	0	0	0	0	0	0	0	0	0	0	0	0	0	0	0	0	72597.3	808107	5.85751e+06	1.87981e+07	3.05388e+07	2.03887e+07	4.37849e+06	1.42359e+06
P06748	300620	867552	1.26563e+06	839126	348043	225133	166322	98353.1	91086	109855	86580	97937.6	85244.9	89087.2	89311	86651.8	98970.9	91837.4	87177.7	84510.6	113561	105453	101070	186793	263053	310015	403955	479417	714165	881197	977935	863966	513674	310933	175841	129422	119076	120887	147952	150993	133608	118892	76751.1	53025.5	44827	48292.6	96414	108678	106135
P06753	29464.8	41558.5	39206.1	27168.6	11920.8	11034.6	12047.4	10263	10116.7	11273	4875.57	10737.3	9794.78	15511.7	36509.8	44140.2	98844.6	48658.1	71416.7	89061.7	111150	79089.1	113191	151356	204986	438675	1.20078e+06	7.7158e+06	2.03652e+07	1.91861e+07	7.53582e+06	2.04152e+06	881985	694590	454971	313695	268345	232059	215049	177671	189036	83548.8	37563.8	23400.8	33810	40526.7	40184.8	23477.4	29372.7
P06756	127335	288198	458297	556889	625483	644726	650989	603555	510751	559395	499156	440135	383354	340241	313229	275067	244358	195649	172667	149991	133382	110965	100761	99799.9	80357.9	65678.8	40314.7	35274.2	20538	9600.86	8290.06	11986.2	7138.78	0	0	0	0	0	0	0	0	0	0	0	0	0	0	0	0
P06858	147435	261170	325597	306815	274954	250545	231601	211615	184833	191928	189321	163893	155972	106418	117579	105209	104843	97662.2	57616.1	56463.5	50320.6	26841.4	11379.4	5761.53	0	0	0	0	0	0	0	0	0	0	0	0	0	0	0	0	0	0	0	0	0	0	0	0	0
P06865	0	0	0	0	0	0	0	0	0	0	0	0	0	0	0	0	0	0	0	0	0	0	0	0	0	0	0	0	0	0	0	9199.18	9653.02	24571.8	19253.3	20428	25746.8	96037.4	291518	729893	1.34584e+06	1.01538e+06	455346	263302	399316	471522	285206	145078	63501.9
P07099	163421	374556	599730	921405	1.09051e+06	1.44796e+06	1.77301e+06	1.61731e+06	1.48385e+06	1.87473e+06	1.7652e+06	2.08676e+06	1.98901e+06	1.89497e+06	1.8568e+06	1.65426e+06	1.39847e+06	1.1899e+06	928226	785742	726831	627146	439641	425501	363259	303501	254621	207375	206110	192107	166813	142116	121443	122207	75772.5	73158.7	57817.1	60027.5	55177.1	55257.7	57778.9	45139.5	0	0	0	0	0	0	0
P07108	0	0	0	0	0	0	0	0	0	0	0	0	0	0	0	0	0	0	0	0	0	0	0	0	0	0	0	0	0	0	0	0	0	0	0	0	0	0	0	0	0	0	0	0	0	0	0	0	0
P07195	33684.6	48765.4	57095.9	82271.4	65998.8	78642.3	83584.6	68681.3	61400.1	67646.2	61040.4	78568.8	63016.4	69825.3	63188	65171.1	264623	56394.2	59118.4	60413.2	64891.4	53887.5	50469.7	51052.1	67995.7	76290.4	67249.9	90995	267522	179411	122724	76407.2	106601	89117.8	127500	140569	133386	127426	585015	6.46481e+06	3.08243e+07	8.29228e+07	9.68322e+07	8.2304e+07	4.52864e+07	2.00027e+07	8.73169e+06	5.37939e+06	3.40254e+06
P07199	3284.93	4888.32	0	0	0	0	0	0	0	0	0	0	0	0	0	0	0	0	0	0	0	0	0	0	0	0	0	0	0	21602	40702.5	58399.7	46492.6	37330.2	0	0	0	0	0	0	0	0	0	0	0	0	0	0	0
P07203	0	0	0	0	0	0	0	0	0	0	0	0	0	0	0	0	0	0	0	0	0	0	0	0	0	0	0	0	0	5126.34	7926.26	7933.11	17631.8	29212.5	27380.1	43804.2	49963.1	57772	63702.1	68886.7	70386.3	116878	210080	242325	139123	67225.3	0	0	0
P07237	109346	200606	248744	240128	244685	260794	238408	257178	246784	305250	312598	321727	325562	311616	306555	312869	371741	311786	339302	332638	347712	363169	389659	518735	780995	877958	847075	595216	456860	358366	294342	298702	338652	449172	575529	681375	1.07167e+06	2.80768e+06	6.87017e+06	1.45401e+07	2.1803e+07	2.09107e+07	9.18436e+06	2.87335e+06	1.36306e+06	975245	422415	387290	357723
P07311	0	0	0	0	0	0	0	0	0	0	0	0	0	0	0	0	0	0	0	0	0	0	0	0	0	0	0	0	0	0	0	0	0	0	0	0	0	0	0	0	0	0	0	0	0	0	0	0	0
P07355	589577	695610	738741	542962	480967	414788	383217	290142	240849	293818	273629	252452	263538	248763	226463	212680	270946	174705	179777	189546	199436	173998	171200	149070	233317	237778	254819	254117	246964	226439	222140	259558	320311	390874	396682	403094	558875	758927	1.14926e+06	1.36514e+06	1.1646e+06	954015	935841	1.70682e+06	2.88711e+06	4.02657e+06	4.15421e+06	8.07922e+06	3.24003e+07
P07384	36368.8	63015	84722.4	93373.4	104912	115272	137149	156543	159677	199158	211611	206062	176941	152919	133107	113831	109302	98120.1	100755	120427	174001	190010	151612	121876	53546.3	12120.1	23778	42129.6	57843.1	62816.5	58598.4	67975.8	57330	56227	57318.3	46156.8	45052.1	34564.7	40032.2	127861	329384	1.05216e+06	1.60426e+06	1.32896e+06	594323	185844	63787.3	9061.23	8121.67
P07437	6.46611e+06	1.18488e+07	1.40804e+07	1.47118e+07	1.35876e+07	1.34904e+07	1.26018e+07	1.12883e+07	1.08155e+07	1.15371e+07	1.15959e+07	1.0943e+07	1.01726e+07	9.1813e+06	8.78983e+06	8.58321e+06	7.8061e+06	6.95986e+06	6.28289e+06	5.93747e+06	6.41139e+06	7.0281e+06	7.48139e+06	6.43168e+06	5.80326e+06	5.06745e+06	4.83197e+06	4.79424e+06	4.96592e+06	4.96327e+06	4.99934e+06	5.05978e+06	4.8332e+06	5.2066e+06	5.59305e+06	6.30243e+06	6.90561e+06	7.69953e+06	6.95022e+06	5.97128e+06	7.05922e+06	1.35911e+07	2.00597e+07	3.47192e+07	2.50912e+07	1.16259e+07	4.30663e+06	2.41937e+06	1.76585e+06
P07686	0	0	0	0	2591.67	3257.61	3727.64	0	0	4161.24	3322.3	7985.62	7107.13	6579.87	0	0	3308.29	2842.4	2789.19	0	0	0	0	0	0	0	0	0	0	8047.58	10088.8	10403.5	10894.1	11246.8	11856.5	21747.9	36098.5	118427	349404	1.14909e+06	2.12937e+06	2.12627e+06	1.07211e+06	393170	60232.2	0	0	0	8477.4
P07711	0	0	0	0	0	0	0	0	0	0	0	0	0	0	0	0	0	0	0	0	0	0	0	0	0	0	0	0	0	0	0	0	0	0	0	0	0	0	0	0	0	0	0	0	0	11417	80291.5	201661	332869
P07737	3571.38	2463.72	2366.84	0	0	0	0	0	0	0	0	0	0	0	0	0	0	2213.59	2395.62	2424.14	4296.95	4819.14	6072.77	6046.06	1528.38	0	0	2729.97	6711.4	5510.83	1048.7	934.183	3108.01	3528.85	16963.6	532040	41716.2	10852.3	5623.84	28820.3	43595.4	45566.2	40148.1	84065.5	749461	9.57781e+06	4.41313e+07	1.15914e+08	1.28109e+08
P07738	0	0	0	0	0	0	0	0	0	0	0	0	0	0	0	0	0	0	0	0	0	0	0	0	0	0	0	0	0	0	0	0	0	0	0	0	0	0	0	0	0	0	0	0	77224.7	279900	343804	221793	52023.9
P07741	0	0	0	0	0	0	0	0	0	0	0	0	0	0	0	0	0	0	0	0	0	0	0	0	0	0	0	0	0	0	0	0	0	0	0	0	0	0	0	0	0	0	0	0	0	0	94493.4	1.06311e+06	4.39446e+06
P07814	767913	1.63471e+06	2.12707e+06	1.604e+06	1.22384e+06	1.12904e+06	987173	834292	763112	725126	617036	554166	503133	424170	383966	324503	272450	231229	202252	179289	183247	164389	136660	107019	91413.8	80775.8	72517.5	71522.8	60816.3	54074.8	47918.3	42657.8	40903	39527.7	41504.1	46625.2	46423.1	63162.7	61747.6	72391.3	11877.1	4317.17	5102.01	10009.2	11668.9	9016.43	0	0	0
P07858	17244.9	26827	32467.4	35469.7	37528.1	45888.5	45784.9	41266.1	47987.5	43522.6	47373.2	37366.9	36370.2	33426.9	33407.6	33230.5	34402.7	24441.5	17436.6	16776	11102.3	15914.7	17694.3	24003.3	26182	25517.6	19337.6	18012.2	26281.8	29565.7	27314.5	26873.4	18215.5	21054.6	23466.3	29218.7	36436.5	48562.3	49560.6	50155.3	41127.7	16500.5	0	19160.1	26685	46048.2	62185.5	101527	233737
P07900	121328	278167	393547	461375	508493	528327	554904	493759	473739	628115	584050	645369	612802	608002	578535	655664	768684	521587	544729	605438	893183	928208	675208	997689	3.09693e+06	1.44883e+07	3.96411e+07	5.11222e+07	3.91276e+07	1.48774e+07	4.85465e+06	2.34071e+06	1.38454e+06	1.09075e+06	722250	575634	425832	311829	387887	386911	249403	172766	104165	96319.4	80520.3	76986.6	57601.5	63206.3	38645.8
P07902	7190.09	11552.5	0	0	0	8819.37	5657.57	6955.76	0	0	0	0	0	0	0	0	0	0	0	0	0	0	0	0	0	0	0	0	0	0	0	0	0	0	0	0	0	0	0	0	7035.06	154832	389038	606736	406394	179343	40648.3	47998.9	29732.4
P07910	405688	701694	964183	796488	571743	500253	486331	423641	400323	355768	299175	247760	191854	151932	113406	96427.2	79142.1	65548.9	49964.8	28355.1	14807.8	15285.5	0	0	0	0	0	0	0	0	0	0	0	0	0	0	0	0	0	0	0	0	0	0	0	0	0	0	0
P07919	230382	387925	537022	635553	810804	868428	812895	803224	732967	721664	715986	582007	515489	421178	378781	328515	299151	255526	224983	188497	173786	141114	132911	127806	97451.4	100950	79049.3	63698.6	42239.9	41500	97313.4	94454.2	80849.4	110319	116174	117244	105994	113224	108766	66326.9	41185.9	37581.4	0	0	0	0	4956.58	19045.1	62682
P07942	148576	266074	328509	312008	298270	302071	297666	315165	248069	191121	125363	98079.3	82921.6	79968.1	81842	88056.3	108480	99150.1	67910.7	28444.7	13892.1	6925.84	7862.98	0	0	0	0	0	0	0	0	0	0	0	0	0	0	0	0	0	0	0	0	0	0	0	0	0	0
P07951	0	0	0	0	0	0	0	0	0	0	0	0	0	0	0	0	5453.39	6441.82	9806.24	8314.91	9471.17	10490.7	13632	167241	900206	2.0317e+06	1.75485e+06	795477	319550	180370	114826	80841.2	60721.6	43514.7	47214.6	32257.5	27529.5	23700.2	19806.2	18409.6	13924.4	11600.3	4459.48	0	0	2005.67	1973.43	5691.95	5593.2
P07954	0	0	0	0	0	0	0	0	0	0	0	0	0	0	0	0	0	0	0	0	0	0	0	0	0	0	0	0	0	0	0	0	0	0	0	7312.71	24920.1	413169	1.80582e+06	4.59633e+06	6.32595e+06	3.83479e+06	1.35951e+06	616301	389494	376663	263470	155389	89576.5
P07992	0	0	0	0	0	0	0	0	0	0	0	0	0	0	0	0	0	0	0	0	0	0	0	0	0	0	0	0	0	0	0	0	8216.67	53543.7	154855	192295	147397	66605	38887.6	21851.1	27812.7	23176.7	0	0	0	0	0	0	0
P07996	0	0	0	0	0	0	0	0	0	0	0	0	0	0	0	0	0	0	0	0	0	0	0	0	0	0	0	0	0	0	0	0	0	0	0	0	0	0	0	0	0	0	0	0	0	0	0	0	0
P08047	0	0	0	0	0	0	0	0	0	0	0	0	0	0	0	0	0	0	0	0	0	0	0	0	0	0	0	0	0	0	0	0	0	0	0	0	0	0	0	0	0	0	0	0	0	0	0	0	0
P08069	12508	51521.3	77479.6	90866.5	114614	112272	99749.3	81977.1	78086.4	85882.9	68623.6	73605	63171.5	57595.5	50236	55626	53104.1	49865.9	52720.7	52263	32372.1	24911.5	13178.1	8449.65	0	0	0	0	0	0	0	0	0	0	0	0	0	0	0	0	0	0	0	0	0	0	0	0	0
P08133	0	0	0	0	0	0	0	0	0	0	0	0	0	0	0	0	0	0	0	0	0	0	0	0	0	0	0	0	0	0	0	0	0	0	0	0	0	0	0	4111.99	4086.26	97777.3	732554	3.46659e+06	7.52145e+06	8.35011e+06	2.77479e+06	711713	321808
P08174	0	0	0	0	0	0	0	0	0	0	0	0	0	0	0	0	0	0	0	0	0	0	0	0	0	0	0	0	0	0	0	0	0	0	0	0	0	0	0	0	0	0	0	0	0	0	0	0	0
P08183	8019.74	15582.5	22778.9	50140.8	55132.2	59297.3	93958.5	72836.9	65692.1	74226	23501.6	24013.9	22347.9	19436.2	14349	7107.1	6773.1	5185.19	0	0	0	0	0	0	0	0	0	0	0	0	0	0	0	0	0	0	0	0	0	0	0	0	0	0	0	0	0	0	0
P08195	2.12709e+06	4.41593e+06	7.83851e+06	9.99005e+06	1.05984e+07	1.16559e+07	1.21382e+07	1.06381e+07	9.13871e+06	1.05355e+07	9.13474e+06	8.97121e+06	7.72728e+06	6.67034e+06	5.87003e+06	4.91881e+06	4.40311e+06	3.54065e+06	2.79586e+06	2.31532e+06	2.02479e+06	1.72023e+06	1.27801e+06	1.21635e+06	1.02018e+06	894301	789511	614729	564926	539860	507251	433082	343258	337561	313756	295327	292192	241584	210842	210816	201479	224982	182407	180565	210746	194419	168410	149915	140184
P08237	114203	149582	181992	207871	236020	250535	227306	201851	175775	139921	143205	213461	210555	227656	233127	225196	264151	244695	159195	150966	146277	167865	143281	140599	175381	174449	149039	149991	169268	122294	126204	115292	104418	92899.6	73268.3	122692	116722	110935	117452	136321	158477	159660	255943	470804	1.15243e+06	1.59926e+06	776406	239097	81353.4
P08238	174148	297023	327047	541557	643255	751256	792771	754647	724436	846701	907169	961773	906624	904861	937737	1.0325e+06	1.11386e+06	926146	928577	920247	944026	996942	971950	1.0901e+06	3.42479e+06	1.0963e+07	2.79947e+07	3.59752e+07	2.68708e+07	1.24406e+07	6.54168e+06	4.1536e+06	2.8288e+06	2.47167e+06	1.74239e+06	1.20594e+06	767057	533105	505024	384026	271249	211113	182524	92399.8	74999.2	32914.7	29013.4	21855.3	17172
P08240	60746.4	120473	169683	162841	159266	157960	156914	137610	127718	139332	123564	113388	105065	94325.2	91620.4	68182.1	59621.1	48717	42529.6	36129.1	35921.1	31713.5	23649.8	22799.5	26094.5	25785.4	30265.1	26925.7	26361.9	14438.6	17799.5	19954.4	9516.73	6459.58	6778.26	5128.18	4127.04	0	0	0	0	0	10735.8	16742.8	32714.6	26355.7	31239.6	0	0
P08243	0	0	0	0	0	0	7436.02	15792.8	23604.3	14486.8	0	0	0	0	0	0	0	0	0	0	0	0	0	0	0	0	0	0	0	20775.6	60308.4	77802.7	85409.8	74969.9	3604.05	6431.58	23384.9	75271.5	339269	1.52563e+06	2.99875e+06	2.65229e+06	1.05716e+06	405093	299853	372829	407836	351609	150161
P08397	0	0	0	0	5958.54	4776.42	5498.09	6780.33	4045.48	4102.88	4286.7	7446.44	0	0	0	0	0	0	0	0	0	0	0	0	0	0	0	0	0	0	0	0	0	0	0	0	0	0	0	0	0	0	0	0	0	72276.3	262763	525815	469647
P08559	28921	91953.7	405476	555070	408056	298550	225932	192334	155858	147754	141571	114056	114567	137236	158777	149384	167125	144315	164361	161122	165055	178417	203274	203473	215939	224884	189415	200337	211402	199695	217227	232152	242318	258793	245469	250363	252875	311898	419540	977918	2.40603e+06	3.58831e+06	2.41973e+06	1.05258e+06	427324	308591	270445	308707	301129
P08572	199075	232374	151001	110517	82012.9	72496.2	39935.6	36349.2	24274.1	21265.2	23301.9	33300.6	44665	57565.1	72232.8	90781.4	100564	103303	91791.6	71458.5	61687.2	49691	32180.3	20284.7	11269.9	0	0	0	0	0	0	0	0	0	0	0	0	0	0	0	0	0	0	0	0	0	0	0	0
P08574	314575	748588	949626	1.50627e+06	1.58055e+06	1.53552e+06	1.74394e+06	1.3336e+06	1.01595e+06	1.32483e+06	1.00637e+06	932790	842019	610304	525948	557711	452231	431821	266470	276358	253294	211205	164970	151741	157835	129037	130255	104482	111575	107053	110780	100881	108513	124070	130215	108451	111143	134119	145038	196335	119886	76965	20290	10875.3	8790.81	49798.8	10584.5	4514.51	4826.87
P08579	30590.9	57309.5	101644	135299	129543	175582	227379	214856	209600	223957	213597	257112	252175	182022	117497	76667.7	60266.1	28024.1	48181.8	53913.4	60264.7	70939.5	49317	47442	34703.9	28984	36175.7	54072.1	275746	545023	522095	282712	116810	62157.9	43540.4	21791.5	7694.43	8680.23	0	0	0	0	0	0	0	0	0	0	0
P08581	55221.5	114120	178249	215643	206174	218478	211624	168917	145903	145886	176232	159320	134135	103486	93172.3	95451.3	85723.7	72657.1	66060	59750.6	55489	31475.4	16446.3	18146.8	18758.6	18646.3	15741.2	14300.2	13039.4	18134	13567.7	10819	2583.96	0	0	0	0	0	0	0	0	0	2886.03	10227.6	18560	21246.5	16488.6	19914.7	2539.74
P08603	0	0	0	0	0	0	0	0	0	0	0	0	0	0	0	0	0	0	0	0	0	0	0	0	0	0	0	0	0	0	0	0	0	0	0	0	0	0	0	0	0	0	0	0	0	0	0	0	0
P08621	84753.8	155301	193673	163137	119254	125580	124181	102708	80978.3	80208.1	81694.7	66546.6	61255.8	54714	48509	55125	56218.7	61584.5	72737.1	91726	97723.3	105337	94976.7	138399	156291	160054	146576	93066	48528.1	32083.5	26308.3	20554.9	18185.2	15015.9	12135.2	10188.2	4892.26	6983.29	0	0	0	0	0	0	0	0	0	0	0
P08648	160786	359884	608108	792279	852581	931127	919411	765155	692497	736743	649084	579659	503798	440200	414785	365398	305221	255520	231974	209331	173991	81707.7	61653.8	46785.5	29417.9	12776.1	0	0	0	0	0	0	0	0	0	0	0	0	0	0	0	0	0	0	0	0	0	0	0
P08651	793.088	3154.52	4886.93	4947.1	4489.75	4703.06	0	0	0	0	0	0	0	0	0	0	0	0	0	2166.56	3172.29	3754.83	3874.39	3804.6	4209.44	11528.1	14255.5	13930.1	18486.1	20252.5	33085.5	58705.9	55870	70191.6	78088	69513.4	55073.7	54097.4	53262.1	29364.1	26625	28849.9	25560.6	13246.9	14226.7	10804.7	3956.13	4186.22	12495.7
P08670	69056.3	131636	157545	170032	180936	196856	181578	170696	168034	194447	194791	212770	235935	242507	268884	266306	249096	273452	332958	403940	522270	597052	673853	637421	513297	323053	185626	110603	117327	112770	110403	109323	112229	117410	165782	215635	274055	203003	109298	44962.1	20004.6	13611.4	14043	5570.67	4566.47	12850.7	10886.2	6329.98	4031.14
P08708	273794	584268	728864	570206	422165	412985	428045	418689	380203	448737	426501	433565	383511	287656	228967	184686	150447	131286	115370	107304	98226.7	81632.6	58542.7	58278.1	70714.8	74718.4	65822	48272.1	44705.1	44708.2	39358.7	33281.9	21626.7	23175.2	15859.9	19186.2	25110.2	48758.8	86820.5	160790	165184	164409	123335	69102.1	21189.8	21622.9	16768	12778.3	11172.4
P08727	27334.9	64380.6	72228.8	72932	79195.8	87209	90052.9	73040	68972.4	104888	133145	221236	333594	523689	643254	450895	203312	103258	67822.1	54073.8	41675.2	23010.5	20283.8	13753.7	9801.5	8014.59	9413.02	7281.23	6534.46	7130.81	7879.73	0	0	5458.64	6151.55	5717.63	5922.79	0	0	0	0	0	0	0	0	0	0	0	0
P08729	183838	320253	392511	363727	363082	404550	413105	349710	328549	374892	434336	654347	978923	1.4599e+06	1.50337e+06	846343	402350	224972	178450	143805	136290	115976	47137	42667.5	42506.1	47604.4	44618.1	36139.1	37191.5	34903	46566.4	48184.5	45587.4	37663.3	42288.4	42790.8	42659.2	47933.7	86498	139915	277325	421152	391698	231322	96280.9	55745.9	40824.6	6550.6	5121.29
P08754	20237.9	30774.4	50129.5	61166.3	69800.2	159686	187920	164399	167663	178239	116177	128702	140680	123568	114573	109959	102964	79772.3	76998.3	60831.7	60542.3	38859.2	32875.1	30986	33658.8	29626	25665	18726.6	20393.3	19741.8	16553.7	16398.1	26873.9	27172.8	35220.7	40167.9	46273.6	49270.5	54879.5	55611.2	65715.1	76793.3	127621	249065	259372	254060	137627	88279.2	29228.6
P08865	61150.5	175340	309281	297112	290970	302241	394502	389732	459770	722605	1.00029e+06	1.17011e+06	1.01308e+06	666590	404339	224879	165501	128702	111022	102445	99382.7	102693	85920.5	83104.1	94135	87044.3	93047.1	102258	110416	126208	114065	110439	119382	130608	169479	193747	194175	201147	213488	302378	888378	4.48474e+06	1.20906e+07	1.8962e+07	1.41053e+07	6.32226e+06	2.09084e+06	967774	676076
P08913	26081	64785.4	88716.8	89264.9	81242.8	87181.4	53588.1	51842.8	45819.1	62751	71710.8	62985.2	44997	29984.3	39767.7	25899.8	11301.3	14115.8	14127.8	11446.1	7945.58	3083.78	8774.26	6848.3	6419.71	6469.63	3988.88	5311.75	4929.57	4474.73	5452.37	0	0	0	0	0	0	0	0	0	0	0	0	0	0	0	0	0	0
P08962	0	0	0	0	0	0	0	0	0	0	0	0	0	0	0	0	0	0	0	0	0	0	0	0	0	0	0	0	0	0	0	0	0	0	0	0	0	0	0	0	0	0	0	0	0	0	0	0	0
P09001	484.004	11625.3	16961.2	21005.5	22865	23704.7	26671.9	52962.6	57042.4	74337.1	84506.9	143537	145249	104978	60588.9	26697.3	12195.4	9291.03	7979.7	3828.43	0	0	0	0	0	0	0	0	0	0	0	0	0	0	0	0	0	0	0	0	0	0	0	0	0	0	0	0	0
P09012	0	0	0	0	0	0	0	0	0	0	0	0	0	0	0	0	0	0	0	0	0	0	0	0	0	0	0	0	0	0	0	0	0	0	0	0	0	0	0	0	0	0	0	0	0	0	0	0	0
P09104	0	0	0	0	0	0	0	0	0	0	0	0	0	0	0	0	0	0	0	0	0	0	0	0	0	0	0	0	0	0	0	0	0	0	0	0	0	0	0	0	0	0	47147.4	364001	1.11276e+06	2.21157e+06	2.39072e+06	1.1803e+06	599943
P09110	0	0	0	0	0	0	0	0	0	0	0	0	0	0	0	0	0	0	0	0	0	0	0	0	0	0	0	0	0	0	0	0	0	0	0	0	0	0	0	0	0	0	0	0	21915.2	133662	266604	644909	1.00424e+06
P09132	14655.6	35709	33933.1	65443.2	62136	59200.4	69104.3	21125	19540.6	15320.9	19911.8	15831.2	15457.9	13999.1	15348.8	0	0	0	22479.1	20183.4	19271.7	24946.3	58574.4	80446.7	180581	235512	174093	141046	118156	94097.9	54595.1	11306.4	0	0	0	0	0	0	0	0	0	0	0	0	0	0	0	0	0
P09211	0	0	0	0	13107.4	18338.3	11681.7	9880.67	11676.8	14324.3	9314.4	0	0	0	0	0	0	0	0	0	0	0	0	0	0	0	0	0	0	0	0	0	0	0	0	0	0	0	0	0	0	0	0	0	0	0	101886	986589	1.48865e+06
P09382	14053.7	22903.6	51557.8	63839.9	87209.2	111539	105392	99535.3	107278	109180	113850	98171.5	102784	105707	115557	108850	132879	119431	127625	144441	178412	186795	219639	220101	306485	336304	375103	449185	551446	658693	778199	877055	934176	1.10631e+06	1.21876e+06	1.24305e+06	1.27275e+06	1.64811e+06	1.73683e+06	1.84514e+06	2.10816e+06	2.19143e+06	1.75953e+06	1.93779e+06	2.37035e+06	2.77994e+06	2.00137e+06	2.45049e+06	2.72636e+06
P09417	0	0	0	0	0	0	0	0	0	0	0	0	0	0	0	0	0	0	0	0	0	0	0	0	0	0	0	0	0	0	0	0	0	0	0	0	0	0	0	0	0	0	0	0	55235	545724	1.34446e+06	1.70501e+06	922316
P09429	0	0	0	0	0	0	0	0	0	0	0	0	0	0	0	0	0	0	0	0	0	0	0	0	0	0	0	0	0	0	0	0	0	0	0	0	0	0	0	0	0	0	0	0	0	235877	990861	4.7622e+06	7.88776e+06
P09455	0	0	0	0	0	0	0	0	0	0	0	0	0	0	0	0	0	0	0	0	0	0	0	0	0	0	0	0	0	0	0	0	0	0	0	0	0	0	0	0	0	0	0	0	0	0	0	0	0
P09467	0	0	0	0	0	0	0	0	0	0	0	0	0	0	0	0	0	0	0	0	0	0	0	0	0	0	0	0	0	0	0	0	0	0	0	0	0	0	0	0	0	0	0	0	0	0	0	0	0
P09493	0	0	0	0	0	0	0	0	0	0	0	4146.38	20943.5	36278.1	21966.1	38733.8	58052.3	39320.2	38115.1	46636.4	58072.2	49740.4	62099.8	571707	3.47393e+06	9.22168e+06	8.19834e+06	3.63169e+06	1.61493e+06	1.23664e+06	674853	403498	245425	237258	130717	135559	140334	159431	127594	99747	41421.3	22749.9	0	0	0	0	0	0	0
P09496	1.31212e+06	1.34646e+06	639542	877676	2.36556e+06	4.15404e+06	3.37012e+06	1.56457e+06	693346	394122	212874	165375	126996	100903	68170.5	62920.3	58294.9	53076.5	48134.7	42105.4	29607.9	28619.1	29461.9	26324.1	15635.2	0	0	0	10941.6	7789.93	10467.7	10691.3	8311.57	8965.25	7011.86	0	0	0	25695.6	63476.3	101770	111911	86698.3	69651.1	55824.3	12895.5	0	17443.2	12314
P09497	404579	334381	228803	248286	746188	1.25392e+06	978145	503293	257728	116296	47989.8	29587	24902.1	22839.3	19310.8	15442.5	12750.4	11826.6	8894.01	6744.24	5342.12	5502.8	0	0	0	0	0	0	0	0	0	0	0	0	0	0	0	0	0	0	0	0	0	0	0	0	0	0	0
P09525	0	0	0	0	0	0	0	0	0	0	0	0	0	0	0	0	0	0	0	0	0	0	0	0	0	0	0	0	0	0	0	0	0	0	0	0	0	0	0	0	0	0	0	0	0	0	0	65331	368662
P09543	41711.1	58085.6	79967.4	97564.7	67366	71008.7	102029	96017.8	135318	157786	268587	314657	357670	339943	423659	373580	274064	281662	211645	175010	166333	160724	135540	108047	104684	83261	77041	70289.4	76181.1	74199.4	76408.4	66562.1	64310.7	60350.9	59870.2	62766	73367.2	73168.8	71949.6	103437	155625	133180	106057	97574.9	98564	137693	119581	245159	301080
P09601	44786.2	129799	199983	251287	252547	293081	321939	290930	280342	312689	270021	289317	250562	234185	212313	186124	164927	132428	101236	86028.2	79325.4	75043.1	58683.6	49030.2	49191.2	42881.1	36388.7	21087.8	22888.6	10534.7	8581.71	9036.04	6431.3	8833.4	0	0	0	0	0	0	0	0	0	0	0	0	0	3800.19	20795.9
P09622	26660.1	80648.8	133230	188458	413662	536281	561244	333763	155189	126345	72368	58813.7	52008.6	39349.5	36685.5	30878.4	33275.2	21552	23059.8	22310.8	21178.7	26201.8	18404.9	18941.3	21918.8	23950.4	14604.9	15794.9	18276.5	31119.8	52096.7	62612.6	66671.6	94322.5	151441	248081	323985	340894	317445	405493	582996	752689	768683	931303	849345	485904	322939	409535	292268
P09651	160450	619882	1.09477e+06	955941	555512	429458	388600	325527	348016	313801	271799	230095	194825	156299	131872	117409	102432	83687.2	77618.8	66896.7	73824.2	62908.2	57330.9	60313.1	47175.3	50149.6	51379	62044.3	88223.9	96781	96348.2	91229.8	74416.8	71913.6	67315.5	74474.2	73226	76971.9	84960.7	100291	113150	98323.9	85786	64422.2	85108.7	85353.6	84856.1	131325	194698
P09661	61515.4	111611	140179	147466	161825	202526	281392	327803	293743	280578	226090	211321	163736	137816	120782	98296.3	96195.6	83279.9	69760	74926.7	83916.5	102445	100706	102109	107140	96525.6	102648	152413	377920	794381	706112	406093	162186	106292	95564.1	59247.5	33569.2	34157.9	19965.6	12404.6	0	0	0	0	0	0	17095.5	31107.1	44299.6
P09669	36923.6	171418	351898	378450	296867	294945	260907	210887	181423	173398	120057	96116.7	89109.8	62828.5	61097.6	54705.5	28592	9728.36	0	0	0	0	0	0	0	0	0	0	0	0	0	0	0	0	0	0	0	0	0	0	0	0	0	0	0	0	0	19827.6	36873.9
P09758	59441.6	93132	136032	189461	219028	247676	244100	263480	249416	280193	303357	278878	255635	234727	233068	194161	179560	126128	124563	110095	95306.8	74567.3	58745.9	57747.5	48466.4	30989	35045.5	28831.2	20727.5	31010.4	33734	39723.4	31391	28148	29648.4	39757.1	37623.4	66303.1	80555.3	84628.5	55390.9	16256.4	10369.3	10522	0	0	0	0	0
P09884	0	11204.9	10453.8	13498.8	0	0	0	0	0	0	0	5338.52	4916.61	2907.74	2458.24	0	0	0	19762.4	32188.9	50513.1	69567	143143	279422	357496	286763	211074	150979	108863	80270.8	72063.8	39211.6	17908.4	8154.34	7113.92	0	0	0	0	0	0	0	0	0	0	0	0	0	0
P09913	0	0	0	0	0	0	0	0	0	0	0	0	0	0	0	0	0	0	0	0	0	0	0	0	0	0	0	0	0	0	0	0	8125.42	54637.7	77506.3	61075.3	40146.1	15902.6	15487.5	18015.8	0	0	0	0	0	0	0	0	0
P09914	0	0	0	0	0	0	0	0	0	0	0	0	8222.7	6687.7	6556.19	0	0	5519.09	3295.15	4503.57	0	0	0	0	0	0	0	0	8268.99	9085.83	13438.6	17743.8	20614.8	51027.3	89293.6	102307	98098.7	80888.9	50383.2	6048.54	0	0	0	0	0	0	0	0	0
P09960	0	0	0	0	0	0	0	0	0	0	0	0	0	0	0	0	0	0	0	0	0	0	0	0	0	0	0	0	0	0	0	6165.49	5092.41	5452.7	0	0	0	0	0	0	0	0	0	244208	1.24226e+06	3.9542e+06	5.87391e+06	3.32135e+06	1.08477e+06
P09972	0	0	0	0	0	0	0	0	0	0	0	0	0	0	0	0	0	0	0	0	0	0	0	0	0	0	0	0	0	0	0	0	0	0	0	0	0	41786.2	680994	4.53984e+06	1.62409e+07	2.82457e+07	2.04759e+07	7.20212e+06	2.26243e+06	1.42131e+06	922148	579227	484055
P0CG39	287601	176552	158676	129513	115202	98716.4	96174	74843	73568.1	85839.2	75655	84582.1	71538.5	77186.7	74867.5	75213.9	78422.7	77042.4	80094.9	71687.6	73745.6	68015.2	64790.7	73971.4	152890	301426	559727	529690	354859	144219	109266	132682	134733	119090	108346	145811	84822.5	117698	145490	167745	197047	222850	174050	204931	570652	1.98297e+06	3.65609e+06	5.26416e+06	4.09389e+06
P10109	0	0	0	0	0	0	0	0	0	0	0	0	0	0	0	0	0	0	0	0	0	0	0	0	0	0	0	0	0	0	0	0	0	0	0	0	0	0	0	0	0	0	0	0	0	0	0	0	23405.6
P10155	9115.65	24974.4	31635	31319.3	29837.9	31053.9	52702	49692.3	50969.8	51475.8	50556.9	51454.2	45106.8	37741.6	48127.5	47176.7	43389.3	35486.4	34047.8	39960.9	40910.4	54204.8	19498.3	33725	25467.6	66452.3	168552	221809	316464	353789	401335	449088	524580	639949	602666	570519	547396	523827	494824	395479	245442	111044	44238	34581.7	19000.4	14933.5	0	0	0
P10253	0	0	1291.75	1249.44	2663.84	0	0	0	0	0	0	0	0	0	0	0	0	0	0	0	0	0	0	0	0	0	0	0	0	0	0	0	0	0	0	0	0	0	0	45362.1	128471	333420	370817	294217	153187	10270.6	3461.26	2798.55	0
P10301	6487.42	15214.5	24944.9	31256.7	65389.1	97178.8	111109	102348	104206	113989	127902	137513	143672	128831	100545	86470.8	94052.6	66663.5	51532.4	41334.4	41757.9	42819	24914.8	0	0	5548.94	10684.6	10588.1	3709.78	11171.3	7474.05	4592.67	4307.08	5693.01	6797.09	6897.97	7618.36	6099.24	4939.75	13420	27229.6	45279.1	55449.4	57235.5	42666.9	28716.1	12104.3	0	0
P10515	31127.6	309738	1.45125e+06	1.8344e+06	1.08772e+06	734684	555288	358843	271331	208878	171216	160622	142264	133509	123440	115492	98720.3	75588.9	59387.5	58266.4	63239.4	81987	112295	135588	129412	88112.3	53735.5	27295.9	21717.6	10930.7	35681.9	41271.2	41627.2	36476.9	8654.09	6613.34	1148.02	0	0	0	0	0	0	0	0	0	0	0	0
P10586	86430.3	216770	291973	322213	324152	330257	317348	296355	240321	265013	230288	200187	181338	160046	151087	107940	96079.6	81281.6	76635	72690.8	72636.1	70354.4	60670.9	47672.7	28787.8	14324.8	15355	7502.95	0	0	0	0	0	0	0	0	0	0	0	0	0	0	0	0	0	0	0	0	0
P10606	213231	380728	470771	508245	479656	447297	421325	343208	280367	297617	270123	252363	226664	175553	172469	132233	101653	68353.8	49262.1	35014.9	33348.1	26146.5	20285.2	17250.4	10788.2	0	0	0	0	0	0	0	2429.76	8608.28	5317.23	989.861	2065.68	5808.55	7567.73	9903.13	6847.54	7104.81	0	0	5347.74	10603.1	7326.39	4829.21	4268.13
P10619	6832.55	10545.6	15522.3	21914.5	19540.5	23376.7	22753.8	21929.4	21559.5	23134.5	18200	16667.5	17240.7	15786.7	16354	16741.4	16487.8	15967.3	17579.8	24519.7	75378	106631	97980.9	39466	22879.1	5326.77	3863.57	0	0	0	0	3682.88	3820.52	3935.08	0	4248.46	3477.01	4461.73	6283.8	30130.7	77636.8	297115	597338	748575	567185	237707	79872.2	60739.9	30777.2
P10620	246379	433947	691495	961405	980682	1.28412e+06	1.31555e+06	1.1993e+06	998966	1.05887e+06	903243	1.05672e+06	1.05546e+06	1.0156e+06	1.02044e+06	873950	808020	569276	501506	433972	321109	266842	195068	187002	120229	123734	86810.1	61482.8	74445.1	47788.1	40131.1	14611	0	0	0	0	0	0	0	0	0	12828.4	9486.23	14752	0	0	0	0	0
P10644	32612.9	88626	132679	182100	211253	224239	228394	215893	209832	221223	194650	156865	123679	82996.9	75293.7	38546.9	48623.7	35553.7	36824.2	34729.5	26643.2	25349.4	16150.3	20343.3	12889.4	7976.87	12399.4	0	6350.33	20736.6	39868.1	66349.9	104542	387008	1.29747e+06	2.53613e+06	2.60512e+06	1.79842e+06	1.32091e+06	1.22604e+06	875065	419753	226697	175234	188723	190513	118505	94147.5	16495.7
P10646	0	0	0	0	0	0	0	0	0	0	0	0	0	0	0	0	0	0	0	0	0	0	0	0	0	0	0	0	0	0	0	0	0	0	0	0	0	0	0	0	0	0	0	0	0	0	0	0	0
P10746	0	0	0	0	0	0	0	0	0	0	0	0	0	0	0	0	0	0	0	0	0	0	0	0	0	0	0	0	0	0	0	0	0	0	0	0	0	0	0	0	0	0	0	0	0	0	32378.8	69714.8	119603
P10768	0	0	0	0	0	0	0	0	0	0	0	0	0	0	0	0	0	0	0	0	0	0	0	0	0	0	0	0	0	0	0	0	0	0	0	0	0	0	0	0	0	0	0	0	150030	979084	3.14185e+06	4.2836e+06	2.53519e+06
P10809	809572	1.5986e+06	2.07637e+06	2.37902e+06	2.63107e+06	3.30231e+06	3.82058e+06	4.10645e+06	4.93465e+06	6.00001e+06	7.746e+06	9.22636e+06	1.14263e+07	1.33498e+07	1.5802e+07	1.77582e+07	2.09381e+07	2.27915e+07	2.48187e+07	2.53934e+07	2.99845e+07	3.00547e+07	2.8528e+07	1.97851e+07	2.2398e+07	2.13839e+07	1.73617e+07	1.41461e+07	1.38367e+07	1.17903e+07	1.02336e+07	8.34924e+06	5.8824e+06	5.41059e+06	4.52086e+06	4.10959e+06	3.92387e+06	4.06532e+06	4.30358e+06	4.40105e+06	3.86698e+06	2.66776e+06	1.35537e+06	1.13295e+06	1.21353e+06	1.2776e+06	1.01143e+06	879953	806564
P10909	254341	481868	695700	812747	986245	1.04901e+06	1.1588e+06	1.09953e+06	1.04743e+06	1.26307e+06	1.26567e+06	1.17311e+06	1.18719e+06	1.08853e+06	1.11336e+06	1.04549e+06	995709	863913	793279	732961	686678	625035	582651	528203	544074	517960	489672	452606	488193	487369	491848	486827	508739	509376	459916	360477	256304	221246	182839	160753	46451.4	35190.3	22792.9	28830.3	38592.9	45528.2	36963	48708.2	38390.9
P11021	1.08553e+06	1.90766e+06	2.464e+06	2.42414e+06	2.36842e+06	2.34328e+06	2.26391e+06	2.01623e+06	1.90271e+06	2.12237e+06	2.26378e+06	2.35409e+06	2.40722e+06	2.21537e+06	2.02064e+06	1.94483e+06	1.99976e+06	1.93145e+06	1.94063e+06	1.94191e+06	1.95264e+06	1.91456e+06	1.92723e+06	1.9761e+06	2.08415e+06	2.23432e+06	2.26678e+06	2.3796e+06	3.18865e+06	3.56828e+06	4.08954e+06	4.13337e+06	4.26263e+06	5.5092e+06	6.27029e+06	6.02444e+06	5.39922e+06	4.81873e+06	4.48754e+06	4.36785e+06	5.09228e+06	8.99816e+06	1.10616e+07	8.51882e+06	3.51657e+06	1.41872e+06	763530	521910	376823
P11047	107211	238968	278980	242873	209722	215718	240294	245487	208646	173529	132154	117558	105220	110190	105366	107268	86419.6	73241	56322.2	40113.3	37456.3	13823.5	8347.72	15707	3642.48	2365.58	0	0	0	0	0	0	0	0	0	0	0	0	0	0	0	0	0	0	0	0	0	0	0
P11117	18099.1	33190.1	54364.1	177188	343741	440819	458746	261818	214517	237389	249425	254104	202311	174462	73802.8	65258.4	61455.7	51634.7	45799.1	39742.8	39322.7	37869.9	23054	26932.1	20152.1	23586.4	23139.1	17388	21238.5	18988.7	18272.3	19509.6	9647.23	9885.17	11207.2	7002.43	6643.94	6530.74	7294.17	8093.15	48858.1	293151	490656	509110	184049	36619.8	21183.3	0	0
P11137	11871.5	24288.5	29531.3	28200	27045.7	12844.6	16762.3	29684.8	34076.8	32926.9	29714.7	15890.8	0	0	0	0	0	0	0	0	0	0	0	0	0	0	0	0	12068.1	102759	104301	97400.8	76056.4	86127.6	54871.3	45172.8	15823.1	14976.9	10156.9	0	0	0	0	0	0	0	0	0	0
P11142	2.84883e+06	5.47154e+06	6.84925e+06	7.04843e+06	7.60355e+06	8.4194e+06	8.24133e+06	7.00382e+06	6.09784e+06	6.86641e+06	6.87425e+06	7.14868e+06	6.93832e+06	6.22226e+06	6.20122e+06	5.81417e+06	5.81747e+06	5.60444e+06	5.31611e+06	5.24142e+06	5.51712e+06	5.38343e+06	5.55604e+06	6.00266e+06	6.53118e+06	7.22862e+06	7.74444e+06	7.5362e+06	8.96582e+06	9.17167e+06	9.965e+06	1.00557e+07	9.67187e+06	1.04075e+07	1.03266e+07	9.55002e+06	9.35354e+06	9.92281e+06	9.15408e+06	8.45986e+06	9.28965e+06	1.32441e+07	1.34397e+07	8.61162e+06	3.37847e+06	1.53773e+06	902280	713530	440965
P11166	96005.6	164812	257129	330285	378133	488037	540170	448342	389554	448788	453479	430854	388740	314925	307178	248805	220434	176705	152184	125126	113671	93349.1	76700.1	67962.5	68267.5	63793.4	49344.3	40384	37709.4	36138.2	36955.1	32261.8	32416.6	14560	11247	9827.24	8486.5	0	0	0	0	0	0	0	0	0	0	0	0
P11171	2212.05	10796.6	22280.3	23473.8	24545.5	25018.6	30581	29221	29749.7	29395.6	29593.3	24685.9	28327.7	25859.4	23338.9	25273.8	25412.2	28483.9	34183.7	43855.2	68112.1	87918.8	116737	113076	117500	97032	92253.2	125317	189218	216566	126365	63707.9	30737.4	27208.8	28088.5	24028.5	12210	10276.4	9358.77	8820.6	2739.62	0	0	0	0	0	0	0	0
P11172	0	0	0	0	0	0	0	0	0	0	0	0	0	0	0	0	0	0	0	0	0	0	0	0	0	0	0	0	0	0	0	0	0	0	0	0	0	0	0	0	0	0	0	0	0	0	0	0	0
P11177	43560.4	155058	519573	678334	506100	402405	335347	268054	230168	219339	210812	241547	219684	227149	225071	229556	241756	237655	226040	213674	216521	223721	256243	265327	270675	255057	234690	223187	231285	247687	261990	275839	278758	302713	306675	288324	303390	325003	444090	999658	2.38494e+06	3.47702e+06	2.53132e+06	1.25929e+06	534232	317815	257959	305248	162861
P11182	27583.4	33823.8	31961.5	30912.2	16236.8	17476.8	16888.4	30633.5	38167.8	64638.3	74819.9	62607.9	69618.5	59138.6	50140.6	44657.5	38283.4	32685.5	33115.8	31364.4	31150.8	27037.6	19990.5	25192.4	32747.9	33716.5	29147.3	16394.4	17411.9	20920.3	20791.7	19991.9	16065.9	17536.4	16391.8	13845.8	16960.3	24658.7	37698.8	45940.9	52575.7	19242.3	9013.44	11394.6	0	0	0	0	0
P11216	0	0	0	0	0	0	0	0	0	0	0	0	0	0	0	0	0	0	0	0	0	0	0	0	0	0	0	0	0	0	0	0	0	0	0	0	0	0	41892.2	119842	176265	195727	218395	308930	600753	242078	130747	0	0
P11233	0	0	0	0	0	0	0	0	0	0	0	0	0	0	0	0	0	0	0	0	0	0	0	0	0	0	0	0	0	0	0	0	0	0	0	0	0	0	0	0	0	0	0	0	0	0	0	0	0
P11234	0	0	0	0	21541.3	42139.2	48938	80384	98108.4	148139	152115	136907	121577	112632	115411	99876	83308.3	59540.3	56524.8	30556.7	33681	24044.5	0	0	0	0	0	0	0	0	0	0	0	0	0	0	0	0	0	0	0	0	0	0	0	0	0	0	0
P11274	17838	24757.8	28706.5	28186.6	26001.9	27690	27623.6	40972.5	38648.1	36603.9	27655.2	24706.1	27488.4	25554	22998.3	22320.3	22289.5	32866.8	33132.9	41587.3	41073.2	47069.5	74153.5	105457	114687	90356	53029.7	40150.8	15266.7	12147.2	13604	9581.29	7973.61	0	0	10687.4	9938.8	8601.03	0	0	0	0	0	0	0	0	0	0	0
P11279	471909	948352	1.50364e+06	2.02911e+06	2.48616e+06	3.02199e+06	3.05632e+06	2.88514e+06	2.78499e+06	3.22958e+06	3.00956e+06	2.82429e+06	2.4683e+06	2.01538e+06	1.87002e+06	1.58718e+06	1.39586e+06	1.2204e+06	1.08402e+06	908418	748247	638429	596461	482187	447824	340772	207686	175311	171510	247656	320545	311606	309925	239252	133319	105199	97301.8	111897	117567	184330	201084	179381	145598	158566	180878	287164	596108	1.22748e+06	1.84791e+06
P11310	9874.62	14253	22545	22486.4	26174.9	25101.4	18967.9	12180.7	6295.49	6760.73	7880.15	13345.9	8527.88	10101.1	10500.3	10445	9910.02	7788.01	7870.25	3359.19	2706.19	0	0	0	4757.19	8747.73	16510.2	29846.9	30154.5	30697.6	20843.2	20804.3	22867.1	19202	23897.3	26586.5	77921.6	509222	2.49516e+06	6.02249e+06	6.43725e+06	3.09749e+06	832553	334610	233882	196752	147849	142259	114352
P11387	0	0	0	0	0	0	0	0	0	0	0	0	0	0	0	0	0	0	0	0	0	0	0	0	0	0	0	0	0	0	0	0	0	0	0	0	0	0	0	0	0	0	0	0	0	0	0	0	0
P11413	0	0	0	0	0	0	0	0	0	0	0	0	0	0	0	8180.43	27365.8	15340.2	14379.8	8432.31	8544.15	9496.74	0	0	0	10432.7	21635.8	20423.1	83789.2	91903.9	80909.3	78118.8	105760	204589	272506	297228	267014	243198	281208	938882	4.71173e+06	1.28346e+07	1.44097e+07	8.41287e+06	3.32829e+06	2.30553e+06	1.41019e+06	858471	451589
P11441	79545.1	167908	304618	366943	382061	409756	393682	340320	337433	362203	357221	342914	294447	241036	214722	195237	162270	127530	85953.5	62817	55292.5	41722.2	20616.2	11616.1	3874.28	3235.67	0	0	0	0	0	0	0	0	0	0	0	0	0	0	0	0	0	0	0	0	0	0	0
P11498	0	5562.51	15553.9	34361.8	37680.6	38153.3	45291.3	40211.7	43685.6	47542.1	57160.2	57025.2	62567.2	61589.4	71825.7	77232.8	83402.2	71170.9	65211.2	68224.9	72006.7	64799.1	73250.6	38879.1	15593.6	30041.7	166345	459783	758977	652012	395957	247764	245836	287200	244971	199166	223275	293777	617267	1.66859e+06	3.30836e+06	3.83088e+06	1.55512e+06	583196	312005	159009	96824.2	54167.2	43468.8
P11532	0	0	0	0	0	0	0	0	0	0	0	5245.77	4223.87	4887.37	5348.59	0	0	3695.24	4259.8	4020.35	5278.48	5683.6	5936.52	5598.44	6157.48	6084.9	6007.25	11044.5	14247.4	25395.6	33349.5	93653.1	145491	184421	183176	145863	90999.7	58901.3	32425.9	18481.2	0	0	0	0	0	0	0	0	0
P11586	8394.87	43020	40551.2	33392.4	24597.7	30622.8	32080.3	29275.8	31154.9	34519.4	37974.3	44479.7	45984.8	47576.6	50518.9	98304.4	154686	125372	114775	109173	143892	140586	127472	112936	95602.5	94463.2	97306.5	101106	105579	110746	98708.3	100529	109636	130335	161979	378219	1.28422e+06	2.97272e+06	5.18064e+06	6.5701e+06	8.52717e+06	8.65362e+06	4.45874e+06	1.5252e+06	623378	465934	303311	237230	186038
P11717	92573.8	214448	297120	337644	377782	362147	353492	319006	303931	310696	266316	246491	205874	187451	184709	166749	170534	152009	132966	125843	142189	145648	145664	114893	101895	65608.8	30304.3	9769.03	0	0	0	0	0	0	0	0	0	0	0	7667.1	4827.27	7270.95	0	0	0	0	0	0	0
P11766	0	0	0	0	0	0	0	0	0	0	0	0	0	0	0	0	0	0	0	0	0	0	0	0	0	0	0	0	0	0	0	0	0	0	0	0	0	0	0	0	0	9303.17	216214	1.24701e+06	3.46943e+06	5.01618e+06	2.22807e+06	637962	278405
P11802	0	0	0	0	0	0	0	0	0	0	0	0	0	0	0	0	0	4396.58	5803.21	5498.86	0	0	0	0	0	0	0	0	0	0	0	0	2285.13	2898.62	12272	12959.2	7090.11	0	4522.99	4018.11	5551.08	0	11853.1	64902.2	355414	1.24167e+06	1.57957e+06	1.30699e+06	680151
P11908	0	0	0	0	0	0	0	0	0	0	0	0	0	0	0	0	0	6552.11	10338.3	11371.5	14602.1	17011.1	17794.8	8929.42	11287.5	8608.81	34895.5	30859.3	41574.5	49022.7	68004.2	75764.9	72484.3	47797.2	69309	79083.7	116107	113872	112345	128365	242026	374972	328844	449510	402124	393152	296751	392448	663894
P11940	130795	252916	306765	282533	240790	233230	220773	186616	185212	180811	154486	138336	119742	90390.1	86430	69646.2	64599.1	57062.2	39497	36778.6	29799.8	34546.7	34729.8	30656.7	17144.8	9492.71	18907.6	34908.2	58968.2	56764.9	74773.5	86012.1	130568	329875	511926	580227	682793	1.31323e+06	1.90623e+06	1.78517e+06	880129	332203	135913	104752	52388	29428.6	11520.7	11041.4	8042.09
P12004	0	0	0	0	3800.68	6212.66	15303.3	8363.66	2963.27	12543.2	11990.8	17622	27378.9	38477.9	15054.4	10652.2	4794.05	5124.11	6748.36	5776.79	5707.48	5034.92	3508.65	5448.54	6054.6	8379.55	12347.9	38149.1	66511.1	100890	41426.2	35970.4	66077.6	151675	200400	185253	204870	425385	1.47995e+06	5.92234e+06	1.36421e+07	1.5178e+07	7.60032e+06	2.57369e+06	1.24091e+06	1.01895e+06	976675	1.31056e+06	1.30272e+06
P12036	2807.65	18168.1	24641.7	36189.4	44581.1	49139.6	54000.4	52159.3	58408.7	58279.7	62011	60477	66576.3	79647.4	80421.2	68480.6	40888.1	19670.5	2110.32	0	0	0	0	0	0	0	0	0	0	0	0	0	0	0	0	0	0	0	0	0	0	0	0	0	0	0	0	0	0
P12235	44392.8	82526.3	116144	136152	135254	138639	152910	144219	106761	117824	109359	122702	121611	113943	117381	101442	91644	82031.2	67661	59676.7	55811.3	56812	48227.9	44845.2	33234.8	26001.7	26896	19204	7795.74	19191	17434.3	12970.5	13631.6	14169.8	13436.2	10879.6	12160.2	10912.6	2303.51	1462.66	0	0	0	0	0	0	0	0	0
P12236	964610	1.62948e+06	1.96077e+06	2.12164e+06	1.62552e+06	1.56837e+06	1.58938e+06	1.44783e+06	1.29562e+06	1.25794e+06	1.01901e+06	1.05851e+06	846568	742323	688665	624734	555359	472068	373817	342622	323078	308907	262412	223111	221530	197271	180677	165250	173984	149061	137145	132539	122841	119803	107997	96036.5	85828.4	85903.6	75737.1	63625.1	55779.6	56429.8	58636.6	63958.1	52277.3	14602.2	6102.18	13146	29499.2
P12268	484590	872384	937449	1.09755e+06	1.06599e+06	1.16462e+06	1.26564e+06	1.22577e+06	1.23964e+06	1.34051e+06	1.40933e+06	1.49856e+06	1.39193e+06	1.45266e+06	1.53384e+06	1.46722e+06	1.6692e+06	1.8872e+06	1.92833e+06	1.73504e+06	1.83887e+06	1.93231e+06	2.18686e+06	2.15203e+06	2.0328e+06	1.99966e+06	1.80238e+06	1.77644e+06	2.23004e+06	2.57079e+06	2.97108e+06	2.73684e+06	2.26877e+06	2.18956e+06	1.82523e+06	1.18019e+06	685277	374043	260761	293555	375057	340751	230686	177040	158266	172057	128792	92528.4	51508.8
P12270	110604	342837	1.14371e+06	1.72734e+06	1.08469e+06	530737	233815	117412	99566	52224	49027.8	37939.8	25370.8	17363.3	14084.1	13236.7	9539.16	13047.6	15386.7	14930.2	19985.5	32834.3	64789	61214.6	62031.3	47588.8	28968.8	27722.5	19632.8	26278.5	26352	12916.1	16185.6	19503.6	16513.6	8886.52	10003.3	11753.8	0	0	0	0	0	0	0	0	0	0	0
P12277	0	0	0	0	0	0	0	3629.08	2049.5	6807.3	0	6107.76	9598.69	6397.3	0	0	0	0	0	0	0	0	0	0	0	0	0	6490.3	17520.7	51416	30688.4	17839.7	23364.4	34780.2	59976	141920	229189	270721	253558	676750	2.89201e+06	1.18229e+07	2.64081e+07	3.00371e+07	1.54858e+07	4.79515e+06	1.58357e+06	906260	663075
P12429	0	0	0	0	0	0	0	0	0	0	0	0	0	0	0	0	0	0	0	0	0	0	0	0	0	0	0	0	0	0	0	0	0	0	0	0	0	0	0	0	0	0	0	0	7950.48	21738.9	368494	3.10143e+06	1.06717e+07
P12694	0	0	0	0	0	0	0	0	0	0	0	0	0	0	0	0	0	0	0	0	0	0	0	0	0	0	0	0	0	0	0	4593.21	5314.44	30103.2	50011.9	43321.2	149324	270501	403077	544550	450429	221654	171387	72333.7	21120	13286.3	7137.83	26525.9	15967.8
P12814	0	0	0	0	0	0	0	0	0	0	3060.06	4479.77	4465.51	5563.77	0	0	0	0	2996.76	9304.4	13785.1	120831	661538	2.22233e+06	3.68077e+06	2.69983e+06	922675	341100	183548	130091	117534	58821.9	44993.1	25847.6	7936.02	5683.02	4061.7	0	0	0	0	0	0	0	0	0	0	0	0
P12955	0	0	0	0	0	0	0	0	0	0	0	0	0	0	0	0	0	0	0	0	0	0	0	0	0	0	0	0	0	0	0	0	0	0	0	0	0	0	0	0	31928.8	281007	714578	868929	545290	271683	148812	136902	101982
P12956	159636	353941	532972	703572	757548	1.15569e+06	1.73886e+06	1.76462e+06	1.74886e+06	1.79116e+06	1.29776e+06	906149	561305	320689	319723	328376	325234	285453	282124	270204	306663	331466	322950	398905	487107	531166	566427	619837	850944	1.18735e+06	1.09307e+06	1.47905e+06	2.40888e+06	7.18381e+06	1.08682e+07	1.0089e+07	5.69359e+06	2.32593e+06	713275	488923	548059	453830	292076	210128	161758	268167	166116	117076	93935.6
P13010	135847	383434	701418	837386	883428	1.31057e+06	1.94984e+06	2.2391e+06	2.10132e+06	2.09391e+06	1.64049e+06	1.19868e+06	743850	534762	449245	393294	385220	361720	357216	366118	390608	418394	416770	480922	537428	587408	658193	692537	969912	1.19493e+06	1.50762e+06	1.98591e+06	3.19266e+06	7.32139e+06	1.19077e+07	1.07647e+07	6.17327e+06	2.5792e+06	1.15374e+06	814013	662235	504669	334300	296851	245516	202402	131198	146119	89715.4
P13073	396132	797213	1.06106e+06	1.13696e+06	1.19503e+06	1.20338e+06	1.17901e+06	991552	968154	1.04827e+06	1.05562e+06	1.16639e+06	1.11541e+06	1.07711e+06	956096	936805	900842	804193	694459	602062	579582	534630	440289	365652	318779	292017	242252	214884	196753	182652	160807	141445	122566	116171	104267	106154	91238.4	86744.6	75548.3	39513.1	26683.8	26664.7	14441.3	9422.12	5783.23	9412.82	0	0	0
P13489	0	0	0	0	45238.8	39132.5	39564.4	0	0	0	48517	63931.1	87057.9	117275	0	0	0	2625.9	1467.26	522.666	17012.9	15028.2	19010.1	12150.4	9131.65	7552.29	5810.42	6620.26	0	0	0	0	0	0	8858.67	21313.8	10461.7	8283.66	13661.8	15165	35074.9	36286.7	76531.3	170277	664234	2.44931e+06	5.44877e+06	5.48963e+06	2.29578e+06
P13639	104815	562510	293886	148227	122418	113546	120173	116752	121769	134880	70379.5	97539.1	114540	108270	159002	117149	245821	269713	32326.7	23813.3	133615	59705.1	315517	73785.5	63838.1	129905	161200	226551	215208	794035	485657	440979	359947	670594	627836	779867	1.14577e+06	5.1599e+06	2.12904e+07	4.85264e+07	5.92419e+07	3.8928e+07	1.51684e+07	5.34301e+06	2.38649e+06	1.85566e+06	1.26239e+06	885399	592383
P13667	2458.21	3451.97	9219.59	10078.8	7693.01	4540.79	4738.16	4959.94	0	0	0	0	0	5447.62	3639.43	3267.62	0	5067.67	8880.05	8565.1	3393.53	3663.34	3555.05	7181.65	15556.7	15324.5	11903.1	19315.7	27365.3	41349.7	16447.2	13127.8	14669.6	22639.1	31550.5	35072.4	50570	79004.4	306075	1.58529e+06	5.04361e+06	7.04666e+06	3.56303e+06	1.09145e+06	399328	277098	196924	146696	100282
P13674	28170.7	32667.5	34630.9	37312	65248	98438.5	103372	106800	110558	140119	137224	141248	166996	168095	162279	165971	169433	169483	174511	167084	174898	191773	194056	252645	321080	333641	318187	252273	218634	158731	109600	60642.6	37104.6	24109.4	15395.5	19259.5	23186.9	22389.6	15323.6	7213.43	0	0	0	0	0	0	0	0	0
P13693	0	0	0	0	0	0	0	0	0	0	0	0	0	0	0	0	0	0	0	0	0	0	0	0	0	0	0	0	0	0	0	0	0	0	0	0	0	0	0	0	0	0	0	149775	502508	1.16633e+06	1.86346e+06	2.93989e+06	5.29549e+06
P13716	0	0	0	0	0	0	0	0	0	0	0	0	0	0	0	0	0	0	0	0	0	0	0	0	0	0	0	0	0	0	0	0	0	0	32930.6	205118	541925	763185	453943	172897	82038.2	46075.3	19804.8	22036.3	40190.8	38034.7	23640.5	9255.84	1698.46
P13726	0	0	8020.83	10378	11551.1	27683.7	37084.4	40773.7	36171.2	44106.8	39732.9	41634.4	40302.4	37349.9	29758.7	26437.3	14337.2	9227.6	9151.43	7671.65	7071.55	0	0	0	0	0	0	0	0	0	0	0	0	0	0	0	0	0	0	0	0	0	0	0	0	0	0	0	0
P13797	0	0	0	0	0	0	0	0	0	0	0	0	0	0	0	0	0	0	0	0	0	0	0	0	0	0	0	0	0	0	0	0	7332.12	20716.9	39567.6	72476.9	72686.3	86774	68816.6	81628.7	114651	579234	3.05208e+06	1.10542e+07	1.66076e+07	1.45626e+07	4.78935e+06	1.52655e+06	833708
P13798	3756.8	4087.79	3561.08	3534.76	8866.76	15656.2	14835.6	22288.1	15563.7	16524.3	13759.3	11614.1	6742.74	6728.53	11801.6	10366.7	12630.2	8354.4	7966.88	4693.95	13739.1	22849.3	37523.4	34088	19496.7	12206.8	7908.23	11376	13073.9	18493	36251.3	115608	731932	3.3445e+06	6.97896e+06	6.5523e+06	3.01182e+06	977153	421196	288165	210426	165475	116435	117351	95829.6	88264.7	51873.9	67296.5	17573.3
P13804	25007.3	43618.4	56904.5	70506.4	76212	80541.5	78538.1	79296.5	75271.9	88142.4	88439.3	92068.9	89506.6	89643.6	90225.9	87274.5	80179.6	76214.9	76675.3	69585.1	73055.1	77189.9	69207.9	68153.4	58440.8	69662.6	68047.5	71203.6	81128.6	88864.4	93942.3	91726.5	87729	123716	133587	157189	172437	233720	321574	550787	919912	1.13685e+06	664033	516684	471418	1.78479e+06	4.48591e+06	6.20491e+06	4.56428e+06
P13861	293590	302704	199482	174778	161303	155607	170974	152960	157955	177911	188053	188238	185790	181963	184202	183620	192115	193459	179106	167590	172693	156978	148216	128044	139489	127865	124928	120199	124188	125322	134082	146222	167111	156394	134466	90798.8	89409.4	81562.1	105389	125189	133175	157552	168775	158510	131634	139399	87292.5	62156.2	43660.8
P13929	0	0	0	0	0	0	0	0	0	0	0	0	0	0	0	0	0	0	0	0	0	0	0	0	0	0	0	0	0	0	0	0	0	0	0	0	0	0	0	0	0	0	3319.95	128800	771026	2.4752e+06	4.20579e+06	2.85835e+06	1.21963e+06
P13984	0	0	0	0	0	0	0	0	0	0	0	0	0	0	0	0	5828.77	7518.67	19208.2	22210.5	28139.3	17347.4	9571.48	9170.61	0	0	0	10275.6	22611.8	29942.3	24876.9	38742.1	71723.3	194161	383093	451370	324990	165807	88470.4	22689.3	0	0	0	0	0	0	0	0	0
P13987	165245	284404	364127	503472	600075	709142	801114	758510	824704	923636	923229	999885	884684	909587	884458	796495	633393	581851	540061	430202	404815	362714	278505	224024	215681	188764	127977	136904	105109	88123.5	104057	87520.4	62156.2	56734.5	62026	70283.4	89599	76192	65562.1	67971.1	86202.2	75722.5	86319.5	44110	19116.6	9016.04	0	0	3690.69
P13995	0	0	0	0	0	0	0	0	0	0	0	0	0	0	3791.73	3103.18	3285.75	3391.12	4162.85	0	0	0	5122.79	10969	15083.6	13293.3	13881.7	13256.8	7298.37	23720.6	32439.8	20680.7	22675.6	23000.5	24282.9	29747.2	19985.6	20111	23744.9	31751.4	33096.6	35361.6	62137	202801	642705	1.43033e+06	1.23984e+06	840828	631473
P14174	0	0	0	0	0	0	0	0	0	0	0	0	0	0	0	0	0	0	0	0	0	0	0	0	0	0	0	0	0	0	0	0	0	0	0	0	0	0	0	89486.1	200048	114224	0	0	0	0	0	0	79885.8
P14209	11675.2	22742.4	26239	27560.7	32214.5	39499	42274.9	41982.2	77046.7	111764	172225	268811	390711	492569	611425	643664	588851	524911	448921	290876	325339	224966	191490	129506	112000	95345.7	72241.2	67049.4	65679.7	59913.2	62925.7	57311.6	44108.9	45432.8	43356.8	30418	30846.6	26019.8	24526.2	18613.1	5615.88	0	0	0	0	0	0	0	0
P14314	50028.2	116261	172719	231374	293877	383085	480867	510403	547155	667438	639235	637803	549308	501479	455019	363872	323082	265013	235728	227653	258060	315096	456486	674666	1.28453e+06	2.79671e+06	4.74792e+06	7.61018e+06	7.69142e+06	5.10591e+06	2.53372e+06	985190	649922	667159	456808	274905	174808	151771	138097	121931	96433.3	91068.5	74545.5	67106.3	33929.2	32591.8	29851.2	25865.8	22804.7
P14324	6027.8	9538.15	10333.4	13130.5	15103.7	14118.2	15120.6	10433.3	12524.3	12002	13946.8	10645.8	13032.2	9734.92	9474.99	6671.14	6502.7	4937.94	4864.78	5212.66	5913.2	3033.21	2468.57	0	0	0	0	0	0	0	0	0	0	0	0	0	0	0	0	6732.36	29534.9	406878	2.46418e+06	8.0515e+06	9.10936e+06	7.68083e+06	1.99832e+06	642929	367609
P14406	285981	451448	554633	586403	511784	483768	455185	354671	278510	275501	243709	228052	189660	162268	156685	143239	149333	163975	112477	109264	104117	126432	115471	164287	232105	183825	109241	29294.9	29785.9	32021.6	31683.1	29249.4	25986.8	26672.6	28652.5	27325.8	19462.4	24417.4	0	0	0	0	0	0	0	0	0	0	0
P14550	0	0	0	0	0	0	0	0	0	0	0	0	0	0	0	0	0	0	0	0	0	0	0	0	0	0	0	0	0	0	0	0	0	0	0	0	0	0	0	0	0	0	0	0	0	0	24168.8	272717	1.27064e+06
P14618	120355	202620	257837	284755	261975	248142	241677	228850	224252	262026	239676	240486	230909	220593	234938	225331	385077	206217	207049	204102	225958	222406	219777	224009	237856	258271	268873	385903	433619	481549	452125	422520	498436	539066	829213	3.78959e+06	1.59414e+07	4.03286e+07	4.78728e+07	3.55627e+07	3.783e+07	5.88544e+07	8.4184e+07	9.72358e+07	1.12033e+08	1.12619e+08	7.60468e+07	4.50508e+07	1.52695e+07
P14621	0	0	0	0	0	0	0	0	0	0	0	0	0	0	0	0	0	0	0	0	0	0	0	0	0	0	0	0	0	0	0	0	0	0	0	0	0	0	0	0	0	0	0	0	0	0	0	0	0
P14625	146038	309557	484026	667913	781287	883987	920076	800212	774110	887894	910037	992157	971467	951503	913302	995406	1.07075e+06	945589	891393	854604	881596	833240	958823	1.84025e+06	9.26502e+06	2.64655e+07	4.17725e+07	3.14139e+07	1.37164e+07	4.43918e+06	2.20247e+06	1.72605e+06	1.93273e+06	2.31669e+06	1.92638e+06	981546	510704	363206	371172	323144	238713	215621	101165	89873.4	75118.8	112693	95376.9	83897.2	75857.7
P14635	5613.36	6003.76	11283.1	12006.5	29732.5	25547.6	27750.2	20843	17656.6	22192.7	12470.8	11305	26395.2	15784.1	20301.2	20299.1	22908.6	15900.7	18643.2	10723.5	16466.1	5678.84	5800.6	14380.7	9461.74	13881.6	19878.8	53492.9	61157.3	59075.7	68052.8	90378.3	89445.8	132560	167202	260956	435558	626867	520402	353228	216758	149709	66878.1	28006.6	10170.6	8227.92	0	0	0
P14735	4062.61	10661	21855.6	34346.8	33791.4	38575.7	39930.9	36001	34837	36465.9	45534.8	48146.7	43096.8	36813.2	35502	33289	46957.6	55889.4	61431.6	57956.7	59047.6	63377.4	67134.7	70720.8	75374.5	83298.5	105514	125648	163947	209192	294467	466280	719582	1.2129e+06	1.3885e+06	1.01172e+06	679110	375150	187847	147967	172162	221211	176002	149294	86984.1	63873.1	26030.2	31077.3	0
P14854	45603.2	83123.5	111582	84843.1	103550	71068.9	50993.8	48117.9	46904.8	26903.6	35739.7	13280.3	0	0	0	0	0	0	0	0	0	0	0	0	0	0	0	0	0	0	0	0	0	0	0	0	0	0	0	0	0	0	0	0	0	0	0	0	0
P14859	0	0	0	0	0	0	0	0	0	0	0	0	0	0	13861	31211.7	33793.3	37021.3	42541.4	49629.5	63885.9	51659.6	50416.5	71104.3	89366.3	70321.4	37729.7	0	0	0	0	0	0	0	0	0	0	0	0	0	0	0	0	0	0	0	0	0	0
P14866	81759.9	215999	376459	468933	404024	364045	334659	266552	230457	245205	200679	172264	109893	67352.9	44790.2	33919	30530.5	15017.7	6319.83	5461.19	4520.85	2416.48	0	0	0	0	0	0	0	0	0	0	0	0	0	0	0	0	0	0	16107	39496.5	47548.4	54313.8	73622.5	47006.8	28090.7	13530.1	0
P14868	721213	1.5281e+06	1.90099e+06	1.57295e+06	1.11965e+06	1.05611e+06	1.02256e+06	849308	701139	665173	555552	448088	351447	293734	254229	210856	180079	114336	90230.4	88905.9	51348.6	60338	62649.9	37463.8	29818.6	23205.8	20861.2	16882	24237	24221	18348.8	17210.3	8905.23	8693.78	7542.83	0	7069.37	7790.44	7348.78	6898.04	7590.49	0	12100.1	20968.9	18259.5	21150.2	6482.86	0	0
P14923	94119.7	156774	260467	291625	360425	332989	335137	270043	266255	292046	268059	240240	221517	205589	167229	177188	179219	145789	134442	132821	137553	103745	106266	108035	96039.8	112087	152080	120455	74713.4	66167.6	48256.9	45715.7	46173.4	31131.7	12710.9	5160.18	0	0	0	0	0	0	0	0	0	0	0	0	0
P14927	201495	383598	523825	726777	797521	844192	788167	541076	505539	558866	473995	429383	340930	253867	192639	206614	167583	138730	134107	90620.8	79773.3	30832.8	16013.8	23094	9761.22	4926.64	3649.92	3588.49	0	0	0	0	0	0	0	0	0	0	0	0	0	0	0	0	0	0	0	0	33082.8
P15036	0	0	0	0	0	0	0	0	0	0	0	0	0	0	0	0	0	0	0	0	0	0	0	0	0	0	0	0	0	0	0	0	0	0	0	0	0	0	0	0	0	0	0	0	0	0	0	0	0
P15104	0	0	0	0	0	0	0	0	0	0	0	0	0	0	0	0	0	0	0	0	4543.08	11519.8	16482.6	21689.3	24717.4	13827.3	5966.64	0	6313.77	6105.73	12090.7	28322.2	210565	717356	1.14478e+06	941110	487316	192998	142190	227979	185839	97723.2	35071.5	18162.2	0	0	0	0	0
P15121	0	0	0	0	0	0	0	0	0	0	0	0	0	0	0	0	0	0	0	0	0	0	0	0	0	0	0	0	0	0	0	0	0	0	0	0	0	0	0	0	0	0	0	0	0	0	33890.1	778856	4.08139e+06
P15151	44067.8	119512	169016	248667	280526	337095	348711	329788	314567	331963	321466	298921	262905	236655	210349	203695	154843	139240	149864	121172	107753	78054	73037.5	57471.4	56212.7	57059.9	43294.3	42708.4	44576.4	42006.6	29437.1	13080.2	9448.12	11793.6	9900.21	10866.5	9292.88	10093.6	9608.53	11584.5	17548.7	20233.7	5460.8	0	0	0	0	0	0
P15170	0	0	0	0	9464.14	9289	14447	0	0	0	0	11700.6	7737.54	6335.59	0	6641.9	22804.4	19483.5	16665.7	17298.4	19657.8	25004.1	26769.3	29223	20102.9	22504.7	27465.2	59772.3	108455	153597	155195	146102	221956	1.41812e+06	5.11209e+06	6.69689e+06	4.14868e+06	2.16413e+06	1.23157e+06	947502	757667	482675	263543	229683	116670	73467.5	45119.8	66269.8	36254.4
P15289	0	0	0	0	0	0	0	0	0	0	0	0	0	0	0	0	0	0	0	0	0	0	0	0	0	0	0	0	0	0	0	0	0	0	0	0	0	0	26866.2	83153	150916	189220	136271	43661.5	1828.07	0	0	0	0
P15291	103163	229150	352522	431672	519423	578968	580662	524776	486116	485994	441046	423047	369366	337884	305259	260416	217982	211108	172930	136307	113793	97217.3	89619.4	73062.1	79754.8	67447.8	60965.7	37012.5	31532.5	32593.5	24313.6	29020.6	13974.2	11387	6676.32	6503.65	0	0	0	0	8110	35414.5	41694	46600.6	21349.6	0	0	0	0
P15311	0	0	0	0	0	0	0	0	0	65651.7	75264.3	73671	75027.9	74628	153612	156899	201197	174291	205551	207480	192155	206412	313364	401180	347502	356520	711456	1.5709e+06	2.11459e+06	1.7695e+06	1.38679e+06	1.33533e+06	1.4499e+06	1.27999e+06	1.04472e+06	756420	407138	547012	2.24995e+06	7.94695e+06	1.39181e+07	8.8784e+06	2.70009e+06	1.08216e+06	376508	306135	201391	197964	188910
P15328	7226.4	11860.2	15350.8	18522.2	88661	97556.2	87109.1	155491	130012	158470	159821	155945	143276	128383	115593	98688.6	85610.8	82589.8	75329.6	65664.4	57177.2	43024.7	44484.6	32576.9	23373.7	13430.9	0	0	0	0	0	0	5047.9	5873.82	3902.75	0	0	0	0	0	0	0	0	0	0	0	0	0	0
P15374	0	0	0	0	0	0	0	0	0	0	0	0	0	0	0	0	0	0	0	0	0	0	0	0	0	0	0	0	0	0	0	0	0	0	0	0	0	0	0	0	0	0	0	0	0	0	24399.5	442860	1.09196e+06
P15408	0	0	0	0	0	0	0	0	0	0	0	0	0	0	0	0	0	0	0	0	0	0	0	0	0	0	0	0	0	0	0	0	0	0	0	0	0	0	0	0	0	0	0	0	0	0	0	0	0
P15529	8455.8	15337.2	36063	61434.2	99333.1	134853	140970	145556	177345	122304	137356	67745.1	65277.4	42606.4	60195.9	35400.5	39393	35153.1	34901.5	10384.2	8809.36	0	0	0	0	0	0	0	0	0	0	0	0	0	0	0	0	0	0	0	0	0	0	0	0	0	0	0	0
P15531	2769.49	10743.5	11631	9748	49781.8	29674.7	26467.7	11650.3	23468.3	16813	25495.1	34050.2	38283.9	40206.5	44829.3	37875.6	42255.8	39799.1	36265.2	24411.9	23256.3	26054.8	25189	23624.9	20348.8	22014.8	23818.5	20727.1	22897.4	29877.2	36336.3	35040.1	52415.8	51124.5	58580.4	64150.2	70528.4	113001	111279	126981	181389	495351	2.83579e+06	9.67917e+06	1.51052e+07	1.20577e+07	3.40811e+06	987606	509213
P15586	26540.4	57626.5	75942.8	86046.8	88149.2	92728.5	90747.9	76841.8	77892.8	75676	83025.3	72445.5	57015.1	46586.2	40955	59201.2	57674.6	46151.3	46019	41330.5	47914.7	30268.2	30652.6	22644.3	20706.1	6851.69	5602.17	6121.02	15204.3	15724.4	16767.9	18952	26963.1	31771.6	51154.4	44589.3	50227.9	53022.2	59243.6	72571.2	133896	343306	989812	1.60154e+06	1.61332e+06	1.15891e+06	388755	148917	90260.2
P15735	0	0	0	0	0	0	0	0	0	0	12539.5	47356.3	121696	199740	254430	254406	163859	84516.7	40969.2	11839.6	0	0	0	0	0	0	0	0	0	0	0	0	0	6145.9	38898.8	100986	123523	77521.2	17150	0	0	0	0	0	0	0	0	0	0
P15848	0	0	0	0	0	0	0	0	0	0	0	0	0	0	0	0	0	0	0	0	0	0	0	0	0	0	0	0	0	0	0	0	0	0	0	0	0	0	0	0	0	0	19792.1	31102.4	81513.3	236700	207583	158610	62326
P15880	1.14082e+06	3.11178e+06	4.50986e+06	3.86717e+06	2.19213e+06	1.86837e+06	1.92519e+06	1.92421e+06	2.01939e+06	2.15694e+06	2.13076e+06	1.90952e+06	1.40726e+06	971044	641829	403121	286974	218977	174590	146146	130558	123680	121805	101005	93953	89979.5	91031.9	87258.2	95216.1	99490.8	107149	102804	108070	142501	216133	287061	293223	235561	178169	154889	153696	187746	211015	207914	188949	129484	39259.1	11750.4	13315.2
P15882	0	0	0	0	0	0	0	0	0	0	0	0	0	0	0	0	0	0	0	0	0	0	0	0	0	0	0	0	0	0	0	0	0	0	0	0	0	0	0	0	0	0	0	0	57852.3	181341	117732	16380.2	0
P15923	0	0	0	0	0	0	0	0	0	0	0	0	0	0	0	0	0	0	0	0	0	0	0	0	0	0	0	0	0	0	0	0	0	0	0	0	0	0	0	0	0	0	0	0	0	0	0	0	0
P15924	46469	83296.8	111825	123794	81677.3	64376.6	38030.8	21857.7	22458.9	28771.4	11827.8	0	0	0	0	10450.4	61544.9	75391.8	114628	117103	110659	96314.3	59201.6	45599.1	8712.28	8867.24	0	0	0	0	0	0	0	0	0	0	0	0	0	0	0	0	0	0	0	0	0	0	0
P15927	13119.5	7189.31	3976.61	0	0	0	0	0	0	0	0	0	0	0	0	0	0	0	0	0	0	0	3614.05	4484.14	5101.17	6176.93	7417	7421.69	9972.4	28769.8	24283	37459.9	29927	49928.4	153752	700509	1.72057e+06	2.19813e+06	1.24094e+06	525739	258293	162909	88232.2	80512.7	83191.2	71440	80034.4	0	0
P15941	40750.7	135482	147731	134675	66483.3	74401.7	53950.7	31461.9	35888.8	37473.5	43091.5	37512.7	34630	11345.4	12895.5	7741.3	6982.04	4306.48	6226.89	5256.84	6589.05	0	0	0	0	0	0	0	0	0	0	0	0	0	0	0	0	0	0	0	0	0	0	0	0	0	0	0	0
P15954	152673	258078	343350	381211	349967	321834	314266	226559	209161	207879	189031	180558	161274	134726	126341	125647	105638	88223.8	78672.6	70283.3	67474.9	66477.2	61616.2	14931.3	16150	16927.9	0	0	0	0	0	0	0	0	0	0	0	0	0	0	0	0	0	0	0	0	0	0	0
P16035	0	0	0	0	0	0	0	0	0	0	0	0	0	0	0	0	0	0	0	0	0	0	0	0	0	0	0	0	0	0	0	0	0	0	0	0	0	0	0	0	0	0	0	0	0	0	0	0	0
P16066	16385	33880.3	48509.3	55171.6	59192.1	59035.5	60237.2	55965.1	50026.6	48313.8	53647	43076.6	41747.7	31539.6	32596.3	28212.2	26306.8	23454.7	19485	18469.6	14094.1	13034.3	11683.1	7976.94	11301.3	9885.52	12445.2	5413.02	0	0	0	0	0	0	0	0	0	0	0	0	0	0	0	0	0	0	0	0	0
P16070	632292	1.40772e+06	2.23619e+06	3.05028e+06	3.4572e+06	3.76085e+06	3.86193e+06	3.1716e+06	2.93674e+06	2.97524e+06	2.86137e+06	2.50382e+06	1.82942e+06	1.71397e+06	1.51079e+06	1.2374e+06	1.03231e+06	860454	757893	616988	551600	474633	423119	346914	316856	269047	198641	163085	162502	135948	104508	94991.9	77367.3	82307.5	74621.1	84680.7	107888	119338	97224.6	64443.1	71749.6	79546.9	79181.6	77594.7	57564.5	58998.1	55088	47123.9	45876.2
P16144	69119.4	153447	219356	268299	270133	260213	266560	226816	208332	212866	183590	169660	137705	120476	115058	97310	78924.4	65771.7	49001.7	28446.8	22459.5	15983.3	0	0	0	0	0	0	0	0	0	0	0	0	0	0	0	0	0	0	0	0	0	0	0	0	0	0	0
P16152	0	0	0	0	0	0	0	0	0	0	0	0	0	0	0	0	0	0	0	0	0	0	0	0	0	0	0	3942.67	5914.42	4067.61	0	0	0	0	0	0	2219.42	2123.21	4518.16	7057.99	9876.88	5298.25	0	0	0	0	14912.5	51681.4	469204
P16219	0	0	0	0	0	0	0	0	0	0	0	0	0	0	0	0	0	0	0	0	0	0	0	0	0	0	0	0	0	0	0	0	0	0	0	0	0	4006.15	54592.3	115186	152434	127783	11760.1	0	0	0	0	0	0
P16278	12804.4	52242.7	75084.9	71583	65551.6	74616.1	78911	72647.4	50778.2	44701.1	46999.5	42105.7	32377.1	35740.9	35002.2	30554.1	45849.7	44121.4	51887.4	89746.9	174558	251334	226697	151297	85774.2	30803.7	8250.18	7039.58	4889.56	4233.25	2414.64	3206.27	0	0	0	0	0	0	0	49872.5	157481	292766	436924	455788	309125	221941	37588.3	0	0
P16298	0	0	0	0	2436.21	3024.35	6577.3	7327.65	7877.16	2147.66	3027.7	2063.74	0	0	0	0	0	0	0	0	0	0	0	0	0	4027.12	4609.38	4309.57	5398.06	6957.55	22101.2	22077	53321.2	85091.5	121428	164506	167400	178317	141975	87286.5	44918.1	20600.9	11328.3	14410.3	0	0	0	0	0
P16333	0	0	0	0	0	0	0	0	0	0	0	0	0	0	0	0	0	0	0	0	0	0	0	0	0	0	0	0	0	0	0	0	0	0	0	0	0	0	0	0	0	0	11689.9	110736	306446	449690	272250	142387	65995.1
P16401	259181	643595	987985	899948	556997	479015	523447	550541	528787	542013	417755	327082	239095	146221	108088	89279.2	70388.3	48575.2	44373.5	41611.5	24413.3	26169.5	33316.2	31641.6	20796	21420.4	16817.6	10729.9	16761	15684.8	12697.2	15964.4	19755.3	26029.3	24466.4	23962.2	16984.5	9888.89	10114.2	8803.22	12010.7	0	0	0	0	0	0	0	0
P16435	113844	260447	398692	520390	587295	667875	724437	699851	691722	702302	620905	580842	514656	437136	412419	349416	312444	260206	224093	194740	196182	173098	145866	123951	107221	90489.3	86519.2	68621.2	65968	62038.7	54058.3	52644.5	21276.6	20328.5	21326.6	24285.6	24880.3	0	0	0	0	0	0	0	0	0	0	0	0
P16455	0	0	0	0	0	0	0	0	0	0	0	0	0	0	0	0	0	0	0	0	0	0	0	0	0	0	0	0	0	0	0	0	0	0	0	0	0	0	0	0	0	0	0	0	0	0	0	0	0
P16591	0	0	0	0	0	0	0	0	0	0	0	0	0	0	0	0	9676.52	4788.72	4930.99	0	0	0	0	0	0	69196.1	131802	149515	116983	62339.3	20220.9	0	0	0	0	0	0	0	0	0	0	0	0	0	0	0	0	0	0
P16615	330416	620354	890400	1.01652e+06	1.11889e+06	1.19419e+06	1.13206e+06	879927	812134	900936	781142	749292	631757	538628	478039	419353	377646	322631	271430	218286	193996	163139	135041	120861	109366	90480.8	78406.2	74940.7	68066	62220.1	61375.5	46157.8	38913.8	46005.9	18138.8	17256.5	0	0	0	0	0	0	0	0	0	0	0	0	0
P16930	0	0	0	0	0	0	0	0	0	0	0	0	0	0	0	0	0	0	0	0	0	0	0	0	0	0	0	0	0	0	0	0	0	0	0	0	0	0	0	0	0	0	0	140548	502453	1.19242e+06	607649	291633	73017.4
P16949	0	0	0	0	0	0	0	0	0	0	0	0	0	0	0	0	0	0	0	0	0	0	0	0	0	0	0	6921.39	38174	73994	131283	235736	499133	1.11205e+06	1.83774e+06	1.78291e+06	1.00741e+06	382699	197797	441437	1.89404e+06	7.8458e+06	1.20582e+07	8.30971e+06	4.40934e+06	1.5103e+06	748375	439991	334931
P16989	78734.6	194811	247752	254244	169734	213243	256746	252979	231240	253096	188533	159434	116337	84943.3	42155	31322.1	22431.8	19322.6	14979.2	11469.8	12543.6	9930.93	5634.1	9797.6	8220.94	7294.78	13387	12855.3	11387.7	36080.8	40029.6	50172.3	66976.8	77521.5	86950.4	120251	140474	132651	79093	45010.1	18731.3	0	0	0	0	0	0	0	0
P17028	0	0	0	0	0	0	0	0	0	0	0	0	0	0	0	0	0	0	0	0	0	0	0	0	0	0	0	0	0	0	0	0	0	0	0	0	0	0	0	0	0	0	0	0	0	0	0	0	0
P17050	0	0	0	0	0	0	0	0	0	0	0	0	0	0	0	0	0	0	0	0	0	0	0	0	0	0	0	0	0	0	0	0	0	0	0	0	0	0	0	0	0	0	26300.2	70478.9	211147	438077	494027	314903	150985
P17152	71361.6	153504	223114	282948	285278	321257	329222	261271	228477	264504	282579	322773	295052	270738	249743	210501	185630	142306	104813	82621.5	70364.6	67373.9	72642.3	40209.6	31636.1	30538.5	20958.4	13140.2	4948.62	0	0	0	0	0	0	0	0	0	0	0	0	0	0	0	0	0	0	0	0
P17174	0	0	0	0	0	0	0	0	0	0	0	0	0	0	0	34071.3	32747.2	31293.1	23771.7	22062.4	19507.8	0	0	0	0	42323.5	49907.4	46142.4	31871.9	34110	34984.4	32435.3	17567.5	19269.6	21012.3	0	0	0	0	0	0	0	323703	1.51091e+06	3.91151e+06	4.39989e+06	1.46664e+06	340259	92060.9
P17252	0	0	0	0	0	0	0	0	0	0	0	0	0	0	0	0	0	0	0	0	8750.13	13566.6	16982.1	0	0	0	0	0	0	0	0	0	0	0	0	0	0	0	0	0	0	7169.95	175474	513761	741257	606400	198674	18429.3	9310.96
P17301	16305.3	49450.2	89095.3	115038	117674	136980	120463	104849	69824.7	51716.9	70906.2	75882.3	72627.1	61150.3	56445.5	60203.9	53461.2	45061	43427.7	18027.6	14515.4	8311.87	0	0	0	0	0	0	0	0	0	0	0	0	0	0	0	0	0	0	0	0	0	0	0	0	0	0	0
P17342	45613.9	79560.7	167005	254956	267414	308703	301307	299752	279673	264852	267428	241470	237542	187511	167387	156513	147659	113701	108131	99555.2	80769.1	58464.9	53877.7	42943.7	47288.1	51783.5	47945.2	48210.6	50133.9	37096.8	18296.9	31178.7	29838.3	39896.3	50659.4	27656.6	26243.1	25564	16139.9	7621.47	0	0	0	5606.05	3479.34	3489.45	3880.46	5647.61	2279.35
P17405	10926.6	17074.5	26424	72432	83812.5	93905.4	111755	104207	100727	110381	111174	123041	127909	111232	110677	94837.6	83145.3	77289.4	70325.3	65146.8	72359.8	71548.1	65999.6	58574.2	58600.8	54193.7	56623	49287.9	46354.1	53937.2	43085.5	48109.2	56778.7	40830.8	53570.5	51988.4	44643.7	33712.5	30828.3	25233.9	25374.1	0	0	0	0	0	0	0	0
P17480	9680.53	20454.6	20839.6	20862.5	8550	0	0	0	0	0	0	0	0	0	0	0	0	0	0	0	0	0	0	0	0	5241.93	10050.5	20735.7	44255.5	73663.3	91025	104096	75713.2	50212	31729.8	17662.8	15419.1	28034.8	18118	23019.2	0	0	0	0	0	0	0	0	0
P17568	70965.1	101980	111301	104876	101115	88855.9	72050	58830.7	64069.4	59342.6	58999.2	54857.1	33216.4	31935.2	18354.1	17589.2	7847.79	0	0	0	0	0	0	0	0	0	0	0	0	0	0	0	0	0	0	0	0	0	0	0	0	0	0	0	0	0	0	0	0
P17612	51838.6	36236	37368.4	32241.8	32782.7	41056.2	33277.7	39251	30029.1	62880.7	43929.3	33999	16110.3	10279.7	6483.82	5733.9	4525.31	3524.3	4739.23	5173.44	4926.79	4240.85	2752.16	3496.45	4472.82	5719.9	5363.31	6312.15	7082.1	4313.71	12957.9	29339.2	46699.5	131531	326778	516457	537981	418731	165808	100106	78323.3	78281.3	88938.9	74695.1	46667.9	26078.6	13603.6	24144.8	28762.9
P17655	0	0	0	0	0	0	0	0	0	0	0	0	0	0	0	0	14602.5	5368.22	5808.95	29980	141203	308364	352633	221301	101802	17932.2	0	0	10183.7	20574.8	15945.9	13882.1	14289.1	18646.4	28693.7	32445.3	44475.9	121234	377584	1.85492e+06	4.94041e+06	7.49142e+06	5.09951e+06	1.835e+06	622175	307708	193193	153580	39895
P17812	5824.92	9692.36	13024.4	15808.5	26922.7	28502.2	30810	31163.9	15114.2	23709.4	30606	31362.7	29677.7	36553.7	36700.4	35074.3	37485.8	31043.9	28796.7	29746.3	30823.6	28998.2	33056.6	30946.4	32607.6	16641.3	16773.6	10001.7	7590.73	7304.03	30104.6	42230.4	47480.9	57104.8	63052.1	97587.4	254537	727228	1.12803e+06	1.15254e+06	1.10756e+06	1.24212e+06	1.67013e+06	2.85823e+06	3.87683e+06	3.64838e+06	1.73041e+06	522196	176961
P17813	119610	249923	434452	572357	645433	690405	725713	582546	550534	567350	517705	513975	440150	378346	365570	316649	296275	272080	247263	217308	211590	204498	168223	148747	138278	97358.1	79481.2	55496	45930.7	37176.3	36063.2	27675.3	12436.4	5972.24	5455.92	2356.14	0	0	0	0	0	0	0	0	0	0	0	0	0
P17844	79449.2	188730	246799	232146	158403	136200	140754	118455	114377	118486	109139	93905.7	83419.5	70512.7	64650.6	49964.6	46175.2	38764.9	35843.6	30764.5	33383.3	37993.4	29186.3	27272.3	20615.3	17300.1	24470.9	27042.2	33819.6	46219.7	52982.2	69147.6	63030.8	67380.5	72031.1	101851	205691	436694	615375	496172	235168	129198	69223.1	84973.3	111535	108131	98290.4	100807	87397.4
P17858	0	0	0	0	0	0	0	0	0	0	0	0	0	0	0	0	0	0	0	0	0	0	0	0	0	0	0	0	0	0	0	0	0	0	0	0	0	0	0	0	0	0	0	0	0	0	0	0	0
P17900	0	0	0	0	0	0	0	0	0	0	0	0	0	0	0	0	0	0	0	0	0	0	0	0	0	0	0	0	0	0	0	0	0	0	0	0	0	0	0	0	0	0	0	0	0	0	0	0	2973.25
P17931	0	0	0	0	0	0	0	0	0	0	0	0	0	0	0	0	0	0	0	0	0	0	0	0	0	0	0	0	0	0	0	8220.08	13751.5	33599.5	51157.9	89900.8	144720	194270	286522	397313	535663	646964	804539	1.16164e+06	1.3572e+06	1.79699e+06	1.77089e+06	1.62894e+06	1.20456e+06
P17980	116204	265895	397789	540585	559379	696540	807685	721120	668760	926987	1.04954e+06	1.32935e+06	1.15937e+06	1.01509e+06	913188	848717	783716	612762	438536	282442	230589	202004	158422	147783	132491	136187	126044	114178	112003	97119	87068.9	77823.9	64953	65508.2	57910.1	55103.9	108932	231699	389590	435385	278148	128150	53136.4	39370.9	27820.5	26289.9	19485.3	18215.1	16001
P17987	80171.4	174518	236627	278914	243709	258996	283031	243399	222483	245811	267421	286767	283766	299701	320448	347513	409145	497153	713637	1.65301e+06	5.18629e+06	1.19699e+07	1.50781e+07	1.17757e+07	6.22955e+06	2.73132e+06	1.05143e+06	568698	455493	392219	311127	250164	198337	175090	142057	121913	110906	107319	99951.7	102398	102719	50862.7	38859.8	50563.8	48796.9	40046.7	47178.9	43987.8	36201
P18031	63666.2	141244	215478	280264	311641	358932	420810	353129	254352	277296	282831	276139	250553	228029	207097	207783	110108	109768	101608	87025.7	86392.7	87115.6	28327.5	24310.2	22447.3	20514.9	15566.7	16399.1	16462.8	16406.7	14163.2	12304.4	11195	8411.41	9072.28	9318.28	11556.5	11599	8893.46	7270.54	2748.31	0	6648.38	29779.3	37610.5	30858.7	17560.7	13027	8462.32
P18074	21105.2	29381.2	57055.8	53831.2	52152.5	54959.7	59868.7	53572.5	47153	53536.5	65241.5	58034.9	61485.4	54695.4	58578.9	53941.2	60055.8	56320.7	53606.5	57803.4	55603.8	39469.6	20967.5	22836.3	0	0	0	0	18456.7	27843.6	31682.3	42581.1	56202.9	85546.5	118789	115304	94973.5	64049.6	29104.9	19885.6	22688	0	0	0	0	0	0	0	0
P18077	381743	1.00708e+06	1.54502e+06	1.37071e+06	554987	336796	195956	130580	113525	86447.4	65085.5	34087	4905.59	3344.31	1878.52	0	0	0	0	0	0	0	0	0	0	0	0	0	0	0	0	0	0	0	0	0	0	0	0	0	0	0	0	0	0	0	0	0	0
P18084	7099.75	37016.2	77609.5	114158	129178	141228	143425	137145	127367	128991	125303	77289.3	74178	89342.7	45170.5	54598.4	45900.7	22459.3	19422.6	12797.9	8696.82	8552.88	8389.54	7740.66	6609.54	29734.4	0	0	0	0	0	0	0	0	0	0	0	0	0	0	0	0	0	0	0	0	0	0	0
P18085	218690	343238	476110	435723	520232	545556	486045	438473	372689	433442	331958	417424	366730	340954	289650	272527	305202	294182	273526	245658	240163	221638	157028	184576	170204	191485	191552	175761	199027	206550	220624	221678	205035	201542	180127	189780	186066	216820	222786	154687	180036	212408	232977	209779	190096	155233	122825	100457	111008
P18124	1.65012e+06	4.75879e+06	6.99114e+06	6.60082e+06	2.72556e+06	1.41822e+06	872184	498191	338946	287124	202130	133296	86922.1	75253.5	62011.6	61415.1	49822.8	65477.4	57395.5	52129.1	52082.3	41362	42764.7	41357.4	35512.8	37585	26839.8	22483.2	25566.5	26334.1	22491.9	22503.1	18554.6	16650.3	17855	17920.3	18252.9	16566.1	8466.79	8373.53	0	0	0	0	0	0	0	0	0
P18206	0	0	0	0	0	0	0	0	0	0	0	0	0	0	0	0	20202.6	15163.6	14302	16589.4	6097.88	6233.54	6203.7	0	0	0	0	3274.43	12030	46625	29726.7	35154.6	55909.5	90504	110136	98737	78174.5	111853	578515	3.46643e+06	1.09677e+07	1.64221e+07	9.66424e+06	2.79e+06	918452	550175	350380	250210	210630
P18440	0	0	0	8915.66	9009.95	5120.87	12349.3	0	0	0	0	0	0	0	0	0	0	0	0	0	0	0	0	0	0	0	0	0	0	0	0	0	0	0	0	0	0	0	0	0	0	0	0	0	0	0	0	0	47009.4
P18583	0	0	0	0	0	0	0	0	0	0	0	0	0	0	0	0	0	0	0	0	0	0	0	0	0	0	0	0	0	0	0	0	0	0	0	0	0	0	0	0	0	0	0	0	0	0	0	0	0
P18615	26286.7	68039.5	83965.4	106727	109901	106880	104793	102870	103080	105924	107106	84011.7	80272.8	86474.9	84609.9	74485	65832	65855.8	69324.1	62446.8	124416	159839	170434	118296	60552.6	67134.6	74691.2	113328	108572	60699.9	46711.9	23117.3	15909.6	11660.4	12734.4	6654.6	0	0	0	0	11407.7	12256.6	36716.3	10917.2	0	0	0	0	0
P18621	959164	2.48323e+06	3.6365e+06	3.08245e+06	1.60671e+06	1.14477e+06	1.05556e+06	928968	858976	1.02063e+06	835332	785756	581567	412389	288809	203121	135521	104938	79292.4	68964.3	59475.7	42822.9	37607.8	30486	32145.2	43574.5	53716.7	61804.2	71947.1	73306.5	71006.2	63768.8	72961	133151	269926	361704	324035	230392	156637	144264	145432	113183	62884.3	29247.6	0	0	0	0	0
P18669	0	0	0	0	0	0	0	0	0	0	0	0	0	0	0	0	0	0	0	0	0	0	0	0	0	0	0	0	0	0	0	0	0	0	0	0	0	0	0	0	0	0	8817.19	351116	2.89973e+06	1.19282e+07	2.1843e+07	1.61547e+07	5.53133e+06
P18754	0	0	0	0	0	0	0	0	0	0	0	0	0	0	0	0	0	0	0	0	0	0	0	0	0	0	0	0	0	0	0	0	0	6263.05	26446.5	56646.7	61484.3	58009.8	38786.7	36356.2	48712.1	147256	536164	896676	708354	441312	261588	291341	228661
P18827	60220	138642	152870	152101	122873	89130.1	54732.1	30866	12236.8	3186.07	0	0	0	0	0	0	0	0	0	0	0	0	0	0	0	0	0	0	0	0	0	0	0	0	0	0	0	0	0	0	0	0	0	0	0	0	0	0	0
P18858	0	0	0	0	0	0	0	0	0	0	0	0	0	0	0	0	0	0	0	0	0	0	0	4860.72	9610.18	45729.8	42182	25417.9	23637.5	114906	381528	665371	518208	215094	60715.8	30335.9	27301.1	20579.3	16283.4	14279.2	16570.2	33882	60454.7	45529.9	18529.2	8259.34	0	0	0
P18859	433841	765866	1.12977e+06	1.24461e+06	1.37464e+06	1.38303e+06	1.22682e+06	1.01135e+06	857861	873044	746698	722476	630959	502076	417127	381341	324991	266226	223181	179242	149849	127581	69719.8	60239.5	60121.9	37340.8	32538.1	28046	31932.6	22192.2	19343.3	21510.7	5995.91	12495.9	0	0	0	0	0	0	0	0	0	0	0	0	0	0	6635.99
P18887	8737.31	22623.5	28805.9	15806.9	5865.65	0	0	0	0	0	0	0	0	0	0	0	2664.02	2633	2465.98	3002.81	3495.63	2888.65	0	0	0	7026.98	19311.3	22831.2	29441.8	38124.1	108748	246262	294907	260293	153972	86432.1	60832.2	36142.7	24225.4	6297.41	4517.01	0	0	0	0	0	0	0	25079.8
P19022	146919	359069	514472	577641	564798	590150	579121	547400	490620	493323	388413	397816	325037	280053	285820	299463	244331	221330	217509	193752	187614	138274	48216.2	33948	17134.5	12898.8	16326.9	18846.4	33358.2	28178.1	21205.1	9281.26	0	0	0	0	0	0	0	0	0	0	0	0	0	0	0	0	0
P19174	0	0	0	0	0	0	0	0	0	0	0	0	0	0	0	0	0	0	0	0	0	0	0	0	0	0	0	0	0	0	0	0	0	0	0	0	0	61860.7	228012	450130	508408	310143	113960	24514.9	16980.1	0	0	0	0
P19256	0	0	0	0	0	0	0	0	0	0	0	0	0	0	0	0	0	0	0	0	0	0	0	0	0	0	0	0	0	0	0	0	0	0	0	0	0	0	0	0	0	0	0	0	0	0	0	0	0
P19338	2.04311e+06	5.80886e+06	1.04657e+07	8.39959e+06	4.52929e+06	2.76042e+06	2.13448e+06	1.61796e+06	1.47657e+06	1.23852e+06	944548	769915	505668	370379	287824	287458	242571	212770	181932	169401	165544	151875	156033	135673	146925	159402	164412	183438	235281	308378	377406	411050	427470	488701	420826	268963	213877	91073.1	42542.7	26312.6	26487.9	29295.9	0	0	0	0	0	0	0
P19367	18416.1	34743.6	40704.4	56807.1	57917.7	57549.8	61267	41436.6	42723	14499.3	14356.7	22845	20252.4	17188.8	16750.3	18990.3	20571.5	17364.7	17286.6	15524.1	21941.7	19719.9	20286.3	21458.5	12454.5	11766.8	12326	12534.5	10869.5	24033.1	22949.5	26206.9	44070.2	79158.4	75373.6	55867.3	67691.5	131896	467066	1.75966e+06	3.44548e+06	2.58845e+06	980131	314459	192661	100321	47400.9	20241.2	15904.6
P19387	5811.58	11172	18217.9	20289.8	22365.9	22259	29214.5	16199.9	19730.3	18589.9	42523.8	32312.1	41437.8	50592.4	61720.4	68788.1	79523.4	97199.5	126442	141147	149894	151279	137422	128767	111432	134843	215513	245532	214923	124531	73185.6	66272.5	59317.3	65421.5	44096.6	47079	31470	16659.9	0	0	0	0	0	9417.15	83890.8	98601.3	52354.5	0	0
P19388	18207.9	67694.4	121285	123991	98908.7	87077.4	90221.4	108105	95295.6	97021.7	94771.7	88563.7	74309.3	69040.4	60432.9	53257.6	77306.8	94072.3	130337	142242	162768	171684	157225	107913	82575.1	56538.7	32429.9	15974.4	28617.7	25737.5	22100	15879.8	0	0	0	0	0	0	0	0	0	0	0	0	0	0	0	0	0
P19404	32898.8	93234	117845	128170	96150.3	76795.5	59889.6	52595.5	47374.4	27932	19335.8	7687.74	0	0	3211.29	3053.21	3308.55	4011.83	0	0	0	0	0	0	12259.9	12628.5	15632.4	19361.2	29284	29577.6	17622.1	11670.1	9572.29	11626	8718.53	10408.3	13271.7	33411.2	44393.7	69822.6	84661.9	66213	73562.2	88890.4	157778	333733	343998	238488	278115
P19474	0	0	0	0	0	0	0	0	0	0	0	0	0	0	0	0	0	0	0	0	0	0	0	0	0	0	0	0	0	0	0	0	26304.6	161122	357271	439448	362480	177763	76583.4	48637.7	0	0	29017.8	53074.4	52797.4	23785.2	0	0	0
P19525	809.161	5031.94	6402.65	6807.9	4792.74	2538.5	3405.92	3298.21	2986.96	0	0	0	0	0	0	0	0	0	0	0	0	0	0	0	0	0	0	0	3261.72	5970.81	7871.78	5016.75	9718.53	15579.1	17036.2	33690.6	41323.1	51777.1	64572.5	120001	162318	229191	230018	199856	123636	78719.4	15105.2	12885.4	22405.2
P19623	23681.3	48302.5	58455	55628.4	50524.9	55420.2	53087.4	50560.4	49116.8	49330.4	44697.5	45796.2	29301.5	27350.7	25461.3	23164.3	17053.1	14144.9	7159.78	6721.35	8346.11	19502.8	29118.5	23886	15085.8	15123.1	16007.6	16645.3	16585.9	31974.5	41808.5	39268.2	36313.2	32048.6	33429.7	53736.8	32834.9	36868.7	34161.4	39395.7	63914.7	86040.9	112350	430738	1.54626e+06	4.58176e+06	4.54866e+06	3.40385e+06	4.06625e+06
P19784	16608.2	45313.5	56567.3	66950.5	48368	44055.4	49914.1	8974.85	6332.49	7317.63	68828.9	89916.9	94181	106991	126362	71581.2	70915.7	73703	85886.3	83017.8	104871	96325.6	104067	129067	178192	212837	316095	475467	730566	734654	455987	223668	127726	86001.9	68884.2	36972.6	23144.9	12967.9	7649.22	0	0	0	0	0	0	0	0	0	0
P19793	0	0	0	0	0	0	0	0	0	0	0	0	0	0	0	0	0	0	0	0	0	0	0	0	0	0	0	0	0	0	0	0	0	0	0	0	0	0	1753.78	17939.1	50363.4	73500.3	64765.6	42044.2	19330.3	15865.4	9104.39	9619.84	3812.1
P19823	0	0	0	0	0	0	0	0	0	0	0	0	0	0	0	0	0	0	0	0	0	0	0	0	0	0	0	0	0	0	0	0	0	0	0	0	0	0	0	0	0	0	0	0	0	0	0	0	0
P19838	5775.02	5674.11	12473	14880.9	9606.81	8226.18	6434.9	6971.04	6772.17	10179.2	16499.2	66032.7	64667.4	80275.6	88992.6	89314	99666.6	100023	109259	104019	102353	112751	133792	115082	114415	134752	226446	221080	181871	83114	58003.4	55019.4	42861.5	34792.2	27174.3	0	0	0	0	0	0	0	0	0	0	0	0	0	0
P19971	0	0	0	0	0	0	0	0	0	0	0	0	0	0	0	0	0	0	0	0	0	0	0	0	0	0	0	0	0	0	0	0	0	0	0	0	0	0	26565.6	155853	490149	821614	545095	227216	107485	77679.2	28919.1	0	0
P20020	58323.7	148311	201486	245326	251756	277061	275341	235011	187979	222586	209024	185766	152537	133337	129909	116570	102679	99321.7	89449.6	72065.7	68575.1	58853.3	51830.3	42792.4	30865.3	24093.8	11784	5188.39	4808.94	5175.93	0	0	0	0	0	0	0	0	0	0	0	0	0	0	0	0	0	0	0
P20042	42764.7	74170.8	86399.2	68773.1	50853	37583.2	37695.7	19158.1	11678.6	11368.8	13330.2	0	0	0	10952.9	26656.5	32023.9	39910.5	43533.2	48546.3	11043.2	8934.12	8019.07	10932.9	16217.6	0	0	6652.73	13489.5	40708	49267	55333.8	67953	79072.1	78717.1	65903.7	42900	32552.6	32596.9	32019.1	0	0	0	0	0	0	0	0	0
P20073	0	0	0	0	0	0	0	0	0	0	0	0	0	0	0	0	0	0	0	0	0	0	0	0	0	0	0	0	0	0	0	0	0	0	0	0	0	0	0	0	0	0	0	45446.5	394818	1.90642e+06	4.31266e+06	4.14674e+06	2.08399e+06
P20248	0	0	0	0	0	0	0	0	0	0	0	0	0	0	0	0	0	0	0	0	0	0	0	0	0	0	0	21413.7	75078.7	56419.1	78718.6	100638	113930	179170	183377	165282	140611	147188	138570	133096	130878	18276.2	0	0	0	0	0	0	0
P20290	0	0	0	0	0	0	0	0	0	0	0	0	0	0	0	0	0	0	0	0	0	0	0	0	3953.68	11141.2	17240.1	25578.4	22277.9	19244.8	17252.1	46351.8	60371.3	57279.7	44300.5	40065.8	86742.3	366560	1.40768e+06	2.7308e+06	2.93463e+06	1.89598e+06	780781	377120	250498	182425	146581	62609.1	38050.5
P20338	11248.7	35107.7	52662.9	70083.8	76521.4	89675.1	106167	125943	148738	171706	163639	173314	166853	158336	157371	148254	136136	115543	100282	91534.6	86621.1	80546.6	67510.6	45641.6	35331.2	15705.6	6845.21	0	0	0	0	0	0	0	0	0	0	0	0	0	0	0	0	0	0	0	0	0	0
P20339	58579	113625	144836	240603	247796	308088	346462	321780	346747	385562	383870	410298	357234	416163	399241	328430	289981	210966	183261	163428	172582	147894	116866	131402	102055	76911.4	57656.1	51825.1	33091.4	37612.9	44045.8	43691	32757.3	26909.9	24870.9	25932.1	18399	13990	8839.45	7054.87	0	0	0	0	21379.6	118899	163190	142158	60925.5
P20340	112075	224122	321462	417959	468951	566267	633799	643759	613892	683304	666290	630446	560628	511383	521302	445445	359824	358518	288312	206609	195512	159770	149032	109644	106779	109814	51839	59357.7	68296.7	57023.8	53783.4	45779.9	40576.8	28271.4	19070	9471.08	6012.2	0	0	0	0	0	0	51604	55693.3	54236.5	29407.4	12343.8	12366.4
P20585	0	0	0	0	0	0	0	0	0	0	0	0	0	0	0	0	0	0	0	0	0	0	0	0	0	0	0	0	0	0	52816.4	138713	174887	178535	170915	132539	40544	29887.2	21523.8	0	0	0	0	0	0	0	0	0	0
P20618	75511	161829	205527	237383	248440	298732	391368	337188	278414	468866	621564	789107	533621	364200	258689	192201	183727	150760	180212	222731	377111	1.26063e+06	2.55475e+06	6.28421e+06	4.76078e+06	2.04512e+06	708440	318990	256739	238277	234548	216170	137151	88078.4	58012	51368.5	63290	16906.9	17411.5	18256.8	11654.4	0	0	0	0	0	0	0	0
P20645	90671.9	201417	291758	445538	555375	687193	738517	688637	672664	679485	718973	681162	597254	534101	493996	454165	381604	340168	309129	241171	223200	195233	185315	133898	128033	109753	88995.6	90528.3	89216.1	82633.2	72293.8	66910.7	40345.8	39873.5	35184.8	10104.8	9460.25	0	0	0	0	0	0	0	0	0	0	0	0
P20674	309447	534101	777234	862134	897970	972953	925753	823065	784222	812528	859854	881482	815832	778102	779682	743251	648814	590167	503595	418303	442668	392318	343897	242258	236770	191324	220087	217273	129332	120813	109749	65772.6	80323.6	56453.8	44472.1	45390.1	47023.8	46641.2	43405.5	40801.8	44146.5	51737.6	25867.7	16094.4	16413.4	14735	48358	77848	181363
P20700	46661.6	70729.1	97049.1	106106	116587	121653	117254	102064	88983.8	92976.7	87233.9	94577.1	94897.2	80726.9	71570.4	69372.2	77539.9	76258.8	70043.5	41388	30382.6	19907.7	4268.16	0	0	0	0	0	16297.9	55600.7	86450.7	56626.6	25268.1	0	0	0	0	0	0	0	0	0	0	0	0	0	0	0	0
P20810	8972.31	24376.9	37501.1	42451.3	72853.7	75229.4	95267.2	141409	166424	210710	227725	200400	142999	144827	116483	107384	140062	270869	536258	1.10302e+06	2.42778e+06	3.47452e+06	3.14301e+06	2.31435e+06	1.17376e+06	810193	580850	599266	740868	575557	339310	198971	184510	315744	417025	317883	114655	63684.9	38779.2	38883.2	30730.3	22218.3	22554.5	22474.4	7551.08	0	0	0	0
P20839	74522.5	100866	140595	141300	145611	150771	149372	150206	150958	152882	173866	184681	181938	178990	184747	174566	187100	203105	217453	197838	209488	231295	241346	255317	253505	251542	241011	226595	273537	342735	360973	329668	294315	327547	353242	299956	181152	85169.5	46602.6	19308.2	17171.2	5126.26	3484.1	4651.24	6422.34	6567.81	5005.48	5345.02	0
P20908	207434	168666	117927	109464	92672.3	83025.3	73936.3	57723.7	39745.4	39109.5	35462.5	29109.1	27429.2	27076.9	23846.2	24811.8	21429.4	18746.6	16629	12113	10296.2	0	0	0	0	0	0	0	0	0	0	0	0	0	0	0	0	0	0	0	0	0	0	0	0	0	0	0	0
P20936	0	0	0	0	0	0	0	0	0	0	0	0	0	0	0	0	0	0	0	0	0	0	0	0	0	0	0	0	0	0	0	0	4058.53	44114.4	140313	246073	267298	169060	61047.2	21571.4	8669.3	0	0	0	0	0	0	0	0
P20962	0	0	0	0	0	0	0	0	0	0	0	0	0	0	0	0	0	0	0	0	0	0	0	0	0	0	0	0	12268.5	40529.3	106459	179703	164984	92210.5	58668.9	64213.4	37689	26560.9	19417.5	5356.63	13344.2	74929.1	998802	7.30479e+06	2.31523e+07	2.04783e+07	6.08873e+06	1.32799e+06	813723
P21266	0	0	0	0	0	0	0	0	0	0	0	0	0	0	0	0	0	0	0	0	0	0	0	0	0	0	0	0	0	0	4852.24	5487.74	4907.66	11259	9955.84	29489.1	15747.8	15683.4	14336	11477.4	6929.65	8527.47	7766.38	96916.5	506797	3.01175e+06	6.97769e+06	1.22763e+07	7.66561e+06
P21281	45279.9	70413.6	75336.3	82693.5	71106	62674.5	55644.9	25019.5	19469.8	8110.93	4349.48	0	0	0	0	0	0	7895.4	13252.6	17533.6	26613.7	33130.3	47173.8	42288.7	91628.9	210084	388474	599954	757095	844673	671901	591219	466674	313561	234361	227135	243065	200351	112139	63305.4	27632.5	31482	36784.3	40982.7	51832.8	44819.7	24229.7	8395.98	0
P21283	4980.49	7479.67	5466.12	4224.21	4298.76	0	0	0	0	0	0	0	0	0	0	0	0	0	0	0	0	0	0	0	36782.2	111237	165801	198681	201832	154082	149663	213611	224048	227786	232396	213755	145939	99774.7	81660.7	68427.9	64362.6	43232.6	26923.4	27137.8	39345.9	49663.4	41604.5	14292.8	0
P21291	0	0	0	0	0	0	0	0	0	0	0	0	0	0	0	0	0	0	0	0	0	0	0	0	0	0	0	0	0	0	0	0	0	0	0	15505.2	112525	217992	250926	195778	103019	10379.3	4380.94	3297.02	4095.04	10228.3	90235.2	636032	2.69631e+06
P21333	685435	1.30927e+06	1.84972e+06	2.26881e+06	2.1398e+06	3.4777e+06	1.46382e+07	2.62519e+07	3.33471e+07	2.51623e+07	1.0213e+07	4.96554e+06	2.82979e+06	2.70457e+06	2.96561e+06	2.73188e+06	2.785e+06	2.36758e+06	1.66168e+06	1.55993e+06	1.99771e+06	1.53851e+06	756911	586394	465067	409506	357136	277504	373258	350135	301860	227743	152118	143280	122455	119894	126138	129878	117813	109556	119368	135447	85028.6	101703	83737.5	30481.7	38884.6	25708.4	21003.7
P21359	25223.1	51940.9	65568.6	55933	46894.2	60378.3	65944	58209.6	20012.7	16277.6	18631.8	11231.3	9435.4	12284.9	9768.41	8874.52	9447.7	7458.17	16296.5	20418.3	24320.6	36044.6	28389.1	9767.47	4244.76	0	0	0	0	0	0	0	0	0	0	0	0	0	0	0	0	0	0	0	0	0	0	0	0
P21397	0	0	0	0	0	0	0	0	0	0	0	0	0	0	0	0	0	0	0	0	0	0	0	0	0	0	0	0	0	0	0	0	0	0	0	0	0	0	0	0	0	0	0	0	0	0	0	0	0
P21399	0	0	0	0	0	0	0	0	0	0	0	0	0	0	0	0	0	0	0	0	0	0	0	0	0	0	0	0	0	0	0	0	0	0	0	0	0	0	0	0	6153.45	77549.1	343214	1.19944e+06	2.79609e+06	3.68673e+06	1.65088e+06	458424	156288
P21580	0	0	0	0	0	0	0	0	0	0	0	0	0	0	0	0	0	0	0	0	0	0	0	0	0	0	0	0	0	0	0	0	0	6657.21	25092.7	40443.3	57487.3	76227.8	86676.2	58644.5	31639.4	17607.1	31055.8	0	0	0	0	0	0
P21796	436099	729914	1.0347e+06	1.26671e+06	1.48073e+06	1.52842e+06	1.45455e+06	1.22094e+06	1.08114e+06	1.07404e+06	995520	930600	816239	702690	599815	531844	442123	360227	288436	226175	188108	142679	118692	90791.3	86081.7	58518.2	44709	35526.4	30144.1	39095.2	38916	37924.5	31894.9	29592.4	35209.4	25346.1	19294.8	11969	7923.1	6432.66	7806.84	0	0	0	0	0	0	0	0
P21912	90228.9	186307	338592	480946	575375	717677	784205	713663	658201	719663	765573	730016	649016	541807	492302	434551	365237	290786	243441	214374	183045	165041	145779	116202	89725.4	78380.7	60596.9	47331.7	51242.2	48470.8	64496.7	56264.1	48898.3	55555.1	50743.5	47812.2	55272.1	55470.4	67998.3	69280.8	55110.2	68152	68553	97174.5	239083	269279	181867	115721	52628.5
P21926	6112.29	38766.4	78612.4	102701	120346	142135	250654	255045	190876	243019	239664	272868	227769	197679	168355	175937	153256	124873	156686	119397	118366	98371.6	91291	70414.2	52724.3	37488.7	32110.4	19698.8	19759.4	7897.9	8938.98	0	0	0	0	0	0	0	0	0	0	0	0	0	0	0	0	0	0
P21953	0	0	0	0	0	0	0	0	0	0	0	0	0	0	0	0	0	0	0	0	0	0	0	0	0	0	0	0	0	0	6869.42	11090.7	10780.4	23394.9	28146.7	67063.3	136802	254055	422158	511995	468724	230734	73778.5	31498.2	20609.2	11295.3	0	0	0
P21964	43012	86842	140535	201307	321233	376169	361442	366474	374770	429415	542538	577311	597431	538774	536479	491186	433845	360089	295847	294823	277904	209552	152749	151073	147816	135526	120203	76954.2	76202.6	73261.1	60484.6	55659.4	50504.6	53814	48723.4	47245.4	22990.5	13082.1	8146.42	6956.13	6867.78	0	0	0	0	1868.58	1298.36	29291.8	124875
P21980	126589	97741.4	34351.6	0	0	0	0	0	0	0	0	0	0	0	0	0	0	0	0	0	0	0	0	0	0	0	0	0	0	0	0	0	0	0	0	0	0	0	0	26934.2	208814	935731	2.25067e+06	2.79915e+06	1.58656e+06	595857	148798	90924.8	13277.8
P22033	0	0	0	0	0	0	0	5475.62	5067.57	4548.49	5259.73	4800.34	8962.11	9921.64	10441.6	19251.8	29735.9	29351.5	26214.9	27098	26476.4	26665	21702.6	17975	15712.9	11354.2	6112.6	4999.04	7680.51	12486.3	16092.8	17817.8	24972.7	36051.1	43507.5	91821.3	334899	841628	1.06321e+06	756985	342283	149519	72999.5	42164.5	29547.8	15863.3	2208.26	0	0
P22059	0	0	26179.6	50528	84093.5	108344	139334	167471	158242	179622	210619	256107	263330	257522	259766	261579	229689	188906	175052	146289	142526	107557	80204.7	61069.9	46453.6	46999.5	50283.2	46829.3	51385	38139.8	70564.2	177948	404493	526694	360607	141449	43620.6	31379.8	0	0	0	0	0	0	0	0	0	0	0
P22061	1202.72	14721.2	19712.2	34932.7	32869.3	34598.5	33394.7	30332.5	33904.4	44083.3	49325.8	113680	96920.2	33523.4	31872.4	42979.2	33674.9	39824	20869.2	22084	21149.6	28091.8	16385.2	12938.9	18811.6	37357.3	51196.4	42097.4	29443.3	26387.2	16855.7	17522	20748.5	8464.76	0	23026	24491.9	25506.7	20038.8	18654.9	15705	12492.5	17961.3	9496.94	7991.09	31587.3	32607.5	40895.8	161577
P22087	0	0	0	0	0	0	0	0	0	0	0	0	0	0	0	0	0	0	0	0	0	0	0	0	0	0	0	0	0	0	0	0	0	0	0	0	0	0	0	0	0	0	0	0	0	0	0	0	0
P22102	10164.9	17946.8	28377.3	29865.3	33021	37486.2	40079.8	25690.2	27454.6	24430.5	42213.6	43303.9	60289.3	98089.2	108013	78930.6	81980.5	75778.6	76893.7	70408.9	76011.8	88261.9	111651	149639	177398	149682	131975	141710	230985	288943	781394	3.00254e+06	5.47977e+06	5.70884e+06	2.32476e+06	724894	335031	281613	191638	143930	118649	69418	31769.7	30799.1	30915.6	59545.7	194959	787097	1.29215e+06
P22234	40320.5	69210.5	90909	86004.9	81869.9	94176.1	101496	97378.1	93479	99724.2	100671	97414.1	102978	89677.3	93240.9	92336.2	108442	87901.9	89921.1	107419	115627	129690	161639	199996	353084	495711	708672	1.71933e+06	6.62667e+06	1.40602e+07	1.61608e+07	9.22785e+06	3.11431e+06	1.10806e+06	573332	342329	265340	228376	196944	192357	196929	291058	241848	163664	97739.7	80008.6	56190.2	46289.7	37677
P22307	0	0	0	0	0	0	0	0	0	0	0	0	0	0	0	0	0	0	0	0	0	0	0	0	0	0	0	0	0	0	0	0	0	0	0	0	0	0	0	0	0	0	0	20070.2	60979.6	81381.6	81744.9	122346	159398
P22314	0	0	0	0	0	0	0	0	0	0	0	0	5267.4	9014.32	8946.77	9215.12	27120.2	12565.4	8999.37	10210.2	13065.7	10373.8	0	3678.25	4484.28	5384.04	25991.2	59878.1	63210.4	69513.5	62294.7	85164.7	109253	124425	118466	153029	640639	3.00742e+06	8.64826e+06	1.43282e+07	1.91171e+07	1.704e+07	7.94203e+06	2.44455e+06	1.01049e+06	742041	489067	409345	275399
P22392	0	0	0	0	0	0	0	0	0	3797.07	3581.5	6055.23	0	0	0	0	0	0	0	0	0	0	0	0	0	0	0	0	0	0	0	0	0	0	0	0	0	0	0	0	0	84269.1	965742	2.80064e+06	5.46752e+06	4.32533e+06	1.99626e+06	239870	134958
P22570	0	0	0	0	0	0	0	0	0	0	0	0	0	0	0	0	0	0	0	0	0	0	0	0	0	0	8836.26	14586.4	16562.8	14064.4	4156.52	0	0	0	0	0	0	0	0	0	0	0	0	0	0	101840	282288	642106	891704
P22626	65961.9	205442	323696	335268	254627	217619	224575	204318	182009	204490	179240	173711	146845	106068	94750.3	95682.8	81883.4	75201.3	77322.2	75509	81704	119106	153736	147585	120616	133014	106084	109597	135652	203693	196089	140203	151228	155859	163143	158632	188216	198077	206562	205177	222700	258191	195027	151059	156058	183039	276423	311247	393751
P22670	0	0	0	4691.78	5856.51	7481.28	5816.66	4816	0	0	0	0	0	0	0	19424.2	45614.2	80405.9	92921.4	82751.5	80020.1	70624.3	67087.6	60707.8	57321.7	52706.4	26035.2	24449.1	10129.2	12744.2	11472.9	6446.88	9821.68	8134.84	11941.2	9869.71	0	0	0	0	0	0	0	0	0	0	0	0	0
P22681	0	0	0	0	0	0	0	0	0	0	0	0	0	0	0	0	0	0	0	0	0	0	0	0	7952.1	13860.9	19035.3	35248.9	53790.9	98354.4	133229	152527	123996	104659	78298.8	63488.8	44959	28692.8	0	0	0	0	0	0	0	0	0	0	0
P22692	0	0	0	0	0	0	0	0	0	0	0	0	0	0	0	0	0	0	0	0	0	0	0	0	0	0	0	0	0	0	0	0	0	0	0	0	0	0	0	0	0	0	0	0	0	19202.6	55158.8	104554	108848
P22694	28913.4	31265	27353.2	29795.9	24342.8	27294.5	25946.8	19128.7	17669.2	21579.7	27508.2	5920.38	5058.92	3571.86	3194.26	2658.23	3004.49	1707.28	2308.33	1755.84	1510.71	1341.07	1319.33	1572.99	1906.67	1683.61	3076.47	1839.21	2414.24	2694.81	15538.1	21281.9	49344.9	91682.6	206877	341103	316603	195709	62847.6	20279.5	22787.5	29907.6	25929.1	30359.9	10177.9	11442.6	13046.7	10896.5	12496.2
P22695	267916	492637	711854	888550	966505	998018	950764	813905	715041	699836	578800	519473	423755	345301	322211	288364	238236	205072	177096	128710	134534	128049	100050	87569.3	94086.6	78905.9	65244.4	46826.7	50986.3	39276.8	42949	34396.5	32093.7	20975.5	11947.1	26337.2	39772	41219.2	43371.8	31288.1	18378.8	22545.3	16648.9	15876.4	26610.4	56850.9	54974	89074.4	99290.5
P22830	0	5453.16	7583.75	28610.1	39194.8	47560.7	70494.9	65390.7	74054.2	85099.2	102275	124478	125344	127578	110576	118971	108668	93117.1	82772.9	56221.1	57067.4	47615.7	41509.4	41516.6	40465.7	36354.7	26530.3	15086.7	12939.1	14717.2	11995.9	4643.35	5567.66	5028.24	4289.02	4825.54	6630.59	5066.48	7001.72	0	0	0	0	7792.21	9567.34	16400.6	106857	205672	191294
P23142	1877.37	6059.28	6274.2	5597.85	0	0	0	0	0	0	0	0	0	0	0	0	0	0	0	0	11829.3	7982.17	6504.63	9974.6	20282.8	19726.8	36890	42480.7	54279.3	84205.4	107233	144120	187648	253971	280096	251178	193724	137409	91779.6	67551.3	60713.4	38986.6	7018.3	5374.1	0	0	0	0	0
P23193	0	0	0	0	0	0	0	0	0	0	0	0	0	0	0	0	0	0	0	0	0	0	4611.43	4234.39	2451.94	0	0	0	0	0	0	0	9630.98	11456	11618.9	17271.1	18007.9	15001.4	14093.7	16546.3	20572.2	28096.7	132649	554895	1.45627e+06	2.00315e+06	1.07658e+06	520568	186871
P23229	148002	305226	505368	572040	602480	633679	621023	558223	493979	496783	423577	436721	352089	294424	276378	219436	211934	149834	116748	102268	81775	93956.2	98988.9	36195	39084.2	31395.8	14253.5	0	0	0	0	0	0	0	0	0	0	0	0	0	0	0	0	0	0	0	0	0	0
P23246	0	0	0	0	0	0	0	0	0	0	0	0	0	0	0	0	0	0	0	0	0	0	0	0	0	0	0	0	0	0	0	0	0	0	0	0	0	0	0	0	0	0	0	0	0	0	0	0	0
P23284	0	0	0	0	0	0	0	0	0	0	0	0	0	0	0	0	0	0	0	0	0	0	0	0	0	0	0	0	0	0	0	0	0	0	0	0	0	0	0	0	0	0	0	0	0	0	0	0	0
P23368	0	0	0	0	0	0	0	0	0	0	0	0	0	0	0	0	0	0	0	0	2355.13	2679.22	7509.39	8157.58	14544.9	0	0	0	0	0	0	26508.6	122467	380172	655708	560675	317728	292245	616942	1.31143e+06	1.48017e+06	805686	242444	97628.1	49495.8	59960.5	60226	42966.2	24069.7
P23381	0	1643.94	3495.98	4137.49	0	0	0	0	0	4352.18	3247.87	3199.68	2928.35	8058.78	2602.91	2613.16	2519.77	2277.55	1725.11	1825.48	2246.26	2893.47	3506.05	3182.93	3046.23	6705.32	7858.81	9666.45	11681.3	21058.5	38234.4	73329	77119.3	61101	47759.6	68079.1	378719	1.59793e+06	3.09041e+06	3.50884e+06	2.20933e+06	948676	359619	255192	111005	96212.8	61865.7	24647.8	15869.9
P23396	535387	1.19604e+06	1.58277e+06	1.62167e+06	1.46404e+06	1.51016e+06	1.84484e+06	1.92802e+06	2.09676e+06	2.93788e+06	2.83944e+06	2.92598e+06	2.11681e+06	1.3346e+06	861281	575732	456619	384353	320858	319923	340196	287536	199741	196876	196429	176994	168482	149023	163627	179609	182547	179453	187624	201249	210331	217706	220848	161263	170535	251042	307453	233994	159834	78396.6	81514.5	56131.6	36933.8	58488.4	47854.8
P23434	0	0	0	0	0	0	0	0	0	0	0	0	0	0	0	0	0	0	0	0	0	0	0	0	0	0	0	0	0	0	0	0	0	0	0	0	0	0	0	0	0	0	0	0	0	0	0	0	0
P23443	0	0	0	0	0	0	0	0	0	0	0	0	0	0	0	0	0	0	0	0	0	0	0	0	0	0	0	0	0	0	0	0	0	0	0	0	0	0	0	54263.2	209620	273428	295764	89402.3	31077.7	0	0	0	0
P23497	0	0	0	0	0	0	0	0	0	0	0	0	0	0	0	0	0	0	0	0	0	0	0	0	0	0	0	0	0	0	0	0	0	0	0	0	0	0	0	0	0	0	0	0	0	0	0	0	0
P23508	0	0	0	6854.01	4739.72	4425.54	0	0	6328.29	10208.2	13380.2	14315.5	13648.4	14022.1	6308.6	7131.3	13923.5	13213.8	11622	15213.3	19718.3	48605.7	64948.1	69066.1	69860.1	33595.7	22466.7	0	0	0	0	0	0	0	0	0	0	0	0	0	0	0	0	0	0	0	0	0	0
P23526	0	0	0	0	0	0	0	0	0	0	0	6561.15	10862.1	9358.85	0	10400.9	81423.4	91071.6	113042	104431	80414.6	55255.1	44554.6	56412.9	142263	407982	909935	1.38969e+06	249320	75029.3	46454.1	32992.7	23703.1	16851.2	25841.5	41596.7	198319	834875	4.378e+06	1.25965e+07	1.56987e+07	9.69331e+06	2.66675e+06	983031	607718	464354	310877	297886	225823
P23528	3129.34	4530.25	9393.81	19010.8	22121.9	20587	23933.4	24804.1	40287.2	32858.4	30460.4	33504.7	39658.3	44575.1	42873.6	50479.9	51251.8	20554.5	15653.1	17959.4	26714	28749.7	33309.6	29756	25179.6	20461.6	23843.2	27862.7	48792.6	28488.8	18607.8	19308.1	23808.4	34575.2	57135.8	102485	41475.3	53113.9	59641	110289	171571	116688	70515.2	108541	285930	2.15172e+06	6.20667e+06	1.32319e+07	1.32033e+07
P23588	0	0	0	0	0	0	0	0	0	0	0	0	0	0	0	0	0	0	689.911	1009.21	3425.73	2629.08	4418.02	5526.53	6565.61	35678.6	74247.5	125439	158854	197559	335684	1.05857e+06	2.37981e+06	3.62129e+06	2.589e+06	1.19165e+06	518239	339803	233906	175322	126005	107347	70111.8	53056.1	39362.6	24406.9	12851.4	12955.8	9494.11
P23610	0	0	0	0	0	0	0	0	3145.64	4436.68	24920.8	38263.8	38556.7	33201.8	51698.8	65721.4	79606.6	66733.5	65339.2	55174	58915.6	58210.1	63569.6	69100	66589.4	94904.6	166775	180743	148752	68464.8	23527.7	6076.44	0	0	0	0	0	0	0	0	0	0	0	0	0	0	0	0	0
P23634	55002.5	120699	173480	226600	233275	235669	248343	219780	192451	202376	178621	164496	136739	126479	118312	110099	94981.9	91478.1	78106.8	61362.5	53146.2	40099	12605.5	12742.5	10211.5	9260.16	3061.72	0	0	0	0	0	0	0	0	0	0	0	0	0	0	0	0	0	0	0	0	0	0
P23743	0	0	0	0	0	0	0	0	0	0	0	0	0	0	0	0	0	0	0	0	0	0	0	0	0	0	0	0	0	0	0	0	0	0	0	0	0	0	0	0	0	0	0	0	0	0	0	0	0
P23786	2803.51	8392.57	20054.9	55040.5	56658.7	76535.7	143943	180731	196425	224672	216567	231742	240353	243171	230834	206950	187773	157452	140610	133149	128267	135614	129616	110503	110752	97562.4	84641.6	77252.8	77550.8	62796.4	49908.4	47911.9	47465	37656.6	17420.5	5517.15	7658.99	0	0	0	0	0	0	0	0	0	0	0	0
P23919	0	0	0	0	0	0	0	0	0	0	0	0	0	0	0	0	0	0	0	0	0	0	0	0	0	0	0	0	0	14492.6	25339	34859.4	47010.7	56806.3	60208.4	48427.2	55277.5	57123.7	124191	192111	239644	260184	260634	312241	360328	431200	460389	439319	563553
P23921	0	0	0	7385.15	6210.57	8141.44	6548.66	7332.11	9630.1	6791.24	11040.8	5660.34	6499.34	5445.55	0	0	12683.1	11084.9	10011.5	0	0	0	0	0	0	0	0	9066.48	11387.8	24190.4	38703.8	47141.2	49762.3	76637	91111.2	135353	166181	217769	201069	185722	122539	118811	591567	2.97186e+06	5.88543e+06	7.03227e+06	3.30354e+06	1.26786e+06	616439
P24386	0	0	0	0	0	0	0	0	0	12504	14991.5	14272.8	12672.3	0	0	0	0	0	0	0	0	0	0	0	0	0	0	17067.3	18737.1	43001.8	61601.3	65740.8	70342.7	60706.7	54348.8	56435	131050	229145	288303	254570	151757	0	0	0	0	0	0	0	0
P24534	234646	415988	416812	441438	444944	526607	604092	626152	775473	1.3085e+06	3.05092e+06	7.97622e+06	1.25619e+07	1.62801e+07	1.68475e+07	1.52423e+07	1.03963e+07	6.91736e+06	4.05313e+06	2.63901e+06	2.07451e+06	1.62719e+06	1.6937e+06	2.12042e+06	2.32276e+06	2.23188e+06	2.49254e+06	2.38835e+06	1.88001e+06	1.42014e+06	1.31754e+06	1.39866e+06	1.41064e+06	1.77428e+06	2.28058e+06	2.0401e+06	1.16137e+06	488600	258972	191975	170239	89663.7	74223.1	74207.9	106467	107968	75627.7	71821.9	57844.5
P24539	471299	1.01687e+06	1.22027e+06	1.76509e+06	1.57114e+06	1.64918e+06	1.61286e+06	1.22191e+06	1.03588e+06	999709	802370	752022	624325	559555	471972	426690	371756	317736	264337	200295	182565	169837	117394	115656	116525	96556.9	69087.9	63316.8	39670.3	28562.1	30813.5	27841.2	22601.8	20363.4	19722	14677.9	11654.1	15777.7	16011.7	5104.89	0	0	0	0	0	0	0	0	0
P24666	7672.58	12617	13094.1	8631.18	6785.28	7054.78	0	0	6664.68	6358.8	6455.01	0	0	0	0	0	0	0	0	0	0	0	0	0	0	0	0	0	0	0	0	0	0	0	0	0	0	0	0	0	0	0	0	0	0	0	0	0	5544.33
P24752	9134.75	19393.7	24894.9	25089.6	30606.7	29524.7	52203.8	57842.2	55659.3	51874.6	52030.2	48845.4	47173.9	43616.4	53139.8	66827.4	72481.9	70692.6	66803.5	61497.1	73919.6	67047.5	60049.2	56892.2	60978.6	37162.5	33015.8	32742.6	58080.3	66425.8	53336.6	49747.5	50505.9	54627.4	57390.1	63537.6	55891.6	88471.1	279331	1.11992e+06	3.01985e+06	3.79205e+06	2.06032e+06	1.22934e+06	1.09335e+06	1.73219e+06	2.07986e+06	1.65895e+06	701496
P24821	0	0	0	0	0	0	0	0	0	0	0	0	0	0	0	0	0	0	0	0	0	0	0	0	0	0	0	0	0	0	0	0	0	0	0	0	0	0	0	0	0	0	0	0	0	0	0	0	0
P24844	118947	132015	114770	104860	94190.5	93547.5	81691.3	73331.4	73319	82862.2	124291	488053	2.00037e+06	3.7491e+06	2.87892e+06	1.11498e+06	344751	142250	92339.9	64920.5	51028.5	34414.9	23242	11542.4	8057.53	9329.64	0	0	0	0	0	0	0	0	0	0	0	0	0	0	0	0	0	0	0	0	0	20182.9	17299.1
P24928	6241.92	8672.31	18216.8	24901	19845.6	18616.2	25360.1	22678.2	23697.3	30433.9	33921.4	27892.7	19930.2	12542.5	26641.1	37112.5	55938.4	91060.1	138930	166972	173542	169792	137464	85475.5	59730.9	35057.9	16315.9	8721.01	0	0	0	0	0	0	0	0	0	0	0	0	0	0	0	0	0	0	0	0	0
P24941	9429.01	11626.5	19076.8	21597.5	38417.9	41680.7	39834.2	35732.9	38802.6	41586	40713.7	49735.7	48168.6	47023.6	45161.1	43210.7	45910.5	51354.5	51193.6	45476.2	46590.8	45483.8	44664.7	62297.1	61859.3	72972.5	100142	131373	163394	172194	171338	200882	252358	342020	339259	328699	336257	376224	388128	337534	244664	196697	182104	158852	120663	100291	88418	102441	225443
P25098	0	0	0	0	0	0	0	0	0	0	0	0	36767.5	44674.5	40651.7	28071.8	21605.8	9444.74	0	0	0	0	0	0	0	0	0	0	0	0	0	10875.9	10046.8	7876.36	0	0	0	0	0	0	39296.9	191393	342189	305567	158641	32587.5	6436.82	0	0
P25106	19131.8	37292.2	54338.7	56764.5	54501.5	51254.4	53756.5	51275.1	50566.6	46453.1	41779.5	39835.4	41429.7	32476.6	28066.7	22215.6	13643.1	9821.14	8332.42	7176.48	5267.52	0	0	0	0	0	0	0	0	0	0	0	0	0	0	0	0	0	0	0	0	0	0	0	0	0	0	0	0
P25205	15945.4	26380.7	37132.3	38910.7	40974.5	42572.9	43734.3	42729.7	41433.4	44036.8	43951.6	44641.1	40151.3	40481.6	38577	32338.8	33592.7	36474.2	39104.6	34882.6	32055.2	33942.8	44194.4	68386.5	180314	456710	804015	733067	563859	380167	342970	372080	417143	549007	669557	855323	1.12591e+06	1.11691e+06	1.07072e+06	1.10219e+06	899152	423492	154410	95608.4	79106.5	78381.2	33797.7	36844.7	48288.7
P25208	0	0	0	0	0	0	0	0	0	0	0	0	0	0	0	0	0	0	0	0	0	0	1661.27	6507.19	13967.2	42801.2	61995.4	73735.7	79104.7	91510.2	107134	150222	213674	301722	248313	136318	65767	33613.7	20387.2	15547	11175.3	6886.17	5621.2	5217.56	4758.5	0	0	0	0
P25325	141676	153419	123159	118584	105646	147384	234877	305849	93059.7	27998.7	34733.9	54084.3	29168.2	21905.8	18939.8	8694.76	7630.51	6022.11	5371.93	0	0	0	0	0	0	0	0	0	0	0	0	0	0	0	0	0	0	0	0	0	0	0	0	0	0	44328.8	168771	483693	873974
P25398	302890	672890	1.16913e+06	1.31963e+06	1.54335e+06	1.90774e+06	2.48641e+06	2.73395e+06	2.7353e+06	3.27756e+06	2.6081e+06	2.11406e+06	1.60056e+06	1.01846e+06	676129	394752	288402	214989	194205	171766	139860	138305	116473	102318	222371	119619	122258	109584	123834	106962	122472	112397	97913.6	108051	113613	109123	117566	348712	145788	148802	191155	555422	388750	269878	285253	407140	358723	541405	673601
P25440	0	0	0	0	0	0	0	0	0	0	0	0	0	0	0	0	0	0	0	0	0	0	0	0	0	0	0	0	0	0	0	0	0	0	0	0	0	0	0	0	0	0	0	0	0	0	0	0	0
P25445	7467.3	18256.9	30206.7	43674.7	44606.3	51793.1	56814.5	51754.7	49764.8	68146.1	56530.4	57755.3	49920.5	48727.8	46006	39814.2	38013.6	34997.9	28138.6	21548	21049.5	22302.5	19911.8	14258.6	14602.7	8930.5	0	0	0	0	3781.28	8813.24	8967.43	8373.24	4931.25	9623.39	16534	25844.1	29421.4	11963.9	2345.33	1269.68	0	0	0	0	0	0	0
P25490	0	0	0	0	0	0	0	0	0	0	0	0	0	0	0	0	0	0	0	0	0	0	0	0	0	0	0	0	0	0	0	0	0	0	0	0	0	0	0	0	0	0	0	0	0	0	0	0	0
P25685	24831.4	39356.2	42428.6	40021.2	34836.1	26138.9	35407.2	26743.6	29627.7	33149.7	33798.4	31117.4	31845.6	27006.3	27091.2	27065.8	32315.8	27218.5	25410.6	25523.6	29968.6	21570.4	22898.6	18962.3	13129.1	2702.02	8123.44	4898.16	29801.4	78866.3	154147	234438	209999	131582	117368	111392	91974.2	133072	225245	648420	1.53726e+06	2.67965e+06	2.13674e+06	1.10758e+06	573670	349203	195247	125959	101292
P25686	10024.2	23581.3	32095	53890.9	51699.6	55127	60264.5	50187.6	51180.6	51249	46290.8	48091.8	43493.1	42072.7	36556.4	34708.3	38898	30791	27328.5	24839.4	18445.4	9958.59	9431.22	7205.08	0	0	0	0	0	0	0	5191.42	2369.54	5370.41	5461.65	4621.53	6736.14	5453.81	6342.23	0	0	0	0	0	15776.3	9149.34	16373.1	0	0
P25705	4.7234e+06	1.10401e+07	1.63346e+07	1.85686e+07	1.93902e+07	1.91238e+07	1.8248e+07	1.47517e+07	1.35508e+07	1.29051e+07	1.2563e+07	1.07817e+07	9.01487e+06	7.13425e+06	6.17808e+06	5.42979e+06	4.54197e+06	3.78038e+06	3.0506e+06	2.65965e+06	2.48638e+06	2.13275e+06	1.94085e+06	1.6424e+06	1.62307e+06	1.58888e+06	1.51884e+06	1.35111e+06	1.33896e+06	1.27192e+06	1.17369e+06	1.08616e+06	991102	1.00692e+06	941338	859776	819601	840778	921063	1.05634e+06	1.18267e+06	1.23118e+06	1.02107e+06	1.07852e+06	1.36073e+06	1.93331e+06	1.32958e+06	710483	457213
P25774	0	0	0	0	0	0	0	0	0	0	0	0	0	0	0	0	0	0	0	0	0	0	0	0	0	0	0	0	0	0	0	0	0	0	0	0	0	0	0	0	0	0	0	0	0	0	0	0	0
P25786	73639	164251	247983	311159	354369	406843	496280	376784	381563	633256	819583	1.03694e+06	781343	504812	327923	220640	204063	188352	209232	265644	475458	1.40586e+06	3.81132e+06	6.9046e+06	5.8089e+06	2.75963e+06	919480	350336	266782	256494	313335	347620	266893	221836	196850	154199	110295	83903.2	67990.4	60222.2	42891.6	35980.7	38618.5	37593.2	37932.7	66489.1	95913.3	131607	199691
P25787	43833	82018.8	107663	143999	158737	179646	214024	199375	192185	245012	365146	454748	369706	245005	166081	118728	109749	99955.4	107042	130249	235557	609693	1.64734e+06	3.00488e+06	2.29867e+06	1.2661e+06	447485	198982	140775	133791	155017	164052	125819	111359	80653.5	66851.2	41512.4	34955	25974.8	5045.19	5779.98	0	0	0	0	0	0	0	0
P25788	51921.4	100429	149361	183657	202781	247448	299270	279994	257716	401468	537556	608382	450401	289676	230693	150724	138378	129781	154031	174871	307502	870235	2.42269e+06	3.87704e+06	3.24005e+06	1.61416e+06	492790	237337	172547	166643	226076	201367	143257	130679	95107.4	77392	26518.9	26947.6	18011.9	14811.2	14168	10856.8	10590.9	5267.24	6507	0	0	0	0
P25789	80212.2	168235	206700	260860	286433	341884	410301	324905	281250	487005	683422	853041	658756	416032	279444	214536	193702	172772	192030	246993	419828	1.20081e+06	3.25526e+06	6.09059e+06	5.07409e+06	2.48329e+06	844548	337010	270078	270704	319427	335183	265073	227458	197454	167145	245519	450003	459869	313955	210810	163189	93303	68200	60883.9	52997.2	52312.1	84312.9	291171
P26006	153606	337932	643477	820365	790300	825092	828480	717126	650419	610437	547324	482849	408280	336745	306187	254702	227992	172920	140347	118260	98071.7	85437.3	50317.2	37023.3	21119.8	18008.5	15859.3	16554.3	18143.2	18565	16763.9	9336.27	15368.4	27556	29819.1	23825.9	20089.3	17676.9	15407.4	4442.17	3538.41	0	0	0	0	0	0	0	0
P26038	13975.2	32441.6	40330.1	33339.6	31153.3	25771.3	26304.1	27546.8	28332.4	33795.7	29630.4	30350.2	40279.9	35849.7	45264.4	50910.9	98484.7	115549	203651	242647	180381	157677	267449	445736	432692	264901	216287	332088	574565	822997	1.15273e+06	2.25772e+06	3.30257e+06	3.48789e+06	1.40847e+06	430354	221141	216592	817207	4.03063e+06	1.26278e+07	1.93905e+07	1.16082e+07	4.81383e+06	2.10696e+06	1.47494e+06	1.02403e+06	800386	671396
P26196	25664.9	48240.7	70303.1	61321.8	40966.1	37581	38420.8	33846.2	24448	27852.2	24909.2	26423	30143	33212.3	56366.8	68058.8	87208.3	110147	137425	200144	272336	296414	186798	164103	146134	136772	114868	91835.3	127652	169623	189966	193020	206589	259585	297779	301876	240325	228127	202800	177750	152571	116196	94304.5	64886	66556.8	81517.6	72333	66381.5	61494.7
P26358	5463.52	15984.9	24503.3	23743.7	21677.5	27036.8	21082	18692.4	34680.9	30086.5	36131.7	42262.7	30856.5	37046.5	39072	39551.9	30680.5	29412.3	31490.9	50592.1	64425.2	93272.8	104740	139005	213483	258368	291451	328392	393416	351614	276863	197602	138788	120380	76839.7	58274.7	49596.1	31596.1	25540.1	8588.99	0	0	0	0	0	0	0	0	0
P26368	17702.4	24311.8	24286.7	31234.4	31886.3	41366.5	32299.2	37589.2	33750.4	17541.9	30921.4	19797.7	20618.3	28656.6	30343.5	33054.2	31505.7	23248.3	28068.7	27250.8	31124	33788.7	30837.5	15671	18221.6	20035.5	21285.8	27547.5	26141.8	46376.8	51054.6	45796	44391.7	47470.9	60670.6	61108.4	84624.3	122329	152229	145460	72745.5	57372.4	86929.5	173734	190472	158069	62328.7	35118.1	27139.9
P26373	1.48761e+06	3.66253e+06	5.71575e+06	4.82442e+06	2.1645e+06	1.13842e+06	733959	450165	330943	331098	240201	208180	152909	129003	109600	101487	78352.1	72689.6	65465.3	56508.3	54639.6	47822.3	38106.4	31170.4	29493.9	30676.5	12301.8	10201.1	12005.7	12758.2	12385.8	11534.3	10747.9	18327.8	18033.8	19359.3	20468.2	20612.5	12493.2	22287.5	24859.8	20573.5	9006.95	7915.19	3445.74	0	0	0	0
P26374	0	0	0	0	0	0	0	0	0	0	0	0	6753.94	5323.56	6960.97	6781.36	6252.43	5769.63	0	0	0	0	0	0	0	0	0	0	0	0	0	6944.34	16592.4	12439	13904.6	24211.9	150438	302138	321542	364605	246064	81680.5	11058	0	0	0	0	0	0
P26440	0	0	6295.19	11343	10037.3	12312.6	4349.36	4590.19	6911.42	5611.62	6642.7	12435.1	14317.6	14586.8	6757.46	7946.93	4743.51	5073.48	3806	0	0	0	0	0	0	0	0	0	0	0	0	0	0	0	0	0	0	6303.56	140970	666318	1.90776e+06	2.43071e+06	1.35705e+06	454960	200933	158111	108204	63806.2	50185.3
P26447	17125.6	49156	77381.1	82249.9	73407.9	95717.1	112419	79429	75666.9	78354.1	131712	107674	151724	201438	221060	143843	146732	81714.1	84670.5	76312.9	89539.6	82098.5	85824.2	79211.6	69256.2	70659.9	67320.5	67083.4	93931.7	99277	99992.7	85352.6	97118.9	99225.8	99927.6	82381.2	101891	91470.7	90817.5	110987	145909	136642	128988	123381	159251	208112	212814	292760	754476
P26572	6041.42	13186.9	19195.6	38720.2	44596.7	47702.7	48626.2	44120.1	47189.5	46314.5	45166.5	42852.2	34683.1	32802.7	30278.2	26008.2	24621.6	14161.9	6626	0	0	0	0	0	0	0	0	0	0	0	0	0	0	0	0	0	0	0	0	0	0	0	0	0	0	0	0	0	0
P26583	0	0	0	0	0	0	0	0	0	0	0	0	0	0	0	0	0	0	0	0	0	0	0	0	0	0	0	0	0	0	0	0	0	0	0	0	0	0	0	0	0	0	0	0	0	0	28872.6	143732	806644
P26599	108361	218536	315966	331926	304536	248387	205323	202393	192084	148671	113594	98506.3	106990	86675	68535	72783.2	81110	67515	65378	72278.5	78049.4	82478.7	82069	70622.9	89214.4	108784	111134	134084	133033	170046	220440	277924	356164	471063	481724	521793	569535	841389	1.38257e+06	2.05567e+06	2.38222e+06	2.39258e+06	1.07519e+06	590371	331124	267581	137805	90190.6	112867
P26639	16530.7	27814.9	29835	38703.4	38768	33871.8	37006.4	27482.7	25146.2	17525.1	31905.4	32463.6	20363.4	20004.5	12694.8	9409.53	9786.71	5783.34	4462.27	5789.63	2880.88	12066.7	12956.3	25094.1	12706	12854.8	12326.3	26756.9	26439.4	22986.5	25734	52022.9	521281	4.00212e+06	1.21759e+07	1.62164e+07	1.6814e+07	8.9037e+06	2.58358e+06	1.0197e+06	692992	535646	390285	270924	261962	237074	190387	224170	133545
P26640	48185.9	104304	121763	137317	138838	171917	193483	230078	243777	350606	498379	1.02862e+06	1.63832e+06	2.23746e+06	2.58481e+06	2.33254e+06	1.68212e+06	1.05955e+06	575668	378488	266493	213703	190088	226668	280981	192793	147671	123220	98641.4	88491.1	98232.2	90921.8	59353.8	29095.6	26760.1	25039.2	44320.9	136980	170832	213616	190995	101237	41027.7	7802.15	6617.15	9015.71	0	0	0
P26641	279622	464770	478044	484397	455955	562996	681129	711798	838033	1.40162e+06	2.80872e+06	7.6115e+06	1.25288e+07	1.65135e+07	1.9223e+07	1.69415e+07	1.33081e+07	8.10368e+06	5.02132e+06	3.18693e+06	2.30485e+06	1.70749e+06	1.7316e+06	2.14938e+06	2.25602e+06	2.47755e+06	2.63646e+06	2.65847e+06	2.23775e+06	1.68975e+06	1.61363e+06	1.6419e+06	1.56471e+06	1.99282e+06	2.28125e+06	2.08154e+06	1.15099e+06	597327	320869	254556	220614	245300	190687	165184	159609	106745	83852.3	65055.9	61579.4
P26885	0	0	0	0	0	0	0	0	0	0	0	0	0	0	0	0	0	0	0	0	0	0	0	0	0	0	0	0	0	0	0	0	0	0	0	0	0	0	0	0	0	0	0	0	0	0	0	0	0
P27105	737818	956544	882669	823022	629128	558416	579528	404333	319620	292899	245243	216820	132501	142799	155189	117928	88906.9	77244.4	84094.2	58367.5	76464	52322.7	26670.8	5386.69	0	0	0	0	3332.44	12931.7	8819.9	14345.2	19045.4	0	0	0	0	0	0	0	0	0	0	0	0	0	0	0	0
P27144	0	0	0	0	0	0	0	0	0	0	0	0	0	0	0	0	0	0	0	0	0	0	0	0	0	0	0	0	0	0	0	0	0	0	0	0	0	0	0	0	0	0	0	0	23106	21667.3	4959.5	0	125347
P27338	6226.7	16751.5	28172.9	30977.1	71081.3	82082.2	97983.9	96728.3	91719.5	100843	95304	87641	85569.4	76869.4	75684.2	63047.5	57332.2	48432.4	38053.2	39341	26323.6	17217.8	8040.15	4130.9	5593.11	0	0	0	0	0	0	0	0	0	0	0	0	0	0	0	0	0	0	0	0	0	0	0	0
P27348	54716.1	100666	123893	138115	134391	146175	141944	120120	126560	142874	148941	153120	146234	139140	145290	153798	163344	150793	150125	143214	162829	159996	150738	167766	193034	205025	211599	216019	228674	255197	270763	265797	267949	281840	306040	318355	334146	362314	449890	610566	1.73875e+06	5.38962e+06	1.15334e+07	1.33114e+07	9.07854e+06	4.02709e+06	1.5559e+06	871808	560166
P27361	0	0	0	0	0	0	0	0	0	0	0	0	0	0	0	0	0	0	0	0	0	0	0	0	0	0	0	0	0	0	0	0	0	0	0	0	0	0	0	0	0	0	0	0	20897.8	67904.8	139776	258373	293434
P27540	0	0	0	0	0	0	0	0	0	0	0	0	0	0	0	0	0	0	0	0	0	0	0	0	0	0	0	0	0	0	0	0	0	0	0	0	0	0	0	0	0	0	0	0	0	0	0	0	0
P27635	199618	480437	617038	534737	302802	262749	228427	161674	170892	174672	185128	155090	93753.5	65095.7	65808.8	37566.1	23675.2	8502.4	0	0	0	0	0	0	0	0	0	0	0	0	0	0	0	0	0	0	0	0	3675.37	26536.6	73469.7	123402	125603	86420.5	10166.1	0	0	0	0
P27694	34011.5	30863.2	27247.3	11531.9	10088.7	8708.89	0	0	0	0	0	0	0	0	0	0	0	0	0	0	0	0	0	0	0	9716.83	18107.8	24633.2	30041.4	39541.7	49558.1	23896.8	16880.6	22851.3	218993	937801	2.37978e+06	3.49266e+06	1.87142e+06	726128	446123	299946	92422.4	70624.9	58803	61048	44390.1	25871.4	5547.29
P27695	0	0	0	0	0	0	0	0	0	0	0	0	0	0	0	0	0	0	0	0	0	0	0	0	0	0	0	0	0	0	0	0	0	0	0	0	0	0	0	0	0	0	0	0	0	44010.5	152507	491959	1.22349e+06
P27701	3557.74	6737.8	20282.8	23281.3	27183	34008.7	34855.2	36217.9	29618.8	39437.7	45500.7	38977.5	41911.8	34859.2	40570.3	27006.1	16605.4	14741.4	13898.9	10821.9	8696.25	9583.27	9673.87	9966.79	7993.08	0	0	0	0	0	0	0	0	0	0	0	0	0	0	0	0	0	0	0	0	0	0	0	0
P27707	0	0	0	0	0	0	0	0	0	0	0	0	0	0	0	0	0	0	0	0	0	0	0	0	0	0	0	0	0	0	0	0	0	0	0	0	0	2523.42	3192.16	3319.89	3596.08	22088.3	192597	824237	1.30748e+06	1.11141e+06	361087	125087	30549.5
P27708	194417	409222	631886	714458	674410	777749	835661	804201	726610	843869	906573	1.08296e+06	1.27233e+06	1.3346e+06	1.19811e+06	906057	693749	573901	580564	640684	710339	670078	445086	286189	169968	122865	89119.4	61072.1	58814.9	50607.7	43534.8	38234.1	33956.8	35980.5	31365.5	28392.3	20978.7	22478.3	25043.6	37469.6	42474.6	28039.7	16812	10638.3	8952.48	7135.78	0	0	0
P27797	53026.9	93001.1	125345	177660	213641	217828	231052	187540	165786	190055	165150	178469	145680	139531	134369	123972	151390	98859.3	95499.5	85791	85986.4	80125.4	68148.8	87844.4	104174	86226.1	87376.3	105347	79822.5	117815	124874	147720	174299	288063	709959	4.4731e+06	1.48776e+07	3.6448e+07	2.93387e+07	1.13197e+07	3.01793e+06	1.26706e+06	693782	570138	463854	379182	221291	204230	180086
P27816	130117	306756	359288	310549	289941	277802	247445	206417	231998	314181	452427	737259	1.13607e+06	1.44545e+06	1.55663e+06	1.52391e+06	1.33478e+06	1.14923e+06	990408	821951	689524	500958	372928	292580	238599	200803	185237	179774	155823	136385	91830.6	119730	106132	97429.8	73036.1	64402.2	71024.3	33235.2	23603.9	30028.7	35620.4	20825.9	23523.4	22725	27653.9	22216.7	18575.8	18044	17914.1
P27824	857736	1.83724e+06	3.16427e+06	4.21917e+06	4.56773e+06	5.28902e+06	5.92081e+06	4.99657e+06	4.05468e+06	5.059e+06	4.14196e+06	4.36979e+06	3.52559e+06	3.34038e+06	3.14495e+06	2.51895e+06	2.30274e+06	1.84806e+06	1.50676e+06	1.30676e+06	1.15555e+06	1.08716e+06	818456	860986	763242	818780	736284	551440	548439	412499	377943	301592	220430	178806	134741	103659	114603	103691	85052.3	73787.5	61147.8	95263.7	39587.2	36198.3	30706	30136.2	25144.9	22415.3	41614.8
P27986	0	0	0	0	0	0	0	0	0	0	0	0	0	0	0	0	0	0	0	0	0	0	0	0	0	0	0	0	0	0	0	0	3594.79	59085.4	94877.7	134095	95708.8	25178.5	0	0	0	0	0	0	0	0	0	0	0
P28062	1401.59	13121.8	26557.1	29162.8	29181	36088.4	59557.2	61676.4	46475	105025	108502	116850	115235	88738.2	64859.6	29081.1	22934.6	28248.8	30599.8	44692.9	94945.2	208831	377606	717260	690558	392411	159438	55578.7	0	0	0	0	0	0	0	0	0	0	0	0	0	0	0	0	0	0	0	0	0
P28065	0	0	0	0	0	0	8199.72	5623.54	7118.8	16225.9	17027.4	20146.1	17946.6	14760.6	6736.46	4994.72	3562.36	0	0	1441.27	11813.4	28817.1	123398	160864	143213	61219.6	13296.5	0	0	8317.48	28272.3	29501.7	18541.7	11230.9	3792.57	0	0	0	0	0	0	0	0	0	0	0	0	0	0
P28066	47846.1	104608	176330	230130	243896	384739	427728	388905	368107	578521	755669	910657	695023	467810	331280	229294	198118	172004	184597	233716	395789	1.17098e+06	3.38952e+06	6.40551e+06	5.12915e+06	2.55755e+06	892630	363210	289094	266844	306270	334656	270714	240156	197624	179770	271866	498832	575943	412498	285012	225812	196538	233250	315985	457304	470141	625905	836620
P28070	55845.3	154409	218814	266985	331931	366053	432096	325859	307076	363186	562356	714954	559920	324668	218374	178553	156400	156581	164056	227148	406719	1.22338e+06	3.49957e+06	6.24205e+06	4.07297e+06	2.50093e+06	845944	291010	180180	116859	127284	92382.7	68302.1	47283.3	43879.9	36129.6	25650.1	16487.5	13248	13465	15589.4	4979.92	0	0	0	0	0	0	0
P28072	84600.5	176783	233825	287876	316841	365161	407579	382698	390297	574574	758602	945128	772943	492184	283260	207233	185748	181746	202377	250683	493912	1.4099e+06	4.30658e+06	7.40871e+06	5.94662e+06	3.25365e+06	1.00317e+06	410472	274252	247260	243397	217944	140851	107176	83491.3	81592.1	61888.1	46340.5	44701	40217.1	36460.6	29706.4	26315.7	18750.8	19394.7	20039.9	0	7350.66	14877.4
P28074	62678.2	81341.4	120106	159339	167861	214357	263552	231518	211149	307295	369318	481975	376908	250965	176844	128271	122858	118286	129715	155472	280883	816238	1.97287e+06	3.92607e+06	3.09507e+06	1.54246e+06	468422	207340	158927	172020	202338	205336	131882	86424.7	55583.7	38707.5	29496.3	17944.4	15087.3	14027.2	3437.2	3364.17	10633	10477.6	7722.44	0	0	0	0
P28288	83113.2	140267	170220	188941	178207	173204	174512	163806	119054	116327	91151.7	107428	91654.2	81168.9	79495.5	71359.2	78935.1	68857.4	54396.9	37900.6	28815.4	22603.9	12457.7	20593.7	26654.9	17206	14587.6	11878.1	10753.5	0	0	0	0	0	0	0	0	0	0	0	0	0	0	0	0	0	7282.48	22891.3	18200.5
P28289	0	0	0	0	0	0	0	0	0	0	0	0	0	0	0	0	0	0	0	0	0	0	0	0	0	0	0	0	0	0	0	0	0	0	0	0	0	0	0	0	0	0	0	0	0	0	0	0	0
P28290	14218.3	39312.9	56552	20234.6	0	0	0	0	0	0	0	0	0	0	0	0	0	0	0	0	0	0	0	0	0	0	0	0	0	0	0	0	0	0	0	0	0	0	0	0	0	0	0	0	0	0	0	0	0
P28328	2087.8	8306.66	22572.3	31294.2	37755.6	37534.2	34160.2	29095.8	13411	14972.6	15237.6	14373.9	6950.64	4989.98	2824.28	4548.97	0	0	0	0	0	0	0	0	0	0	0	0	0	0	0	0	0	0	0	0	0	0	0	0	0	0	0	0	0	0	0	0	0
P28331	101400	162274	181440	159861	133975	113024	100798	82741.3	75359.1	73019.2	56653.4	54163.8	40127.8	33653.4	31916.6	35048.5	41070	33546.3	29693.4	28653.7	30093.4	17651.4	27842.1	30861.6	36608.9	54657.4	57171.4	58740.3	59446.2	63930.8	62591.5	62438.7	64779.8	83035.3	80979.6	87157.8	92685.1	135028	216717	367746	446105	452469	386232	467363	413468	248032	80787.5	20861.3	16422.8
P28340	3901.5	9415.84	43440.9	39811.2	36316.6	35712.2	22180.8	16677.6	18366.3	12861.2	14170.4	19224.2	14953.8	15020.8	14400.9	14340.7	33861.4	34716.4	45756	13682.3	76586.5	64274.1	91157.1	80476.8	77155.6	68050	95730.1	201003	370639	398125	276791	169550	113874	129670	99054.5	105622	167927	185354	162310	233960	354139	380036	221783	60476.8	20863.8	7600.89	0	0	0
P28482	265930	568234	721750	238396	91821.3	0	0	0	0	0	0	0	0	0	0	0	0	0	0	0	0	0	0	0	0	0	0	0	0	0	0	2680.32	9336.49	12413.4	19546.7	11321.9	6540.36	7493.83	3684.52	4013.92	0	0	10414.5	26846.5	47738.6	73574.8	129019	237254	520249
P28702	0	0	0	0	0	0	0	0	0	0	0	0	0	0	0	0	0	0	0	0	0	0	0	0	0	0	0	0	0	0	0	0	0	0	0	0	0	0	0	0	0	0	0	0	0	0	0	0	0
P28715	0	0	0	0	0	0	0	0	0	0	0	0	0	0	0	4593.72	5075.48	11764.2	28105.7	31371.6	32284.8	31695.2	34870.7	36380.7	46614.2	60022.5	71373.1	68927.5	53492.3	30520.1	0	0	0	0	0	0	0	0	0	0	0	0	0	0	0	0	0	0	0
P28838	0	0	0	0	0	0	0	0	0	0	0	0	0	0	0	0	0	0	0	0	0	0	0	0	0	0	0	0	0	0	0	0	0	44085.8	434901	1.44057e+06	2.50344e+06	2.20792e+06	940051	371151	298934	613431	1.28446e+06	1.59286e+06	1.10893e+06	448632	175509	154138	102920
P29034	0	0	0	0	0	0	0	0	0	0	0	0	0	0	0	0	0	0	0	0	0	0	0	0	0	0	0	0	0	0	0	0	0	0	0	0	0	0	0	0	0	0	0	0	0	0	0	0	0
P29083	0	0	0	0	0	0	0	0	0	0	0	0	0	0	0	0	0	0	0	0	0	0	0	0	0	0	0	0	0	0	0	0	0	0	27676.1	169735	279035	306984	224068	68968.1	30674.7	9995.32	12426.1	0	0	0	0	0	0
P29084	0	0	0	0	0	0	0	0	0	0	0	0	0	0	0	0	0	0	0	0	0	0	0	0	0	0	0	0	0	0	0	0	0	0	0	0	0	0	0	0	0	0	0	0	0	0	0	0	0
P29144	121497	433157	432445	366865	208498	212206	204396	119542	88710.6	45826	37672.9	17011.9	14577.3	34215.5	30695.5	39735.9	42845.9	25122.5	25032.3	16236.7	29454.6	28213.1	24020.7	24118.5	44436	70290.1	88872.6	93956.1	55155.2	86115.8	140494	350700	802701	1.10731e+06	724893	248437	101191	76640.7	24768.9	24443.3	8265.95	0	0	0	0	0	0	0	0
P29218	0	0	0	0	0	0	0	0	0	0	0	0	0	0	0	0	0	0	0	0	0	0	0	0	0	0	0	0	0	0	0	0	0	0	0	0	0	0	0	0	0	0	0	0	124704	557229	1.14235e+06	1.06676e+06	452563
P29279	0	0	0	0	0	0	0	0	0	0	0	0	0	0	0	0	0	0	0	0	0	0	0	0	0	0	0	0	0	0	0	0	0	0	0	0	0	0	0	0	0	0	0	0	0	0	0	0	0
P29317	15397.9	35887.4	55541.3	93742.3	82292.2	128944	146102	153533	96620	79631.9	107367	74131	89092.1	66323.3	51556.7	49335.8	61909.5	55696.8	25326.1	0	0	0	0	0	0	0	0	0	0	0	0	0	0	0	0	0	0	0	0	0	0	0	0	0	0	0	0	0	0
P29353	0	0	0	0	0	0	0	0	0	0	0	0	0	0	0	0	0	0	0	0	0	0	0	0	0	0	0	0	0	34923.5	45210.3	50857.1	28402.9	19805.7	16659.3	62257.2	151861	230927	213618	157509	220026	367466	381729	269411	175436	70924.7	15824.2	0	0
P29372	4353.8	6940.14	15970.9	10361.6	7606.45	7116.09	5879.71	6072.65	6638.3	0	0	0	0	0	0	0	0	0	0	0	0	0	0	0	0	0	0	0	0	0	0	0	0	0	0	0	0	4847.2	5519.59	5230.6	6877.21	3676.82	0	0	0	0	0	0	0
P29373	0	0	0	0	0	0	0	0	0	0	0	0	0	0	0	0	0	0	0	0	0	0	0	0	0	0	0	0	0	0	0	0	0	0	0	0	0	0	0	0	0	0	0	0	0	0	0	0	0
P29401	14611.2	21719.7	28023.8	29143.2	15303.4	6789.81	16588.4	0	0	7489.93	5341.18	18063.6	19660.1	14094.6	17130.1	17715.1	50373.4	21713.2	22019.4	24003.7	21911.9	9519.5	0	0	0	0	0	0	0	0	3846.35	10310.8	51886.9	29742.4	14306.5	56447.1	65331.7	65673.9	85889.2	107850	408368	6.51e+06	3.10692e+07	8.03535e+07	1.00054e+08	7.78713e+07	2.63015e+07	9.02504e+06	4.10748e+06
P29590	0	0	0	0	0	0	0	0	0	0	0	0	0	0	0	0	0	0	0	0	0	0	0	0	0	0	0	0	0	0	0	0	0	0	0	0	0	0	0	0	0	0	0	0	0	0	0	0	0
P29692	367043	634921	619468	567634	601159	742492	777814	834522	1.07942e+06	1.51405e+06	3.18219e+06	7.44944e+06	1.26624e+07	1.63848e+07	1.85251e+07	1.87449e+07	1.50823e+07	1.03056e+07	6.79314e+06	4.07194e+06	2.59337e+06	1.56386e+06	1.23875e+06	1.05779e+06	936882	710494	578513	441540	361059	313512	269711	239207	217469	179758	173619	185689	189661	165016	170178	163026	141132	150388	125334	108623	93043.7	88130	71328.8	24056.1	34554.2
P29966	10184.6	16681.5	18901.7	21807.3	35006.9	73411.2	104205	193947	476570	1.0588e+06	828083	995864	1.19557e+06	1.43882e+06	1.07683e+06	681178	482454	354569	319769	385162	638214	646601	421270	418229	411525	398963	384187	361139	349535	396278	427843	546469	636349	702483	547275	369037	234857	184918	166705	169192	128708	64347.4	38678.1	52841.7	79597.5	79244	40228.4	34794.6	50030.2
P30038	0	0	0	0	0	0	0	0	0	0	0	0	0	0	0	0	0	0	0	0	0	0	0	0	0	0	0	0	0	0	0	0	0	0	0	0	0	0	0	0	0	0	0	183784	343146	266402	110975	58791	0
P30040	0	0	0	3683.8	10329.2	16105.6	17266.6	33141.6	25169.1	28340	7776.62	0	0	6107.46	6854.63	13629.9	12277.7	10330.6	8540.89	6710.12	7503.03	5364.27	0	0	0	0	0	0	0	0	6245.01	14974.6	29056.4	33209.8	40004.4	77911.7	40521.2	58993.6	46308.4	42339.4	46517.4	72238.1	135115	910383	4.68484e+06	1.40545e+07	1.41826e+07	7.76429e+06	3.34137e+06
P30041	0	0	0	0	9811.57	12204	11540.8	13642	11204.5	14818.1	0	0	14053.5	31482.1	24807.8	31015.1	16743.7	11497.4	10757.3	11928.6	6172.19	0	0	0	0	0	0	0	0	10458.9	37238.5	46283.8	53416.7	58607.9	118700	301970	253385	252277	197070	147183	124444	130568	162078	359475	1.62748e+06	6.16314e+06	1.35386e+07	2.92627e+07	3.70951e+07
P30042	0	0	0	0	0	0	0	0	0	0	0	0	0	0	0	0	0	0	0	0	0	0	0	0	0	0	0	0	0	0	0	0	0	0	0	0	0	0	0	0	0	0	0	0	0	0	16517.3	187446	635353
P30043	12603.2	32729.2	45606.3	55740.5	47746.8	47815.4	45643.4	36315.6	60693.1	68966.2	46821.7	42622.6	37701.6	30165.1	27033.1	22612.8	10746.5	0	0	4945.21	4804.96	4976.32	1740.62	0	0	0	0	0	0	0	0	0	0	0	0	0	0	0	0	0	0	0	0	0	0	0	0	1723.91	1058.21
P30044	2525.55	6628.58	8051.38	15045.8	15566.6	15527.5	12194.6	0	0	0	18730.8	22915.9	19829.6	15984	16344.7	15048.5	15028.2	0	0	0	0	0	0	0	0	0	0	0	0	0	0	0	0	0	0	0	0	0	0	0	12859.2	16870.1	46223.9	35276.4	55643.1	54286.8	80253.4	640391	6.73246e+06
P30046	0	0	0	0	0	0	0	0	0	0	0	0	0	0	0	0	0	0	0	0	0	0	0	0	0	0	0	0	0	0	0	0	0	0	0	0	0	0	0	0	0	0	0	0	0	0	0	123361	1.13608e+06
P30047	0	0	0	0	0	0	0	0	0	0	0	0	0	0	0	0	0	0	0	0	0	0	0	0	0	0	0	0	0	0	0	0	0	0	0	0	0	0	0	0	0	0	0	0	0	0	0	0	41644.6
P30048	30792.1	78247.6	94811.3	91095.3	91825.7	96795.3	112409	116631	126138	126634	135117	131256	110728	92652.2	88908.3	80568.2	114603	103738	96835.4	112783	131224	156001	198174	239950	301104	383273	624776	2.33951e+06	9.64637e+06	1.88146e+07	1.75509e+07	8.0469e+06	2.93836e+06	1.8153e+06	1.22809e+06	1.01741e+06	858878	972201	874761	895328	943225	992864	907673	949855	1.3536e+06	2.96049e+06	4.34643e+06	4.54504e+06	2.4685e+06
P30049	1.14829e+06	2.63699e+06	3.49798e+06	4.24519e+06	4.1368e+06	4.14825e+06	3.92359e+06	3.16987e+06	2.72862e+06	2.62902e+06	2.25684e+06	2.0694e+06	1.55921e+06	1.34073e+06	1.09927e+06	892633	690847	616408	444690	355752	312214	251730	201885	147781	135730	118024	99861.3	94233	98617.3	98282.3	89875.8	85619	76806	82570.6	80776.8	80131.8	85273.6	80732.9	79923.4	76508.6	86903.9	98726.1	97293.7	92160.8	86324.2	109432	133800	381117	1.16905e+06
P30050	1.91e+06	5.46602e+06	9.29421e+06	7.42249e+06	3.44185e+06	1.58076e+06	845744	488109	337630	277671	237300	195329	166024	143448	134793	128381	94707.7	90316.4	78618.1	69878.9	72394.9	64392.1	59528.5	44950.6	54304.6	56259.3	50273.6	51376.1	37219.7	38649.3	43177.9	39670.7	37009.3	51008.6	32279.1	35952.8	36418.5	41036.4	29769.6	18341.9	20021.9	25606.8	11430.9	14217.9	12765.8	12931.4	0	0	0
P30084	66346	133295	204636	199988	161187	150683	130239	106211	95505.4	94810.9	85120.7	82937.3	88518.8	73617.3	50519.7	49506.9	53789.9	36842.9	37300.4	35100.9	36440	33741.2	36774.7	33828	29782.6	31069.7	20371.3	16502.2	35259.7	14362.5	8476.29	9284.03	9118.07	5360.79	0	0	0	11416.1	27545.8	239203	1.64032e+06	5.71497e+06	8.24242e+06	6.25667e+06	2.53667e+06	897927	394047	272427	204692
P30085	0	0	0	0	0	0	0	0	0	0	0	0	0	0	0	0	0	0	0	0	0	0	0	0	0	0	0	0	0	0	0	0	0	0	0	0	0	0	0	0	0	0	0	0	0	0	0	18801.9	331183
P30086	0	0	0	0	0	0	0	0	0	0	0	0	0	0	0	0	0	0	0	0	0	0	0	0	0	0	0	0	0	0	0	0	0	0	0	0	0	0	0	0	0	0	0	0	0	0	0	0	0
P30101	82291.7	173173	315933	373963	428643	450429	463322	416518	370942	397423	375866	348174	300173	248834	243893	216671	174448	134361	109045	100224	117197	111284	99312	94575.8	90560	106966	106438	109176	121003	120061	131780	129880	148926	222748	320157	486743	539817	437597	304717	330220	491642	1.68507e+06	7.75811e+06	2.30859e+07	3.45223e+07	2.44873e+07	7.73221e+06	2.16465e+06	1.12293e+06
P30153	80812.1	178729	268981	312734	281314	326937	350501	346505	348901	362120	343371	368375	368705	346623	350609	331420	330331	309700	287190	273919	262317	277715	260688	282846	296967	254426	230904	227288	247186	250757	255138	255209	290206	360227	519157	1.13773e+06	2.54567e+06	4.17853e+06	3.77128e+06	2.38817e+06	1.3898e+06	702618	353839	142789	54392.8	107810	105596	102427	61799.7
P30154	1163.87	3179.61	22192	29757.4	42502.4	45018.8	45105.4	42975.6	41770.9	46008.9	48046.8	42298.1	38934.5	36879.7	40212.3	34174	33444.4	28253.8	23904	19365.3	20865.6	14447.5	12022.6	10740.6	12255.1	10491.7	10204.3	6541.06	3599.73	3781.71	4462.47	3551.49	0	3840.08	12373.8	29273.2	55342.6	74034.2	49142.1	23390.1	4585.61	0	0	0	0	0	0	0	0
P30260	99845.9	104295	124890	130399	107184	103340	99711.1	94010	89010.1	104541	109600	114350	127037	134986	140205	119027	97933.2	68549.5	45025.1	6390.13	0	0	0	0	0	0	0	0	0	0	0	0	0	0	0	0	0	0	0	0	0	0	0	0	0	0	0	0	0
P30307	0	0	0	0	0	0	0	0	0	0	0	0	0	0	0	0	0	0	0	0	0	0	0	0	0	0	0	0	0	0	0	0	0	0	11681.8	25863.5	68573.8	75418	65608.4	45795.2	38169.9	0	0	0	0	0	0	0	0
P30405	0	0	0	0	0	0	0	0	0	0	0	0	0	0	0	0	0	0	0	0	0	0	0	0	0	0	0	0	0	0	0	0	0	0	0	0	0	0	0	0	0	0	0	0	0	0	0	0	0
P30419	0	0	0	0	0	0	0	0	0	0	0	0	0	0	0	0	0	0	0	0	0	0	0	3332.95	32940.1	57246.5	97982.6	99928.3	254285	479020	643567	516252	332224	238172	186438	157200	157771	91921.3	99665.5	95446.1	117541	128280	143466	185831	192893	156016	96398.2	145560	119163
P30519	47004.1	80537.1	144547	246347	313962	376776	373653	418456	399331	424672	363768	338192	366015	240318	304895	271504	195502	174188	157779	87545.7	68098.1	35887.3	21673.2	19213.6	27834.1	16327.3	8312.15	0	0	0	0	0	0	0	0	0	0	0	0	0	0	0	0	0	0	0	0	0	0
P30520	0	0	0	0	0	0	0	0	0	0	0	0	0	0	0	0	0	0	0	0	0	0	0	0	0	0	0	0	0	0	0	0	8373.24	5034.52	7800.74	0	0	0	0	6120.31	101352	610303	2.2749e+06	4.572e+06	4.04506e+06	1.87611e+06	540161	241621	128605
P30530	64446.5	131027	187761	203939	234440	227626	229675	215462	197408	214995	187690	176897	163111	149748	130517	118741	111584	97812	90645.7	82485.2	73569.8	73447.2	56663.6	51648.4	51246.9	42787.7	45724.6	38684.9	42310.7	22304.8	23262	16002.8	11652.1	8576.95	4491.89	4274.26	5323.73	5550.24	5527.55	0	0	0	0	0	0	0	0	0	0
P30533	0	0	0	0	0	0	0	0	0	0	0	0	0	0	0	0	0	0	0	0	0	0	0	0	0	0	0	0	0	0	0	0	0	0	0	0	0	0	0	0	0	0	0	0	0	0	0	0	0
P30566	0	0	0	0	0	0	0	0	0	0	0	0	0	0	0	0	0	0	0	0	0	0	0	4626.34	4754.06	2590.42	8821.79	8751.76	4867.75	5200.87	5736.6	11930.4	19247.6	21413.1	19372.2	41502.3	521889	2.22075e+06	4.46143e+06	4.16512e+06	1.88e+06	677002	237055	164319	124493	81824.6	58445.1	32250.2	24833.8
P30622	48769.7	38441.3	20074.9	19407.1	18207.1	17698.8	19323.7	24866.6	190879	501213	657285	415740	178312	62266.3	29142.8	16328.8	12954.6	11636.3	9382.32	3859.95	13201.3	10635.3	13101.2	8932.23	0	0	13535.2	10671.7	19068.4	0	0	0	2373.89	2968.86	3289.73	0	0	0	0	0	0	0	0	0	16001.2	49351.5	73299.6	61609.6	116250
P30626	0	0	0	0	0	0	0	0	0	0	0	0	0	0	0	0	0	0	0	0	0	0	0	0	0	0	0	0	0	0	0	0	0	0	0	0	0	0	0	0	0	0	0	5407.14	30834.4	36428.5	67573.7	330553	1.95549e+06
P30711	0	0	0	0	0	0	0	0	0	0	0	0	0	0	0	0	0	0	0	0	0	0	0	0	0	0	0	0	0	0	0	0	0	0	0	0	0	0	0	0	0	0	0	0	0	0	31140.4	120438	196074
P30740	0	0	0	0	0	0	0	0	0	0	0	0	0	0	0	0	0	0	0	0	0	0	0	0	0	0	0	0	0	0	0	0	0	0	0	0	0	0	0	0	0	0	0	0	0	0	46193.4	318091	1.00097e+06
P30825	50864.9	99517.6	158140	247311	244496	302716	316335	292559	272777	279706	315526	275806	226384	189244	189633	160962	136374	120656	102288	82681.7	72985.5	68049.2	79597	79790.5	38210.7	34049.6	22181.3	10980.8	13059.7	12770.3	5040.88	4092.21	0	0	0	0	0	0	0	0	0	0	0	0	0	0	0	0	0
P30837	14505.8	46196.5	61584.5	89635.9	71746.2	70782.1	90504.1	74719.3	54431.2	50187.8	54360.7	78039.2	66617.5	76468.3	74890.6	73716.7	79951.9	61683.3	55388.6	53276.6	50742.5	51842.9	50658.6	40123.8	26560.5	36767.8	35106.2	41125.1	41305.9	53926.8	58177.7	58354.6	64543.2	77354	90461.7	100775	234820	1.00139e+06	3.58528e+06	7.1033e+06	7.48346e+06	3.56596e+06	902879	458675	298646	236825	166054	92674.3	69992.3
P30838	0	0	0	0	0	0	0	0	0	0	0	0	0	0	0	0	0	0	0	0	0	0	0	0	0	0	0	0	0	0	0	0	0	0	0	0	0	0	0	0	0	22652.8	229569	1.14643e+06	3.03311e+06	4.14686e+06	1.89773e+06	658689	214329
P30876	18576.1	36758.2	58888.9	67423.6	57847.1	59082	64542.6	60056.3	60162.1	60119.3	63348.2	63835.7	61475.3	57203.4	59475.8	71251.6	86436	114944	147374	166898	178944	183243	171820	145759	127518	145528	210251	273350	249399	162027	98171.2	69897.6	71084.6	48046.5	49160.3	52650.4	53378.7	28162.6	5718.29	0	0	0	0	0	0	0	0	0	0
P31040	92031.4	197685	316828	437799	556340	697508	689756	535801	543054	621048	595946	621251	535294	443929	372703	448613	392595	298245	252603	208495	192589	151581	130858	107201	93475	80360.9	96679.4	55809.7	42083.3	39800.3	49068.2	42524.7	28454	36113.6	37989.1	52487	60432	62838.8	70052.8	63441.9	79106.5	98846	120312	275315	1.09211e+06	3.05598e+06	3.86955e+06	2.08847e+06	915406
P31150	0	0	0	0	0	0	0	0	0	0	0	0	0	0	0	0	0	0	0	0	0	0	0	0	0	0	0	0	0	0	0	0	0	0	0	0	0	0	0	0	0	0	16141.4	263475	784624	1.75781e+06	2.1213e+06	1.63767e+06	649174
P31153	9480.47	19810.6	20415.9	16879.8	15770.7	17430.8	15790.8	15994.5	14313.8	13793.1	14756.3	15284	12777.5	12974.2	12047.7	12951	15660.7	14595.2	8462.69	3814.99	4685.23	3943.15	0	0	0	0	0	16687.3	17403.9	33836.1	38711.5	58196.7	276280	1.19678e+06	2.78686e+06	3.21156e+06	2.49493e+06	1.896e+06	1.16511e+06	794142	935881	1.65685e+06	1.83607e+06	1.41368e+06	726481	892437	1.19972e+06	943384	441799
P31321	3806.52	9315.88	12310.3	15165.1	16641.8	17020.8	23094.1	31232.8	31072.9	30300.6	25831.9	14476	7370.16	4467.35	4067.67	3654.65	3883.92	4706.7	0	0	0	0	0	0	0	0	0	0	0	0	0	0	6628.54	21145.7	80462.1	164469	186637	161513	145545	161423	135005	46681.8	0	0	0	0	0	0	0
P31327	78661.4	136942	191813	209808	214137	206976	210949	210618	192080	226273	222857	258050	280396	307455	341997	354162	377277	318815	295090	297763	309625	284841	205474	213463	193924	185833	161218	162448	194655	194970	185411	211593	283039	387909	379078	349884	380641	898870	2.7816e+06	9.92624e+06	2.375e+07	3.12883e+07	1.63602e+07	6.59828e+06	1.99255e+06	1.13448e+06	533296	247120	211071
P31350	540.588	6299.74	13310.9	24084.1	46718.5	28677.1	22334	11750.3	12878	14156	23069.2	29443.4	25281.8	19230	19320.9	16996.1	19120.4	15914.2	17348	14187.4	14671.7	3075.58	1836.46	12465.9	33043.5	47666.7	65436.4	82849.7	123895	176120	269740	348078	361839	315590	209062	99511.3	100619	252527	815979	1.70844e+06	1.97802e+06	960973	307430	147451	110518	102404	85207.3	43193.8	4150.33
P31431	73968.8	136241	174773	182710	173825	156729	136377	100635	52283.2	58995.8	45871.6	39933.7	24699.8	17174.1	15167.3	12764.1	6967.21	4691.63	0	0	0	0	0	0	0	0	0	0	0	0	0	0	0	0	0	0	0	0	0	0	0	0	0	0	0	0	0	0	0
P31483	0	0	0	0	0	0	0	0	0	0	0	0	0	0	0	0	0	0	0	0	0	0	0	0	0	0	0	0	0	0	0	0	0	0	0	0	0	12377.1	10078.7	22618.5	66593	115861	112287	124248	149849	226413	191723	130659	71197.5
P31641	16418.7	34289.5	55624.7	75267	74479.1	126398	143489	108829	82280.8	85236.6	80583.5	90865.2	77487.8	71460.5	73328	65957.3	54374.4	39404	28042.6	26673	15331.4	0	0	0	0	0	0	0	0	0	0	0	0	0	0	0	0	0	0	0	0	0	0	0	0	0	0	0	0
P31689	467912	919077	1.20844e+06	1.39306e+06	1.32175e+06	1.36681e+06	1.40078e+06	1.08491e+06	1.11097e+06	1.10354e+06	1.1522e+06	1.12584e+06	973641	896576	864337	816199	755933	701803	633936	572322	577039	568829	549614	504433	465640	508174	453954	529052	631684	714015	826081	909348	946779	1.17802e+06	1.23562e+06	1.16342e+06	1.36642e+06	1.42961e+06	1.01991e+06	515400	261433	157156	94777.5	93520.4	78244	77814.5	63959	55776.3	40091.1
P31751	0	0	0	0	0	0	0	0	0	0	0	0	0	0	0	0	0	0	0	0	0	0	0	0	0	0	0	0	0	0	0	0	0	0	0	0	0	0	0	0	0	0	0	3067.15	39215.7	244093	307904	270289	46186.4
P31930	436813	866758	1.32404e+06	1.55814e+06	1.7246e+06	1.7634e+06	1.6268e+06	1.40165e+06	1.19763e+06	1.12396e+06	1.00515e+06	874430	730262	567668	458911	421472	363311	305806	250279	205779	189127	150214	140010	106838	83328.3	59487.4	42668.6	36224	33318.8	39901	39691.8	32175.5	29413.5	27952.5	35432.6	49477.5	59830.6	70372.5	67112.6	32700.4	0	0	0	31529.2	82185.5	228709	627348	1.18043e+06	1.10665e+06
P31937	0	0	0	0	0	0	0	0	0	0	0	0	0	0	0	0	0	0	0	0	0	0	0	0	0	0	0	0	0	0	0	0	0	0	0	0	0	0	108260	531963	1.38677e+06	2.0449e+06	1.08734e+06	406708	127300	105135	32060.6	30814.8	22985.9
P31939	0	0	0	0	0	0	0	0	0	0	0	0	0	0	0	0	0	0	0	0	0	0	0	0	0	0	0	0	0	0	0	0	0	0	0	0	0	27749.8	306988	1.83728e+06	7.55907e+06	1.56325e+07	1.21627e+07	5.14636e+06	1.55706e+06	827331	440727	333870	213808
P31942	0	0	0	0	0	0	0	0	0	0	0	0	0	0	0	0	0	0	0	0	0	0	0	0	0	0	0	0	0	0	0	0	0	0	0	0	0	0	0	0	0	0	0	0	0	0	0	0	0
P31943	146784	240665	275939	265111	239692	204189	216204	194289	178901	189803	176021	159539	132185	120170	92958.9	100349	84820.8	76450.9	99282.1	85992	109953	119656	137594	127819	108102	112890	90778.5	83118.8	115000	112708	119398	157063	179351	179840	156353	137332	156188	156973	209573	257288	282144	252555	228772	450753	1.1428e+06	2.07791e+06	1.90416e+06	1.32062e+06	520096
P31946	47129.5	98841.1	107287	106598	90520.6	111234	101079	92909.2	87343.2	85901.3	90493.2	104187	108470	99903.6	113479	102675	114320	102451	105814	96375.8	115473	120190	125899	146642	147416	192268	178298	191151	224003	255199	271630	269956	259892	319709	337324	414690	436487	521302	609853	1.00604e+06	2.70349e+06	7.11809e+06	7.41039e+06	6.74412e+06	6.22447e+06	4.39403e+06	2.14357e+06	1.1975e+06	2.11242e+06
P31947	0	0	0	0	0	0	0	0	0	0	0	0	0	0	2129.4	1891.86	6526.64	1989.27	2556.79	3592.4	3116.18	438.322	1965.07	2229.91	0	0	0	2417.49	11468.5	18161.6	12363	9744.54	9991.37	9602.46	14910.9	18496.2	23711.4	21324	36133.5	171146	969529	3.59912e+06	5.47908e+06	3.7847e+06	1.62137e+06	729560	432169	280547	160413
P31948	26204	51195.8	64603.9	69922.5	66259.6	72881.5	76940.5	75912.4	74489.9	77906.4	80757.6	79525.9	74044.5	80577	92852.3	98566.8	119633	96367.3	97643.9	99940.6	114619	132479	133231	163277	250957	526986	1.53163e+06	3.913e+06	4.97229e+06	3.9724e+06	3.92225e+06	4.14633e+06	4.31089e+06	5.01812e+06	4.71798e+06	4.59867e+06	4.81079e+06	6.38344e+06	6.45631e+06	5.28414e+06	3.26792e+06	1.54105e+06	771474	514024	399035	399358	288510	256900	183046
P31949	0	2822.59	9466.09	14683.6	19404.5	21798.4	26977.4	25694.1	26218.1	32753.2	35224.8	32321.1	35921.8	39061.8	34994.3	39160.9	71155	45678.9	44964.7	36922.1	45907.4	44609	39300.1	38870.9	48614.3	51973.5	52702.6	59185.7	87061.7	81707.8	84789.1	78697.9	61090.9	64608.3	55996.4	49789.5	54333.1	52310.9	50876.5	65708.8	83963.7	65269.5	52847.3	48810.9	29767.8	28423.8	28344.4	40927.2	315208
P32004	216038	537109	774178	1.02071e+06	1.03228e+06	1.11507e+06	1.08144e+06	921792	828104	838315	774212	692455	564165	476193	423372	349321	312032	253503	208105	158121	150281	124212	102264	79142.3	79983.8	94545.8	86094.8	71078.8	55458.6	36851.8	25553.7	30953.1	33758.6	33147.2	37457.2	42698.1	36185.9	23829.6	15761.1	8543.28	8919.38	0	0	0	0	0	0	0	0
P32119	35145.3	61437.3	75733.9	78967.9	76851.6	82845	84849.7	77826.8	70459.7	82299.8	82195.5	91572	87033.3	77810.7	76077.4	74855.9	77997.6	74032.9	74105.8	84940.4	107027	113614	120458	138423	146127	170365	178620	206261	282100	409978	780015	3.13092e+06	1.07782e+07	2.22001e+07	2.10579e+07	1.18125e+07	5.05976e+06	2.2148e+06	1.70155e+06	1.44119e+06	1.54219e+06	1.35177e+06	1.27548e+06	1.33099e+06	1.29517e+06	1.87565e+06	2.20877e+06	3.49624e+06	4.94268e+06
P32121	0	0	0	0	0	0	0	0	0	0	0	0	0	0	0	0	0	0	0	0	0	0	0	0	0	0	0	0	0	0	0	0	0	0	0	0	0	0	0	0	0	0	0	0	0	0	0	0	0
P32320	11312.1	16288.7	25055.5	29156.8	50303.5	46453.7	59472.6	50534.9	54496.8	40356.2	36079.3	22171.1	27430.1	21928.6	29077.4	27175.2	17623.5	27140.1	38477.8	34484.1	18128.1	16218.1	16287.8	13262.4	19094.5	22677.6	20351.9	18119.5	34721.2	33995.8	38526.6	36835.8	42664.4	106590	125033	137258	127265	111710	101238	126705	110939	119038	140452	138953	434434	1.44157e+06	3.0308e+06	3.01854e+06	1.54007e+06
P32321	0	0	0	0	0	0	0	0	0	0	0	0	0	0	0	0	0	0	0	0	0	0	0	0	0	0	0	0	0	0	0	0	0	0	0	0	0	16987	32641.1	55042.2	191676	483833	534438	284099	126350	24956.7	36019	45058.6	146305
P32322	3647.39	6609.18	14011.1	15810.4	16719.6	17036.1	18120.1	16723.5	19241.4	18489	18121.6	18148.3	23952.1	26464.7	26720.8	32255.2	29603.6	31773.4	26558.5	17532	19735	27046.1	33280.5	77832.3	129554	158624	226413	362084	772563	1.20556e+06	1.12789e+06	599645	193766	68564.2	35220.1	25226	8565.58	5689.55	5775.89	0	0	0	0	0	0	0	0	0	0
P32455	0	0	0	0	0	0	0	0	0	0	0	0	0	0	0	0	0	0	0	0	0	0	3445.57	5376.08	5752.67	0	0	0	0	5404.57	4646.64	3996.51	0	0	0	0	0	0	0	38922.7	393263	1.84739e+06	3.39192e+06	3.12563e+06	1.18676e+06	357764	169739	46248	37804.5
P32456	0	0	0	0	0	0	0	0	0	0	0	0	0	0	0	0	0	0	0	0	0	0	6458.95	55997.1	74785.7	67532.7	34626.6	0	0	0	0	0	0	0	0	0	0	0	0	32814.1	559847	2.04531e+06	3.44298e+06	2.64645e+06	978478	328290	160771	112480	84317.7
P32754	0	0	0	0	0	0	0	0	0	0	0	0	0	0	0	0	0	0	0	0	0	0	0	0	0	0	0	0	0	0	0	0	0	0	0	0	0	0	0	0	0	0	34618.1	159650	233006	236093	127017	59367.7	30855.5
P32856	3743.74	23425	41634.7	42817.9	48274.9	58426.6	53712.1	47912.4	46296.1	46678	51209.7	44657.3	40391.9	31297.7	31579.4	27142.3	14754.9	9741.43	10119.4	2240.47	0	0	0	0	0	0	0	0	0	0	0	0	0	0	0	0	0	0	0	0	0	0	0	0	0	0	0	0	0
P32929	0	0	0	0	0	0	0	0	0	0	0	0	0	0	0	0	0	0	0	0	0	0	0	0	0	0	0	0	0	0	0	0	0	0	0	0	0	60228.6	208843	462670	521388	255273	63689.1	9189.8	13036	15410.4	0	0	0
P32969	624957	1.77343e+06	2.99219e+06	2.55354e+06	1.16535e+06	573623	382155	258746	190462	169965	139230	136311	117238	99449	97457.3	67535.3	50486.8	59288.2	20487.3	20362	14200.9	22399.9	20881.9	15132.1	12868.1	5293.58	6140.63	5797.19	4652.29	6247.3	11700.5	17303.2	8874.26	10553.6	9080.32	3204.91	0	0	0	0	0	0	0	0	0	0	0	0	0
P32970	43780.3	84478.6	103479	141366	163648	187619	197107	165697	168940	150610	151780	154299	128134	115385	93345.2	89433.8	72494.3	65197.5	62663.8	56447.7	40015.2	39110	33485.3	31768.1	23513.9	17147.3	16094.1	0	0	0	0	0	0	0	0	0	0	0	0	0	0	0	0	0	0	0	0	0	0
P33121	9572.55	19241.3	28937	112229	122235	139496	164186	148707	138705	157516	185360	166834	160993	142936	142061	137335	125807	83771.6	40026	37001.8	50486.5	47779.6	42173.8	39681.8	22903.7	22933.6	21617	14829.7	18360.6	17171.1	15888.2	24882	28059.6	25383.3	20355.3	21885.9	10851.9	10626.9	8430.8	2848.81	0	0	0	0	0	0	0	0	0
P33176	39278	140131	194688	259243	275421	332897	409995	465666	444251	546811	532539	481964	469892	377373	350107	287652	244851	228936	287089	439997	926190	1.40379e+06	1.25979e+06	768026	403605	174689	105832	76917.9	69465.2	41274.8	22168	25757.4	21805.9	23375.8	12720.8	6326.1	6410.71	3073.63	5384.3	5471.63	0	0	0	0	0	0	0	0	0
P33240	37926.6	81589.4	116685	136295	141965	149569	148394	137097	128745	142516	145395	144640	129548	120636	130461	158082	195749	323035	595318	810768	655620	346951	184411	115782	110269	110720	113967	124248	154331	167693	185537	188614	170276	149085	103446	86511.5	77926.8	79920.6	74440.1	51350.1	37072.7	36002	0	0	6604.86	5487.88	3768.9	0	0
P33316	0	0	0	5988.24	5929.02	7452.89	6600.35	4908.08	5271.08	4604.62	4503.04	15030.4	9960.79	9795.21	15463.7	23498.7	25106	16206.6	11656.9	3445.05	0	0	0	0	9872.43	10930.8	23570.7	24737.7	28663.7	26645.6	41709	42866.7	46241.2	65682.8	72678.6	111003	105809	122293	125250	155155	179984	328121	1.11914e+06	4.85479e+06	1.29535e+07	1.77361e+07	1.34569e+07	7.01745e+06	5.38025e+06
P33527	91328.6	187719	268489	343324	322000	310997	337835	325403	281645	285964	231798	232586	202986	191301	177813	157197	144908	113524	99612.5	95490.2	86449.8	67387.9	60587.7	42777.7	48826.3	37240.1	45710.7	45103.3	39248.4	24207.7	9955.39	50259.2	74231	75219.8	23067.3	0	0	0	0	0	0	0	0	0	0	0	0	0	0
P33552	0	0	0	0	0	0	0	0	0	0	0	0	0	0	0	0	0	0	0	0	0	0	0	0	0	0	0	0	0	0	0	0	0	0	0	3677.02	4066.5	17880.2	16335.1	2557.35	0	0	0	0	0	0	0	69437.5	184005
P33897	93260.9	223070	310465	365319	354129	375417	357020	311431	291616	283172	226341	210564	170249	148749	129316	115333	86855	68299.3	50033.5	32322.3	24275	22692.1	18621	11284	4986.01	5145.12	3814.41	4092.73	4166.43	4374.04	3088.48	0	0	0	0	0	0	0	0	0	0	0	0	0	0	0	0	0	0
P33981	0	0	0	0	0	0	0	0	0	0	0	0	0	0	0	0	0	0	0	0	0	0	0	0	0	0	0	0	0	0	0	0	0	0	0	0	0	0	0	0	0	0	0	0	0	0	0	0	0
P33991	9812.26	23571.4	24459	27982.5	17107.6	16488.8	18492.9	20845	21044.2	21303.8	16956.3	15588	13951.1	22125.5	24402.5	29729.6	37959.8	32742.3	37376.1	34687.8	34415.7	44421.5	85360.4	183073	494345	1.23121e+06	2.12201e+06	2.09703e+06	1.24931e+06	574075	336583	242726	152558	124569	115805	104204	71071.4	32036.5	18575.6	15636.1	5042.89	0	0	0	0	0	0	0	0
P33992	570.108	11210.6	13539.9	10785.7	19242.1	22635.3	11707.3	11082.5	11341.7	6957.53	6538.79	4685.86	5162.88	5600.73	4196.7	5106.59	24759.5	41159.4	53442.5	39413.5	20843.8	24360.9	37149.1	70770.5	193621	461663	775261	744587	531119	348615	317243	356158	408088	532310	630625	814291	1.02042e+06	1.14687e+06	1.01453e+06	894737	605253	341506	162917	99738.4	33101.4	32988.7	8479.93	11250.4	0
P33993	0	0	0	0	0	0	0	0	0	0	0	0	0	0	5959.15	27676.1	35047.8	35642.4	33086.2	6029.82	6392.09	24213.9	140695	292991	899994	1.89284e+06	3.05326e+06	2.65513e+06	1.7275e+06	691360	320322	206113	139932	113405	86571.9	74755.9	94346.4	197596	267701	281336	141385	85227.4	31505.6	23611.1	11259.7	14158.3	11266.6	0	0
P34741	160044	381332	432159	377484	261322	194350	143309	97518.4	77106.8	76387.3	37080.1	30381.8	26875.2	15142.9	8792.96	10028.4	0	0	0	0	0	0	0	0	0	0	0	0	0	0	0	0	0	0	0	0	0	0	0	0	0	0	0	0	0	0	0	0	0
P34896	0	0	0	0	0	0	0	0	0	0	0	0	0	0	0	0	0	0	0	0	0	0	0	0	0	0	0	0	0	0	0	0	0	16227.8	129922	522090	1.45048e+06	2.56031e+06	2.6876e+06	1.76309e+06	809884	327501	147365	154020	170954	133119	87758.2	71884.9	49558.3
P34897	0	0	10950.7	12252.7	10395.9	10368.9	11907.5	0	0	0	0	0	0	0	0	0	9100.75	9048.85	36640	43399.9	37428.3	20788.8	17356	18848.7	18863.5	18166.8	16940.4	18101.6	10128.8	14670	27906.1	26233.5	26510.8	58953	794873	4.01798e+06	9.93714e+06	1.26982e+07	7.64404e+06	3.09021e+06	1.28307e+06	720257	543057	454316	547409	585409	233691	102361	77113.9
P34932	0	0	7876.69	21852.8	82691.2	141493	196061	172614	152254	179811	190091	243920	300182	330892	400557	468976	575634	677191	793647	901622	1.07168e+06	1.24905e+06	1.28294e+06	1.67554e+06	2.0647e+06	2.40579e+06	2.61223e+06	2.76613e+06	3.61827e+06	4.07495e+06	3.88935e+06	3.20516e+06	2.25075e+06	1.76803e+06	1.29436e+06	909039	612179	434762	328881	284920	280197	287266	256144	198844	133800	127421	106018	91733.9	83487.4
P34949	0	0	0	0	0	0	0	0	0	0	0	0	0	0	0	0	0	0	0	0	0	0	0	0	0	0	0	0	0	0	0	0	0	0	0	0	0	0	0	0	0	0	0	0	0	6074.35	129680	457406	748151
P35052	31155.3	54845.2	107611	92338.8	123878	130834	131050	119384	110834	111757	99102.6	91706.8	77590.4	67277.6	47582.3	46576.4	47249.7	30984	20477	14092.5	15180.4	13314.2	3914.73	4761.54	5670.44	0	0	0	0	0	0	0	0	0	0	0	0	0	0	0	0	0	0	0	0	0	0	0	0
P35080	0	0	9811.33	8645.91	15289.9	14310	13434.5	7173.39	6888.88	6117.81	7022.63	9141.71	7209.46	7110.91	6454.92	10764	15259.3	23829.1	38735	51997.3	55667	36927.4	19382	19665.3	25568.6	24323.4	23542	18928	20226.5	20149.9	35544.7	47919.1	43895.5	28095.6	27257.1	26099.9	10229.2	0	0	0	17251.7	16826.2	14482.1	29392.7	79202.8	401447	978243	1.53466e+06	1.07646e+06
P35221	121001	316492	529966	599936	527473	541767	489722	485629	461959	457847	453319	397602	363936	319862	313069	283715	254158	239452	228803	191041	181537	149027	116359	56025.1	34438.1	35212.5	81136.2	81590.2	126265	131041	134032	83313.9	91943.6	31778.9	72306.1	120491	166124	190598	491029	874189	891396	539778	241254	105074	57896.6	25272.5	23575.4	18808.3	17120.3
P35222	75153.4	178576	254704	292402	310153	317693	366630	294267	388716	340289	267632	202697	203567	164698	175383	158825	149868	147434	133216	112584	110792	85660.1	52921.3	51165.1	27724.7	21695.3	33717.4	43754	53810.4	0	0	0	0	0	0	0	0	0	0	0	0	0	0	0	0	0	0	0	0
P35232	2.98974e+06	7.06792e+06	8.17708e+06	8.56456e+06	6.90862e+06	5.64567e+06	4.45627e+06	3.07069e+06	2.10915e+06	1.80113e+06	1.37808e+06	971461	693432	500387	416785	329137	251935	203708	159985	137973	134965	124289	112355	96423.1	94810.8	91214	83168.4	75407.5	81562.4	77831.1	73566.7	64223.4	60583.6	59656.8	43284.5	41089.7	53793.3	55602.7	48865.5	36354	23890.6	11019.3	0	0	6290.08	11178.2	17737.3	23291.4	21292.4
P35237	0	0	0	0	0	0	0	0	0	0	0	0	0	0	0	0	0	0	0	0	0	0	0	0	0	0	0	0	0	11205.5	5763.1	8451.89	10860	9471.5	8990.41	21190.9	10129	13542.2	0	0	0	0	9537.66	9759.27	77720.8	284983	1.023e+06	4.16893e+06	6.53169e+06
P35241	11061.7	25029.7	34847.3	24123.4	22852.4	15136.8	0	5144.07	1049.38	6327.74	0	8756.59	21424.5	20162	32923.6	35909	40363.8	41025.8	58938.9	59958.9	50006.9	41964.8	76603.3	116419	105291	62752.1	42747.4	56378.4	142615	396350	697556	726380	427901	215164	121589	97190.6	85250.3	287339	1.11407e+06	3.12393e+06	3.91058e+06	2.53577e+06	984102	479304	305773	195980	159269	79356.4	54516.2
P35244	9850.73	10090.2	6228.94	4213.03	0	0	0	0	0	0	0	0	0	0	0	0	0	0	5206.64	3818.37	4135.91	0	0	0	0	0	0	0	7334.65	19508.4	20359.4	36460.8	29518	52666	133730	541250	1.31389e+06	1.82202e+06	971640	488819	348760	185657	106805	42685.3	61955.1	59896	41855	18365.6	7464.98
P35249	96784.5	184786	241826	221959	168178	176122	168969	142384	126818	143882	131301	134252	106704	108100	105266	100964	103385	90101.4	89578	91815.6	95677.4	98994.4	96167.2	112091	150779	192733	193494	139905	130788	100043	87986.6	80588.4	84508.9	61412.9	60412.8	40596.2	61143.9	108100	314937	484321	347867	157161	84375.5	75996.8	59958.5	73044.8	0	0	0
P35250	69981.1	154095	199164	195245	151746	152393	206065	187332	178377	184469	175119	161438	153230	136149	140016	145632	129067	118810	109528	99405	107940	107332	104000	103913	120755	146172	155941	121466	103409	79116.9	71483.9	61342.1	57947	55849.7	55347.2	53527.2	63020.7	102481	239942	382201	327941	185694	74673.2	48762.7	44842.8	8491.01	8411.73	0	0
P35251	53587.9	95969.4	100692	93026.1	69109.8	55730.2	36549	30327.7	16713.3	15902.4	0	0	0	0	0	0	0	0	0	0	0	0	0	0	0	0	0	0	0	0	0	0	0	0	0	0	0	0	0	0	0	0	0	0	0	0	0	0	0
P35268	187032	609436	980875	798944	500050	409727	398208	437645	404028	392872	341807	324041	268339	215550	170919	130571	116191	125626	118340	120180	128783	104212	56702.5	57530	51649	47874.6	48332.9	51488.6	69170.3	76655.9	80919.7	75801.9	118903	118375	123981	120503	117722	119997	110786	93863.2	74316.6	65551.1	75375.4	132350	159988	178873	65294.8	53243.6	42283.9
P35269	0	0	0	0	0	0	0	0	0	0	0	0	0	0	0	0	0	22429.7	40349.8	42415.1	45128.3	30177.2	21492.9	7384.48	6429.93	0	0	13154.9	67028.8	69621.4	65336.2	55970.6	81533.8	248465	484387	493903	392101	210885	128158	14297	0	0	0	0	0	0	0	0	0
P35270	0	0	0	19766.7	16516.4	17771.3	20575.1	23014.7	19157.8	0	0	0	0	0	0	0	0	0	0	0	0	0	0	0	0	0	0	0	0	0	0	0	0	0	0	0	0	0	0	0	0	0	0	0	0	228772	1.15958e+06	2.04109e+06	1.76761e+06
P35555	0	0	0	0	0	0	0	0	0	0	0	0	0	0	0	0	0	0	0	0	0	0	0	0	0	0	0	0	0	0	0	0	0	0	0	0	0	0	0	0	0	0	0	0	0	0	0	0	0
P35573	0	0	0	0	0	0	0	0	0	0	0	0	0	0	0	0	0	0	0	0	0	0	0	0	0	0	0	0	0	6353.17	13654.2	16986.2	33822.5	45092.2	51026	77063.7	97756.2	121598	127436	102518	57098.6	6144.09	0	0	0	0	0	0	0
P35579	674264	764099	728012	630504	474062	436116	439139	399650	366054	440935	588175	2.70831e+06	1.19697e+07	2.14546e+07	1.75734e+07	7.25426e+06	2.09024e+06	824672	472497	340633	291963	167955	221498	196806	197051	177232	100125	30872.1	291407	203890	221946	108714	66553.4	39876.3	14534.9	15223.7	13543.2	0	0	0	0	0	0	0	0	0	0	0	0
P35580	0	0	0	0	0	0	0	0	0	0	18489.3	171083	503876	785910	584291	269856	101300	59726.2	36637	11658.2	2433.53	0	0	0	0	0	0	0	0	0	0	0	0	0	0	0	0	0	0	0	0	0	0	0	0	0	0	0	0
P35606	115998	268271	371668	444458	459077	495156	486287	463561	471054	522195	521286	493455	484618	466979	460568	567743	712532	1.14352e+06	2.02748e+06	2.84198e+06	2.64276e+06	1.33249e+06	528673	226667	122252	46028.4	27094.3	28886.9	34987.7	15808.7	12582.7	9253.15	7604.59	0	0	0	0	0	0	0	0	0	0	0	0	0	0	0	0
P35610	57135.1	107935	141608	143381	135066	130617	113898	102424	78420.1	74403.5	63476.1	46814.2	35908.8	27319	27033.8	17845.1	2211.56	2112.65	0	0	0	0	0	0	0	0	0	0	0	0	0	0	0	0	0	0	0	0	0	0	0	0	0	0	0	0	0	0	0
P35611	0	0	0	0	0	0	0	0	0	0	0	0	0	0	0	0	0	0	0	0	0	0	0	0	0	0	0	0	0	0	0	0	0	0	0	0	0	0	0	0	0	0	0	0	0	0	0	0	0
P35613	750250	1.76602e+06	2.3705e+06	3.33922e+06	3.72302e+06	4.2116e+06	4.52101e+06	4.42849e+06	3.98917e+06	4.48205e+06	4.48092e+06	3.66666e+06	3.32364e+06	2.55476e+06	2.5576e+06	2.37081e+06	2.14754e+06	1.781e+06	1.56451e+06	1.32484e+06	1.28532e+06	1.04376e+06	893275	752909	693786	592442	493572	448033	491180	516693	527334	486752	449039	515781	572029	773476	852851	888299	551919	313331	218675	189125	156283	135013	120392	121427	112804	91491.8	77465.1
P35637	0	0	0	0	0	0	0	0	0	0	0	0	0	0	0	0	0	0	0	0	0	0	0	0	0	0	0	0	0	0	0	0	0	0	0	0	0	0	0	0	0	0	0	0	0	0	0	0	0
P35658	86954	168005	208386	225515	213740	198706	203651	179207	188853	244605	269492	306576	292078	251736	172125	110564	79727.3	72798.2	67120.8	58936.2	50683.2	38784.9	27918.5	13539.8	3185.9	5672.01	0	0	0	0	0	0	0	0	0	0	0	0	0	0	0	0	0	0	0	0	0	0	0
P35754	0	0	0	0	0	0	0	0	0	0	0	0	0	0	0	0	0	0	0	0	0	0	0	0	0	0	0	0	0	0	0	0	0	0	0	0	0	0	0	0	0	0	0	0	0	0	0	0	0
P35790	0	0	0	0	0	0	0	0	0	0	0	0	0	0	0	0	0	0	0	0	0	0	0	0	0	0	0	0	0	0	0	9935.78	14331.6	39467.1	21544.1	20997.7	29167.5	38830.7	58389.9	26969.4	25259.7	0	0	0	0	0	0	0	0
P35813	0	0	0	0	0	0	0	0	0	0	0	0	0	0	0	0	0	0	0	0	0	0	0	0	0	0	0	0	0	0	0	0	0	0	0	0	0	0	0	0	0	0	22316.7	12444.2	205468	466774	487575	375914	183535
P35914	0	0	0	0	0	0	0	0	0	0	0	0	0	0	0	0	0	0	0	0	0	0	0	0	0	0	0	0	0	0	0	0	0	0	0	0	0	0	0	0	0	0	0	0	0	89151.6	182521	339892	353206
P35998	114864	275058	394614	528304	581286	697023	821542	772550	794254	1.00488e+06	1.22075e+06	1.3418e+06	1.26655e+06	1.10065e+06	1.04932e+06	1.01233e+06	901925	710308	442017	263554	186408	141646	118781	99666.8	92867.3	89217.4	82301.5	72638	79601.3	90332.5	105444	163041	302966	490620	444061	220894	96890.6	64204.4	50915.7	37466	36629.7	17248.7	7460.22	9034.9	7473.08	9119.05	6942.86	17217.5	9790.71
P36404	0	0	0	0	0	0	0	0	0	0	0	0	0	0	0	0	0	14426.4	15297.2	12885.8	14636.3	4804.77	5797.51	0	0	0	0	0	0	4601.24	6237.85	15165.2	29369	72086.1	280376	654324	805010	711095	251306	103510	47030	12011.3	0	0	0	6639.08	97843.1	8674.85	0
P36405	0	0	0	0	0	0	0	0	0	0	0	0	0	0	0	0	0	0	0	0	0	0	0	0	0	0	0	0	0	0	0	0	0	0	0	0	0	0	0	0	0	0	0	0	0	0	0	0	7818.01
P36507	1534.92	5790.61	4012.15	5087.75	3658.68	0	0	0	0	0	3950.95	4520.18	4924.42	5140.33	5156.45	4096.75	4196.74	8840.03	5487.12	5281.96	3275.78	3271.6	2705.49	2679.18	2355.41	0	0	1122.55	1195.44	2158.67	6698.2	28921.9	29275.8	29498.5	42602.6	67954.7	46577.6	37857.5	14931.1	5307.12	0	0	5869.8	61198.1	276611	1.04181e+06	1.03751e+06	577718	187443
P36542	674890	1.26884e+06	1.78713e+06	2.28815e+06	2.08556e+06	2.33602e+06	2.28705e+06	1.74474e+06	1.47539e+06	1.37383e+06	1.2476e+06	1.15972e+06	946843	784505	664470	584211	538984	510629	421788	308119	239522	194012	146124	124342	103227	105664	83105.8	70352.5	78439.1	70681.6	86471	76130.1	61487.3	56021.3	50045.8	41147.1	42427.6	44131.2	38183.3	28925.2	27312.5	8626.21	0	9694.93	19691.7	12723.9	14992.9	5971.1	6113.1
P36543	10681.3	19506.9	20745.3	20708.2	20266	18997.4	17836.6	14810.2	13609.3	12655.6	13128.1	12918.6	12003.6	9854.09	8912.13	10557.6	12038	8992.1	8914.74	10019.9	12341.9	12269.7	14295.2	17592.1	66388.8	159919	290404	449010	537498	544190	431067	395407	367267	393768	394725	352470	274881	226020	159452	111847	109608	172213	121171	52947.6	21266.9	14424	4284.22	2979.63	3303.38
P36551	0	0	0	0	0	0	0	2037.29	2252.14	2463.83	2497.78	2604.83	3148.48	7947.46	8638.08	7598.19	7877.81	2790.33	2018.62	1645.65	0	0	0	0	0	0	0	0	0	0	0	0	1746.26	1879.7	1721.76	2312.8	2928.14	2629.86	2837.75	4780.25	8831.24	18390.5	116692	459621	496915	322150	174060	36237	46721.7
P36578	1.90751e+06	5.31955e+06	7.74605e+06	6.58406e+06	2.81669e+06	1.35622e+06	842411	479084	328796	275463	210012	187520	151969	121278	108212	97702.6	82681.7	73059.4	65543.6	59009.7	57936.9	55631.1	47106.2	43043	42307.3	31436.5	29074.4	28304.1	38555.6	38067	39659.2	34398.9	27132.2	24230.2	27000.7	20886.5	23094.1	16731.4	17261.2	12029.5	12041.5	8071.25	0	0	0	0	0	0	0
P36639	0	0	0	0	0	0	0	0	0	0	0	0	0	0	0	0	0	0	0	0	0	0	0	0	0	0	0	0	0	0	0	0	0	0	0	0	0	0	0	0	0	0	0	0	0	0	0	0	0
P36776	21393.7	42724.2	71926.3	84546.6	102157	135697	178385	196245	215965	267777	303996	374715	405927	448825	461390	460942	484176	432641	431530	404213	387253	385614	332028	266088	238220	200506	176339	157889	155738	149707	128266	115164	114454	132484	123554	129217	159548	173042	147807	115937	114447	122111	80238.5	52936	29529.8	20440.2	18660.5	6917.96	6562.6
P36871	66826.8	136971	181815	240510	264940	309598	312167	276436	297701	304882	313853	293090	249470	213945	179021	156999	153930	121506	94439.4	69450.5	71627.7	59978.9	44795.6	40109.3	33900.7	29630.5	8129.83	8677.79	0	0	0	0	0	0	0	0	0	0	0	0	0	0	0	0	62498.7	480201	1.43518e+06	3.04395e+06	2.69239e+06
P36915	0	0	0	0	0	0	0	0	0	0	0	0	0	0	0	0	0	0	0	0	0	0	0	0	0	0	0	0	0	0	0	0	0	0	0	0	0	0	0	39373.6	153110	370078	449725	351674	162170	75443.3	32985.8	29001.3	24842.4
P36952	0	0	0	0	0	0	0	0	0	0	0	0	0	0	0	0	0	0	0	0	0	0	0	0	0	0	0	0	0	0	0	0	0	0	0	0	0	0	0	0	0	0	0	0	0	101738	876847	5.66029e+06	1.16271e+07
P36957	110506	332994	755180	1.24609e+06	1.96436e+06	3.05526e+06	3.21537e+06	2.0894e+06	1.2327e+06	816548	530699	363066	261633	161751	138632	119908	92828	73502.4	58742	53017.5	53193.5	48682.5	35693.4	30641.3	32263.6	30163.7	32609	39736.5	102356	115616	82188.8	44196.7	26096.5	20527.3	12033.4	11702.1	12783.7	13425.4	11411.6	9374.64	16873	20533.2	21552.5	19296.7	9467.18	12308.8	0	0	0
P36969	376.008	3865.73	15507.6	18326.4	17654.7	17893.9	17598.6	19985.9	21515.7	22615.5	19894.3	18080.9	19355.6	19498.1	20802.7	20131.4	13541.9	11994.1	11225.9	12343.6	9375.76	0	0	0	0	0	0	0	8161.47	7767.51	14149.3	15077.6	13003.5	14224.5	17232.3	15908.7	20784.8	21876.6	7482.58	16003.5	0	0	17808.6	9516.32	46786	103133	71300.9	120775	89725.1
P37108	460280	1.12005e+06	1.49366e+06	1.1334e+06	678258	549744	639720	777810	767681	601014	431498	331359	289764	231213	201625	150876	141729	114297	111845	124393	132195	120493	165744	272716	516587	623392	545572	358885	332964	289585	192281	147026	129683	146511	156536	155975	136509	152233	173899	179054	163255	103605	83792.5	42619.6	40060.7	48455.8	35094.6	30050	26721.5
P37198	57397.6	69009.4	78287.8	124130	130299	147615	134545	104969	126124	137257	164762	194606	150296	120600	93687.1	67459.4	60972.5	26271.4	41162.1	32689.9	30127.5	33724.9	51525.2	60887.3	66564	38220.7	14136.1	654.493	0	0	0	0	0	0	0	0	0	0	0	0	0	0	0	0	0	0	0	0	0
P37235	0	0	0	0	0	0	0	10871.9	7547.44	7261.46	5903.36	6308.67	8574.87	8632.56	0	0	0	0	0	0	0	0	0	0	0	0	0	0	15319.4	17562	17514.4	14772.2	23565.3	0	13224.1	51923.9	60157	67908.2	60412.8	93083.1	87371.2	92214.1	48071.2	55855.6	114360	126281	143888	233466	223937
P37268	44857.4	79551.2	96784.9	118676	129389	149230	166845	161306	149411	163122	162290	175592	164462	151076	154535	152855	144728	135115	123961	111407	95513.2	79156	74195.9	41265.8	35510	31009.5	54899.2	42686.7	28218.2	12757.1	11782.1	8548.13	0	0	0	0	0	0	0	0	0	0	0	0	46722.1	94716.4	76433.8	86270.3	51470
P37275	0	0	0	0	0	0	0	0	0	0	0	0	0	0	0	0	12564.9	29769.7	46454.7	44178.1	37854.4	33540.4	20949.4	16613.4	2443.8	0	0	0	0	0	0	0	0	0	0	0	0	0	0	0	0	0	0	0	0	0	0	0	0
P37802	0	0	0	0	0	0	5020.88	6022.07	4163.2	3135.03	0	0	0	0	6889.42	8751.88	27201.1	16171.3	5666.87	3167.67	2573.79	0	0	0	0	0	0	6499.7	8340.8	8176.5	4530.95	10380.2	14252.7	26995.9	45895.4	65377.1	118746	350832	722413	954940	776769	338842	131251	99588.3	69864.6	54859.8	60009.4	327728	4.38683e+06
P37837	0	0	0	0	0	0	0	0	0	0	0	0	0	0	0	0	0	0	0	0	0	0	0	0	0	0	0	0	0	0	0	0	0	0	0	0	0	0	0	4968.97	171194	1.3828e+06	5.76519e+06	1.27968e+07	1.48305e+07	1.00814e+07	2.80209e+06	920190	583327
P37840	0	0	0	0	0	0	0	0	0	0	0	4507.43	10097.8	8914.81	8201.25	8401.38	16840.1	20394.6	36006.1	42533.4	56875.9	74924.1	91883.7	77980.3	86776.9	69381.1	62245.9	64605.9	66503.4	69755.5	76856	71943.6	73859.2	90392.7	91104.3	95137.4	107914	112239	124237	174219	252640	404744	447125	541923	413197	249242	65341.2	26850.1	32947.3
P38117	15883.8	22163.7	31844.6	49900.9	46991.4	45208.4	50765.6	45250.2	45810.9	51033.1	55941.4	54670.1	50877.3	50754.4	47911.1	51323	50653.8	43857.8	45245	45115.2	48534.5	48607.8	47850.8	39272	43839.1	16329	18778.4	21022.1	27256.3	65249.4	119645	129935	126941	138015	170580	229121	248851	293488	402661	649837	961468	1.09794e+06	855395	681830	687893	1.47687e+06	4.23432e+06	8.31879e+06	6.80865e+06
P38159	44867.3	102978	133804	108044	84980.2	85058.2	80433.6	77229.5	66242.3	70689.5	46954.3	34300.5	0	0	0	0	0	0	0	0	0	0	0	0	0	0	0	0	0	0	0	0	0	0	0	0	0	0	0	0	0	0	0	0	0	0	0	0	0
P38435	55068.7	102973	145213	152963	175301	179528	184426	188605	164799	190549	154441	145296	141400	140603	125687	116716	97945.4	82302.8	70643.5	57279	51201.1	45485.9	51637.6	45318.4	43920.8	26760.9	16335.9	18139.1	17079.1	17982.7	13848	11818.9	11470.6	10768.6	4189.58	5782.94	0	0	0	0	0	0	0	0	0	0	0	0	0
P38606	95314.1	127285	163579	237748	277614	322152	350557	334757	355937	360506	400049	408046	400347	369729	390999	354661	371237	351425	324044	302292	295514	294089	287473	261671	293784	423291	594755	795727	1.02768e+06	1.01017e+06	865725	666093	562941	439123	336414	337908	354188	320679	210545	184471	162388	287645	295383	332781	492768	345112	171835	111128	79779.7
P38646	974223	1.93978e+06	2.58206e+06	2.69122e+06	3.13846e+06	3.73944e+06	3.35311e+06	2.54014e+06	2.09944e+06	2.19968e+06	2.45934e+06	2.81707e+06	2.86747e+06	2.60955e+06	2.39714e+06	2.31564e+06	2.39226e+06	2.28441e+06	2.29538e+06	2.28681e+06	2.40289e+06	2.35324e+06	2.29278e+06	2.32151e+06	2.55202e+06	2.61315e+06	2.88736e+06	2.92371e+06	3.44059e+06	3.65278e+06	3.98558e+06	4.85341e+06	5.53076e+06	5.6051e+06	5.39779e+06	4.75422e+06	4.36031e+06	4.33134e+06	4.28413e+06	3.91955e+06	3.50439e+06	2.5888e+06	1.33232e+06	769410	545403	517194	414686	444242	315529
P38919	35561.9	38984.5	33111.8	25591.5	17524	4123.54	0	0	0	0	0	0	0	0	0	0	0	0	7555.25	16823.7	16599.5	12997.1	0	0	0	0	0	0	0	0	0	0	0	0	0	0	0	35795.8	86164.1	85898.6	89187	78605.1	51839.5	68798.6	212050	585433	1.39166e+06	2.42226e+06	1.82342e+06
P39019	142962	316054	502721	517336	468594	566880	647979	770931	874628	1.34884e+06	1.34763e+06	1.35087e+06	903466	698275	420291	258790	187893	135914	90440.3	80750.3	78649.2	72172.7	60693.6	46449.6	5559.43	16946.5	0	0	0	24778.4	18740.4	16041.7	12831.7	23283.3	16318.9	17754.2	16754.5	18649.5	20426.1	23325.9	11569.9	0	0	0	0	0	0	0	0
P39023	512059	1.64407e+06	2.70608e+06	2.45191e+06	1.07537e+06	559443	374535	244769	196146	165966	135461	108286	85270.4	69047.4	52126.8	51367.5	44419.6	38878.1	27960.3	27444.5	30836.9	26994.4	10794.5	0	0	6864.06	5485.79	6470.24	12204.4	7075.26	12874.5	4070.31	4252.01	3574.74	0	0	0	0	0	0	0	0	0	0	0	0	0	0	0
P39059	0	0	0	0	0	0	0	0	0	0	0	0	0	0	0	0	0	0	0	0	0	0	0	0	0	0	0	0	0	0	0	0	0	0	0	0	0	0	0	0	0	0	0	0	0	0	0	0	0
P39656	791408	1.88972e+06	2.58881e+06	2.89834e+06	2.67947e+06	2.80886e+06	2.79725e+06	2.08238e+06	1.86125e+06	1.66887e+06	1.50342e+06	1.38334e+06	1.03819e+06	878345	766849	640195	529653	424868	330561	268065	241082	203601	162284	127527	120331	100752	89268.9	75467.4	88950.9	86503.7	56740.9	63246.2	64940.2	63011.9	45191.5	33178.9	46575.1	47311.3	48875.8	42186.1	28173.1	31289.9	27598	33419.7	22855.8	13266.4	11682.2	14370.5	22510.8
P39687	0	0	0	0	0	0	0	0	0	0	0	0	0	0	0	0	0	0	0	0	0	0	0	0	0	0	0	0	0	0	3959.12	95256.7	208728	243101	165277	98002.3	149401	790618	2.64661e+06	3.91242e+06	2.73724e+06	895831	364297	84656.2	61226.6	26015.3	0	11323.7	7892.22
P39748	25696.1	23647.4	21463.5	21671.1	20537.4	23414.5	22709.9	22366.7	21610.3	40798.5	32559	63161.7	59484.5	105100	113099	130300	134835	132449	142176	151493	173693	181747	118391	152141	184018	187720	187354	185458	213128	190012	191667	194084	156536	158538	134104	136004	139301	139491	127507	122537	96017.5	84384.3	86309.1	121114	225617	533724	637467	1.62131e+06	1.51049e+06
P39880	0	0	0	0	0	0	0	0	0	0	0	0	0	0	0	0	0	0	0	0	0	0	0	0	0	0	0	0	0	0	0	0	0	0	0	0	0	0	0	0	0	0	0	0	0	0	0	0	0
P40121	0	0	0	0	0	0	0	0	0	0	0	0	0	0	0	0	0	0	0	0	0	0	0	0	0	0	0	0	0	0	0	0	0	0	0	0	0	0	0	0	0	0	0	0	23149.2	319118	1.77351e+06	4.94531e+06	4.8573e+06
P40123	0	0	0	0	0	5955.14	7524.6	8836.82	6266.5	2745.93	9484.63	0	0	0	0	0	27463.1	44092.3	62051.2	43084.7	16102.5	16516.4	38354.4	74211.1	196735	538399	1.00398e+06	787147	553053	218290	119921	94397.2	87083.3	86371.1	60435.5	30908.8	3634.56	0	0	0	0	0	0	0	0	0	0	0	0
P40189	0	0	0	0	0	0	0	0	0	0	0	0	0	0	0	0	0	0	0	0	0	0	0	0	0	0	0	0	0	0	0	0	0	0	0	0	0	0	0	0	0	0	0	0	0	0	0	0	0
P40222	10304.2	25140.7	27667.3	19720.5	10001	4055.77	4323.34	2452.47	4004.95	21176.5	11128.6	9031.77	14452.2	15122.1	39855.2	103840	307419	558594	616580	390561	212202	123221	73014.1	55754.1	47552.6	29121.1	12746.8	13762.6	9577.78	8728.6	8358.52	7328.75	3555.97	3137.48	3037.81	0	0	0	0	0	0	0	0	0	0	0	0	0	0
P40227	98915.9	225061	284745	326685	333901	334341	366459	331043	334413	397644	440013	490873	461895	445896	474900	496878	545678	693220	837950	1.65102e+06	5.11124e+06	1.0277e+07	1.34838e+07	1.09713e+07	6.10726e+06	2.54151e+06	994724	537455	528375	439116	340793	282282	221999	206504	173969	142119	119480	123155	111597	93748.3	54813.5	58011.9	55993.1	23963.1	21169.8	20007.6	19269	14797.3	19232.7
P40261	11512.3	62280.5	58306.4	52536.6	25950	24701.8	20593.1	36850.4	24575.5	28984	44756.5	11294.2	10326.9	10139.1	10094	15629.1	89579.2	14328.8	64996.5	43631	48052.8	29582.4	22669.6	21090.9	22424.9	30497	22845.1	19331.7	5971.09	15251.4	24242.9	20439.6	30534.9	19925.2	31962.1	22005.8	26017.3	20849.8	26291.1	32594.5	20875.5	0	0	5186.03	5454.39	4046.63	5836.05	24551.9	276960
P40337	0	0	0	0	0	0	0	0	0	0	0	0	0	0	0	0	0	0	0	0	0	0	0	0	0	0	0	0	0	0	0	0	8006.55	33105.6	53680.6	36223.4	19474.1	0	0	9013.92	39229.1	62212.6	69626.3	38550.6	127675	194553	116174	61882.6	0
P40424	0	0	0	0	0	0	0	0	0	0	0	0	0	0	0	0	0	0	0	0	0	0	0	8968	13973.3	18810.8	23030.2	6139.59	7875.5	7940.61	23094.4	51303.8	78270.9	108401	136374	114001	93857.7	115170	68856.9	49071.8	0	0	0	0	0	0	0	0	0
P40425	0	0	0	0	0	0	0	0	0	0	0	0	0	0	0	0	0	0	0	0	0	0	0	0	0	0	0	0	0	0	0	0	0	0	0	0	0	0	0	0	0	0	0	0	0	0	0	0	0
P40429	247356	560577	864354	748321	345039	174708	85466.2	60578.9	43514.8	35640.4	30648.7	14965.4	16631.3	6469.52	6722.49	14862.6	11466.6	8808.86	9716.86	8845.66	0	0	0	0	0	0	0	0	0	0	0	0	0	0	0	0	0	0	0	0	0	0	0	0	0	0	0	0	0
P40616	78309.4	143508	169013	184448	148688	170204	196730	159403	115532	169835	116723	167170	125498	135276	131077	122695	106237	108438	95855.6	93126.8	91641.5	103557	54461.2	47428.5	75635.6	64634.6	39815.2	51730.4	70459.1	58952.5	59823.5	60019.8	45659.1	49285.3	37910.3	34711	37458.6	16045.2	13206	18929.4	24228.4	23525.8	0	0	0	0	0	0	0
P40692	21482	35824.2	40745.3	43336.3	45932.4	50127.2	56503.8	33393.6	32358.9	34466.5	47672	52486.7	51269.7	44459.7	42450.8	42605.3	41942.9	37433.2	34896.1	35436	37853.2	37186.5	40864.9	22903.2	27180.9	41724.4	123466	144677	136351	91683.1	65918	49329.8	38517.7	29894.9	31439.4	29017.1	36130.1	32478.3	0	0	0	0	0	0	0	0	0	0	0
P40763	34676.8	86918.1	111839	166654	194760	203124	267749	256790	235908	182092	310345	293000	308783	282822	234950	273942	258002	223472	194795	181359	166609	150053	127940	111104	120185	119063	129852	54679.6	66924.2	80571.5	74884.6	71743	61869.9	58173.8	46367.4	42911.7	49090.2	56670.8	74439.5	103371	95659.3	60955.6	29906.8	8424.94	10103.7	0	0	0	0
P40818	0	0	0	0	0	0	0	0	0	0	0	0	0	0	0	0	0	0	0	0	0	35807.3	98778.9	132289	346731	713469	928444	689466	249957	98402.4	46942.1	36072.9	31411.3	34746.8	33509.9	24456.1	0	0	0	0	0	0	0	0	0	0	0	0	0
P40855	0	0	0	0	0	0	12876.8	11288.8	10099.8	32921	31895.4	36553.1	36005.7	27887.3	41879.8	38051.4	41534.6	39667.5	38347.3	35815.9	42066.5	40193.7	31932.3	34880.7	32827.3	28318.1	29201.8	17211.8	18140	38921.5	50595.9	63668.3	70456.5	69028.8	92951.7	106900	125548	154152	185907	221163	235432	176654	82791.6	26480.1	17429.9	6545.81	6875.32	7114.96	0
P40925	0	0	0	0	0	0	0	0	0	0	0	0	0	0	0	0	0	0	0	0	0	0	0	0	0	0	0	0	0	0	0	0	0	0	0	0	0	16069.7	17356.4	24877.2	0	0	269456	2.47925e+06	1.19377e+07	2.70329e+07	2.31193e+07	1.10383e+07	2.89981e+06
P40926	0	0	0	0	0	0	0	0	0	0	0	0	0	0	0	0	0	0	0	0	0	0	0	0	0	0	0	0	0	0	0	2518.35	2801.64	9601.62	7869.59	11761.7	12123.6	9452.21	7110.7	7025.72	8093.58	0	0	88081.4	1.11172e+06	9.21183e+06	2.81511e+07	3.61575e+07	3.44268e+07
P40937	71249.4	126494	157146	136739	99112.3	107373	132146	118179	103490	105008	118039	110995	116468	64020.9	67373.6	55932.8	58033	64997.7	69928	63669.8	59534.1	55588.1	54918.8	57545.9	79099.3	94288.5	89380.5	83114	65275.7	57964.3	58164.5	56209.7	37398.9	42187.6	7116.28	8156.87	39231.5	90549.2	175793	280649	306048	180285	39001.6	29419.9	0	0	0	0	0
P40938	49597	124075	174050	173984	140379	149754	149966	103771	120587	123193	117388	80390.6	94668.5	97663.7	64359.5	81267.8	95555.9	66793.2	79599.6	50904.9	54703.2	27920.8	37709.9	27576.1	75923.9	115189	116674	94172.5	61933.1	44654.4	22317.3	11659.2	12534	12165	14968.6	11420.1	10468.4	11930.1	6111.43	2614.76	0	0	0	0	0	0	0	0	0
P40939	373362	1.07759e+06	1.70559e+06	1.79261e+06	1.49199e+06	1.39768e+06	1.24878e+06	1.01849e+06	760815	796942	679060	635047	603068	558869	508167	460148	421418	354875	323637	298966	286896	267471	212124	217036	192572	204900	176623	161562	165759	134615	120088	102775	78147.1	75153.9	58236.4	50778	49607.8	39113.7	39603.6	37859.4	27340.5	21146.2	0	0	0	0	0	28947.9	50956.6
P41091	43935.4	80738.1	101570	63701.7	43308.7	42007.9	37490	34883.5	31038.9	35563.2	33896.3	26619.4	30239.8	26172.2	34188.3	43675.2	43089.3	53185.7	57320.3	57737.7	58069	41945.4	36294.9	38051.6	25206.1	23094.6	29353.6	27454.9	27759.2	50148.3	59793.4	68088.8	84516.8	94449.2	93842.7	87424	72278.6	72465	58277.5	70926.9	144342	372179	597384	726924	475695	224350	85941.2	66526.3	50699.3
P41208	20090.8	25037	18903.9	0	0	0	0	0	0	0	0	0	0	0	0	0	0	0	0	0	0	0	0	0	0	0	0	0	0	0	0	0	0	0	0	0	0	0	0	0	0	0	0	0	0	0	0	0	113908
P41214	0	0	0	0	0	0	0	0	0	0	0	0	0	0	0	0	0	0	0	0	0	0	0	0	0	0	0	0	0	0	0	0	0	0	0	0	0	3732.84	18573.4	91014.7	148673	162833	91590.3	42022.7	22190.5	8293.78	9734.65	0	0
P41221	32880	67480.6	95280	105331	122004	129490	128915	113705	105241	113905	117449	106813	90650.2	76148.3	64435.8	64459.7	66303.9	58778.6	52657.8	40975.2	34792.2	34100.7	26136.5	9821.92	7870.29	10273.9	4594.28	8650.65	10261.8	0	0	0	0	0	0	0	0	0	0	0	0	0	0	0	0	0	0	0	0
P41227	0	0	0	0	0	0	0	0	0	0	0	0	0	0	0	0	0	0	0	0	0	0	0	0	0	0	0	0	0	0	7155.82	7897.77	14096.5	85236.1	327888	535774	544526	368679	147214	86653.3	76687.9	62986.8	47688.4	40221.4	43620.4	51804.5	30561.7	12615.1	8012.43
P41229	0	0	0	18218.5	17307.3	18615.9	14552	13657.5	12296.4	32386.4	39108	26274.7	21281.4	21511.5	22413.4	20781.5	16203.9	13264.2	0	0	0	0	0	5233.28	55973.7	163749	212562	150902	84667.3	22682.4	7547.81	0	0	0	0	0	0	0	0	0	0	0	0	0	0	0	0	0	0
P41236	0	0	0	0	0	0	0	0	0	0	0	0	0	0	0	0	0	0	0	0	0	0	0	0	0	0	0	0	0	0	0	0	0	0	0	0	0	0	0	0	0	0	0	0	0	0	0	0	0
P41240	0	0	0	0	0	0	0	0	0	0	0	0	0	0	0	0	0	0	0	0	0	0	0	0	0	0	0	0	0	0	0	0	0	0	0	0	0	0	0	0	0	0	0	0	53510.4	310767	703676	716265	375700
P41250	0	0	0	0	0	0	0	0	0	0	0	0	0	0	0	0	0	0	0	0	0	0	0	0	0	0	0	0	13056.3	10812.2	25673.1	33622.2	61713.1	212533	1.03205e+06	3.55411e+06	5.16523e+06	3.60662e+06	1.47269e+06	1.16583e+06	1.36881e+06	1.17883e+06	570740	163885	9683.29	0	0	0	12289.6
P41252	654486	1.43861e+06	2.09568e+06	1.68875e+06	1.18534e+06	1.1138e+06	1.03179e+06	747416	673848	640875	578511	558359	481909	409433	338955	283721	245858	199324	181529	163241	168112	150532	134173	92884.9	79971.9	56719.5	52836.8	34420.1	37271.8	34182.9	48607.3	52076.1	50128.9	46404.8	40553.7	162372	338923	499644	448601	308547	145938	0	9096.24	10474.4	9090.3	11366.9	21346.8	26143.3	30456.6
P41440	23129.4	42704.2	49267.5	66845.9	69511.6	69884.6	80637.8	69159	63524.9	47430.8	26903.2	23682.2	21219.6	18945.9	14224	13354.8	13472.3	12729.7	10698.4	7609.45	5840.8	0	0	0	0	0	0	0	0	0	0	0	0	0	0	0	0	0	0	0	0	0	0	0	0	0	0	0	0
P41567	0	0	0	0	0	0	0	0	0	0	0	0	0	0	0	0	0	0	0	0	0	0	0	0	0	0	0	0	0	0	0	0	0	0	0	0	0	0	0	0	0	0	0	0	0	0	0	0	0
P41743	19751	40165.8	53183.2	49646.4	37483.3	36960.9	32737.1	33377.1	27585.2	30226.8	28342.6	24432.3	19738.2	20084.6	19950.3	11076.3	5862.72	13872.2	16587.7	15253.6	13867.9	10778.1	6238.52	6590.38	13605.1	20666.1	28199.1	34444.1	67818.4	91852.9	99065.6	61252	43658.1	12998.2	17956.8	20853.6	50819.2	34617	24620.7	38380.4	58792.1	145507	322804	516360	423562	197971	34421.5	7525.16	0
P42025	11977.3	16144.2	7966.72	8955.24	8555.91	13305.1	38608.6	29209.7	21065.7	62402.3	63510.2	199396	280097	303065	256088	111001	41010.9	30536.7	20304.3	18542.3	0	0	0	0	0	0	0	0	0	0	0	0	0	0	0	0	0	0	0	0	0	0	0	0	0	0	0	0	0
P42126	0	0	0	0	0	3342.01	13541.5	7747.83	11886.3	11609.5	13921.5	5181.9	6392.75	6608.24	4928.12	5536.51	5369.03	4125.33	4488.73	0	0	0	0	0	0	0	0	0	0	0	4373.9	4707.71	7119.17	0	0	0	0	0	6149.79	3170.74	2872.12	3303.9	65395	510843	1.39235e+06	1.89605e+06	902451	360243	127023
P42166	0	0	0	0	0	0	0	0	0	0	0	0	0	0	0	0	0	0	0	0	0	0	0	0	0	0	0	0	0	0	0	0	0	0	0	0	0	0	0	0	0	0	0	0	0	0	0	0	0
P42167	146600	308643	489518	572283	593887	629296	634123	554761	510639	520672	492409	474028	413525	334327	286097	255509	218678	173235	147887	111227	99628.6	106374	92407.1	48038.2	41472	28100.1	9532.79	9590.36	9227.88	0	0	0	0	0	0	0	0	0	0	0	0	0	0	0	0	0	0	0	0
P42224	24500.8	64212.9	97637.4	126962	106426	107944	154401	154980	160144	186865	184318	170738	164771	139680	160951	151857	141910	117912	110445	102152	103623	105093	91418.5	82151.9	96097.1	88512.2	91513	126909	188310	236827	246680	299662	468847	816614	1.07042e+06	1.16186e+06	958662	792839	496114	324672	170697	87732.7	44859.6	35706.8	29022.5	28231.2	24662.4	21166.7	18261
P42226	9981.14	56743.3	63531.7	66438.7	81209.5	85528.4	85239.4	77491	76458.8	79025.5	71803.1	92441.3	114961	116500	81271.5	39019.3	58121.9	49704.3	48448.6	42847.2	43616.2	36463.7	41930.3	36107	44282.6	26080.8	25745.9	0	0	21274.9	15653	16937.1	44481.1	95182.7	148480	168200	54482.7	39612.1	0	0	0	0	0	0	0	0	0	0	0
P42285	31001.6	103047	161893	151266	92156	74711.2	68642.8	56987.7	48551.5	51651.5	50401.6	48090.7	35100.6	31048.7	32477.7	30883.5	32848	35242.7	39332.7	39334.3	35239.8	35600.8	33108.1	30922.2	18320.4	21139.5	20692.8	22888.3	22157.5	24578.3	28904.4	47659.9	41875	64771.7	62734.1	62838.7	73975.7	122552	259294	417487	411533	262651	127176	68213.1	13752.3	8370.11	8372.39	7831.37	5603.77
P42330	0	0	0	0	0	0	0	0	0	0	0	0	0	0	0	0	0	0	0	0	0	0	0	0	0	0	0	0	0	0	0	0	0	0	0	0	0	0	0	0	0	0	0	0	0	0	0	234127	1.82915e+06
P42336	0	0	0	0	0	0	0	0	0	0	0	0	0	0	0	0	0	0	0	0	0	0	0	0	0	0	0	0	0	0	0	603.707	10547.8	31993	65075.5	72994.6	52367.1	35962.7	27866.4	18848	5756.7	1232.06	0	0	0	0	0	0	0
P42338	0	0	0	0	0	0	0	0	0	0	0	0	0	0	0	0	0	0	0	0	0	0	0	0	0	0	0	0	0	0	0	0	10011.6	35099.9	55327.6	49413.3	31344.8	23371	12286.4	3751.24	0	0	0	0	0	0	0	0	0
P42345	94324.2	203252	285490	319858	299075	291827	296663	249926	205090	210726	158590	147548	125692	99446	89282.7	77138.9	63912.5	56060.7	41689.6	38158.3	14626.7	13382.3	4017.53	4711.03	0	0	0	2124.54	3595.7	2612.28	0	0	0	0	0	0	0	0	0	0	0	0	0	0	0	0	0	0	0
P42356	0	0	0	0	0	0	0	0	0	0	0	0	0	0	0	0	0	0	0	0	0	0	0	0	0	0	0	0	0	0	0	0	0	0	0	0	0	0	0	0	0	0	0	0	0	0	0	0	0
P42566	26880.6	42749.4	13685.4	5425.1	5269.8	13048.1	11538.2	17386.1	16617.3	18838.8	68131.6	199231	275229	328016	310334	208823	154643	112826	61988.3	42314.6	12048.9	22001.5	30256.8	0	0	0	0	0	0	0	0	0	0	0	0	0	0	0	0	0	0	0	0	0	0	0	0	0	0
P42574	0	0	0	0	0	0	0	0	0	0	0	0	0	0	0	0	0	0	0	0	0	0	0	0	0	0	0	0	0	0	0	0	0	0	3068.77	4361.17	3409.67	4779.73	0	0	0	11619.1	91882.8	272257	509821	442357	169372	70172.1	49239.9
P42575	0	0	0	0	0	0	0	0	0	0	0	0	0	0	0	0	0	0	0	0	0	0	0	0	0	0	0	0	0	0	0	0	0	0	0	0	0	0	0	0	0	0	0	17394.5	120010	262477	282928	196059	103389
P42677	0	0	0	0	0	0	0	0	0	0	0	0	0	0	0	0	0	0	0	0	0	0	0	0	0	0	0	0	0	0	0	0	0	0	0	0	0	0	0	0	0	0	0	0	0	0	0	0	0
P42684	0	0	0	0	0	0	0	0	0	0	0	0	0	0	0	0	0	0	0	0	0	0	0	0	0	0	0	0	0	0	0	0	0	0	0	0	0	0	0	0	0	0	0	0	0	0	0	0	0
P42695	94768.1	196541	241104	195541	168127	145896	135723	99390.9	97016.4	87053.4	83470	76082.4	42412.4	15358.1	14482.9	6526.63	0	0	0	0	0	0	0	0	0	0	0	0	0	0	0	0	0	0	0	0	0	0	0	0	0	0	0	0	0	0	0	0	0
P42704	135712	329227	564162	712417	711237	762289	834943	775441	774524	803456	740475	736823	714703	663411	692026	671612	636992	577754	514779	469436	464864	442751	393685	396312	408856	390434	498125	444127	531274	573055	698809	903919	970028	973597	720771	474543	322245	233847	145966	96587.3	56502.7	0	0	0	0	14168.7	10848	9675.72	10445.7
P42765	0	0	0	0	0	0	0	0	0	0	0	0	0	0	0	0	0	0	0	0	0	0	0	0	0	0	0	0	0	0	0	0	0	0	0	0	0	58868	513777	2.25476e+06	5.70884e+06	6.35135e+06	2.55599e+06	761713	340523	236135	131609	124483	134524
P42766	779645	1.82876e+06	2.89938e+06	2.50797e+06	1.48663e+06	1.10924e+06	1.07653e+06	988146	866873	982686	934942	862984	684365	438398	299940	180471	125753	74457.8	66164.8	55092.8	45537.1	34970	23822.2	25642	26104.1	18641.3	30340.6	23058.3	15574.2	34089.9	32022.1	32381.6	32107.9	56363.7	63342.5	79502.3	75772.6	71124	98867.1	159547	219151	192121	61894.1	19107.2	7102.73	8272.05	0	0	0
P42771	4801.17	7274.04	7472.74	10362.6	10721	8970.2	0	0	0	0	0	0	5036.86	5422.31	5476.27	5444.34	8466.4	7388.81	6350.43	4569.94	4691.48	5366.51	5533.41	0	0	0	8630.48	8040.68	8115.91	14852.6	14046.3	15619.4	26286.2	25461.7	29694.5	36939.2	36638	38610.4	55821.5	112105	76248.4	98336.1	119284	478214	1.18971e+06	2.05748e+06	1.93033e+06	1.26502e+06	863753
P42773	0	0	0	0	0	0	0	0	0	0	0	0	0	0	0	0	0	0	0	0	0	0	0	0	0	0	0	0	0	0	0	0	0	0	0	0	0	0	0	0	0	0	0	0	18339.6	165637	309532	310960	200072
P42785	0	0	0	0	0	0	0	0	0	0	0	0	0	0	0	0	0	0	0	0	0	0	0	0	0	0	0	0	0	0	0	0	2093.27	2266.52	5814.02	7273.76	7309.64	27772.7	75084.7	187543	406986	631614	538818	317696	160055	98978.2	81348.1	41831.5	18941.9
P42858	0	0	0	0	0	0	19599.6	21891.7	20563.1	19007.9	44193.1	46288.6	51770.1	51985.4	60643.7	61367	59800.4	46056	61439.2	52131	87731	73701.9	71424.9	82185.2	97473.5	150332	213586	226125	164864	95574.8	10462.7	0	0	0	0	0	0	0	0	0	0	0	0	0	0	0	0	0	0
P42892	110135	259749	367324	531975	563196	619072	613036	541098	477074	532020	523368	498192	442153	390910	354580	335901	326092	278647	243817	213762	205656	196025	157306	157024	160274	154676	127896	131475	134712	121147	106293	80733.6	83538.9	48948.9	42964.8	31004.3	16413.6	8655.6	0	0	0	0	0	0	0	0	0	0	0
P42898	0	0	0	0	0	0	0	0	0	0	0	0	0	0	0	0	0	0	0	0	0	0	0	0	0	0	0	0	0	0	0	0	0	3537.45	44883.3	76433.1	104326	99386.4	36147.9	17614.1	0	0	0	0	0	0	0	0	0
P43007	27887	67707.6	104779	124099	129551	142474	157188	117835	109588	112486	110746	102697	85496.9	73249	66148.5	58407.3	54860.6	46320.5	38273.3	29907.9	31107.6	20753.4	19873.6	17082.5	17943.5	14048.9	7336.98	3878.01	4580.54	5611.34	0	0	0	0	0	0	0	0	0	0	0	0	0	0	0	0	0	0	0
P43034	68481.6	46735.1	39766.1	41643.4	53076.9	87166.4	267189	451017	427283	197680	163139	54062.1	44351.3	39539.2	38132.5	45153.7	65468	42906.8	53154.7	43565.5	42859.4	43475	42568.7	33869.1	38235.9	44855.3	44570.6	38109.7	42651.3	51950.1	62964.9	61684.9	57538.2	64565.4	62778.7	61329.6	68682	103274	339353	1.27739e+06	2.95226e+06	2.9414e+06	1.36493e+06	446854	192522	136573	64618.5	61936.9	50420.2
P43121	370334	829986	1.30163e+06	1.69528e+06	1.99501e+06	2.09006e+06	2.06768e+06	1.85539e+06	1.66706e+06	1.76608e+06	1.57816e+06	1.37095e+06	1.2179e+06	1.02659e+06	934732	796144	688863	594890	482499	400644	365289	300517	272471	230131	194196	180230	154014	110415	106150	85782.5	74118.5	64027.3	71187.4	76107.8	77007.1	53323.5	59291.4	34824.8	0	0	0	0	0	0	0	0	0	0	0
P43155	0	0	0	0	0	0	0	0	0	0	0	0	0	0	0	0	0	0	0	0	0	0	0	0	0	0	0	0	0	0	0	0	0	0	0	0	0	0	0	0	0	0	0	0	0	23867.7	164870	276975	260788
P43243	153316	247879	360403	314920	245083	207661	121678	104989	107193	57810.3	38805.9	32010.6	36379.9	12735.2	12092.6	11490.9	8018.53	20800.1	17526.8	10054.8	9646.83	9534.47	13164.6	8399.29	0	0	0	0	0	0	7598.52	7278.79	8833.53	0	0	0	0	12246.4	18094.6	31112.3	44629.4	34546.4	25010.4	9624.42	0	0	0	0	0
P43246	45574.4	88432.7	98077.8	129241	131048	141427	151293	159424	143475	170207	175500	170036	163984	153305	158254	156905	138859	120345	104939	92775.2	92082	85849.7	76972.9	64920.3	91707.7	89011.6	76853.7	76968.6	110620	183011	291846	373885	335900	263257	217659	172765	134622	125969	126308	134479	137064	62538.3	0	0	0	0	0	0	0
P43251	0	0	0	0	0	0	0	0	0	0	0	0	0	0	0	0	0	0	0	0	0	0	0	0	0	0	0	0	0	0	0	0	0	0	0	0	0	0	0	0	0	0	0	0	0	0	0	0	0
P43304	94844.7	213898	364080	478057	579266	755642	882654	884653	800222	958709	927825	1.03651e+06	980054	930606	858543	775196	712273	561095	473227	434306	416694	377635	294404	279323	238554	236423	225757	168324	172947	157318	146138	142453	127930	126531	94674.9	68599.5	61795	59880.7	9036.29	8090.08	8591.38	11299.5	0	0	0	0	0	0	0
P43307	415441	699834	1.01245e+06	1.32296e+06	1.41004e+06	1.62845e+06	1.62709e+06	1.25383e+06	1.17461e+06	1.29386e+06	1.12014e+06	1.31024e+06	1.10649e+06	939990	857325	786107	717207	628762	556399	487383	468870	412770	338223	315792	319340	287529	279206	287574	332667	367388	396179	434431	469269	560691	698733	837090	524998	254221	127226	80929.4	21047.3	18346.5	24393.9	0	0	18242.9	14961.9	11567.6	9566.31
P43353	24933.6	46482.7	73670.3	84697.7	84674.3	91642.1	88652.4	78938.6	64811.8	69321.4	70957.7	63088.3	61357.2	54189.2	48791.4	61669.3	55441.2	45086.5	40331.4	36877.9	44265.9	33786.4	29139.4	7846.5	0	0	0	8951.2	21766.7	31384.8	29433.3	24490.5	24500.2	12156.1	11933.7	12855.3	12969.2	4873.63	0	0	0	0	0	0	0	0	0	0	0
P43378	0	0	0	0	0	0	0	0	0	0	0	0	0	0	0	0	0	0	0	0	0	0	0	0	0	0	0	0	0	0	0	0	0	0	0	0	0	0	0	0	0	0	13468.6	27440.1	166510	202189	135322	17459.4	6644.88
P43487	141121	317955	516506	750343	911620	1.12487e+06	1.2026e+06	1.14661e+06	1.14482e+06	1.2342e+06	1.17944e+06	1.20135e+06	1.08962e+06	1.03153e+06	1.04572e+06	985944	984310	907454	818360	675559	739677	658648	595391	562290	566842	559946	525405	505678	548457	553480	574079	662638	800209	1.05726e+06	951231	692570	451957	404937	372587	342409	344611	422180	779795	1.66575e+06	3.00294e+06	3.65528e+06	1.61769e+06	415621	274301
P43490	41211.9	78789.5	113352	55396.6	118321	152621	146274	98703.3	137944	109527	103046	131614	90601.7	92001.6	104102	109629	104836	101060	89437.4	90815.6	72475.4	68960.3	71249.6	60278.4	28352	18253	17209.4	15539.2	19308.9	52321.2	68037.9	64311.4	59875.8	66877.3	63740.6	75737.2	54673.3	84980.9	67961.7	90469	141755	269935	631909	1.30883e+06	1.95096e+06	2.7617e+06	1.88976e+06	919311	385833
P43686	104824	276914	435976	573908	594024	768960	919289	792281	804041	1.01207e+06	1.18146e+06	1.39616e+06	1.11366e+06	1.07277e+06	1.06541e+06	938264	868626	684883	482464	292836	182822	134274	95587.6	74475.1	62668.5	59463.9	54060.3	36758.4	45954.2	37947.5	34304.4	38684.1	52399.3	59812.5	76911.3	69951	52719.5	17520.5	9353.14	0	0	0	0	0	0	0	9318.01	8039.7	5801.9
P43897	0	0	0	0	0	0	0	0	0	0	0	0	0	0	0	0	0	0	0	0	6082.44	6042.39	8229.12	7506.19	8536.76	13000.7	12660.3	12539.5	3152.36	10022.8	17677.2	16803.9	14830.9	14507.4	15778.5	13601.7	20876.9	5632.38	8513.54	6483.75	8502.59	0	0	0	0	17965.8	195503	696893	1.30301e+06
P45877	0	0	0	0	0	0	3798.69	2863.98	3831.03	5621.16	6709.36	7091.89	6693.5	7068.9	7505.42	9253.82	27498.5	30242.2	29398.4	17706.6	29592.2	6165.09	6789.6	7754.35	4898.15	6807.48	3835.75	3208.34	3892.93	3397.51	2119.69	3378.95	3652.97	3567.45	6542.13	7158.24	8733.67	9491.33	9742.94	13864.6	14151	13658.5	11577.2	14907.4	16793.1	97340.6	93314.9	107526	134088
P45880	312674	615696	808596	1.01344e+06	972814	1.01528e+06	1.04548e+06	882687	745767	732600	675549	600519	470132	399399	353770	303599	245962	196554	154194	127534	113413	95768.9	80053.8	62970.5	57218.9	51754.5	46638.4	31755.5	23717.4	24027.5	21708.7	32024.3	28426	22922.4	28845.1	16714.9	13758.4	13780.9	13168.5	9694.92	10457.8	6267.47	0	0	0	0	31218.6	23534.9	11564.1
P45954	0	0	0	0	0	0	0	0	0	0	0	0	0	0	0	0	0	0	0	0	0	0	0	0	0	0	0	0	0	0	0	0	0	0	0	0	4740.08	87287.5	143944	139071	95424.9	22405.4	12489.3	46331.2	63554.6	52574.3	0	0	0
P45973	0	0	0	0	0	0	0	0	0	0	0	0	0	0	0	0	0	0	0	0	0	0	0	0	0	0	0	0	0	0	0	0	0	0	0	0	0	0	0	0	0	0	0	0	0	0	0	0	0
P45974	0	0	5989.48	15699.1	12255.9	16002.7	12331.4	12302.9	23278.5	24221	21818.7	21866.9	27537.2	28772.4	29080.9	28022.2	36860.1	23400.6	22811.7	20805.1	23626.6	17574.6	11414.2	17105.5	13057	11129.7	11742.6	26116.6	25947.6	36068.7	28629.7	33230.8	37555.1	46836	56445.3	90297.3	309269	1.47177e+06	4.71749e+06	7.92222e+06	6.12688e+06	2.23112e+06	715240	298381	202232	158506	87724.9	62192.5	23796.9
P45985	0	0	0	0	0	0	0	0	0	0	0	0	0	0	0	0	0	0	0	0	0	0	0	0	0	0	0	0	0	0	0	0	0	0	0	0	0	0	0	0	0	0	0	34683.6	290580	452656	297064	141266	70987.9
P46013	0	0	0	0	0	0	0	0	0	0	0	0	0	0	0	0	0	0	0	0	0	0	0	0	0	0	0	0	0	0	0	0	0	0	0	0	0	0	0	0	0	0	0	0	0	0	0	0	0
P46019	0	0	0	0	2568.95	4786.33	3049.75	0	0	0	0	9303.84	89809.2	104308	127773	110901	87534.4	57662.7	17032.5	14771.5	0	0	0	0	0	0	0	0	0	0	0	0	0	0	0	0	0	0	0	0	0	0	0	0	0	0	0	0	0
P46020	0	0	0	0	0	0	0	0	0	0	0	0	18530.1	72257.3	85320.6	84029	63165.8	32099.2	5468.99	0	0	0	0	0	0	0	0	0	0	0	0	0	0	0	10235.2	18497.9	21003.2	19261.1	7208.95	0	0	0	0	0	0	0	0	0	0
P46060	86971.1	226465	322912	396418	383976	424726	434073	366307	325179	324596	299914	279335	212876	192346	173424	158225	153145	171905	193665	200675	161310	129765	64474.3	22990.4	11492.1	12363.4	40666.8	51570.6	48072.8	47022.8	71436.1	161382	305883	528590	516179	340223	245218	222127	163219	107710	41413.4	10620.8	7437.73	5756.36	0	0	0	0	0
P46063	1976.1	11404.3	43336.3	39953.6	27721.3	18505.2	20717.2	12277.8	7779.48	0	0	0	0	6705.05	3892.29	1701.64	6531.45	5888.34	6028.87	5524.79	10588.4	15028.5	5270.77	0	0	6421.07	7136.45	9104.69	12199.2	70743.8	69212.9	50111.5	38091.8	67140.9	267770	938742	1.5734e+06	1.83146e+06	935314	426924	226737	153539	103410	78987.9	46795.3	43608.1	18589.3	11314.3	5303.34
P46087	103308	266518	412025	310986	133265	73222.8	33916.1	14483	9362.13	4269.22	4783.18	4107.8	2713.03	0	0	0	0	0	0	0	0	0	0	0	0	0	0	0	0	0	0	0	0	0	0	0	0	0	0	0	0	0	0	0	0	0	0	0	0
P46100	0	0	0	0	0	0	0	0	0	0	0	0	0	0	0	0	0	0	0	0	0	0	0	0	0	0	0	0	0	0	0	0	0	0	0	0	0	0	0	0	0	0	0	0	0	0	0	0	0
P46108	0	0	0	0	0	0	0	0	0	0	0	0	0	0	0	0	0	0	0	0	0	0	0	0	0	0	0	0	0	0	0	0	0	0	0	6030.68	7491.14	29579.2	40652.7	37509.2	11513.8	0	0	14200.4	124850	420824	661630	673968	599700
P46109	0	0	0	0	0	0	0	0	0	0	0	0	0	0	0	0	0	0	0	0	0	0	0	0	0	0	0	0	0	0	0	5591.93	4206.36	5753.97	8594.37	16465.5	16990.1	19037.1	19621.6	17845.5	17735	8137.23	11676.2	68382.6	285782	873356	1.15802e+06	1.18467e+06	642516
P46199	0	0	0	0	0	0	0	0	0	0	0	0	0	0	0	0	0	0	0	0	0	0	0	0	0	0	0	0	0	0	0	0	0	0	3870.4	8765.62	19976.6	50741.2	76174.4	150908	269076	265283	151383	75892.5	11071.4	0	0	0	0
P46379	102902	248463	427472	546456	548698	571968	601219	500152	445716	493023	455627	439316	380230	340968	299882	265828	224163	173509	123728	86421.8	57404.3	45753.9	42377.1	33894.6	26052.2	22223.8	0	0	0	30113.5	25400.1	22819.8	11967	5556.38	0	0	0	0	0	0	0	0	0	0	0	0	0	0	0
P46459	273110	554354	871551	1.10277e+06	1.01061e+06	1.0306e+06	999418	772608	670149	659177	622932	531944	434288	373157	351411	302199	273576	250043	209789	193250	158754	136887	122485	109354	85292.4	86339	79652.9	70899.1	70124.7	53644.8	50183.6	43496.9	38352.9	26462.8	28260.7	35604.4	38175.9	60873.5	71786.3	107042	125695	88375.4	26248.3	21661.3	19794.3	5840.72	5760.79	9806.48	12715.3
P46734	25979.7	37865.2	50473.7	45855	55692	60903.5	54274.6	47651.4	48823.5	56826.1	34025.9	39782.5	27737.1	15238	16865.6	36972.6	33197	26419.4	23474.7	26719.5	13268.9	12495.2	6201.62	5511.9	5345.89	6279.45	15017.1	19623	15685.5	14432.9	32213	30209.4	29337.6	32989.4	32537.5	36095.8	46287	55111.8	53185.6	51887	50670.3	60685	57868.2	65503.9	66844.7	150960	301622	438717	270557
P46736	0	5809.96	7749.05	7867.92	8563.85	7753.02	3161.53	1774.77	0	0	0	11604.3	10469.3	11779.2	12707.5	28149.3	88604.8	149227	247674	416620	460985	285690	115193	67708.6	58855.9	57300	55856.6	65694.3	84697	88849	68943	38700.7	18702.4	16430.7	6618.63	3225.13	0	0	0	0	0	0	0	0	0	22175.8	37347.1	263261	210212
P46776	1.06309e+06	2.60574e+06	4.99643e+06	4.58728e+06	2.28538e+06	1.39236e+06	1.16142e+06	927492	912323	987311	973914	863150	683370	464505	324811	233986	158326	109467	86825.1	77307.4	69013.6	55184.3	43209.8	36349.8	35552.1	36804.4	39145.5	41842.9	40016.5	44970.3	42584.2	45851.6	48081.8	65494.1	68317.5	60410.8	55919.5	47702.7	77471.7	153075	290128	271959	86631.8	49570.4	22856.3	27014.6	21269	0	3243.19
P46777	671120	1.9624e+06	3.33883e+06	3.02598e+06	1.37891e+06	719958	439558	240195	178232	130818	100316	97573.6	73876	50464.1	47051.3	49913	45709.9	36483.2	35151.6	29219.3	18975.8	16395	24881.5	26049.9	24954.8	30381.2	41512.2	43780	20451.2	38123.9	41990.1	61757.6	62450.1	95774	130353	174221	274022	722329	1.64891e+06	2.7094e+06	2.50418e+06	1.26242e+06	439654	227770	127203	96892.7	28986.4	16939.4	22728.9
P46778	635100	1.58318e+06	2.61195e+06	2.62232e+06	977373	530403	394433	263491	226019	153717	104654	104089	90693.5	45387.1	30085.7	83319.1	73034.1	71457.8	47330.6	53469.8	10053.4	8771.46	7413.34	1387.98	2896.91	3108.01	6580.83	6586.16	6439.56	5384.03	4791.58	6751.38	8544.63	11040.3	22010.2	17394	14946.6	10245.4	0	0	0	0	0	0	0	0	0	0	0
P46779	773963	1.97866e+06	2.9002e+06	2.36583e+06	881323	468408	324587	207788	171217	165138	115209	105717	85216.5	73364	70974.7	67833.7	53522.8	45209.2	38005.7	28018.6	31481.5	22839.4	20714.2	20398.1	17791.8	7837.49	9415.41	8494.53	11042.6	22790.8	20567.4	25856.4	21903.2	23220.8	22386	28504.3	38762.2	46310	50830.1	60228.5	60965.6	59989.8	43024.8	7421.69	0	0	0	0	0
P46781	1.05885e+06	2.73957e+06	4.36115e+06	3.85955e+06	2.24877e+06	2.05366e+06	2.23918e+06	2.28826e+06	2.29622e+06	2.45025e+06	2.25968e+06	2.20523e+06	1.65468e+06	1.07748e+06	664211	398802	261120	198428	148161	133345	112305	105303	98141.7	88523.1	98307.6	106082	113686	106901	123297	127008	121442	103758	96239.6	147305	212243	252711	217471	131758	84434	106731	44513	30743.1	30297.7	31846.3	15430.9	15469.4	14470.2	15478.1	9601.05
P46782	189860	461519	736197	659997	549297	565908	627878	695078	832602	963200	902386	763240	581209	427609	296591	202133	165330	128461	123634	91507.9	86661.8	81001.1	79547.9	65097.6	66172.5	70610.8	67344.1	47724.7	48869.3	47780.1	44328.4	50304.9	47833.2	36385.8	35888.1	40484	43665.2	58975.9	66989.3	51539.7	55925.7	39782.2	31674.6	29597.9	9619.09	10214.2	7967.98	0	0
P46783	87866	188069	323584	287919	167343	186247	336555	335189	281601	326974	191381	184566	147738	84586	68334.3	59956.3	47066.5	40919.2	35483.8	38440.7	29824.3	30573.5	13845	9585.19	12270	10540.7	10452.2	9125.14	8770.72	5538.84	11380.1	9862.34	10587.5	8098.74	9944.91	0	0	0	0	0	7249.45	2013.71	8837.34	0	0	0	0	0	0
P46821	194358	403088	547106	569359	497838	426202	360869	236680	184133	150961	91694.2	67299.1	57690.9	48973.1	39127.4	41729.3	39057	30455.1	27599	18428.4	9890.91	13967.2	43155.3	0	0	0	0	0	0	0	0	0	0	0	0	0	0	0	0	0	0	0	0	0	0	0	0	0	0
P46926	19612.1	24970.6	28726.2	34862.9	31186.3	42602.2	43079.9	36531.3	28767.9	34168	18761.6	18599.2	25361.2	13795.3	22085.2	23358.5	20103.6	16509	9091.08	4433.13	0	0	0	0	0	0	0	0	0	19778.1	36564.5	57938.9	113132	284670	342373	240985	237422	736835	1.60023e+06	1.7686e+06	1.1257e+06	446782	80916.6	29024.3	20085.3	16753.1	7905.72	4440.73	10081.1
P46934	0	0	0	0	0	0	0	0	0	0	0	0	0	0	0	0	0	0	0	0	0	0	0	0	0	0	0	0	0	0	0	0	2895.22	2191.37	5671.19	13971.3	50280	108856	167785	165524	88953.5	26794.7	0	0	0	0	0	0	0
P46937	0	0	0	0	0	0	0	0	0	0	0	0	0	0	0	0	0	0	0	0	0	0	0	2248.2	6643.23	10617.9	40941.6	56123.9	98872.3	113543	197204	275126	316988	258125	144461	93513.4	95308.1	66020.8	51368.2	41224.7	39899	12772.5	4964.08	3932.15	0	0	0	0	0
P46939	6437.29	17169.9	25073.4	33805.7	76917.4	92709.1	156552	210247	187129	104750	57146.2	16276.3	15822.3	13168.1	10932.4	11497.7	8885.96	4075.11	3789.74	0	0	0	0	0	0	0	0	0	0	0	0	0	0	0	0	0	0	0	0	0	0	8297.21	31454.5	55194	40638.1	0	0	0	0
P46940	63751.5	145781	225547	236929	182520	187246	217101	200621	179091	289848	247692	326229	294056	290836	284856	266548	268235	238040	238069	247789	277389	329563	285608	705122	1.71125e+06	2.78259e+06	2.70327e+06	1.74648e+06	1.12602e+06	802989	732911	642668	459551	351032	256603	213461	188075	168926	120310	142602	104441	100446	90049.6	116371	87893.1	93078	75114.1	69268.8	38381.8
P46976	0	0	38260.6	87865.3	105359	114257	107956	88443	66689.6	68428.5	50716.7	50826	33537.9	38475.3	35963.4	20879.5	19827	11118.6	11364.3	3938.46	12511.6	15172.6	12318.9	9222.9	4808.73	3783.06	4401.57	4352.7	17158.3	15346	16181.1	16187.1	15750	18640.1	19698.3	24082.4	25883.1	21127.5	16643.1	16731.2	11606.1	12393.3	0	0	17380.6	13027.4	7124.44	0	0
P46977	110890	223194	322374	401227	409329	444195	462117	383350	292015	336008	278872	278429	236721	203658	185150	156230	141421	112706	89273.6	76760.2	63081.7	58499.4	53740	45432.1	34018.9	26430.1	16838.8	2830.81	0	0	0	0	0	0	0	0	0	0	0	0	0	0	0	0	0	0	0	0	0
P47224	3031.43	8565.1	21253.3	21145.3	31607.2	24539.8	24296.1	23024.6	45968.5	46479.1	61069	39920.7	36319	32618.5	38711.2	23667.6	20754.6	17168.2	17735.6	8126.5	0	0	0	0	0	0	0	0	0	0	0	0	0	0	0	0	0	0	0	0	0	0	0	0	0	0	0	0	0
P47712	96033.9	209126	366857	524034	601250	735368	839390	819059	736275	833507	789326	803219	768526	716322	699674	663506	630297	527179	455983	416440	414962	386787	309106	304826	270815	289251	267870	234879	237325	213681	177514	154815	139127	134009	103831	89084.8	82392.2	72837.1	55094.1	56596.2	33744.7	0	0	0	0	0	0	0	13675.2
P47755	34884.8	45187.2	55071.5	58085.5	64417.2	69486.6	80569.7	87620.2	83970.4	95594.9	107031	127963	195929	236800	261314	214056	141198	95129.9	73228.9	66474	63217.8	69180.9	57169.2	53999	55983.9	59483.8	58069.6	50575.1	55118.5	53784.9	57211	56153.3	53602	51055	55776.8	54384.9	76178.4	91793.3	95470.4	106722	227291	1.00075e+06	2.74851e+06	3.7983e+06	3.39363e+06	2.24621e+06	663872	212592	145923
P47756	83530.6	129105	141927	155082	161045	168977	193620	200087	204252	244848	252685	328962	435603	534440	577819	468775	363150	274305	225264	194195	202101	193818	172688	161794	155019	150783	139716	123075	135988	150237	149525	139562	144006	154727	174388	189625	245960	234286	249749	236450	523528	1.38054e+06	3.95784e+06	6.90326e+06	7.81133e+06	5.19744e+06	1.40169e+06	544720	369450
P47895	0	0	5237.57	10155.8	8592.05	4643	4213.29	3754.08	4391.42	4189.64	4474.38	4277.75	3270.66	3667.16	4050.69	3791.18	7305.41	3416.84	4538.88	3404.5	0	0	0	0	0	0	5707.45	4694.7	5613.37	4858.24	1513.94	5211.38	6346.14	5961.5	5944.36	3411.56	38765.4	121773	238315	218950	124559	169820	220647	206464	171458	145252	134350	66087.6	23174.9
P47897	778940	1.58637e+06	1.9706e+06	1.67625e+06	1.22046e+06	1.10528e+06	1.03598e+06	796040	665747	649666	541381	481196	414649	341828	313161	291258	250931	211826	164164	144969	137495	111382	107663	93560.2	92143.8	72167.1	43960	43277.5	47719.5	66633.1	63280.9	66304.6	44970.4	21758.5	29032	19641.4	22047.6	37510.3	61512.5	292093	583238	451086	261151	124435	0	0	0	0	0
P47914	1.93908e+06	5.4739e+06	7.97827e+06	5.86741e+06	2.56162e+06	1.45581e+06	1.04827e+06	887673	767166	682002	485436	318955	225811	179483	138072	124597	77461.9	62847.7	52958.7	42544	34826.3	27242.9	24489.4	16660.6	18975.1	19246.1	19366.1	20653.8	20233.7	22620.4	28874.1	72349.5	138648	186832	153939	101353	77939	83771.4	118299	177061	172384	109055	43016	20841.4	17203.3	14032.8	6074.94	9521.5	8509.39
P47985	0	0	0	0	0	0	0	0	0	0	0	0	0	0	0	0	0	0	0	0	0	0	0	0	0	0	0	0	0	0	0	0	0	0	0	0	0	0	0	0	0	0	0	0	0	0	0	0	0
P48047	1.25499e+06	2.95358e+06	4.852e+06	5.75893e+06	5.68048e+06	5.49897e+06	5.10409e+06	4.2052e+06	3.84395e+06	3.2302e+06	3.23805e+06	2.70966e+06	2.25529e+06	1.86764e+06	1.47426e+06	1.25778e+06	1.03948e+06	820780	629514	503380	402662	334798	255032	162563	128490	137664	134058	122169	98012.7	100008	96285.1	102116	95156.4	85123.8	73720.1	54747.9	69996.7	68565	60142.7	73836.7	68991.5	63841.4	28612.9	59082.7	94692.2	79174.2	61156.4	54155.8	58024.3
P48059	0	0	0	0	0	0	0	0	0	0	0	0	0	0	0	0	0	0	0	0	0	0	0	0	0	0	0	0	21737.2	21345.9	41335.7	166988	431197	532470	497380	230758	88665	36215.4	20921.6	19554.5	7273.74	7618.06	0	0	0	0	0	0	0
P48060	12985.9	27065.6	60237	70201	81011.5	91085.7	98151.6	88121.7	81420.1	89135.2	86620.1	87544.1	73385.1	52922.7	48624.3	54935.1	42225.9	34542.3	32009.5	26783.5	22166.8	14585.8	8822.26	4318.56	0	0	0	0	0	0	0	0	0	0	0	0	0	0	0	0	0	0	0	0	0	0	0	0	0
P48147	0	0	0	0	0	0	0	0	0	0	0	0	0	0	0	0	0	0	0	0	0	0	0	0	0	0	0	0	0	0	0	0	0	0	0	0	0	0	0	0	0	0	142643	749688	1.68239e+06	2.22002e+06	1.05946e+06	421102	160507
P48163	0	0	0	0	0	0	0	0	0	0	0	0	0	0	0	0	0	0	0	0	0	0	0	0	0	0	0	0	0	0	0	12314.7	168022	1.48172e+06	3.70433e+06	4.97446e+06	2.42655e+06	742782	227333	146940	101147	95823.9	53431.8	37956.7	18188	25723	0	0	0
P48200	811.643	1850.94	3348.47	6304.34	5526.77	6961.84	7934.88	8382.47	6757.98	8264.32	5520.42	4376.15	3115.22	2692.58	2872.98	2773.16	2495.39	2183.95	892.207	887.54	0	0	0	0	0	0	0	0	0	0	0	0	0	1238.02	1277.06	1268.51	2652.37	4535.78	6452.61	27442.8	70453.8	197922	369402	456917	262406	90048.8	18507.3	12786.4	4398.85
P48382	0	0	0	0	0	0	0	0	0	0	0	0	0	0	0	0	0	0	0	0	0	0	0	0	0	0	0	0	0	0	0	0	0	0	0	0	0	0	0	0	0	0	0	0	0	0	0	0	0
P48426	0	0	0	0	0	0	0	0	0	0	0	0	0	0	0	0	0	0	0	0	0	0	4358.12	4631.56	11385	11815.2	12765.4	13955.7	13430	17692.1	32358.7	52889.5	60749.6	55930.7	56035.3	53382.1	47327.7	48101	68857	112197	139941	81557.4	11207.6	0	0	0	0	0	0
P48444	72183	178214	256475	329594	371049	412077	440816	426447	408644	424199	437240	430626	442078	429358	449499	524581	669254	1.09155e+06	1.98533e+06	2.77956e+06	2.57399e+06	1.32844e+06	570139	242516	175185	151076	105764	51471.1	68101.4	55110.3	40076.4	34092.2	19430.9	10639.9	0	0	0	0	0	0	0	0	0	10309.8	33113.7	32965	23952.5	24676.1	30576.6
P48449	40802.4	86220.3	124283	172143	214741	276145	321448	321083	317152	407467	366108	371505	367106	355554	367245	336209	315034	265108	228843	214957	203170	175702	146662	142338	139169	134463	114263	92276.8	102291	96770.6	102325	86325.3	77561.7	62861	51855.3	56114.7	71650.7	70536.1	85020.5	75345.1	9036.49	0	0	0	0	0	0	0	0
P48454	0	0	0	0	0	0	0	0	0	0	0	0	0	0	0	0	0	0	0	0	0	0	0	0	0	0	0	0	0	0	0	8273.6	22321.1	31730.2	40646.3	41076.5	68905.3	71171.4	66700.9	58779.5	47041.1	0	0	0	0	0	0	0	0
P48506	0	0	0	0	0	0	0	0	0	0	0	0	0	0	0	0	0	0	0	0	0	0	0	0	0	0	0	0	0	0	0	0	0	0	0	0	0	0	0	7130.33	77208.6	285444	456296	414663	409980	542934	332334	153961	27172.2
P48507	0	0	0	0	7499.3	20263.5	25454.5	22221.4	15215.6	17553.3	11482.8	0	0	0	0	0	0	6884.39	4328.01	3270.6	0	0	0	0	0	0	0	0	0	0	0	9285.59	14369.9	27646.2	35449	40437.5	45814.4	59202.4	65756.2	95052	148867	306727	555807	526057	289366	187736	229327	577748	1.72357e+06
P48509	135341	309692	455902	646145	681692	786680	802924	686265	639105	634531	591540	568500	514258	464509	442009	411556	343021	296200	248314	189533	188701	185602	164406	93029.4	65297.1	57075.3	65044.8	46450.7	45531.2	42523.1	37769.6	34298.3	10186.3	11738.3	8937.14	8239.23	8772.93	8440.68	0	0	0	0	0	0	0	0	0	0	0
P48553	0	0	0	0	0	0	0	0	0	0	0	0	0	0	0	0	0	0	0	0	0	0	0	0	0	0	0	0	0	0	0	0	0	0	0	0	0	0	0	0	0	0	0	0	0	0	0	0	0
P48556	83960.1	177768	262340	362116	382837	474747	534714	470473	478217	574374	681190	875711	790310	650469	612015	631724	608581	483152	329129	198146	139218	96539.2	72772.8	51959.1	49503.9	43464	42348.6	39231.3	45850.9	43551.7	44665.4	38182.6	29561.8	34645.9	24304.9	25981.9	24693.6	25303.1	17570.1	16945.7	18823	14029.6	13414.4	8010.72	7980	27681.5	18581.7	14575.2	18279.9
P48634	48899.8	85359.3	82780.1	57179.3	53319.6	43940.6	40936	11711.4	10512.6	12991.5	12893.3	13962	13429.7	15284.7	37190.3	61228.9	95627.8	98461	68728.4	47324.5	25654.1	26362	18275.6	10676.6	11313.6	29500.4	34101.7	23862.5	10062.9	0	0	0	0	0	0	0	0	0	0	0	0	0	0	0	0	0	0	0	0
P48637	0	0	0	0	0	0	0	0	0	0	0	0	0	0	0	0	0	0	0	1831.66	2636.85	4741.05	0	0	0	0	0	0	0	11933.9	5529.93	4620.18	0	0	0	0	0	0	0	147011	1.01617e+06	3.37838e+06	3.94499e+06	2.29515e+06	772001	333714	195080	105671	65462.1
P48643	39321.5	100568	147321	159480	134999	135203	118152	105268	98916.1	113835	143807	141881	137343	157469	190690	228842	283863	352697	543518	1.17568e+06	3.72889e+06	8.22609e+06	1.13937e+07	8.43204e+06	3.23894e+06	1.71205e+06	788599	490822	428703	347745	318788	260908	219597	194346	174199	155301	133878	160062	166590	182638	285592	444438	590891	582096	352926	161975	76147.6	26532.5	22596.4
P48651	43542.7	76956.5	84815.5	92136.3	80824	72899.4	73460	48328.3	20593.4	14996.5	14814.6	20596.9	17245.9	17581	13047	13882.1	14961.2	12054.6	7038.56	6659.36	0	0	0	0	0	0	0	0	0	0	0	0	0	0	0	0	0	0	0	0	0	0	0	0	0	0	0	0	0
P48681	0	0	0	0	0	0	0	0	0	0	0	0	0	0	0	0	0	0	0	0	0	0	0	0	0	0	0	0	0	0	0	0	0	0	0	0	0	0	0	0	0	0	0	0	0	0	0	0	0
P48723	1599.5	5854.63	10712.2	21351.3	26705.8	28883.6	37743.1	43305.2	65420.9	122737	117928	132821	137347	144441	155141	147659	122452	100562	88813.2	79806.3	76076.4	73780.4	64593	44046.7	23515.7	20233.2	17296.6	14143.4	14487.5	12979.6	12108.7	11804.2	10401	9613.18	12802.4	17356.8	19650	13975	11049.5	13803.9	9466.64	11069.2	22150.4	126429	218186	228714	138907	46961	19479.7
P48729	11034.7	27092	36333.3	40575	30117.3	32485	35905.1	31165.5	32067.8	30905.7	29957.2	28823.7	24046.9	21479.3	22903.8	26413.7	27928.7	35164.3	42523	46669.9	57132.1	45912.1	35665	33681.8	43501.3	44549.6	47717.5	58814.6	79211.9	96958	73492.1	39572.6	24341.7	22906	18838.3	10646.2	2898	4644.64	5002.51	4357.35	3353.54	2689.3	2538.07	2574.62	2379.28	1520.95	0	0	0
P48735	0	0	0	0	0	0	0	0	0	0	0	0	0	0	0	0	0	0	0	0	0	0	0	0	0	0	0	0	0	0	0	0	0	0	0	0	0	0	0	0	0	0	0	153431	608139	1.52491e+06	1.36428e+06	585486	160879
P48739	0	0	0	0	7831.28	9151.27	6015.43	10554.5	12426.8	13408.9	24758.8	36724.8	39247.2	49101.5	46332.3	41647.3	31522.5	26072.1	31049.2	21479.4	20654.8	22412	0	0	4191.62	4621.52	4208.1	4704.84	5656.97	6215.17	6814.94	4899.74	3880.41	8429.27	16260.3	15148.9	15884	18076.8	23578	50943.4	37498.5	32821.3	32524.4	27257.4	42416.2	115608	199325	491925	1.0223e+06
P48745	0	0	0	0	0	0	0	0	0	0	0	0	0	0	0	0	0	0	0	0	0	0	0	0	0	0	0	0	0	0	0	0	0	0	0	0	0	0	0	0	0	0	0	0	0	0	0	0	0
P48960	158688	324085	436542	563295	660132	694700	717322	645627	566450	632778	547579	481369	426091	384719	307770	288249	232539	207703	180397	130041	116998	71792.2	53059.9	53357.7	47799.1	37862.1	34029.4	25213.8	21713.3	15818.3	13338.3	12695.1	12925.9	15162	13674.8	12523.1	14384.8	20235.5	26831.1	31981.8	23006.9	5900.2	2343.92	0	0	0	0	0	0
P49005	7777.73	10235	11242.6	7910.02	4974.77	8157.16	0	0	0	0	7104.5	9651.14	10345.8	8909.17	7948.04	10032.5	7370.16	7656.07	22059.4	19828.9	14002	31088.3	60938.5	59108.2	88173.8	91270.2	135801	264900	451121	449119	321386	239955	183469	176406	164089	164052	156716	138749	98781	83422.6	73984.2	88198	120731	195132	240825	218154	105630	66728.6	30317.2
P49006	742.248	3109.03	3402.01	2557.25	0	1340.58	1396.42	3519.29	5656.22	19736	22735.4	85183.2	244348	435628	477266	400921	279328	191238	138208	94476.7	87962.4	62715.4	51270.6	42477.3	51922.8	64530.5	71937.7	73659	84447.5	91772	94239.6	102232	84018.4	90826.1	116261	141883	122521	83619.4	60200.3	55458.8	49191.7	46715.4	83866.7	93863	107703	124512	81738.8	61099.3	44758.2
P49023	3100.31	3718.21	0	0	0	0	0	0	0	0	0	0	0	0	2577.15	3454.32	2718.31	3803.96	3956.12	0	0	0	0	0	3463.58	7471.28	8841.19	22114.4	34688.4	61687.6	140486	302467	437799	396841	212244	102843	59714.8	53230.7	65558.4	52912.2	30398.2	13671	0	0	0	0	0	0	0
P49069	3061.62	16360.2	16695.7	19089.5	42972.8	49352.1	101216	92410.3	65467.6	60770.4	77605.8	83833.3	55099.1	30782.3	27301	14745.2	21581.6	10916.4	11112.5	9600.47	13038.3	0	0	0	0	0	0	0	0	0	0	0	0	0	0	0	0	0	0	0	0	0	0	0	0	0	0	0	0
P49137	0	0	0	0	0	0	0	0	0	0	0	0	0	0	0	0	0	0	0	0	0	0	0	0	0	0	0	0	0	0	0	0	0	0	0	0	0	0	15756.8	44105	109833	248502	284836	249200	185551	116293	0	0	0
P49189	0	0	0	0	0	0	0	0	0	0	0	0	0	0	0	0	0	0	0	0	0	0	0	0	0	0	0	0	0	0	0	0	0	0	0	0	0	106125	348397	660688	823451	614890	831308	1.44256e+06	1.40484e+06	1.02711e+06	404251	179876	123029
P49207	881224	2.17921e+06	3.17017e+06	2.77127e+06	1.18403e+06	602094	378268	213737	161213	87080.8	81661.4	52450.8	47210.9	27113.1	24130.7	42140.8	24224.4	21395.3	20708.5	20940.3	26434.2	21814.1	12302.1	13410.6	11870.2	12280.9	15732.7	8185.44	8057.33	8061.78	8650.63	6037.12	0	0	0	0	0	0	0	0	0	0	0	0	0	0	0	0	0
P49247	0	0	0	0	0	0	0	0	0	0	0	0	0	0	0	0	0	0	0	0	0	0	0	0	0	0	0	0	0	0	0	0	0	0	0	0	0	0	0	0	0	0	0	0	0	0	0	0	0
P49257	411850	985767	1.5231e+06	1.86104e+06	1.96212e+06	1.94853e+06	1.73356e+06	1.38658e+06	1.16588e+06	1.0983e+06	970292	773194	626416	470905	375360	289940	245680	199209	150154	81424.5	37831.1	30825	28716.7	22030.6	14754.3	24733.5	11694.5	9003.69	0	17907.1	16182.1	12956.9	9937.07	15946.4	16014.3	14368.9	13054.8	8350.6	8221.9	8016.23	7086.69	7983.85	6420.77	7597.95	0	0	0	0	0
P49321	30820	57032.5	68334.5	66355.9	69011.5	80746.3	84332.9	72096.2	79867.2	97968.6	146171	133022	117398	119189	120624	121358	119001	126971	152545	174709	224913	238442	427453	1.02912e+06	2.49931e+06	3.00659e+06	1.8312e+06	810970	530272	482319	609377	989009	1.89177e+06	4.79781e+06	8.58212e+06	9.33702e+06	5.99035e+06	2.10121e+06	920102	585762	426570	301843	164093	109287	79787.1	92737	71308.4	59535.8	44818.6
P49327	19050.3	58731.2	82040.7	89419.7	85452.9	93084.8	103719	99576.7	94938.6	103028	104025	99929.6	104697	113484	106718	115604	132391	112826	118580	129533	151560	210465	507406	2.71031e+06	9.80463e+06	1.74437e+07	1.56552e+07	6.86779e+06	2.5518e+06	1.08447e+06	615395	458339	377285	359765	267659	166922	145306	114625	113233	96929.8	67551.1	73336.8	39849.2	20905.9	16101.2	14355.9	13241	12616.2	9812.23
P49354	0	0	0	0	0	0	0	0	0	0	0	0	0	0	0	0	0	0	0	0	0	0	0	0	0	4913.03	3832.6	13724	22846.1	25705.9	25079.9	17371.6	12051.6	8267.63	5946.04	25878.2	49276.7	184292	422711	613490	435135	281006	174779	102142	49611.5	22656.7	6715.13	1800.88	1480.03
P49356	0	0	0	0	0	0	0	0	0	0	0	0	0	0	0	0	0	0	0	0	0	0	0	0	0	0	0	0	9905.21	13970.6	16941.6	8773.21	3826.91	3109.39	0	0	18975.5	95800.2	187787	182401	134029	93760.8	44430.3	3762.8	0	0	0	0	0
P49366	10045.7	10564.3	7368.7	7525.63	0	0	0	0	0	0	2028.23	1751.25	1575.13	1139.12	1312.6	0	0	0	2618.32	2252.31	3729.5	1583.88	1396.27	1172.06	1600.37	1691.34	2028.93	4089.51	4232.77	8842.62	33381.4	64902.9	121729	230622	336179	447222	576419	562233	520854	421227	227732	104031	34649.8	23767	14048.7	19906.1	16267.8	15530.6	5702.02
P49368	128567	325174	513833	569648	538792	560569	626061	631451	580511	676670	727627	709948	711599	686912	719335	725664	790104	853773	1.06051e+06	2.28271e+06	7.33568e+06	1.6789e+07	2.20358e+07	1.84342e+07	1.05251e+07	4.16544e+06	1.72548e+06	1.09479e+06	925311	714455	561669	486366	403138	376064	314549	299697	281302	277004	260844	246910	270834	260958	234855	233168	257074	238547	188879	162928	109213
P49406	25776.8	67042.2	117012	156339	156796	186665	217805	213280	248214	375683	534948	671128	620925	465616	289857	162023	94680.3	56855.7	36134.8	20834.7	18239	8607.1	0	0	0	0	0	0	0	0	0	0	0	0	0	0	0	0	0	0	0	0	0	0	0	33343.5	36857.8	28909.3	12667.1
P49411	365862	658611	841195	817997	779885	810671	751871	687376	667830	718166	641889	650626	620165	562499	555030	534166	508424	451623	405796	383916	402904	380256	348271	333418	327190	345213	353134	356985	447894	480097	471708	478012	492417	609019	715202	803130	953075	1.4782e+06	2.83418e+06	6.74481e+06	1.41582e+07	1.73065e+07	1.14645e+07	7.02911e+06	3.85554e+06	2.17713e+06	1.20821e+06	799498	500701
P49419	0	0	0	0	0	0	0	0	0	0	0	0	0	0	0	0	0	0	0	0	0	0	0	0	0	0	1816.72	2930.71	2405.09	5407.1	8379.2	10449	12110.2	11635.6	8798.53	10444.3	13078.4	89770.6	612577	2.37287e+06	4.96204e+06	4.64226e+06	2.38074e+06	1.61017e+06	1.12291e+06	614252	295993	195146	131228
P49427	0	0	0	0	0	0	0	0	0	0	0	0	0	0	0	0	0	0	0	0	0	0	0	0	0	0	0	0	0	0	0	0	0	0	0	0	0	0	0	0	17761.5	35992.3	48373.9	144183	320556	465156	268121	87256.6	20450.6
P49441	0	0	0	0	0	0	0	0	0	0	0	0	0	0	0	0	0	0	0	0	0	0	0	0	0	0	0	0	0	0	0	0	0	0	0	0	0	0	0	0	0	0	0	5371.22	26232.9	229105	572159	865619	499312
P49454	0	0	0	0	0	0	0	0	0	0	0	0	0	0	0	0	0	0	0	0	0	0	0	0	0	0	0	0	0	0	0	0	0	0	0	0	0	0	0	0	0	0	0	0	0	0	0	0	0
P49458	254470	729277	1.23471e+06	983062	526195	410435	393781	355610	314052	343772	300982	247246	201235	165490	152593	122803	100236	90165	84953.5	79481	82628.7	90953.5	106667	186554	345782	412758	304208	216629	207747	178633	119871	81966.9	70296.8	84894.2	92461.4	55737.8	44871.7	51379.8	75272.5	85053.5	53877.9	50487.8	17982.5	31862.8	27343.9	27841.1	20180.5	18098.9	7475.4
P49459	0	0	0	0	0	0	0	0	0	0	0	0	0	0	0	0	0	0	0	0	0	0	0	14532.9	32232.2	40766.3	42125.4	62508.4	83815.9	83334	43894	38441.8	20631.4	7248.02	7512.34	9182.63	11349.4	21435.1	30749.6	28776.5	43364.6	55491.8	61762.5	82101.7	59075.6	67538.4	93697.9	102951	156111
P49585	3715.02	5564.18	10499.6	18842.9	26573.1	28887.2	47322.9	53574.6	52457	56046.4	51544.9	51923.1	53461	53641.4	51913	46913.4	43623.4	36687	31785.4	29600.9	28430.8	28385.1	27671.9	26562.5	28288.9	18780.4	15266.4	13294.7	12472.6	12047.9	17212.5	17350.1	12609.8	16766.5	7223.75	5156.51	1865.87	0	0	0	0	0	0	0	0	0	0	0	0
P49588	4024.72	10000.2	13672.2	23596.2	31800.8	35551	40409.3	36601	27585.4	43322	36523	24677.9	26737.5	0	8012.5	6149.86	15273.5	15835.3	15454.1	13439.7	21365.8	24547.5	26989.5	24021.5	37379.9	39845.7	45782.8	61855.5	68458.9	62452.2	51824	52458.7	76743.7	0	0	68279.6	653247	2.67172e+06	5.03977e+06	3.93584e+06	1.74614e+06	437151	104443	80026.7	53086.9	106664	101269	74407.7	0
P49589	0	0	0	0	0	0	0	0	8823.51	26761	29479	56374.7	64666.2	68923.7	73819.7	60879.2	53995.5	32206	32445.5	35608.3	43535.6	44854.6	62307.4	43158.6	49424.7	54416.2	85178.1	79962.5	91251.5	111112	163766	367864	961057	1.77454e+06	1.48852e+06	845522	401209	210189	111096	74012.7	79434.6	36244.3	26742.3	20011.8	0	0	0	0	0
P49590	0	0	0	0	0	0	0	0	0	0	0	0	0	0	0	0	0	0	0	0	0	0	0	0	0	0	0	0	0	0	0	0	0	0	0	20453.7	96576.9	416053	844640	855332	440491	164174	41264.7	10232.7	9271.84	7961.33	0	0	0
P49591	0	0	0	0	0	0	0	0	0	0	0	0	0	0	0	0	0	0	0	0	0	0	0	0	0	0	4561.38	13681.8	15533.6	23536.9	75560.6	85153.6	63493.1	64388.2	106326	505249	2.28374e+06	5.18674e+06	4.6343e+06	2.0818e+06	689636	427967	256204	190061	120554	81804.2	67280.4	51682.2	36041.7
P49593	0	0	0	0	0	0	0	0	0	0	0	0	0	0	0	0	0	0	0	0	0	0	0	0	0	0	0	0	0	0	0	0	0	0	0	0	0	0	0	0	0	17409.8	167207	377654	460114	246365	65260.9	19046.7	5558.07
P49642	0	0	0	2823.49	2485.62	3347.24	4025.96	3463.36	3290.94	3080.57	3289.13	3128.15	2328.5	2810.55	2788.13	6992.3	7521.86	8456.14	9285.16	11314.8	37003.7	79726	167615	320500	405849	332298	129787	78610.3	87749.9	66258.8	59424.1	41642.3	4237.61	4179.71	0	0	0	0	0	0	0	0	0	0	0	0	0	0	0
P49643	6257.06	9786.22	8119.36	0	0	14416.6	13841.5	19376.9	20186.2	22207.5	14621.6	21872	19757	17817.1	17969.1	15525.1	12985.8	21126.8	24610.8	43792.2	62608.6	90439.7	145329	327575	410603	328873	208054	134630	98109.8	74910.4	76210	63199.2	43340.9	17301.5	4426.28	5390.21	4787.81	5250.42	7322.88	12750.8	14398.5	0	0	0	0	0	0	0	0
P49720	45219.5	58288.4	99519.5	112422	119829	147795	169666	171237	155594	305889	368517	465552	349280	211997	156734	110858	96351.8	82040.8	95520.7	123668	223925	740175	1.7713e+06	3.3578e+06	2.45083e+06	1.27677e+06	434894	171548	131023	124053	145120	156943	109341	73604.3	48062.9	36650	20066.8	7955.46	3975.31	3324.63	0	0	0	0	0	0	0	0	0
P49721	66893.8	117492	170197	214439	250411	280656	307402	262018	269842	366405	538346	592010	481931	331948	223213	177179	147334	135090	151260	180613	311654	777729	2.36938e+06	3.94353e+06	3.49616e+06	1.78564e+06	613223	264400	173208	175548	196688	192023	147034	108354	87159.4	73166.7	62726.9	34033.5	33089	34098.6	28021	16989.3	13357.4	0	0	0	0	0	0
P49736	5913.7	10922.4	13193.3	10462.4	7206.92	0	0	0	0	0	0	0	0	0	4706.87	10684.3	28981.8	27666.3	28399.1	26294.6	27613.4	34806.3	108971	220246	575761	1.75331e+06	2.78247e+06	2.66717e+06	1.73283e+06	762838	416678	207230	167167	235735	316527	249455	160826	74601.5	11131.1	14206.9	0	0	0	0	15668.5	14303.1	14334.3	0	0
P49748	23429.8	49638.7	100456	170712	222375	359152	565327	764797	1.21976e+06	1.8085e+06	2.35151e+06	2.53088e+06	2.08003e+06	1.78181e+06	1.39426e+06	1.10232e+06	730655	548471	450832	367208	327440	272038	211041	170985	163588	134141	69509.8	50386.7	53358.8	54017.7	52500.1	64423	90600	82606.4	84999.7	64431	62179.7	57829.3	57306.5	60025.8	42624.3	41743.6	13831.2	12583.4	0	0	0	0	0
P49750	0	0	0	0	0	0	0	0	0	0	0	0	0	0	0	0	0	0	0	0	0	0	0	0	0	0	0	0	0	0	0	0	0	0	0	0	0	0	0	0	0	0	0	0	0	0	0	0	0
P49755	283230	539932	660882	906094	1.00685e+06	1.0536e+06	1.1657e+06	970925	921056	915141	881036	825085	690829	534249	522482	423390	374407	303433	247795	211032	185090	152840	127173	77599.7	71042.9	63295.7	45701.8	49820.3	44189.4	32168.3	36256.9	27989.3	22924.1	24583.4	13077.9	0	0	0	0	0	0	0	0	0	0	0	0	0	0
P49756	0	0	0	0	0	0	0	0	0	0	0	0	0	0	0	0	0	0	0	0	0	0	0	0	0	0	0	0	0	0	0	0	0	0	0	0	0	0	0	0	0	0	0	0	0	0	0	0	0
P49770	36600.1	174533	215381	160814	91885.4	90103.9	96055.7	92431.1	70254.4	62941.6	36076.7	28658.6	22019.5	16754	20355.3	24303.6	26383.7	23388.8	40992.3	35878.6	36368.3	9098.67	7575.1	14935.8	32783.6	41328.5	31282.4	26581.1	15931.9	11799	10570.3	8572.87	5463.07	9347.22	14139.3	7041.87	8524.15	0	11238.1	8381.68	6628.57	6519.19	6837.56	41910.9	73669.6	122255	262049	425517	389367
P49773	0	0	0	0	0	5091.99	4487.15	5863.09	0	0	0	0	0	0	0	0	0	0	0	0	0	0	0	0	0	0	0	0	0	0	0	0	0	0	2928.57	4052.69	3791.69	19977	32698.1	40354.8	29681.6	4568.82	3918.4	3395.52	7958.91	8355.84	51024.8	663542	3.69507e+06
P49789	0	0	0	0	0	0	0	0	0	0	0	0	0	0	0	0	0	0	0	0	0	0	0	0	0	0	0	0	0	0	0	0	0	0	0	0	0	0	0	0	0	0	0	0	0	0	0	0	13344.1
P49790	0	0	0	0	0	0	0	0	0	0	0	0	0	0	0	0	0	0	0	0	0	0	0	0	0	0	0	0	0	0	0	0	0	0	0	0	0	0	0	0	0	0	0	0	0	0	0	0	0
P49792	56036.2	124629	204597	218234	211037	202591	195577	166935	107544	113528	89116.8	76332.3	54122	27733.5	33280.2	21395.5	35595.3	48284	53139.9	46078.2	39049.5	18823.7	0	0	0	0	0	6998.93	7240.37	7750.39	0	0	0	0	0	0	0	0	0	0	0	0	0	0	0	0	0	0	0
P49815	14909.3	43446.1	68630.8	123046	139727	149465	106798	118365	116508	130297	115711	104686	156328	94846.5	70424.5	49495.8	38704.2	33748.9	25585.4	7315.66	6229.17	0	0	0	0	0	0	0	0	0	0	0	0	0	0	0	0	0	0	0	0	0	0	0	0	0	0	0	0
P49821	70708	101687	121450	118065	62220.1	56966.7	24949.9	0	0	0	0	0	0	0	0	0	0	0	0	0	0	0	0	0	0	0	0	0	0	21738.2	12973.5	13432.8	0	0	0	0	14252.3	9362.02	14696	39325.1	45494.4	36734.3	39046.1	40574.3	124573	173275	142614	107166	26713.3
P49840	0	0	0	0	0	0	0	0	0	0	0	0	0	0	0	0	0	3997.84	4300.98	5890.37	6301.43	5689.2	3404.37	4934.38	0	0	0	0	0	0	0	0	0	3546.46	7933.65	17962.9	22742.9	21010.2	17147	69429.8	158059	314389	434125	469441	382023	255521	60418.8	28929.9	0
P49841	9819.8	10305.8	0	0	0	0	0	0	0	0	0	0	0	0	0	0	0	0	0	0	0	0	0	0	0	0	0	0	0	0	0	0	5272.3	8030.58	7845.59	6340.75	8428.4	6062.3	9543.98	7919.15	14411	6920.58	14654.7	87015.4	193421	378968	552139	538372	328658
P49848	12363	33288.5	44418.9	77331.2	71043	66047.4	38205.5	19136.8	26369.6	25458.5	24584.3	3801.07	2634.52	3853.46	3082.49	0	0	0	0	0	0	0	0	0	0	0	0	0	0	0	0	0	0	0	0	0	0	0	0	0	0	0	0	0	0	0	0	0	0
P49902	0	0	0	0	0	0	0	0	0	0	0	0	0	0	0	0	0	0	0	0	0	0	0	0	0	0	0	0	0	5297.87	13480.4	34109.2	46078.2	63831.4	61671.5	55201.9	40887.9	36894.1	56536.9	101639	247585	369762	302487	161000	57709.1	20078.5	8373.63	0	0
P49903	0	0	0	0	0	0	0	0	0	0	0	0	0	0	0	0	0	0	0	0	0	0	0	0	0	0	0	0	0	0	0	0	0	0	0	0	0	0	0	0	0	61266.7	152523	524134	1.02237e+06	1.73695e+06	683915	388435	149955
P49914	0	0	0	0	0	0	0	0	0	0	0	0	0	0	0	0	0	0	0	0	0	0	0	0	0	0	0	0	0	0	0	0	0	0	0	0	0	0	0	0	0	0	0	0	0	0	0	0	0
P49915	0	0	0	0	0	0	0	0	0	0	0	0	0	0	0	0	0	0	0	0	0	0	0	0	0	0	0	0	0	0	0	0	0	0	9370.5	21421.4	29873.8	25822.1	10971.8	16819.8	25709.6	57618.7	212491	989258	3.04006e+06	4.58923e+06	2.57094e+06	1.07562e+06	279006
P49916	0	0	0	0	0	0	0	0	0	0	0	0	0	0	0	0	0	0	0	0	0	0	0	0	0	0	0	0	0	0	0	0	0	0	0	0	0	0	0	0	0	0	0	0	0	0	0	0	0
P49917	0	0	0	0	0	0	0	0	0	0	0	0	0	0	0	0	0	0	0	0	0	0	0	0	0	4783.92	24755.4	98525.3	225201	291916	195331	89842.1	38555.7	30718.5	9318.52	0	0	0	0	0	0	0	0	0	0	0	0	0	0
P49918	0	0	0	0	0	0	0	0	0	0	0	0	0	0	0	0	0	0	0	0	0	0	0	791.724	1524.71	4374.06	13535.4	44481.3	57498	55119.4	40246.7	36554.3	20190	3987.43	0	0	0	0	0	0	0	0	0	0	0	0	0	0	0
P49959	41979.7	88331.2	106078	118998	108205	109001	145266	178371	278460	463668	587084	586434	490244	294618	161342	85513.5	68946.6	48387.6	44089.9	26830.4	14671.7	12431.8	9304.51	5266.38	3394.9	4299.3	2740.32	4008.18	5890.05	7352.5	3167.34	3296.81	2839.58	3214.72	6706.98	7947.99	14818.5	20177.8	4069.54	4581.51	5147.28	4223.67	0	0	0	0	0	0	0
P50135	0	0	0	0	0	0	0	0	0	0	0	0	0	0	0	0	0	0	0	0	0	0	0	0	0	0	0	0	0	0	0	0	0	0	0	0	0	0	0	0	0	0	0	0	0	0	13269.8	178960	507864
P50148	0	4492.98	31648.4	59719.6	73301.7	77146.6	87034.5	77280.7	82942.7	88985.7	91025.7	90055.1	84116.3	82231.2	82519.1	69756.2	60698.4	51860.7	45509.2	29574.5	21027.4	18821	10085.9	6157.8	6271.47	0	0	0	0	0	0	0	0	0	0	0	0	0	0	0	0	0	0	0	0	15861.2	17726.7	17317	11923.7
P50213	0	5584.98	18250.3	13689.7	15020.5	14466.5	13014	14048.1	22279.9	36552.3	29206.8	30158.2	53687.6	60465.7	73139.1	71866.4	50733	42660.2	32395.8	26639.7	23211.6	19376.9	22387.6	8852.37	5795.14	6884.9	14642.1	14299.7	19067.4	33818	294226	1.57001e+06	4.02336e+06	5.94909e+06	3.29388e+06	1.12776e+06	411256	257768	183927	160784	137577	139648	108896	94293.4	97608	89006.3	89776.7	236270	743455
P50238	0	0	0	0	0	0	0	0	0	0	0	0	0	0	0	0	0	0	0	0	0	0	0	0	0	0	0	0	0	0	0	0	0	0	0	0	0	0	0	0	0	0	0	0	0	0	0	0	0
P50336	6717.23	19466.4	35030	56402.7	60306.5	74485.9	111639	105617	109409	110561	107369	115941	112376	114145	114232	109806	101320	96399.6	86781.4	75652.2	78255.4	70825.4	66961.9	53416.9	55903.2	57395.9	52585.8	42666.7	44875.2	48358	46777.1	50592.7	38450.3	42348.1	39890.4	41255.3	35643.8	30337.6	29110.6	34723.6	42914.9	16867.1	0	0	0	0	0	0	0
P50395	0	0	0	0	0	0	0	0	0	0	0	735.171	771.975	655.194	0	0	0	0	0	0	0	0	0	0	0	0	0	0	0	0	0	0	0	0	0	0	0	0	0	8576.64	7363.08	8892.32	11956.3	167812	1.00943e+06	4.35373e+06	8.39594e+06	1.03867e+07	8.98098e+06
P50402	151385	222804	296982	304701	294149	296380	343995	125806	137541	116918	198878	137931	142034	109890	69444.5	52951.2	58153	54594.7	46853.3	28667.8	33482.9	27591.9	23405.6	14122	0	0	0	0	8212	5819.72	6549.84	0	0	0	0	0	0	0	0	0	0	0	0	0	0	0	15329.4	11837.1	11357.1
P50416	136212	260652	347032	423638	479729	547465	555302	536476	530967	567669	515049	505414	453769	431470	424489	385927	327909	288452	249118	207712	182401	152972	135812	114130	107137	107739	105131	85976.5	77770.6	66539.8	67253.8	65857.1	41424.9	28166.3	25982.3	23638.2	15336.9	13710.3	19359.2	17108.9	19643.8	0	0	0	0	0	0	0	4617.47
P50453	0	0	0	0	0	0	0	0	0	0	0	0	0	0	0	0	0	0	0	0	0	0	0	0	0	0	0	0	0	0	0	0	0	0	0	0	0	0	12913.8	13891.9	15614	17495	20917.9	24660.6	26793.7	23925.9	114454	568031	918368
P50454	68974	91807.1	124483	117932	114507	121837	124346	119708	116644	123725	122251	129810	140313	127301	147281	142213	148609	140171	149674	159194	195185	214637	235625	252230	285570	339853	383520	441718	538697	625373	712776	761561	792054	855518	816573	728897	664669	702858	695324	764900	1.07214e+06	1.56007e+06	2.28998e+06	3.20128e+06	3.26186e+06	2.87469e+06	2.94112e+06	5.58031e+06	7.34257e+06
P50542	21942.5	42668.3	68103.5	93574.8	92292.2	107708	107438	92184	80203.5	83708.2	89917.6	77159.5	70923.1	63691.1	75068.1	104866	113100	87111.7	59691.6	27300.2	22676.7	19486.4	8886.58	9027.8	12244.7	10910.6	7686.13	5585.86	0	0	6609.33	9352.27	10582.4	12516.6	9500.75	0	0	0	0	0	0	0	0	0	0	0	0	0	0
P50552	0	0	0	0	0	0	0	0	0	0	45127	92014.1	201673	311164	427848	625848	611033	811966	835059	886559	598208	288985	561608	566923	459019	326557	180996	118239	55788.9	15627.5	0	0	0	0	0	0	0	0	0	0	0	0	0	0	0	0	0	0	0
P50570	8230.92	13046.7	16414	15428.9	16734.7	16444.8	31332.6	27540.1	24199.1	22408.6	22499.2	23441	28178	31179.7	27247.6	23451.5	25163.6	40171	36570.7	70753.7	126310	110031	92862	116826	163073	350687	487369	422347	304815	227594	133212	143828	164965	171812	177519	154717	89889	49010.9	20574.3	16267.5	14918.7	0	0	0	0	0	0	0	0
P50579	0	0	0	0	0	0	0	0	0	0	0	0	0	0	0	0	0	0	0	0	0	0	0	0	0	0	0	0	0	0	0	0	0	0	0	0	0	0	0	0	0	0	0	0	0	0	0	0	0
P50583	0	0	0	0	0	0	0	0	0	0	0	0	0	0	0	0	0	0	0	0	0	0	0	0	0	0	0	0	0	0	0	0	0	0	0	0	0	0	0	0	0	0	0	0	0	0	0	0	1579.04
P50613	0	4273.22	5355.27	4043.23	3730.15	3751.8	7471.86	11568.9	12317.4	11283.2	17415.8	11776	14234.9	13820.3	13455.5	20081.7	16226.9	22507.9	24485.5	24213.9	22884.4	18223.2	15436.6	8773.79	9410.61	8724.63	11879.3	14574.2	16987.1	17280.5	21147.5	29770.5	32971.4	85788.7	142474	215565	226052	156912	69255.8	48995.2	33823.2	38494.4	66782.3	100617	100504	47471	3687.94	0	0
P50747	0	0	0	0	0	0	0	0	0	0	0	0	0	0	0	0	0	0	0	0	0	0	0	0	0	0	0	0	0	0	0	0	0	0	0	50232.2	114513	159914	133497	23640.9	30101.7	30134.8	0	0	0	0	0	0	0
P50748	19957.1	40942.6	79612.7	91628.5	85454.5	85583.7	89403.4	76498.5	62394.5	63411.7	56124.7	50713.2	44879.2	40396.1	42234.7	50785.3	51414.9	36886.6	18201.1	8449.69	2379.26	1663.31	0	0	0	0	0	0	0	0	0	0	0	0	0	0	0	0	0	0	0	0	0	0	0	0	0	0	0
P50750	34437.1	59762.1	101152	99678.8	93097	96728.8	96532.6	82952.9	63687.8	70859.6	54192.4	69776.6	66127.8	94549.4	118615	129049	141823	114796	63813.9	42918.2	33002.9	31556.6	19596.9	4217.94	4000.07	8439.62	11053	8761.17	0	0	0	0	0	0	0	0	0	0	0	0	0	0	0	0	0	0	0	12164.3	14892.3
P50851	25868.7	88571.1	134372	152411	155847	164396	185295	178088	170053	173968	170701	166780	168057	159623	159887	151594	152820	149260	165952	202654	291720	404755	375513	269547	139153	72226	21870.5	15810	17504.5	12994.1	6143.64	2610.77	0	0	0	0	0	0	0	0	0	0	0	0	0	0	0	0	0
P50895	0	0	0	0	0	0	0	0	0	0	0	0	0	0	0	0	0	0	0	0	0	0	0	0	0	0	0	0	0	0	0	0	0	0	0	0	0	0	0	0	0	0	0	0	0	0	0	0	0
P50914	1.56179e+06	3.93731e+06	5.82741e+06	4.83556e+06	2.04206e+06	1.07493e+06	664719	460412	307300	239467	185682	160890	145163	126417	104503	97725.4	86454.6	76560.4	72211.4	61198.2	50743.6	47810.7	39467.9	25215.8	28576.9	41883.3	29761.8	27728.4	24725.9	21698.5	31216.7	31698.2	23823.4	15443.1	7478.48	5875.98	6768.26	7151.6	8045.82	5717.04	0	0	0	0	0	0	0	0	0
P50990	86461	235505	312480	306897	279386	263087	252172	240176	234778	264345	310831	309318	313884	339004	369153	415661	509074	636212	987340	2.35649e+06	7.68855e+06	1.58947e+07	1.95653e+07	1.6486e+07	9.79496e+06	4.10614e+06	1.70532e+06	1.05055e+06	914854	725798	628013	518921	461681	429662	371636	362175	335338	361299	369347	395747	502018	622517	624171	554027	409159	282696	209395	168876	123861
P50991	77356.1	185740	275837	287416	271045	279209	293989	267634	241448	298161	333976	345935	355540	366269	408970	439045	486575	567004	819184	1.81964e+06	5.59798e+06	1.30999e+07	1.65907e+07	1.35142e+07	6.70785e+06	3.10269e+06	1.37564e+06	795059	649990	531536	460623	378587	317139	286448	251596	211578	186529	191189	202024	315861	477972	394947	251117	226904	177651	170885	100598	73533.6	74560
P50995	0	0	0	0	0	0	0	0	0	0	0	0	0	0	0	0	0	0	0	0	0	0	0	0	0	0	0	0	0	0	0	0	0	0	3367.89	5229.52	4231.34	0	4244.28	7797.71	29772.3	266109	1.21025e+06	3.02864e+06	3.38472e+06	1.75422e+06	502996	303302	156809
P51003	0	0	0	0	0	0	0	0	0	0	0	0	0	0	0	0	0	0	0	0	0	0	0	0	0	5321.11	18294.9	28676.7	42804	33655.4	44981.6	107431	317546	554640	491325	270178	162152	81438.1	41527.8	25339.8	13133.5	8230.23	0	0	3647.79	9997.7	8345.8	4336.86	0
P51114	0	0	0	0	0	0	0	0	0	0	0	0	0	0	0	0	0	0	0	0	0	0	0	0	0	0	0	0	0	0	0	0	0	0	0	0	0	0	0	0	0	0	0	0	0	0	0	0	0
P51116	0	0	0	0	0	0	0	0	0	0	0	0	0	0	0	0	0	0	0	0	0	0	0	0	0	0	0	0	0	0	0	0	0	0	0	0	0	0	0	0	0	0	0	0	0	0	0	0	0
P51148	149056	279105	450561	598322	695532	858656	917686	916668	913679	1.098e+06	1.01196e+06	1.10714e+06	1.06167e+06	1.04915e+06	976414	871304	774266	629898	518937	461398	448663	351487	306050	280417	254443	205244	212476	165645	133103	107184	117819	100628	106597	100287	90865.8	86573.2	92653	65563.2	80802.6	79596.8	114043	75399.9	52226	57963.7	179101	423182	514241	395591	130546
P51149	350908	786002	1.18868e+06	1.52058e+06	1.76975e+06	2.14282e+06	2.30781e+06	2.67933e+06	2.64818e+06	3.16519e+06	3.2923e+06	3.0473e+06	3.09349e+06	2.74627e+06	2.71194e+06	2.48904e+06	2.13917e+06	1.78854e+06	1.45416e+06	1.20493e+06	1.09053e+06	929838	776503	584776	535216	446196	383085	315537	339949	325590	293257	256836	237656	207573	200264	180928	184230	162569	122021	122570	133282	151185	25294.2	59988.1	59569.9	142374	200840	132764	60067.5
P51151	57681.4	127795	183468	238038	232547	269340	274921	281216	270866	319825	299160	343458	307702	287840	266325	244384	203286	169185	131090	121658	111657	104242	85201.5	68886.4	54288.7	46587.7	27355.8	23476.6	22636.8	33211.7	31552.8	20194.7	21006.4	31116.4	30632.8	19407.3	0	0	0	0	0	0	0	0	41173.2	78687.6	172804	76209.5	5294.57
P51153	9624.55	28670.2	31056.9	33652.1	31963.9	25537.3	31241.1	25040.4	37649	68742.5	81600	87697.1	92548.4	105105	106585	98120.8	83542.3	73562.1	67710.6	62271.5	49096	33879.6	22309.3	9592.9	11957.5	8611.76	5542.22	0	0	4387.95	6155.93	3532.39	0	0	0	0	0	0	4888.9	7408.76	7571.94	0	0	0	23059.5	136575	240929	258927	161040
P51157	0	0	0	0	0	0	0	0	0	0	0	0	0	0	0	0	0	0	0	0	0	0	0	0	0	0	0	0	0	0	0	0	0	0	0	0	0	0	0	0	0	0	0	0	41759	101073	134458	64966.8	28850.2
P51159	56000.5	103598	159497	242215	267448	305531	323178	318147	304603	351264	311431	362929	348908	322965	273727	264053	232436	192161	161226	142894	130583	124817	108665	94783.6	91099.9	74017.8	75079.7	76417	64107.9	63627.2	45022.4	40183.9	32967.5	33647.8	31511.7	43568.4	6809.34	5841.06	0	0	0	0	0	0	0	0	0	0	0
P51398	46841.1	108332	168695	169286	163883	179289	196919	235888	198119	372923	342939	484090	552523	592397	519903	402155	260279	183661	135906	88692.1	96481.4	93246.8	49486.2	74453.3	79184.1	62502.9	48845.6	32824.4	26026.9	17170.8	2849.66	3181.97	11768.9	13328.4	3185.03	0	0	0	0	0	0	0	0	0	0	0	0	0	0
P51452	0	0	0	0	0	0	0	0	0	0	0	0	0	0	0	0	0	0	0	0	0	0	0	0	0	0	0	0	0	0	0	0	0	0	0	0	0	4352.38	3391.79	4626.58	5437.92	9223.82	0	7225.41	7029.93	7198.02	6127.16	22831	35090.7
P51531	0	0	0	0	0	0	0	0	0	0	0	0	0	0	0	0	0	0	0	0	0	0	0	0	0	0	0	0	0	0	0	0	0	0	0	0	0	0	0	0	0	0	0	0	0	0	0	0	0
P51532	20654.1	39391.4	51767.4	51363.9	43429	55348.2	66192.3	83025	86413.9	75657.8	69113.5	56620.6	22848.2	19632.1	6767.4	5647.83	22743.3	22029	29896.8	19880.5	5101.81	3166.29	0	0	0	0	0	0	0	0	0	0	0	0	0	0	0	0	0	0	0	0	0	0	0	0	0	0	0
P51553	0	0	0	0	0	0	0	0	0	0	0	0	0	0	0	0	0	0	0	0	0	0	0	0	0	0	0	0	0	10843.8	92733.9	463502	1.34903e+06	2.11809e+06	1.25098e+06	423913	145056	67620.4	54328	35509.2	25750.6	10595.4	9071.63	0	0	0	0	31630.2	152217
P51570	9711.14	18441.4	22673.1	25764.5	20921.3	18498.6	20556.9	21245.7	19122.7	19089.1	16377.9	17622.3	15001.4	6682.47	0	0	0	0	0	0	0	0	0	0	0	0	0	0	0	0	20067.2	30845.9	41680.5	58499.9	38605	44859	25456.3	25941.9	26597.3	29638.6	28414.1	29694.9	25294.5	29712.2	86567.2	185389	264618	602421	1.05982e+06
P51571	256513	464083	662097	792465	797225	887311	941867	875141	745497	875508	832580	781713	665111	621365	607679	551315	487748	470557	416744	365656	333272	305607	295004	259669	236494	253183	237411	231206	255207	262215	278457	268548	279522	346061	386767	330004	215809	178170	144045	150661	211850	255987	190279	144927	96095.1	94080.4	77317.8	80733.4	95770
P51572	919827	1.65818e+06	1.91751e+06	1.89513e+06	1.55046e+06	1.42864e+06	1.24449e+06	980630	746519	702366	572634	495641	391268	266344	234807	188435	179846	163524	126097	97320.9	96796.6	88912.2	59431.2	50094	26843.8	28017.9	17969.5	16256.1	20018.9	23960.1	18374.9	14408.2	13084.4	12665.5	12464.9	0	0	0	0	0	0	0	0	0	0	0	0	0	0
P51580	0	0	0	0	0	0	0	0	0	0	0	0	0	0	0	0	0	0	0	0	0	0	0	0	0	0	0	0	0	0	0	0	0	0	0	0	0	0	0	0	0	0	0	0	0	0	0	0	108162
P51610	72727.6	169659	200165	198332	215243	176766	164095	123331	129046	194008	316401	395072	444270	450917	416127	297469	217671	159553	129943	118940	126439	127589	108956	51535.1	42996.9	56029.7	54063.7	47234.5	52094.1	39181.6	28287.5	28644.7	21541.2	8500.97	6417.57	0	0	0	0	0	0	0	0	0	0	0	0	0	0
P51617	575.955	9883.47	16591.6	19014.5	40783.9	66833.5	71962.8	68367.3	58113.9	55950.5	56598	55465	42181.1	33871.1	31215.5	31842	33746.5	26372.8	13401	14524.8	8306.48	0	0	0	0	0	0	0	0	0	0	0	0	0	0	0	7062.97	7690.83	8697.46	9750.08	6493.93	0	0	0	0	0	0	0	0
P51648	211800	475026	682226	916606	937553	1.02832e+06	1.10214e+06	962280	915969	1.04172e+06	945483	1.02728e+06	958731	970208	959466	876545	802663	668905	485284	381514	354291	329936	276366	262037	235781	228962	230936	205477	256982	235112	284681	330891	375376	310435	268750	212800	148346	128963	114463	104035	51032	61935.2	107209	153122	168756	113645	111764	81451.5	65243.8
P51649	0	0	0	0	1582.22	2342.51	5556.99	4329.69	3102.48	1224.08	0	0	0	2330.74	2520.27	2150.4	1382.36	1266.36	1052.24	999.766	0	0	0	0	0	0	0	0	0	0	0	0	0	0	1989.47	2432.19	3495.93	3643.08	32212.6	124459	363184	548768	373647	164450	64384.3	24640.4	17782.5	14259.4	9789.57
P51659	28018	62261.9	78356.9	40569.6	36477.5	34119	34372.7	29538.4	28060.4	29028.3	28971.2	31061.1	28915.1	27278	25699.6	26023	27428	23138.8	22663.6	20647.5	19472	18745.3	17972.1	17035.1	17440.7	15021.7	15855.3	16940.1	6523.64	6853.23	8160.47	28352.6	51424.4	62177.1	75169.3	84709.3	65347	59410.2	71045.7	71252.7	97958.8	142517	76034.2	88277.9	113590	704793	1.30823e+06	1.56528e+06	983940
P51665	59215	201356	294303	384569	386293	474443	549892	518104	555860	633757	766599	863297	762928	674251	615522	579553	532009	497404	328632	166186	88377.2	68908	43682	37477.4	36254.3	61547.5	88723.6	215279	223446	99260.4	66613.3	54987.3	54000.6	46307.6	26955	7176.65	8276.81	7891.36	0	0	0	0	0	0	0	0	0	0	0
P51692	0	0	0	0	0	0	0	0	0	0	0	0	0	0	0	3821.01	3283.95	3922.52	3227.84	2987.6	2978.16	0	0	0	0	0	0	0	0	3774.87	4462.11	4167.1	4767	3835.47	32655.4	220905	512661	726975	502030	179610	89190.4	31787	19514.6	0	0	0	0	0	0
P51784	0	0	7963.6	7237.79	6052.35	7124.77	15040.5	18818.1	16040.1	19017.3	27443.8	22407.1	14911.7	14098.9	23988.2	16593.5	17766.2	22902.9	27020.1	30145.5	33463.4	35480.1	57530.2	63771.8	96795.8	134355	155144	150917	170315	174753	185261	223080	240825	210022	126243	76642.3	37377.4	0	0	0	0	0	0	0	0	0	0	0	0
P51798	30488.5	49606.6	74528	110099	123998	129003	123189	90964.6	89934.3	84680.3	76424.7	79858.1	66275.3	59497.9	44247.7	34027.8	28557.9	23449.1	14096.2	11180.5	5489.57	2544.44	0	0	0	0	0	0	0	0	0	0	0	0	0	0	0	0	0	0	0	0	0	0	0	0	0	0	0
P51808	59927.4	86787.8	106818	132351	130777	150820	224138	320018	347286	300453	162113	96706.2	38062.7	22701.4	17802.9	3333.53	3420.41	2815.35	3196.82	2626.73	2744.15	1666.88	0	0	0	0	0	0	0	0	0	0	0	0	0	0	0	0	0	0	0	0	0	0	0	0	0	0	0
P51809	17445.4	39966.7	62038.4	77246.7	143248	160791	190384	176751	153638	194962	192659	207873	211881	201118	177144	157156	130667	100593	88980.7	81966.5	70475.5	67468.8	52467	51701.1	46416.6	38718.9	36808.2	15345.1	17418.8	14111.5	12094.4	8235.21	4029.7	5840.67	4350.8	0	0	0	0	0	0	0	0	0	0	0	0	0	0
P51812	1399.63	1208.95	1034.44	0	0	0	0	0	0	0	0	0	2721.72	2613.72	2060.16	2104.03	5509.13	2207.06	1817.78	2123.3	2354.69	2455.99	3002.03	1976.56	0	0	0	0	0	3669.98	3288.2	3173.42	4322.12	12744.4	13753	12434.2	14396.2	15593.5	21883.6	120301	240147	507538	686110	635832	312846	71949	33022.4	28558	17620.2
P51858	0	0	0	0	0	0	0	0	0	0	0	0	0	0	0	0	0	0	0	0	0	0	0	0	0	0	0	0	5546.48	41709.4	33757.4	34100.8	42401.7	53540.9	54560.8	55835	99705.9	259392	993371	4.02053e+06	8.25808e+06	7.94977e+06	3.25754e+06	1.06294e+06	550327	371056	235022	191888	206837
P51884	0	0	0	0	0	0	0	0	0	0	0	0	0	0	0	0	0	0	0	0	0	0	0	0	0	0	0	0	0	0	0	0	0	0	0	0	0	0	0	0	0	0	0	0	0	0	0	0	0
P51946	0	0	0	0	0	0	0	0	0	0	0	0	0	0	0	0	0	0	0	0	0	0	0	0	0	0	0	0	0	8940.08	10716.4	26796.9	42977.6	63412.4	119465	173086	196549	143436	42546.2	0	0	0	0	0	0	0	0	0	0
P51948	0	0	0	0	0	0	0	0	0	0	0	0	0	0	0	0	0	0	0	0	0	0	0	0	0	0	0	0	0	0	15344.2	24956.3	28583.2	62505.9	112467	180344	200989	127085	62336.8	10741.8	9735.89	8380.47	0	0	0	0	0	0	0
P51991	42920.9	107421	145016	163071	96195.3	82098.2	93034.7	74050	70995	75879.9	61780.2	55852.5	42191.8	32712.6	27478.4	29483.5	25628.7	22488.7	22582.1	20321	11811.9	11164.6	3195.38	9663.91	10020.2	9310.66	14629.6	27314.6	43100.5	60792	65399.1	49361.7	20317.9	11979.4	13226	16099.7	0	0	0	0	0	0	0	0	8208.35	25034.3	26656	37885.9	52219.5
P52209	0	0	0	0	0	0	0	0	0	0	0	0	0	0	0	0	3755.69	2709.42	2575.16	2519.38	0	0	0	0	0	0	0	0	0	0	0	0	10103.1	10624.8	12630.5	15435.7	6857.51	0	0	0	107851	1.32892e+06	7.29973e+06	1.92981e+07	2.21778e+07	1.33597e+07	3.51701e+06	1.13095e+06	689673
P52272	828939	1.93007e+06	1.93125e+06	1.21564e+06	538124	374796	293348	224858	174746	183106	152504	156381	148602	146961	142908	146338	140865	125420	95597.8	86562.9	109830	119366	60566.7	60727.4	56387.2	47838.6	41076.7	33586.1	49273	42164.9	34006.3	35681.3	23852.1	12756.6	14340.7	24773	19438.4	22456.4	14660.2	0	0	0	35730.3	35766.1	26898.1	8494.23	7071.69	5231.73	0
P52292	150862	323342	486350	504802	460517	474639	508273	449921	436087	485530	493915	467261	461856	423165	422849	409861	382957	340206	328197	293655	322618	328434	343004	419277	530698	594182	509983	414342	406824	382166	370007	401628	445858	701049	1.12101e+06	1.08777e+06	1.17812e+06	1.37227e+06	2.0561e+06	2.34026e+06	2.18077e+06	1.91888e+06	1.3492e+06	1.11233e+06	639644	409762	210987	181896	140443
P52294	0	0	0	0	0	0	0	6127.68	1711.1	3482.93	0	0	0	0	0	0	0	0	12511.8	21137.5	24147.2	45514.3	54502.1	77644.6	81003.9	61938.3	24189.5	5939.45	19833.2	25621.1	66464.5	209497	371182	501188	498387	377685	216647	95009.7	41648.9	3333.99	0	0	0	0	0	0	0	0	0
P52298	29302.1	48817.1	67892.1	60540.7	53572.1	55071.9	44500.6	43299.6	42892.9	41317.5	53107.3	30156.3	27558.6	10961.2	0	0	0	11182.1	15399.4	30316.9	35486.3	44096	21195.8	25109.8	32143.6	18211.7	23502.4	27953.8	28270.9	75758.4	84595.8	105808	173981	246841	288794	214466	156645	126591	131475	150870	210476	218293	136648	57066.3	13708.3	0	0	0	0
P52306	0	0	0	0	0	0	10690.8	29197	38213.5	38986.3	30124	29615.4	38169.7	37609.7	35848.8	35598.2	34010.3	33236.2	20637.8	19396.2	20266.3	21084.8	0	0	0	0	0	0	22494.8	24327.8	31792.8	29906.3	30884.7	28576.3	27424.6	27775.6	54521	67103.8	80311.5	131808	378824	924644	1.11934e+06	700744	303002	151690	89020.5	39300.6	19274
P52434	11471.8	14231.9	12604.6	17627.7	12580.6	13258.2	14382	11980.9	9966.04	13739.7	14160.9	8607.2	7068.58	9464.56	9182.1	10237	11678.3	50120.7	58738.7	53408.3	64291.6	75788	83167.9	59711.6	38612.7	25856.5	7869.09	7675.03	5917.76	2985.33	0	0	0	0	0	0	0	0	0	0	0	0	0	0	0	0	0	2261.21	33692.6
P52564	0	0	0	0	0	0	0	0	0	0	0	0	0	0	0	0	0	0	0	0	0	0	0	0	4363.91	4840.32	3996.18	0	0	0	0	0	0	0	0	0	0	0	0	0	0	0	0	0	2734.22	43572.8	108230	312251	432685
P52565	0	0	0	0	0	0	0	0	0	0	33295.6	21052.4	26497.6	0	0	0	0	0	0	0	0	0	0	0	0	0	0	0	0	0	0	0	0	0	0	0	0	0	0	0	0	0	0	60442.5	657043	3.53908e+06	8.55418e+06	1.03986e+07	6.68888e+06
P52569	0	0	0	0	0	0	0	0	0	0	0	0	0	0	0	0	0	0	0	0	0	0	0	0	0	0	0	0	0	0	0	0	0	0	0	0	0	0	0	0	0	0	0	0	0	0	0	0	0
P52594	0	0	0	0	0	0	0	0	0	0	0	0	0	0	0	0	0	0	0	0	0	0	0	0	0	0	11717.7	48818.5	58971.1	61716.6	56887.8	135685	493497	985735	851315	403717	175897	120140	81956.6	74549.6	50998.2	19328.5	17851	18199.2	25810.9	36485	68661.4	68632.8	34977
P52597	117408	237821	285725	235508	182472	168644	182779	198119	184737	170305	128226	93807.1	86408.4	83189.9	87333.1	30224.9	24465	23028.7	21968.2	18198.5	45576.7	27177.4	23005.2	29106.1	33034.4	45762.4	55997.3	50898.6	24838.6	23780.6	26108.4	28446.8	29224.2	33162	43321.8	67842.7	94447.4	114701	144662	184617	226462	279300	320202	469201	965161	1.57538e+06	1.52316e+06	842198	401563
[truncated: 3,489 more rows]
[truncated: 217 more columns]
