# Supplementary material for: A Global Screen for Assembly State Changes of the Mitotic Proteome by SEC-SWATH-MS
Source: Cell Syst. 2020 Feb 26;10(2):133–155.e6. doi: 10.1016/j.cels.2020.01.001 (PMC7042714; doi:10.1016/j.cels.2020.01.001)
Supplement: Table S2. Global Protein Elution Peak Detection and Statistical Scoring Summary Table, Related to Figures 2 and 3 [file mmc3.xlsx]

## Sheet: Legend ST2
Supplemental Table ST2: Global protein elution peak detection and scoring
related to Figure 2 and Figure 3
Legend
column	category	description
protein_id	Peak/co-elution feature id and parent protein information	Uniprot Accession Number
feature_id	Peak/co-elution feature id and parent protein information	Uniprot Accession Number and peak apex position to generate unique elution feature is (peak ID)
Entry_name	Peak/co-elution feature id and parent protein information	Uniprot Entry name
Gene_names	Peak/co-elution feature id and parent protein information	Uniprot Gene names
Protein_names	Peak/co-elution feature id and parent protein information	Uniprot Protein names
peptides_total	Peak/co-elution feature properties	Full peptide sequences (including unimod indication of chemical modifications) of peptides detected for this protein
n_peptides_total	Peak/co-elution feature properties	Number of unique full peptide sequences (including unimod indication of chemical modifications) of peptides detected for this protein
peptides_detected_in_peak	Peak/co-elution feature properties	Full peptide sequences (including unimod indication of chemical modifications) of peptides detected co-eluting in this given protein elution feature/peak of this protein
n_peptides_detected_in_peak	Peak/co-elution feature properties	Number of unique full peptide sequences (including unimod indication of chemical modifications) of peptides detected co-eluting in this given protein elution feature/peak of this protein
completeness	Peak/co-elution feature properties	fraction of MS-detected peptides co-eluting in this peak (n_peptides_detected_in_peak / n_peptides_total)
left_pp	Peak/co-elution feature properties	left peak boundary (reported by the peak picker)
right_pp	Peak/co-elution feature properties	right peak boundary (reported by the peak picker)
apex	Peak/co-elution feature properties	peak apex SEC fraction
apex_mw	Peak/co-elution feature properties	apparent molecular weight at the apex SEC fraction, based on external size calibration
area	Peak/co-elution feature properties	cumulative area under the peptide peaks within the peak (range: [left_pp,right_pp], inclusive of bounds)
peak_corr	Peak/co-elution feature properties	mean sibling peptide correlation within peak boundaries
monomer_sec	Peak/co-elution feature properties	predicted SEC elution fraction of the monomer based on external size calibration and the Uniprot-annotated MW (monomer_mw)
monomer_mw	Peak/co-elution feature properties	Uniprot-annotated MW in kilodaltons (kDa)
in_complex	Peak/co-elution feature properties	whether or not the peak apex lies above the set cutoff of apparent MW (apex_mw) to monomer MW (monomer_mw) ratio. Default and used here is >= 2.
coelution_score	Peak/co-elution feature properties	Group-size corrected co-elution score of the present co-elution feature, see CCprofiler documentation for more information.
decoy	Peak/co-elution feature properties	whether or not the present peak group was found from randomly combined set of peptide profiles of the same size as a target proteins (Protein level decoy, see CCprofiler documentation for more information)
pvalue	Peak/co-elution feature properties	p-value of this co-elution feature, see CCprofiler documentation for more information
qvalue	Peak/co-elution feature properties	FDR estimate based on ordered p-values, see Storey&Tibshirani 2003* and https://bioconductor.org/packages/release/bioc/html/qvalue.html
number_of_peaks_per_protein	Peak/co-elution feature properties	number of elution peaks detected for this parent protein
number_of_peaks_per_complex_state	Peak/co-elution feature properties	number of elution peaks detected for this parent protein, counted separately in the range likely complex-assembled (in_complex == TRUE) and likely monomeric (in_complex == FALSE)
medianPVal.feature	Differential scoring results Interphase vs. Mitosis, SEC-resolved	median p-value of differential abundance testing within the peak ranges (t-test on log2-transformed intensities, non-paired, not assuming equal variance)
medianFC.feature	Differential scoring results Interphase vs. Mitosis, SEC-resolved	median fold-change of differential abundance testing within the peak ranges (on log2-transformed intensities)
medianLog2FC.feature	Differential scoring results Interphase vs. Mitosis, SEC-resolved	median log2-transformed fold-change of differential abundance testing within the peak ranges (on log2-transformed intensities)
medianTstat.feature	Differential scoring results Interphase vs. Mitosis, SEC-resolved	median T statistic
protPval.feature	Differential scoring results Interphase vs. Mitosis, SEC-resolved	protein level p-value
QVal.feature	Differential scoring results Interphase vs. Mitosis, SEC-resolved	protein level q-value
pBHadj.feature	Differential scoring results Interphase vs. Mitosis, SEC-resolved	protein level p-value, Benjamini-Hochberg-corrected
pBHadj.feature_rank	Differential scoring results Interphase vs. Mitosis, SEC-resolved	rank along protein level p-value, Benjamini-Hochberg-corrected, to determine whether the given feature is the best-scoring feature of its parent protein
is_best_scoring_feature	Differential scoring results Interphase vs. Mitosis, SEC-resolved	whether the given feature is the best-scoring feature of its parent protein, determined based on feature rank along protein level q-value, Benjamini-Hochberg-corrected
SEC_change	Differential scoring results Interphase vs. Mitosis, SEC-resolved	whether the given feature showed a significant SEC-resolved abundance change; TRUE if abs(medianFC.feature ≥ 1.5 & pBHadj.feature ≤ 0.01)
multiPeak_deltaFC	Categorization of the observed SEC-resolved differences	maximal absolute difference of fold-changes observed within the different features of the given protein across the two biological conditions; used to categorize multi-peak changes into unidirectional (class 3, see below) and divergent/redistributing (class 4, see below). Compare Figure 3A.
SEC_change_category	Categorization of the observed SEC-resolved differences	Categorization of the observed SEC-resolved differences into 4 classes: i) single_complex_diff; ii) single_monomer_diff (likely false positives, 11.1 % of the observed changes, excluded for the inference of complex-level changes); iii) mutipeak_similarFC (multiPeak_deltaFC ≤ 0.1) and iv) multipeak_diffFC_redist witch conclusive evidence of protein mass re-distribution between different detected f…
medianPVal.total	Differential scoring results Interphase vs. Mitosis, total signal over the full SEC range	median P-value of differential abundance testing over the full SEC range (t-test on log2-transformed intensities, non-paired, not assuming equal variance)
medianFC.total	Differential scoring results Interphase vs. Mitosis, total signal over the full SEC range	median fold-change of differential abundance testing over the full SEC range (on log2-transformed intensities)
medianLog2FC.total	Differential scoring results Interphase vs. Mitosis, total signal over the full SEC range	median log2-transformed fold-change of differential abundance testing over the full SEC range (on log2-transformed intensities)
medianTstat.total	Differential scoring results Interphase vs. Mitosis, total signal over the full SEC range	median T statistic of differential abundance testing over the full SEC range
protPval.total	Differential scoring results Interphase vs. Mitosis, total signal over the full SEC range	protein level p-value of differential abundance testing over the full SEC range
QVal.total	Differential scoring results Interphase vs. Mitosis, total signal over the full SEC range	protein level q-value of differential abundance testing over the full SEC range
pBHadj.total	Differential scoring results Interphase vs. Mitosis, total signal over the full SEC range	protein level p-value, Benjamini-Hochberg-corrected of differential abundance testing over the full SEC range
abundance_change	Differential scoring results Interphase vs. Mitosis, total signal over the full SEC range	whether the given protein shows a significant abundance change (total signal over the full SEC range); TRUE if abs(medianFC.total) ≥ 1.5 & pBHadj.total ≤ 0.01; equivalent to cut-offs employed in SEC-resolved analyses.
medianLog2FC.feature_minus_total	Total-fold-change-normalized SEC feature fold-changes	Differential scoring results Interphase vs. Mitosis, FC in feature - total FC in full SEC range: within-peak (feature-level) log2 fold-change minus total MS signal log2 fold-change

## Sheet: ST2
Peak/co-elution feature id and parent protein information					Peak/co-elution feature properties																				Differential scoring results Interphase vs. Mitosis, SEC-resolved										Categorization of the observed SEC-resolved differences		Differential scoring results Interphase vs. Mitosis, total signal								Total-fold-change-normalized SEC feature fold-changes
protein_id	feature_id	Entry_name	Gene_names	Protein_names	peptides_total	n_peptides_total	peptides_detected_in_peak	n_peptides_detected_in_peak	completeness	left_pp	right_pp	apex	apex_mw	area	peak_corr	monomer_sec	monomer_mw	in_complex	coelution_score	decoy	pvalue	qvalue	number_of_peaks_per_protein	number_of_peaks_per_complex_state	medianPVal.feature	medianFC.feature	medianLog2FC.feature	medianTstat.feature	protPval.feature	QVal.feature	pBHadj.feature	pBHadj.feature_rank	is_best_scoring_feature	SEC_change	multiPeak_deltaFC	SEC_change_category	medianPVal.total	medianFC.total	medianLog2FC.total	medianTstat.total	protPval.total	QVal.total	pBHadj.total	abundance_change	medianLog2FC.feature_minus_total
A0AVT1	A0AVT1_41	UBA6_HUMAN	UBA6 MOP4 UBE1L2	Ubiquitin-like modifier-activating enzyme 6 (Ubiquitin-activating enzyme 6) (EC 6.2.1.45) (Monocyte protein 4) (MOP-4) (Ubiquitin-activating enzyme E1-like protein 2) (E1-L2)	AC(UniMod:4)IGDTLC(UniMod:4)QK;AILSNEATK;ALQLLHC(UniMod:4)FPLDIR;AVTIHDTEK;C(UniMod:4)LANLRPLLDSGTMGTK;C(UniMod:4)QAWDLGTNFFLSEDDVVNKR;DGSLFWQSPK;DKFESSFSHKPSLFNK;FISADVHGIWSR;FWQTYSSAEEVLQK;GM(UniMod:35)ITVTDPDLIEK;GMITVTDPDLIEK;IDAHLNK;IQSGHSLEGC(UniMod:4)FQVIK;KPDHVPISSEDER;KPNVGC(UniMod:4)QQDSEELLK;KYVDLTVSFAPDIDGDEDLPGPPVR;LETGQFLTFR;LFC(UniMod:4)DFGDEFEVLDTTGEEPK;LKDGSLFWQSPK;LVKPTTEK;LVKPT…	43	AC(UniMod:4)IGDTLC(UniMod:4)QK;AILSNEATK;ALQLLHC(UniMod:4)FPLDIR;AVTIHDTEK;C(UniMod:4)LANLRPLLDSGTMGTK;C(UniMod:4)QAWDLGTNFFLSEDDVVNKR;DGSLFWQSPK;DKFESSFSHKPSLFNK;FISADVHGIWSR;FWQTYSSAEEVLQK;GM(UniMod:35)ITVTDPDLIEK;GMITVTDPDLIEK;IDAHLNK;IQSGHSLEGC(UniMod:4)FQVIK;KPDHVPISSEDER;KPNVGC(UniMod:4)QQDSEELLK;KYVDLTVSFAPDIDGDEDLPGPPVR;LETGQFLTFR;LFC(UniMod:4)DFGDEFEVLDTTGEEPK;LKDGSLFWQSPK;LVKPTTEK;LVKPT…	43	1	35	46	41	90.969	8.87304e+07	0.970792	39	117.97	FALSE	1	0	7.84929e-05	8.70739e-05	1	1	0.684948	0.862127	-0.214028	-0.407443	0.99982	0.428256	1	1	TRUE	FALSE	0	no_SEC_difference	0.485997	0.848849	-0.23642	-0.766736	0.397233	0.337479	0.600911	FALSE	0.0223917
A0FGR8	A0FGR8_5	ESYT2_HUMAN	ESYT2 FAM62B KIAA1228	Extended synaptotagmin-2 (E-Syt2) (Chr2Syt)	AC(UniMod:4)DLPAWVHFPDTER;ALALLEDEER;AQPPEAGPQGLHDLGR;DEQHQC(UniMod:4)SLGNLK;EPTPSIASDISLPIATQELR;ERPPDHQHSAQVK;FQLSNSGPNSTIK;GANTHLSTFSFTK;IHFIEAQDLQGK;ISSNPNPVVQMSVGHK;ITVPLVSEVQIAQLR;LLDEWFTLDEVPK;NLIAFSEDGSDPYVR;QLENGTTLGQSPLGQIQLTIR;SSSSLLASPGHISVK;VDVGQQPLR;VGNQIFQSR;VLVALASEELAK;VPLSQLLTSEDMTVSQR;VYTENVDKR	20	ALALLEDEER;AQPPEAGPQGLHDLGR;EPTPSIASDISLPIATQELR;FQLSNSGPNSTIK;ITVPLVSEVQIAQLR;LLDEWFTLDEVPK;NLIAFSEDGSDPYVR;VDVGQQPLR;VGNQIFQSR;VLVALASEELAK;VPLSQLLTSEDMTVSQR	11	0.55	1	29	5	5607.02	3.88268e+07	0.978311	40	102.357	TRUE	1	0	7.84929e-05	8.70739e-05	1	1	0.0811941	0.828286	-0.271799	-1.75482	8.81976e-08	1.15924e-07	2.70688e-07	1	TRUE	FALSE	0	no_SEC_difference	0.256495	0.830979	-0.267116	-1.39665	0.00046337	0.00138636	0.00246854	FALSE	-0.00468218
A0MZ66	A0MZ66_23	SHOT1_HUMAN	SHTN1 KIAA1598	Shootin-1 (Shootin1)	ATQPETTEEVTDLKR;DQIVSVQEEK;DQIVSVQEEKK;EKATQPETTEEVTDLKR;EQAIGEYEDLRAENQK;ESAEALATK;GC(UniMod:4)ESAVDELK;GC(UniMod:4)ESAVDELKGILGTLNK;GVHLRPVNQTARPK;HSVDELQK;ILAIELENLK;KILAIELENLK;KKAESFAQEMFIEQNK;KVTAEADSSSPTGILATSESK;LTQQLEEER;LVEVIEEVNK;QAEPVVVLDPVSTHEPQTK;QLQLITSLK;QQLELLEEDKK;QQLELLEEDKKELELK;QSHLLLQSSIPDQQLLK;SKLVEVIEEVNK;SLDPENSETELER;SM(UniMod:35)PVLGSVSSVTK;SMPVLGSVSSVTK;TLEAEFNSPSPPTPE…	30	ATQPETTEEVTDLKR;DQIVSVQEEK;DQIVSVQEEKK;EKATQPETTEEVTDLKR;EQAIGEYEDLRAENQK;ESAEALATK;GC(UniMod:4)ESAVDELK;GC(UniMod:4)ESAVDELKGILGTLNK;GVHLRPVNQTARPK;HSVDELQK;ILAIELENLK;KILAIELENLK;KKAESFAQEMFIEQNK;KVTAEADSSSPTGILATSESK;LTQQLEEER;LVEVIEEVNK;QAEPVVVLDPVSTHEPQTK;QLQLITSLK;QQLELLEEDKK;QQLELLEEDKKELELK;QSHLLLQSSIPDQQLLK;SKLVEVIEEVNK;SLDPENSETELER;SM(UniMod:35)PVLGSVSSVTK;SMPVLGSVSSVTK;TLEAEFNSPSPPTPE…	30	1	15	37	23	714.189	4.62552e+07	0.939046	43	71.64	TRUE	1	0	7.84929e-05	8.70739e-05	1	1	0.200987	0.80268	-0.317105	-1.28548	1.13629e-07	1.48145e-07	3.45926e-07	1	TRUE	FALSE	0	no_SEC_difference	0.203491	0.742867	-0.428857	-1.6139	1.51792e-07	1.01433e-06	1.80611e-06	FALSE	0.111752
A1L0T0	A1L0T0_7	ILVBL_HUMAN	ILVBL AHAS	Acetolactate synthase-like protein (EC 2.2.1.-) (IlvB-like protein)	AAVETLGVPC(UniMod:4)FLGGMAR;ADVIVLAGTVC(UniMod:4)DFR;C(UniMod:4)VEILSR;DGHPVVVNILIGR;EQVPSLGSNVAC(UniMod:4)GLAYTDYHK;GALQAVDQLSLFRPLC(UniMod:4)K;HEVTAVFAADAMAR;HGGENVAAVLR;KADVIVLAGTVC(UniMod:4)DFR;LSGTVGVAAVTAGPGLTNTVTAVK;RPLMVLGSQALLTPTSADK;RPLMVLGSQALLTPTSADKLR;VLHDAQQQC(UniMod:4)R	13	AAVETLGVPC(UniMod:4)FLGGMAR;ADVIVLAGTVC(UniMod:4)DFR;C(UniMod:4)VEILSR;DGHPVVVNILIGR;GALQAVDQLSLFRPLC(UniMod:4)K;HGGENVAAVLR;LSGTVGVAAVTAGPGLTNTVTAVK;RPLMVLGSQALLTPTSADK;RPLMVLGSQALLTPTSADKLR;VLHDAQQQC(UniMod:4)R	10	0.769231	1	28	7	4459.61	2.40562e+07	0.953851	44	67.868	TRUE	1	0	7.84929e-05	8.70739e-05	1	1	0.00176053	0.689432	-0.539708	-3.19667	2.13248e-24	6.81831e-24	1.59211e-23	1	TRUE	FALSE	0	no_SEC_difference	0.262471	0.712388	-0.489266	-1.4532	0.00460455	0.00993619	0.0176923	FALSE	-0.0504425
A1X283	A1X283_31	SPD2B_HUMAN	SH3PXD2B FAD49 KIAA1295 TKS4	SH3 and PX domain-containing protein 2B (Adapter protein HOFI) (Factor for adipocyte differentiation 49) (Tyrosine kinase substrate with four SH3 domains)	AAAASVPNADGLK;AKPFLSNSLGGQDDTR;DGRFEGRPVPDGDAK;DQDEM(UniMod:35)NLER;DQDEMNLER;EKELLSSQR;FEGRPVPDGDAK;GAVVEVIQK;HYVYIIR;KTSSSSRPLPEVR;LIPIDEYC(UniMod:4)K;NDMGLEC(UniMod:4)GHK;PNFLAPLPHEVTQLR;RLIPIDEYC(UniMod:4)K;SEGELLER;SFLPGEGPGR;SGGDQTSVDPMVLEQYVVVANYQK;SKTDLPEEKPDATPQNPFLK;SLLDGEGPQAVGGQDVAFSR;SVPVPLQEAPQQRPVVPPR;TDLPEEKPDATPQNPFLK;TEPPQGEDQVDIC(UniMod:4)NLR;TSNASRPNFLAPLPHEVTQLR;TSSSSRPLPEVR;…	26	AAAASVPNADGLK;AKPFLSNSLGGQDDTR;DGRFEGRPVPDGDAK;DQDEM(UniMod:35)NLER;DQDEMNLER;EKELLSSQR;FEGRPVPDGDAK;GAVVEVIQK;HYVYIIR;KTSSSSRPLPEVR;LIPIDEYC(UniMod:4)K;NDMGLEC(UniMod:4)GHK;PNFLAPLPHEVTQLR;RLIPIDEYC(UniMod:4)K;SEGELLER;SFLPGEGPGR;SGGDQTSVDPMVLEQYVVVANYQK;SKTDLPEEKPDATPQNPFLK;SLLDGEGPQAVGGQDVAFSR;SVPVPLQEAPQQRPVVPPR;TDLPEEKPDATPQNPFLK;TEPPQGEDQVDIC(UniMod:4)NLR;TSNASRPNFLAPLPHEVTQLR;TSSSSRPLPEVR;…	26	1	26	42	31	285.806	3.47082e+07	0.938095	40	101.579	TRUE	1	0	7.84929e-05	8.70739e-05	1	1	0.0418662	0.56551	-0.822496	-2.06744	5.18753e-23	1.57308e-22	3.67323e-22	1	TRUE	TRUE	0	single_complex_diff	0.215811	0.605951	-0.722739	-1.55239	2.99603e-06	1.54904e-05	2.75821e-05	TRUE	-0.0997575
A2RRP1	A2RRP1_4	NBAS_HUMAN	NBAS NAG	Neuroblastoma-amplified sequence (Neuroblastoma-amplified gene protein)	AVLQAVSDGQWWK;AVQEDEVGVPGSNSADLLR;EAGHEAEAGSLLLAVR;FTADDQYKR;GTDLEALLAIGK;IVDHLLASLQQGR;LATVMLTR;LATYEEILGVPHASEQR;LHPGDLITVVDAVTFSPK;LLAAVQDQC(UniMod:4)VEIR;LLDFTQAQILQGLR;LLGLAELLR;NQNIVLSAR;NSEQETLQK;QVDC(UniMod:4)ALSLIR;SAVNVASIQNYLSK;SIDLVLAASR;STTPEELYQR;VAGENPEER	19	AVLQAVSDGQWWK;AVQEDEVGVPGSNSADLLR;EAGHEAEAGSLLLAVR;FTADDQYKR;GTDLEALLAIGK;IVDHLLASLQQGR;LATVMLTR;LATYEEILGVPHASEQR;LHPGDLITVVDAVTFSPK;LLAAVQDQC(UniMod:4)VEIR;LLDFTQAQILQGLR;LLGLAELLR;NQNIVLSAR;NSEQETLQK;SAVNVASIQNYLSK;SIDLVLAASR;VAGENPEER	17	0.894737	1	15	4	6287.1	7.70934e+06	0.909084	32	268.571	TRUE	1	0	7.84929e-05	8.70739e-05	1	1	0.535108	0.852242	-0.230666	-0.622706	0.660183	0.353482	0.825399	1	TRUE	FALSE	0	no_SEC_difference	0.725972	0.826802	-0.274386	-0.398498	0.998493	0.561612	1	FALSE	0.0437203
A2RU67	A2RU67_5	F234B_HUMAN	FAM234B KIAA1467	Protein FAM234B	ETPATSAVTSDQK;GQNLTPYWALR;IKFVEAPYEI	3	ETPATSAVTSDQK;GQNLTPYWALR;IKFVEAPYEI	3	1	1	25	5	5607.02	1.74643e+06	0.964692	44	67.039	TRUE	0.998753	0	7.84929e-05	8.70739e-05	1	1	0.0755428	0.781136	-0.356355	-1.79174	0.00189762	0.00163672	0.00382182	1	TRUE	FALSE	0	no_SEC_difference	0.0335406	0.800629	-0.320794	-3.4177	0.000120487	0.000419166	0.000746362	FALSE	-0.0355604
A2RUC4	A2RUC4_43	TYW5_HUMAN	TYW5 C2orf60	tRNA wybutosine-synthesizing protein 5 (hTYW5) (EC 1.14.11.42) (tRNA(Phe) (7-(3-amino-3-carboxypropyl)wyosine(37)-C(2))-hydroxylase)	KPLVLEGIDLGPC(UniMod:4)TSK;TLPFDQLVQR	2	KPLVLEGIDLGPC(UniMod:4)TSK;TLPFDQLVQR	2	1	38	48	43	72.353	1.56241e+06	0.967696	49	36.548	FALSE	0.967696	0	0.00266876	0.00258717	1	1	0.375033	1.37824	0.462802	0.893335	0.294413	0.175756	0.410399	1	TRUE	FALSE	0	no_SEC_difference	0.468935	1.29449	0.372117	0.886093	0.447364	0.36581	0.651357	FALSE	0.0906855
A2RUS2	A2RUS2_32	DEND3_HUMAN	DENND3 KIAA0870	DENN domain-containing protein 3	IPEIHFPLESK;LFEALTVGQEK;LISEILDKPHEASK;VFNSEEFLK	4	IPEIHFPLESK;LFEALTVGQEK;LISEILDKPHEASK;VFNSEEFLK	4	1	26	38	32	254.89	1.10313e+06	0.950324	38	135.89	FALSE	0.999877	0	7.84929e-05	8.70739e-05	1	1	0.174616	0.665462	-0.591765	-1.98136	0.0150625	0.0114762	0.0267976	1	TRUE	FALSE	0	no_SEC_difference	0.622615	0.648715	-0.662939	-0.722171	0.766329	0.538108	0.958148	FALSE	0.0711749
A3KMH1	A3KMH1_30	VWA8_HUMAN	VWA8 KIAA0564	von Willebrand factor A domain-containing protein 8	DTTVQTLTLQPSVK;FPTEGLSSVVR;LLSQPC(UniMod:4)ASDR;NVLPVLNNLLENR;SSPLVNAALEGK;TLILEGLEK;VNAGTLAVLQR	7	DTTVQTLTLQPSVK;FPTEGLSSVVR;LLSQPC(UniMod:4)ASDR;NVLPVLNNLLENR;SSPLVNAALEGK	5	0.714286	22	46	30	320.471	2.56978e+06	0.913413	34	214.824	FALSE	0.999269	0	7.84929e-05	8.70739e-05	1	1	0.00848829	0.768276	-0.380303	-2.67338	9.4649e-10	1.4334e-09	3.34707e-09	1	TRUE	FALSE	0	no_SEC_difference	0.046683	0.795324	-0.330385	-2.84669	2.63775e-07	1.67946e-06	2.99043e-06	FALSE	-0.0499178
A3KN83	A3KN83_31	SBNO1_HUMAN	SBNO1 MOP3	Protein strawberry notch homolog 1 (Monocyte protein 3) (MOP-3)	ASLGLVC(UniMod:4)EIGLR;DLLDKLEK;EFSDFIQAVER;ERFQQAADLIDAEQR;FIQTTASTRPSVSAPTVR;FQQAADLIDAEQR;GVLQSLIEK;HPDAVVETSSLSSVTPPDVWYK;IEEVLLSQSYVK;LEIYADLK;NALEIVMK;NILVHSLNK;NLC(UniMod:4)PVGSSKPTK;QEPETVPTPALLNVR;QGLIGVGLINVEDR;QLSFTGVTFK;SELDVPVEILNITEK;SGILTLDKDYNNIGK;SIDPDSIQSALLASGLGSK;TGLAVLELQNK;TIAGIIYENYLLSR;TLEALEEGGGELNDFVSTAK;VEGVLASVSGTNVK;VVSNDDGSISYESR;YDMGILDLGSGDEK	25	ASLGLVC(UniMod:4)EIGLR;DLLDKLEK;EFSDFIQAVER;ERFQQAADLIDAEQR;FIQTTASTRPSVSAPTVR;FQQAADLIDAEQR;GVLQSLIEK;HPDAVVETSSLSSVTPPDVWYK;IEEVLLSQSYVK;NALEIVMK;NILVHSLNK;NLC(UniMod:4)PVGSSKPTK;QEPETVPTPALLNVR;QGLIGVGLINVEDR;QLSFTGVTFK;SELDVPVEILNITEK;SGILTLDKDYNNIGK;SIDPDSIQSALLASGLGSK;TGLAVLELQNK;TIAGIIYENYLLSR;TLEALEEGGGELNDFVSTAK;VEGVLASVSGTNVK;VVSNDDGSISYESR;YDMGILDLGSGDEK	24	0.96	26	36	31	285.806	1.15479e+07	0.938186	36	154.312	FALSE	1	0	7.84929e-05	8.70739e-05	1	1	0.547259	0.85202	-0.23105	-0.605253	0.745291	0.390209	0.911159	1	TRUE	FALSE	0	no_SEC_difference	0.403204	0.796634	-0.328011	-0.948104	0.0824257	0.101145	0.180097	FALSE	0.0969608
A4D1P6	A4D1P6_4	WDR91_HUMAN	WDR91 HSPC049	WD repeat-containing protein 91	KPEASGPEAEPC(UniMod:4)PELHTEPVEPLTR;LFALQAEIHR;LLLLGSGVGTVR;LSPAQGPPQPQSSAK;SLLSGLATGESGWSQHR;SPLLSLEWATK;TNQVQEENEVLR;VASLDVDGVIK;VGFLSSLLPQSK;VLESC(UniMod:4)LSLGGHR	10	KPEASGPEAEPC(UniMod:4)PELHTEPVEPLTR;LFALQAEIHR;LLLLGSGVGTVR;LSPAQGPPQPQSSAK;TNQVQEENEVLR;VASLDVDGVIK;VGFLSSLLPQSK	7	0.7	1	18	4	6287.1	6.7333e+06	0.939748	42	83.344	TRUE	0.999997	0	7.84929e-05	8.70739e-05	1	1	0.0730198	0.817206	-0.291229	-1.81146	6.44779e-06	7.19823e-06	1.68082e-05	1	TRUE	FALSE	0	no_SEC_difference	0.487244	0.885564	-0.178111	-0.307966	0.454006	0.369004	0.657045	FALSE	-0.113118
A5A3E0	A5A3E0_49	POTEF_HUMAN	POTEF A26C1B	POTE ankyrin domain family member F (ANKRD26-like family C member 1B) (Chimeric POTE-actin protein)	EKLC(UniMod:4)YVALDFEQEMATVASSSSLEKSYELPDGQVITIGNER;LC(UniMod:4)YVALDFEQEM(UniMod:35)ATVASSSSLEK	2	EKLC(UniMod:4)YVALDFEQEMATVASSSSLEKSYELPDGQVITIGNER;LC(UniMod:4)YVALDFEQEM(UniMod:35)ATVASSSSLEK	2	1	44	62	49	36.404	9.14688e+07	0.94242	38	121.445	FALSE	0.94242	0	0.00612245	0.00567722	1	1	0.0459974	0.321693	-1.67432	-2.08753	0.00234469	0.00199767	0.00466466	1	TRUE	TRUE	0	single_monomer_diff	0.462932	0.320213	-1.65435	-0.813753	0.437245	0.360343	0.641623	FALSE	-0.019966
A5D8V6	A5D8V6_30	VP37C_HUMAN	VPS37C PML39	Vacuolar protein sorting-associated protein 37C (hVps37C) (ESCRT-I complex subunit VPS37C)	IEEESEAMAEK;NLEFQGPLEISR	2	IEEESEAMAEK;NLEFQGPLEISR	2	1	24	37	30	320.471	1.06562e+06	0.93303	48	38.659	TRUE	0.93303	0	0.00722135	0.00660974	1	1	0.188777	0.685229	-0.545366	-1.3421	0.0677433	0.0460524	0.107535	1	TRUE	FALSE	0	no_SEC_difference	0.894231	0.708706	-0.499766	-0.141796	0.982428	0.561612	1	FALSE	-0.0455999
A5PLL7	A5PLL7_7	TM189_HUMAN	TMEM189 KUA	Transmembrane protein 189	EHHIDPTAITR;ELAALYSPGK;ELAALYSPGKR;RLEDLIQGLTGEKPR	4	EHHIDPTAITR;RLEDLIQGLTGEKPR	2	0.5	1	35	7	4459.61	6.26498e+06	0.978638	50	31.135	TRUE	0.937272	0	0.00651491	0.00598473	1	1	0.875786	1.02131	0.0300234	0.158984	0.974294	0.428256	1	1	TRUE	FALSE	0	no_SEC_difference	0.667692	1.03544	0.0501195	0.544239	0.843338	0.561612	1	FALSE	-0.0200962
A5YKK6	A5YKK6_5	CNOT1_HUMAN	CNOT1 CDC39 KIAA1007 NOT1 AD-005	CCR4-NOT transcription complex subunit 1 (CCR4-associated factor 1) (Negative regulator of transcription subunit 1 homolog) (NOT1H) (hNOT1)	AAANFSDR;AFSAFVGQMHQQGILK;AQAEQQHNPAANPTMIR;AVQELVHPVVDR;AYGSPWC(UniMod:4)NK;C(UniMod:4)PVVLAPLLYPEK;C(UniMod:4)PVVLAPLLYPEKR;DAIAALGLLQK;DVPPSINTTNIDTLLVATDQTER;EIDDEANSYFQR;EVTYELDHPGFQIR;GAFGVGQEQIDAFLK;GLHNVVYGIQR;GNAPEGLPQLMEVVR;GQQELLYVVPFVAK;ILDVAQDLK;ILPDSGGVAK;ILTNFTGVMPPQFK;IVEPPENIQEK;KDFALDSEESR;LAEVGQYEQVK;LATEFELR;LGTSGLNQPTFQQSK;LKNLDEQLSAPK;LPDPFTPNLK;MVLNETYR;NLALDINELKPGNLLK;NLD…	38	AAANFSDR;AFSAFVGQMHQQGILK;AQAEQQHNPAANPTMIR;AVQELVHPVVDR;AYGSPWC(UniMod:4)NK;DAIAALGLLQK;EIDDEANSYFQR;EVTYELDHPGFQIR;GAFGVGQEQIDAFLK;GLHNVVYGIQR;GNAPEGLPQLMEVVR;GQQELLYVVPFVAK;ILDVAQDLK;ILPDSGGVAK;ILTNFTGVMPPQFK;IVEPPENIQEK;LAEVGQYEQVK;LATEFELR;LGTSGLNQPTFQQSK;LPDPFTPNLK;NLALDINELKPGNLLK;NLDEQLSAPK;NLILSAFPR;NSFASALR;QAWATDDVAQIYDK;QLAVYEEFAR;SLLEVVVLSR;SPVTFLSDLR;THSGLTDGIPLQSISAPGSGIWSDGKDK;YC(…	30	0.789474	1	25	5	5607.02	5.12154e+07	0.923621	32	266.939	TRUE	1	0	7.84929e-05	8.70739e-05	1	1	0.0228529	0.642191	-0.638937	-2.30474	5.37543e-34	2.3809e-33	5.55952e-33	1	TRUE	TRUE	0	single_complex_diff	0.328198	0.651312	-0.618658	-1.21125	0.000966549	0.00261313	0.0046529	TRUE	-0.0202792
A6NDG6	A6NDG6_46	PGP_HUMAN	PGP	Glycerol-3-phosphate phosphatase (G3PP) (EC 3.1.3.21) (Aspartate-based ubiquitous Mg(2+)-dependent phosphatase) (AUM) (EC 3.1.3.48) (Phosphoglycolate phosphatase) (PGP)	AVVVGFDPHFSYM(UniMod:35)K;AVVVGFDPHFSYMK;FIAGTGC(UniMod:4)LVR;FIFDC(UniMod:4)VSQEYGINPER;GETAVPGAPEALR;LDTDILLGATC(UniMod:4)GLK;LGFITNNSSK;QADIIGKPSR;RLGFITNNSSK;TILTLTGVSTLGDVK;TVM(UniMod:35)VGDRLDTDILLGATC(UniMod:4)GLK;YLQQPGC(UniMod:4)LLVGTNMDNR;YLQQPGC(UniMod:4)LLVGTNMDNRLPLENGR	13	AVVVGFDPHFSYM(UniMod:35)K;AVVVGFDPHFSYMK;FIAGTGC(UniMod:4)LVR;FIFDC(UniMod:4)VSQEYGINPER;GETAVPGAPEALR;LDTDILLGATC(UniMod:4)GLK;LGFITNNSSK;QADIIGKPSR;RLGFITNNSSK;TILTLTGVSTLGDVK;TVM(UniMod:35)VGDRLDTDILLGATC(UniMod:4)GLK;YLQQPGC(UniMod:4)LLVGTNMDNR;YLQQPGC(UniMod:4)LLVGTNMDNRLPLENGR	13	1	41	50	46	51.322	6.63769e+07	0.966708	50	34.006	FALSE	1	0	7.84929e-05	8.70739e-05	1	1	0.482664	0.781292	-0.356066	-0.707039	0.429142	0.24499	0.572063	1	TRUE	FALSE	0	no_SEC_difference	0.405095	0.774415	-0.368821	-0.943036	0.162018	0.172722	0.307547	FALSE	0.0127546
A6NDU8	A6NDU8_49	CE051_HUMAN	C5orf51	UPF0600 protein C5orf51	ELISFLSEPEILVK;HC(UniMod:4)NLLGDELLEC(UniMod:4)LSWR;VKELISFLSEPEILVK;YC(UniMod:4)ADQQPENHEVDTSVSGAGC(UniMod:4)TTYKEPLDFR;YVSVC(UniMod:4)EGPLKEQEWNTTNAK	5	ELISFLSEPEILVK;HC(UniMod:4)NLLGDELLEC(UniMod:4)LSWR;VKELISFLSEPEILVK;YC(UniMod:4)ADQQPENHEVDTSVSGAGC(UniMod:4)TTYKEPLDFR;YVSVC(UniMod:4)EGPLKEQEWNTTNAK	5	1	44	54	49	36.404	1.4293e+06	0.965053	50	33.62	FALSE	0.999999	0	7.84929e-05	8.70739e-05	1	1	0.00281927	0.0314714	-4.98981	-3.23567	2.25304e-12	4.08686e-12	9.54302e-12	1	TRUE	TRUE	0	single_monomer_diff	0.196517	0.0488704	-4.3549	-1.9085	0.0139111	0.0249581	0.0444401	FALSE	-0.634917
A6NED2	A6NED2_48	RCCD1_HUMAN	RCCD1	RCC1 domain-containing protein 1	EATELNEDGSQVK;EATELNEDGSQVKR;LELSGSASGAAGR;LPLLPC(UniMod:4)AR;NLAEDGETVAR	5	EATELNEDGSQVK;EATELNEDGSQVKR;LELSGSASGAAGR;LPLLPC(UniMod:4)AR;NLAEDGETVAR	5	1	38	54	48	40.82	2.04969e+06	0.773523	48	40.079	FALSE	0.997369	0	7.84929e-05	8.70739e-05	1	1	0.515519	1.33407	0.415839	0.652639	0.540088	0.299086	0.69838	1	TRUE	FALSE	0	no_SEC_difference	0.573184	1.36656	0.450548	0.613727	0.683371	0.493555	0.878819	FALSE	-0.0347088
A6NHR9	A6NHR9_10	SMHD1_HUMAN	SMCHD1 KIAA0650	Structural maintenance of chromosomes flexible hinge domain-containing protein 1 (SMC hinge domain-containing protein 1)	AC(UniMod:4)VC(UniMod:4)QTLGISPEEK;AHVEGDGVVEGIIR;ANLGVFSVFAPR;DLNSQLEYLR;DSTEYFIVFEPR;EAIYSGYIR;EHLLQGLLPDVQVPTSVK;EINITSALAEK;EKDQLSQSIVMYK;EKESELGDRPLQVGER;ETYPDDPC(UniMod:4)FPSK;GKRPIFEC(UniMod:4)FWNGR;GLAPIEC(UniMod:4)YNR;GMVFGAPVPK;GSNEEDTDTPLFIGK;IAHLAQIEDDR;IDFLPHYDTLVK;IEIPSC(UniMod:4)K;IHNIDIPTTQQVPHIEALLK;IKPPTPAVSNVR;ITHC(UniMod:4)PTLLTR;IYDETQGR;KPSDSVHITNDDER;LDSVNKDLNSQLEYLR;LGNYTL…	48	AC(UniMod:4)VC(UniMod:4)QTLGISPEEK;AHVEGDGVVEGIIR;ANLGVFSVFAPR;DLNSQLEYLR;DSTEYFIVFEPR;EAIYSGYIR;EHLLQGLLPDVQVPTSVK;EINITSALAEK;EKDQLSQSIVMYK;EKESELGDRPLQVGER;ETYPDDPC(UniMod:4)FPSK;GKRPIFEC(UniMod:4)FWNGR;GLAPIEC(UniMod:4)YNR;GMVFGAPVPK;GSNEEDTDTPLFIGK;IAHLAQIEDDR;IDFLPHYDTLVK;IEIPSC(UniMod:4)K;IHNIDIPTTQQVPHIEALLK;IKPPTPAVSNVR;ITHC(UniMod:4)PTLLTR;IYDETQGR;KPSDSVHITNDDER;LDSVNKDLNSQLEYLR;LGNYTL…	48	1	4	15	10	3163.32	3.13493e+07	0.966123	33	226.374	TRUE	1	0	7.84929e-05	8.70739e-05	1	1	0.0242717	0.450405	-1.15073	-2.31961	9.71183e-52	7.0964e-51	1.65705e-50	1	TRUE	TRUE	0	single_complex_diff	0.0890516	0.538522	-0.892945	-2.66347	9.60459e-26	5.79e-24	1.03096e-23	TRUE	-0.257786
A6NIH7	A6NIH7_38	U119B_HUMAN	UNC119B	Protein unc-119 homolog B	AAAAASAAGPGGLVAGK;AAAAASAAGPGGLVAGKEEK;NTC(UniMod:4)EHIYEFPQLSEDVIR;SDSFYFVDNK;TVGATVEFTVGDKPVSNFR;VTENYLC(UniMod:4)KPEDNIYSIDFTR	6	AAAAASAAGPGGLVAGK;AAAAASAAGPGGLVAGKEEK;NTC(UniMod:4)EHIYEFPQLSEDVIR;SDSFYFVDNK;TVGATVEFTVGDKPVSNFR;VTENYLC(UniMod:4)KPEDNIYSIDFTR	6	1	29	43	38	128.247	657443	0.326983	51	28.137	TRUE	0.86192	0	0.0198587	0.0171202	2	1	0.03244	0.648911	-0.629698	-2.21889	1.59579e-07	2.05566e-07	4.80008e-07	1	TRUE	TRUE	0.0453972	multipeak_similarFC	0.596132	0.730147	-0.4542	-0.684536	0.753797	0.530868	0.945257	FALSE	-0.175498
A6NIH7	A6NIH7_48	U119B_HUMAN	UNC119B	Protein unc-119 homolog B	AAAAASAAGPGGLVAGK;AAAAASAAGPGGLVAGKEEK;NTC(UniMod:4)EHIYEFPQLSEDVIR;SDSFYFVDNK;TVGATVEFTVGDKPVSNFR;VTENYLC(UniMod:4)KPEDNIYSIDFTR	6	AAAAASAAGPGGLVAGK;AAAAASAAGPGGLVAGKEEK;NTC(UniMod:4)EHIYEFPQLSEDVIR;SDSFYFVDNK;TVGATVEFTVGDKPVSNFR;VTENYLC(UniMod:4)KPEDNIYSIDFTR	6	1	43	53	48	40.82	3.97865e+06	0.956586	51	28.137	FALSE	1	0	7.84929e-05	8.70739e-05	2	1	0.306965	0.694309	-0.52678	-1.04665	0.0776089	0.0521424	0.121755	2	FALSE	FALSE	0.0453972	multipeak_similarFC	0.596132	0.730147	-0.4542	-0.684536	0.753797	0.530868	0.945257	FALSE	-0.0725797
A6NKD9	A6NKD9_21	CC85C_HUMAN	CCDC85C	Coiled-coil domain-containing protein 85C	AALAATGAASGGGGGGGGAGSR;ELVLLLDEER;LGDAASSKPSIR;LLAQQAGSGEFR;LQDDNQELR	5	AALAATGAASGGGGGGGGAGSR;ELVLLLDEER;LLAQQAGSGEFR;LQDDNQELR	4	0.8	12	33	21	897.942	1.31082e+06	0.927242	47	45.21	TRUE	0.998543	0	7.84929e-05	8.70739e-05	1	1	0.0346685	0.760844	-0.395136	-2.32891	1.6108e-05	1.73971e-05	4.06232e-05	1	TRUE	FALSE	0	no_SEC_difference	0.132	0.758452	-0.39887	-2.049	0.002064	0.00500257	0.00890753	FALSE	0.00373399
A6NKF1	A6NKF1_43	SAC31_HUMAN	SAC3D1 SHD1	SAC3 domain-containing protein 1 (SAC3 homology domain-containing protein 1)	AEVASFVADR;ALAVDAAFR;DLC(UniMod:4)QAHGLPLDGEER;GPADPVLLQAQVQEGFGSLR;GPADPVLLQAQVQEGFGSLRR;YLAGEVAESADIAR	6	AEVASFVADR;ALAVDAAFR;DLC(UniMod:4)QAHGLPLDGEER;GPADPVLLQAQVQEGFGSLR;GPADPVLLQAQVQEGFGSLRR;YLAGEVAESADIAR	6	1	38	48	43	72.353	5.65339e+06	0.984691	47	43.553	FALSE	1	0	7.84929e-05	8.70739e-05	1	1	0.243842	0.630977	-0.665727	-1.18191	0.0254368	0.0186763	0.0436101	1	TRUE	FALSE	0	no_SEC_difference	0.105342	0.662798	-0.593882	-2.24295	0.000233468	0.000757723	0.00134919	TRUE	-0.0718458
A7E2V4	A7E2V4_4	ZSWM8_HUMAN	ZSWIM8 KIAA0913	Zinc finger SWIM domain-containing protein 8	APVSESLSR;LAVLDPALSPQR;LAYQESEVAALLK	3	LAVLDPALSPQR;LAYQESEVAALLK	2	0.666667	1	12	4	6287.1	1.18727e+06	0.965048	34	197.297	TRUE	0.931318	0	0.0077708	0.00710187	1	1	0.00290273	0.63324	-0.678248	-3.14113	2.45847e-06	2.84785e-06	6.64987e-06	1	TRUE	TRUE	0	single_complex_diff	0.371436	0.688537	-0.538393	-1.13065	0.252096	0.241308	0.42967	FALSE	-0.139855
A8MXV4	A8MXV4_51	NUD19_HUMAN	NUDT19	Nucleoside diphosphate-linked moiety X motif 19 (Nudix motif 19) (EC 3.6.1.-)	EIWLPPPQFYEVR;FDTAFFLC(UniMod:4)C(UniMod:4)LR;FGLGPAPFSR;HLYDIHVTVQPK;LANFASLSDLHK;RFDTAFFLC(UniMod:4)C(UniMod:4)LR;RLANFASLSDLHK;SADWLGLFAPHHGPPR;TAFPSLPDTDDHKTDNTGTLPEDVAFR;TSPPGPAPGPGLALEPPPGLASWR	10	EIWLPPPQFYEVR;FDTAFFLC(UniMod:4)C(UniMod:4)LR;FGLGPAPFSR;HLYDIHVTVQPK;LANFASLSDLHK;RFDTAFFLC(UniMod:4)C(UniMod:4)LR;RLANFASLSDLHK;SADWLGLFAPHHGPPR;TAFPSLPDTDDHKTDNTGTLPEDVAFR;TSPPGPAPGPGLALEPPPGLASWR	10	1	46	55	51	28.955	5.96564e+06	0.952826	48	42.233	FALSE	1	0	7.84929e-05	8.70739e-05	1	1	0.228316	0.57261	-0.806162	-1.22707	0.0036852	0.00305819	0.00714104	1	TRUE	TRUE	0	single_monomer_diff	0.474023	0.644997	-0.632706	-0.791164	0.40694	0.342848	0.61047	FALSE	-0.173456
A9UHW6	A9UHW6_41	MI4GD_HUMAN	MIF4GD SLIP1	MIF4G domain-containing protein (SLBP-interacting protein 1) (hSLIP1)	IQSFDAETQQLLK;LAQPDSLSKEEEVDC(UniMod:4)LVLQLHR;LQQEYQAR;TALKDPGAVDLEK;VANVIVDHSLQDC(UniMod:4)VFSK	5	IQSFDAETQQLLK;LAQPDSLSKEEEVDC(UniMod:4)LVLQLHR;LQQEYQAR;TALKDPGAVDLEK;VANVIVDHSLQDC(UniMod:4)VFSK	5	1	36	45	41	90.969	2.12641e+06	0.969432	52	25.423	TRUE	0.999999	0	7.84929e-05	8.70739e-05	1	1	0.575198	0.804476	-0.313879	-0.563842	0.688085	0.365113	0.852557	1	TRUE	FALSE	0	no_SEC_difference	0.146276	0.777395	-0.363279	-1.90586	0.00341673	0.0077076	0.0137241	FALSE	0.0494003
C9JLW8	C9JLW8_21	MCRI1_HUMAN	MCRIP1 FAM195B GRAN2	Mapk-regulated corepressor-interacting protein 1 (Granulin-2) (Protein FAM195B)	FIYEAWQGVER;SPPSSSEIFTPAHEENVR;TFKPIDLSDLK	3	FIYEAWQGVER;SPPSSSEIFTPAHEENVR;TFKPIDLSDLK	3	1	15	25	21	897.942	2.75444e+06	0.847049	60	10.92	TRUE	0.976606	0	0.00196232	0.00194537	1	1	0.076436	0.525279	-0.928844	-1.82845	0.00197369	0.00169723	0.00396313	1	TRUE	TRUE	0	single_complex_diff	0.267652	0.698239	-0.518207	-1.3457	0.103782	0.121408	0.216178	FALSE	-0.410638
L0R6Q1	L0R6Q1_14	NA	NA	NA	DYLQLLR;GFLAGYVVAK;LKDLAFLK;RVEDEVNSGVGQDGSLLSSPFLK;TLRDYLQLLR;VEDEVNSGVGQDGSLLSSPFLK	6	LKDLAFLK;RVEDEVNSGVGQDGSLLSSPFLK	2	0.333333	1	20	14	2001.12	2.24637e+06	0.938962	NA	NA	FALSE	0.729861	0	0.0456044	0.0373007	2	2	0.928131	0.99308	-0.0100836	-0.0910341	0.993049	0.428256	1	2	FALSE	FALSE	0.303725	no_SEC_difference	0.378288	0.800689	-0.32229	-0.996566	0.190992	0.195641	0.348356	FALSE	0.312207
L0R6Q1	L0R6Q1_36	NA	NA	NA	DYLQLLR;GFLAGYVVAK;LKDLAFLK;RVEDEVNSGVGQDGSLLSSPFLK;TLRDYLQLLR;VEDEVNSGVGQDGSLLSSPFLK	6	DYLQLLR;GFLAGYVVAK;LKDLAFLK;RVEDEVNSGVGQDGSLLSSPFLK;TLRDYLQLLR;VEDEVNSGVGQDGSLLSSPFLK	6	1	25	50	36	161.244	1.98176e+07	0.972523	NA	NA	FALSE	1	0	7.84929e-05	8.70739e-05	2	2	0.0413374	0.689355	-0.536736	-2.06421	7.38251e-07	8.9485e-07	2.08952e-06	1	TRUE	FALSE	0.303725	no_SEC_difference	0.378288	0.800689	-0.32229	-0.996566	0.190992	0.195641	0.348356	FALSE	-0.214446
O00115	O00115_49	DNS2A_HUMAN	DNASE2 DNASE2A DNL2	Deoxyribonuclease-2-alpha (EC 3.1.22.1) (Acid DNase) (Deoxyribonuclease II alpha) (DNase II alpha) (Lysosomal DNase II) (R31240_2)	AFQPLVK;ALINSPEGAVGR;GGGTLC(UniMod:4)AQLPALWK;GPWTC(UniMod:4)VGDMNR;YLDESSGGWR	5	AFQPLVK;ALINSPEGAVGR;GGGTLC(UniMod:4)AQLPALWK;GPWTC(UniMod:4)VGDMNR;YLDESSGGWR	5	1	44	54	49	36.404	1.19967e+07	0.911435	48	39.581	FALSE	0.999938	0	7.84929e-05	8.70739e-05	1	1	0.0873639	0.417894	-1.25879	-1.74192	0.000256719	0.000245307	0.000572805	1	TRUE	TRUE	0	single_monomer_diff	0.314388	0.426195	-1.23041	-1.31411	0.105864	0.123182	0.219337	FALSE	-0.028378
O00116	O00116_10	ADAS_HUMAN	AGPS AAG5	Alkyldihydroxyacetonephosphate synthase, peroxisomal (Alkyl-DHAP synthase) (EC 2.5.1.26) (Aging-associated gene 5 protein) (Alkylglycerone-phosphate synthase)	AASAATAAPTATPAAQESGTIPK;AHGHC(UniMod:4)LHEIFLLR;ASLNPSDTPPSVVNEDFLHDLK;EEILANGGSLSHHHGVGK;ESGYC(UniMod:4)TGHEPDSLEFSTVGGWVSTR;ESISDVGFGM(UniMod:35)LK;ESISDVGFGMLK;ETNISYSQEADDR;ETNISYSQEADDRVFR;EYVDPNNIFGNR;FGGLAAGEDNGQR;FKGFDPNQLSVATLLFEGDREK;GISDPLTVFEQTEAAAR;GVQFAPFSTC(UniMod:4)R;ILWVDENNLTAHVEAGITGQELER;IPDIVLWPTC(UniMod:4)HDDVVK;IRPVPEYQK;KGQIELTGK;KNIYGNIEDLVVHIK;NIYGNIEDLVVHIK;RAASAATAAPTA…	24	AASAATAAPTATPAAQESGTIPK;AHGHC(UniMod:4)LHEIFLLR;ASLNPSDTPPSVVNEDFLHDLK;EEILANGGSLSHHHGVGK;ESGYC(UniMod:4)TGHEPDSLEFSTVGGWVSTR;ESISDVGFGM(UniMod:35)LK;ESISDVGFGMLK;ETNISYSQEADDR;EYVDPNNIFGNR;FGGLAAGEDNGQR;FKGFDPNQLSVATLLFEGDREK;GISDPLTVFEQTEAAAR;GVQFAPFSTC(UniMod:4)R;ILWVDENNLTAHVEAGITGQELER;IPDIVLWPTC(UniMod:4)HDDVVK;IRPVPEYQK;KGQIELTGK;KNIYGNIEDLVVHIK;NIYGNIEDLVVHIK;RAASAATAAPTATPAAQESGTIPK;TIIS…	23	0.958333	1	26	10	3163.32	7.6249e+07	0.957749	43	72.912	TRUE	1	0	7.84929e-05	8.70739e-05	2	1	0.673093	0.947289	-0.0781235	-0.422716	0.992587	0.428256	1	2	FALSE	FALSE	0.434416	multipeak_diffFC_redist	0.501733	0.863033	-0.212612	-0.749486	0.509627	0.399984	0.712208	FALSE	0.134488
O00116	O00116_47	ADAS_HUMAN	AGPS AAG5	Alkyldihydroxyacetonephosphate synthase, peroxisomal (Alkyl-DHAP synthase) (EC 2.5.1.26) (Aging-associated gene 5 protein) (Alkylglycerone-phosphate synthase)	AASAATAAPTATPAAQESGTIPK;AHGHC(UniMod:4)LHEIFLLR;ASLNPSDTPPSVVNEDFLHDLK;EEILANGGSLSHHHGVGK;ESGYC(UniMod:4)TGHEPDSLEFSTVGGWVSTR;ESISDVGFGM(UniMod:35)LK;ESISDVGFGMLK;ETNISYSQEADDR;ETNISYSQEADDRVFR;EYVDPNNIFGNR;FGGLAAGEDNGQR;FKGFDPNQLSVATLLFEGDREK;GISDPLTVFEQTEAAAR;GVQFAPFSTC(UniMod:4)R;ILWVDENNLTAHVEAGITGQELER;IPDIVLWPTC(UniMod:4)HDDVVK;IRPVPEYQK;KGQIELTGK;KNIYGNIEDLVVHIK;NIYGNIEDLVVHIK;RAASAATAAPTA…	24	AASAATAAPTATPAAQESGTIPK;ASLNPSDTPPSVVNEDFLHDLK;ESGYC(UniMod:4)TGHEPDSLEFSTVGGWVSTR;ESISDVGFGMLK;ETNISYSQEADDR;EYVDPNNIFGNR;GISDPLTVFEQTEAAAR;GVQFAPFSTC(UniMod:4)R;IPDIVLWPTC(UniMod:4)HDDVVK;NIYGNIEDLVVHIK;RAASAATAAPTATPAAQESGTIPK;TIISLDTSQMNR;YGSVAFPNFEQGVAC(UniMod:4)LR	13	0.541667	42	54	47	45.771	5.94139e+06	0.762302	43	72.912	FALSE	0.997033	0	7.84929e-05	8.70739e-05	2	1	0.0286327	0.512873	-0.963327	-2.27463	1.07174e-14	2.21072e-14	5.16214e-14	1	TRUE	TRUE	0.434416	multipeak_diffFC_redist	0.501733	0.863033	-0.212612	-0.749486	0.509627	0.399984	0.712208	FALSE	-0.750715
O00139	O00139_32	KIF2A_HUMAN	KIF2A KIF2 KNS2	Kinesin-like protein KIF2A (Kinesin-2) (hK2)	AALQEEEQASK;AVFQESIR;FSLIDLAGNER;FTARPLVETIFER;IDILTELR;YLENQTFR	6	AALQEEEQASK;AVFQESIR;FSLIDLAGNER;FTARPLVETIFER;IDILTELR;YLENQTFR	6	1	18	44	32	254.89	4.2735e+06	0.952104	42	79.955	TRUE	1	0	7.84929e-05	8.70739e-05	2	2	0.00111243	0.485508	-1.04253	-3.41035	5.59039e-17	1.30392e-16	3.04472e-16	1	TRUE	TRUE	0.115832	multipeak_diffFC_redist	0.451691	0.572729	-0.804294	-0.85079	0.365972	0.317295	0.564972	FALSE	-0.238235
O00139	O00139_4	KIF2A_HUMAN	KIF2A KIF2 KNS2	Kinesin-like protein KIF2A (Kinesin-2) (hK2)	AALQEEEQASK;AVFQESIR;FSLIDLAGNER;FTARPLVETIFER;IDILTELR;YLENQTFR	6	AVFQESIR;IDILTELR	2	0.333333	1	18	4	6287.1	1.39643e+06	0.976675	42	79.955	TRUE	0.888691	0	0.0157771	0.0138491	2	2	0.00054905	0.601341	-0.733747	-3.71316	3.83507e-08	5.17477e-08	1.20834e-07	2	FALSE	TRUE	0.115832	multipeak_diffFC_redist	0.451691	0.572729	-0.804294	-0.85079	0.365972	0.317295	0.564972	FALSE	0.070547
O00148	O00148_45	DX39A_HUMAN	DDX39A DDX39	ATP-dependent RNA helicase DDX39A (EC 3.6.4.13) (DEAD box protein 39) (Nuclear RNA helicase URH49)	DIRPVC(UniMod:4)R;FMQDPMEVFVDDETK;HFVLDEC(UniMod:4)DK;KFMQDPMEVFVDDETK;KNC(UniMod:4)PHVVVGTPGR;NC(UniMod:4)PHVVVGTPGR;VSVFFGGLSIK;VSVFFGGLSIKK	8	DIRPVC(UniMod:4)R;FMQDPMEVFVDDETK;HFVLDEC(UniMod:4)DK;KFMQDPMEVFVDDETK;KNC(UniMod:4)PHVVVGTPGR;NC(UniMod:4)PHVVVGTPGR;VSVFFGGLSIK;VSVFFGGLSIKK	8	1	41	50	45	57.547	1.7817e+07	0.960838	46	49.13	FALSE	1	0	7.84929e-05	8.70739e-05	1	1	0.0290084	0.368461	-1.44635	-2.28759	8.76378e-10	1.33347e-09	3.11372e-09	1	TRUE	TRUE	0	single_monomer_diff	0.165739	0.416269	-1.26511	-1.9714	0.000876754	0.00240478	0.00428192	TRUE	-0.181236
O00151	O00151_40	PDLI1_HUMAN	PDLIM1 CLIM1 CLP36	PDZ and LIM domain protein 1 (C-terminal LIM domain protein 1) (Elfin) (LIM domain protein CLP-36)	AALANLC(UniMod:4)IGDVITAIDGENTSNMTHLEAQNR;C(UniMod:4)GTGIVGVFVK;DFEQPLAISR;ERVTPPEGYEVVTVFPK;GC(UniMod:4)TDNLTLTVAR;GHFFVEDQIYC(UniMod:4)EK;HPEC(UniMod:4)YVC(UniMod:4)TDC(UniMod:4)GTNLK;HRHPEC(UniMod:4)YVC(UniMod:4)TDC(UniMod:4)GTNLK;IKGC(UniMod:4)TDNLTLTVAR;LVGGKDFEQPLAISR;M(UniMod:35)NLASEPQEVLHIGSAHNR;MNLASEPQEVLHIGSAHNR;SAM(UniMod:35)PFTASPASSTTAR;SAMPFTASPASSTTAR;TAASGVEANSRPLDHAQPPSSLVIDK;T…	21	AALANLC(UniMod:4)IGDVITAIDGENTSNMTHLEAQNR;C(UniMod:4)GTGIVGVFVK;DFEQPLAISR;ERVTPPEGYEVVTVFPK;GC(UniMod:4)TDNLTLTVAR;GHFFVEDQIYC(UniMod:4)EK;HPEC(UniMod:4)YVC(UniMod:4)TDC(UniMod:4)GTNLK;HRHPEC(UniMod:4)YVC(UniMod:4)TDC(UniMod:4)GTNLK;IKGC(UniMod:4)TDNLTLTVAR;LVGGKDFEQPLAISR;M(UniMod:35)NLASEPQEVLHIGSAHNR;MNLASEPQEVLHIGSAHNR;SAM(UniMod:35)PFTASPASSTTAR;SAMPFTASPASSTTAR;TAASGVEANSRPLDHAQPPSSLVIDK;T…	21	1	35	45	40	102.003	4.85537e+07	0.969518	49	36.072	TRUE	1	0	7.84929e-05	8.70739e-05	1	1	0.731279	0.90131	-0.149905	-0.345009	0.999311	0.428256	1	1	TRUE	FALSE	0	no_SEC_difference	0.679352	0.874035	-0.194237	-0.453133	0.992233	0.561612	1	FALSE	0.0443322
O00154	O00154_49	BACH_HUMAN	ACOT7 BACH	Cytosolic acyl coenzyme A thioester hydrolase (EC 3.1.2.2) (Acyl-CoA thioesterase 7) (Brain acyl-CoA hydrolase) (BACH) (CTE-IIa) (CTE-II) (Long chain acyl-CoA thioester hydrolase)	AASAFFTYVSLSQEGR;ATLWYVPLSLK;GC(UniMod:4)VITISGR;IM(UniMod:35)RPDDANVAGNVHGGTILK;IMRPDDANVAGNVHGGTILK;KGC(UniMod:4)VITISGR;LM(UniMod:35)DEVAGIVAAR;LMDEVAGIVAAR;M(UniMod:35)IEEAGAIISTR;MIEEAGAIISTR;SLPVPQLVPETEDEK;SLPVPQLVPETEDEKKR;TNIVTASVDAINFHDK;TNIVTASVDAINFHDKIR;VLEVPPVVYSR;YEAQKLER	16	AASAFFTYVSLSQEGR;ATLWYVPLSLK;GC(UniMod:4)VITISGR;IM(UniMod:35)RPDDANVAGNVHGGTILK;IMRPDDANVAGNVHGGTILK;KGC(UniMod:4)VITISGR;LM(UniMod:35)DEVAGIVAAR;LMDEVAGIVAAR;M(UniMod:35)IEEAGAIISTR;MIEEAGAIISTR;SLPVPQLVPETEDEK;SLPVPQLVPETEDEKKR;TNIVTASVDAINFHDK;TNIVTASVDAINFHDKIR;VLEVPPVVYSR;YEAQKLER	16	1	32	54	49	36.404	7.33996e+07	0.919615	48	41.796	FALSE	1	0	7.84929e-05	8.70739e-05	1	1	0.785326	0.945585	-0.081608	-0.277201	0.999828	0.428256	1	1	TRUE	FALSE	0	no_SEC_difference	0.710758	0.916577	-0.125833	-0.40418	0.994164	0.561612	1	FALSE	0.0442249
O00159	O00159_32	MYO1C_HUMAN	MYO1C	Unconventional myosin-Ic (Myosin I beta) (MMI-beta) (MMIb)	AVASEIFK;DGTIDFTPGSELLITK;DQAVMISGESGAGK;FDEVLIR;GAPVGGHILSYLLEK;GDVVLQSDHVIETLTK;GEELLSPLNLEQAAYAR;IIC(UniMod:4)DLVEEK;LGTDEISPR;LLQFYAETC(UniMod:4)PAPER;LLSVEGSTLR;NPIMSQC(UniMod:4)FDR;NPQSYLYLVK;QLLLTPNAVVIVEDAK;TLFATEDALEVR;VLQALGSEPIQYAVPVVK;VNSININQGSITFAGGPGR;VTMESALTAR;YLGLLENLR	19	AVASEIFK;DGTIDFTPGSELLITK;FDEVLIR;GAPVGGHILSYLLEK;GEELLSPLNLEQAAYAR;IIC(UniMod:4)DLVEEK;LGTDEISPR;LLQFYAETC(UniMod:4)PAPER;LLSVEGSTLR;NPIMSQC(UniMod:4)FDR;QLLLTPNAVVIVEDAK;TLFATEDALEVR;VLQALGSEPIQYAVPVVK;VNSININQGSITFAGGPGR;VTMESALTAR;YLGLLENLR	16	0.842105	26	41	32	254.89	5.91941e+06	0.859839	38	121.682	TRUE	1	0	7.84929e-05	8.70739e-05	1	1	5.23616e-05	0.248349	-2.01022	-4.53186	1.36689e-62	1.24496e-61	2.90705e-61	1	TRUE	TRUE	0	single_complex_diff	0.225778	0.237538	-2.07377	-1.72715	0.000102644	0.000364443	0.000648922	TRUE	0.0635528
O00161	O00161_42	SNP23_HUMAN	SNAP23	Synaptosomal-associated protein 23 (SNAP-23) (Vesicle-membrane fusion protein SNAP-23)	AHQITDESLESTR;ILGLAIESQDAGIK;ITNDAREDEMEENLTQVGSILGNLK;TITMLDEQKEQLNR;TTWGDGGENSPC(UniMod:4)NVVSK	5	ILGLAIESQDAGIK;ITNDAREDEMEENLTQVGSILGNLK;TITMLDEQKEQLNR;TTWGDGGENSPC(UniMod:4)NVVSK	4	0.8	37	48	42	81.129	2.47276e+06	0.89485	53	23.354	TRUE	0.995716	0	0.000235479	0.000256789	1	1	0.00613159	0.388504	-1.36589	-2.95849	7.20206e-09	1.02415e-08	2.39145e-08	1	TRUE	TRUE	0	single_complex_diff	0.387835	0.616603	-0.697586	-1.08171	0.23062	0.225942	0.402309	FALSE	-0.668303
O00165	O00165_5	HAX1_HUMAN	HAX1 HS1BP1	HCLS1-associated protein X-1 (HS1-associating protein X-1) (HAX-1) (HS1-binding protein 1) (HSP1BP-1)	FHDNFGFDDLVR;IFGGVLESDAR;ITKPDGIVEER;TREDNDLDSQVSQEGLGPVLQPQPK	4	FHDNFGFDDLVR;IFGGVLESDAR	2	0.5	1	27	5	5607.02	3.96612e+06	0.962105	50	31.621	TRUE	0.890568	0	0.0154631	0.0135884	1	1	0.142789	1.2202	0.287061	1.48361	0.0356319	0.0255525	0.0596665	1	TRUE	FALSE	0	no_SEC_difference	0.490911	1.19032	0.251192	0.836241	0.478847	0.383258	0.682425	FALSE	0.0358698
O00170	O00170_28	AIP_HUMAN	AIP XAP2	AH receptor-interacting protein (AIP) (Aryl-hydrocarbon receptor-interacting protein) (HBV X-associated protein 2) (XAP-2) (Immunophilin homolog ARA9)	AHAAVWNAQEAQADFAK;AVPLIHQEGNR;EGEIAQFLC(UniMod:4)DIK;FKLPVWETIVC(UniMod:4)TMR;GELPDFQDGTK;GKPMELIIGKK;HVVLYPLVAK;LVVEEYYEVLDHC(UniMod:4)SSILNK;NIAVGKDPLEGQR;TLHSDDEGTVLDDSR;VESPGTYQQDPWAMTDEEK;VIQEGRGELPDFQDGTK;VLELDPALAPVVSR;YYDAIAC(UniMod:4)LK	14	AVPLIHQEGNR;GELPDFQDGTK;TLHSDDEGTVLDDSR;VLELDPALAPVVSR	4	0.285714	19	31	28	402.925	2.47355e+06	0.842621	49	37.636	TRUE	0.663783	0	0.0602041	0.0482514	2	1	0.0142961	0.553145	-0.854387	-3.53363	3.1741e-07	3.98174e-07	9.29757e-07	1	TRUE	TRUE	0.163988	multipeak_diffFC_redist	0.168306	0.681874	-0.552446	-1.75324	2.37467e-05	0.000102253	0.00018207	FALSE	-0.30194
O00170	O00170_47	AIP_HUMAN	AIP XAP2	AH receptor-interacting protein (AIP) (Aryl-hydrocarbon receptor-interacting protein) (HBV X-associated protein 2) (XAP-2) (Immunophilin homolog ARA9)	AHAAVWNAQEAQADFAK;AVPLIHQEGNR;EGEIAQFLC(UniMod:4)DIK;FKLPVWETIVC(UniMod:4)TMR;GELPDFQDGTK;GKPMELIIGKK;HVVLYPLVAK;LVVEEYYEVLDHC(UniMod:4)SSILNK;NIAVGKDPLEGQR;TLHSDDEGTVLDDSR;VESPGTYQQDPWAMTDEEK;VIQEGRGELPDFQDGTK;VLELDPALAPVVSR;YYDAIAC(UniMod:4)LK	14	AHAAVWNAQEAQADFAK;AVPLIHQEGNR;EGEIAQFLC(UniMod:4)DIK;FKLPVWETIVC(UniMod:4)TMR;GELPDFQDGTK;GKPMELIIGKK;HVVLYPLVAK;LVVEEYYEVLDHC(UniMod:4)SSILNK;NIAVGKDPLEGQR;TLHSDDEGTVLDDSR;VESPGTYQQDPWAMTDEEK;VIQEGRGELPDFQDGTK;VLELDPALAPVVSR;YYDAIAC(UniMod:4)LK	14	1	42	52	47	45.771	5.2823e+07	0.969951	49	37.636	FALSE	1	0	7.84929e-05	8.70739e-05	2	1	0.381526	0.717134	-0.479687	-0.883079	0.0996719	0.0658035	0.153655	2	FALSE	FALSE	0.163988	multipeak_diffFC_redist	0.168306	0.681874	-0.552446	-1.75324	2.37467e-05	0.000102253	0.00018207	FALSE	0.0727588
O00178	O00178_39	GTPB1_HUMAN	GTPBP1	GTP-binding protein 1 (G-protein 1) (GP-1) (GP1)	DDVIVTASNFSSER;GGQTASFALKK;LVLVSPTSEQYDSLLR;MFLNLLSPR;SMAEQIEADVILLR;STLLGVLTHGELDNGR;TPEYLHIDQR;VGDNDFLEVR;VITFIDLAGHEK;YQAMVHC(UniMod:4)GSIR	10	DDVIVTASNFSSER;GGQTASFALKK;LVLVSPTSEQYDSLLR;MFLNLLSPR;SMAEQIEADVILLR;STLLGVLTHGELDNGR;TPEYLHIDQR;VGDNDFLEVR;VITFIDLAGHEK;YQAMVHC(UniMod:4)GSIR	10	1	33	49	39	114.374	1.03201e+07	0.893093	43	72.454	FALSE	1	0	7.84929e-05	8.70739e-05	1	1	0.0172886	0.569089	-0.813607	-2.4366	4.86559e-14	9.75632e-14	2.27815e-13	1	TRUE	TRUE	0	single_monomer_diff	0.128796	0.603991	-0.727419	-2.16998	2.49202e-05	0.000106981	0.000190489	TRUE	-0.0861882
O00186	O00186_5	STXB3_HUMAN	STXBP3	Syntaxin-binding protein 3 (Platelet Sec1 protein) (PSP) (Protein unc-18 homolog 3) (Unc18-3) (Protein unc-18 homolog C) (Unc-18C)	ALYFITPTSK;ATVFDDC(UniMod:4)KK;DIMEDAIDNR;HIAVVLEEIPK;IMLLDEFTTK;QVVHLNLAEDC(UniMod:4)MNK;SAEETFQLSR;SC(UniMod:4)EVIIGSTHVLTPK;SVDC(UniMod:4)FLHDFASK;TEQDLALGTDAEGQK;TSLSALTQLMK;VLLPVLLNK	12	ALYFITPTSK;ATVFDDC(UniMod:4)KK;HIAVVLEEIPK;IMLLDEFTTK;SAEETFQLSR;TEQDLALGTDAEGQK;TSLSALTQLMK;VLLPVLLNK	8	0.666667	1	31	5	5607.02	1.40179e+07	0.917756	44	67.764	TRUE	0.999994	0	7.84929e-05	8.70739e-05	1	1	0.00986576	0.592355	-0.755522	-3.0556	1.04244e-13	2.05209e-13	4.79174e-13	1	TRUE	TRUE	0	single_complex_diff	0.460558	0.781518	-0.356345	-0.859421	0.347859	0.305707	0.544338	FALSE	-0.399177
O00189	O00189_32	AP4M1_HUMAN	AP4M1 MUARP2	AP-4 complex subunit mu-1 (AP-4 adaptor complex mu subunit) (Adaptor-related protein complex 4 subunit mu-1) (Mu subunit of AP-4) (Mu-adaptin-related protein 2) (mu-ARP2) (Mu4-adaptin) (mu4)	GVVSLSQELSSPEQK;IGLTEEFC(UniMod:4)VGK;VAPSSAASRPVLSSR;VDVQGEIR;YQLSDDLPSPLPFR	5	GVVSLSQELSSPEQK;IGLTEEFC(UniMod:4)VGK;VAPSSAASRPVLSSR;VDVQGEIR;YQLSDDLPSPLPFR	5	1	26	38	32	254.89	1.67896e+06	0.941987	46	49.977	TRUE	0.999989	0	7.84929e-05	8.70739e-05	1	1	0.376913	0.801045	-0.320046	-0.888887	0.208755	0.129182	0.301646	1	TRUE	FALSE	0	no_SEC_difference	0.461938	0.922297	-0.116697	-0.812806	0.402389	0.340126	0.605625	FALSE	-0.203348
O00193	O00193_43	SMAP_HUMAN	SMAP C11orf58	Small acidic protein	INEELESQYQQSMDSK;SASPDDDLGSSNWEAADLGNEER;SASPDDDLGSSNWEAADLGNEERK;TGEEDKKINEELESQYQQSMDSK	4	INEELESQYQQSMDSK;SASPDDDLGSSNWEAADLGNEER;SASPDDDLGSSNWEAADLGNEERK;TGEEDKKINEELESQYQQSMDSK	4	1	37	49	43	72.353	4.73809e+06	0.935102	54	20.333	TRUE	0.999727	0	7.84929e-05	8.70739e-05	1	1	0.217293	0.645865	-0.632571	-1.24782	0.0349359	0.025109	0.0586309	1	TRUE	FALSE	0	no_SEC_difference	0.441578	0.597754	-0.744046	-0.894761	0.366125	0.317331	0.565036	FALSE	0.111474
O00203	O00203_10	AP3B1_HUMAN	AP3B1 ADTB3A	AP-3 complex subunit beta-1 (Adaptor protein complex AP-3 subunit beta-1) (Adaptor-related protein complex 3 subunit beta-1) (Beta-3A-adaptin) (Clathrin assembly protein complex 3 beta-1 large chain)	ALKDPNQLIR;ASILWLIGENC(UniMod:4)ER;EASADLSPYVR;EGSTAQLIINTEK;KIENIHIGEK;LLDSITVPVAR;LLTQYILNLGK;LQILNLGAK;NASELFPAVVK;NVEVIELAK;QFAAATIQTIGR;STDPTMIK;TVIGSVLLR;VVNVANVGAVPSGQDNIHR	14	ASILWLIGENC(UniMod:4)ER;EASADLSPYVR;EGSTAQLIINTEK;LLDSITVPVAR;LLTQYILNLGK;LQILNLGAK;NVEVIELAK;STDPTMIK;TVIGSVLLR;VVNVANVGAVPSGQDNIHR	10	0.714286	1	16	10	3163.32	1.11741e+07	0.713486	38	121.32	TRUE	0.997157	0	7.84929e-05	8.70739e-05	2	2	0.00986358	0.767473	-0.381969	-2.63897	1.43322e-16	3.26919e-16	7.63374e-16	1	TRUE	FALSE	0.0862384	no_SEC_difference	0.3696	0.688477	-0.538608	-1.13031	0.0782332	0.0973477	0.173336	FALSE	0.156638
O00203	O00203_23	AP3B1_HUMAN	AP3B1 ADTB3A	AP-3 complex subunit beta-1 (Adaptor protein complex AP-3 subunit beta-1) (Adaptor-related protein complex 3 subunit beta-1) (Beta-3A-adaptin) (Clathrin assembly protein complex 3 beta-1 large chain)	ALKDPNQLIR;ASILWLIGENC(UniMod:4)ER;EASADLSPYVR;EGSTAQLIINTEK;KIENIHIGEK;LLDSITVPVAR;LLTQYILNLGK;LQILNLGAK;NASELFPAVVK;NVEVIELAK;QFAAATIQTIGR;STDPTMIK;TVIGSVLLR;VVNVANVGAVPSGQDNIHR	14	ALKDPNQLIR;ASILWLIGENC(UniMod:4)ER;EASADLSPYVR;EGSTAQLIINTEK;LLDSITVPVAR;LLTQYILNLGK;LQILNLGAK;NASELFPAVVK;NVEVIELAK;QFAAATIQTIGR;STDPTMIK;TVIGSVLLR;VVNVANVGAVPSGQDNIHR	13	0.928571	17	39	23	714.189	1.17733e+07	0.934914	38	121.32	TRUE	1	0	7.84929e-05	8.70739e-05	2	2	0.0477622	0.681235	-0.553775	-1.99866	8.51232e-12	1.48673e-11	3.4716e-11	2	FALSE	FALSE	0.0862384	no_SEC_difference	0.3696	0.688477	-0.538608	-1.13031	0.0782332	0.0973477	0.173336	FALSE	-0.0151678
O00213	O00213_34	APBB1_HUMAN	APBB1 FE65 RIR	Amyloid beta A4 precursor protein-binding family B member 1 (Protein Fe65)	LVDVPFQVEFPAPK;LVEPQSQALLHAQPIISIR	2	LVDVPFQVEFPAPK;LVEPQSQALLHAQPIISIR	2	1	29	39	34	202.73	255193	0.914703	42	77.244	TRUE	0.914703	0	0.011146	0.00999511	1	1	0.0608732	0.493205	-1.01976	-1.95819	0.00464658	0.00380233	0.00887864	1	TRUE	TRUE	0	single_complex_diff	0.524521	0.530409	-0.915588	-0.696564	0.541579	0.418088	0.744442	FALSE	-0.104172
O00221	O00221_23	IKBE_HUMAN	NFKBIE IKBE	NF-kappa-B inhibitor epsilon (NF-kappa-BIE) (I-kappa-B-epsilon) (IkB-E) (IkB-epsilon) (IkappaBepsilon)	HGDTALHVAC(UniMod:4)QR;KGPDEAEESQYDSGIESLR;NGADIDVQEGTSGK;TALHLAVETQER	4	HGDTALHVAC(UniMod:4)QR;KGPDEAEESQYDSGIESLR;NGADIDVQEGTSGK;TALHLAVETQER	4	1	15	32	23	714.189	887859	0.947199	46	52.864	TRUE	0.999853	0	7.84929e-05	8.70739e-05	1	1	0.178603	0.80655	-0.311607	-1.35466	0.0164559	0.0124499	0.029071	1	TRUE	FALSE	0	no_SEC_difference	0.0880051	0.807303	-0.309178	-2.26015	0.000908052	0.00248102	0.00441767	FALSE	-0.00242935
O00231	O00231_12	PSD11_HUMAN	PSMD11	26S proteasome non-ATPase regulatory subunit 11 (26S proteasome regulatory subunit RPN6) (26S proteasome regulatory subunit S9) (26S proteasome regulatory subunit p44.5)	AELRDDPIISTHLAK;ALLVEVQLLESK;AQSLLSTDR;AQSLLSTDREASIDILHSIVK;DDPIISTHLAK;DIQENDEEAVQVK;EASIDILHSIVK;EASIDILHSIVKR;EQSILELGSLLAK;IM(UniMod:35)LNTPEDVQALVSGK;IMLNTPEDVQALVSGK;KLSQMILDKK;LQATLDMQSGIIHAAEEK;LQATLDMQSGIIHAAEEKDWK;LSQMILDKK;LVSLYFDTK;LVSLYFDTKR;LYDNLLEQNLIR;RDIQENDEEAVQVK;RYQEALHLGSQLLR;TGQAAELGGLLK;TTANAIYC(UniMod:4)PPK;TYEAALETIQNMSK;TYHALSNLPK;VQIEHISSLIK;VVDSLYNK;YQEALHLGSQLLR;YVRP…	28	AELRDDPIISTHLAK;ALLVEVQLLESK;AQSLLSTDR;AQSLLSTDREASIDILHSIVK;DDPIISTHLAK;DIQENDEEAVQVK;EASIDILHSIVK;EASIDILHSIVKR;EQSILELGSLLAK;IM(UniMod:35)LNTPEDVQALVSGK;IMLNTPEDVQALVSGK;KLSQMILDKK;LQATLDMQSGIIHAAEEK;LQATLDMQSGIIHAAEEKDWK;LVSLYFDTK;LVSLYFDTKR;LYDNLLEQNLIR;RYQEALHLGSQLLR;TGQAAELGGLLK;TTANAIYC(UniMod:4)PPK;TYEAALETIQNMSK;TYHALSNLPK;VQIEHISSLIK;VVDSLYNK;YQEALHLGSQLLR;YVRPFLNSISK	26	0.928571	1	24	12	2515.99	1.71854e+08	0.93766	47	47.464	TRUE	1	0	7.84929e-05	8.70739e-05	3	2	0.0182146	0.773333	-0.370839	-2.38904	2.49119e-32	1.05811e-31	2.47073e-31	1	TRUE	FALSE	1.15504	multipeak_diffFC_redist	0.251166	0.827221	-0.273655	-1.4051	3.03133e-05	0.000127809	0.000227575	FALSE	-0.0971849
O00231	O00231_29	PSD11_HUMAN	PSMD11	26S proteasome non-ATPase regulatory subunit 11 (26S proteasome regulatory subunit RPN6) (26S proteasome regulatory subunit S9) (26S proteasome regulatory subunit p44.5)	AELRDDPIISTHLAK;ALLVEVQLLESK;AQSLLSTDR;AQSLLSTDREASIDILHSIVK;DDPIISTHLAK;DIQENDEEAVQVK;EASIDILHSIVK;EASIDILHSIVKR;EQSILELGSLLAK;IM(UniMod:35)LNTPEDVQALVSGK;IMLNTPEDVQALVSGK;KLSQMILDKK;LQATLDMQSGIIHAAEEK;LQATLDMQSGIIHAAEEKDWK;LSQMILDKK;LVSLYFDTK;LVSLYFDTKR;LYDNLLEQNLIR;RDIQENDEEAVQVK;RYQEALHLGSQLLR;TGQAAELGGLLK;TTANAIYC(UniMod:4)PPK;TYEAALETIQNMSK;TYHALSNLPK;VQIEHISSLIK;VVDSLYNK;YQEALHLGSQLLR;YVRP…	28	AELRDDPIISTHLAK;ALLVEVQLLESK;AQSLLSTDR;DIQENDEEAVQVK;EASIDILHSIVK;EASIDILHSIVKR;EQSILELGSLLAK;IM(UniMod:35)LNTPEDVQALVSGK;IMLNTPEDVQALVSGK;LQATLDMQSGIIHAAEEK;LQATLDMQSGIIHAAEEKDWK;LVSLYFDTK;LYDNLLEQNLIR;TGQAAELGGLLK;TTANAIYC(UniMod:4)PPK;TYEAALETIQNMSK;TYHALSNLPK;VQIEHISSLIK;VVDSLYNK;YQEALHLGSQLLR;YVRPFLNSISK	21	0.75	24	40	29	359.341	1.63734e+07	0.899348	47	47.464	TRUE	1	0	7.84929e-05	8.70739e-05	3	2	0.49656	0.8701	-0.200746	-0.682553	0.482113	0.271396	0.633724	3	FALSE	FALSE	1.15504	multipeak_diffFC_redist	0.251166	0.827221	-0.273655	-1.4051	3.03133e-05	0.000127809	0.000227575	FALSE	0.0729082
O00231	O00231_45	PSD11_HUMAN	PSMD11	26S proteasome non-ATPase regulatory subunit 11 (26S proteasome regulatory subunit RPN6) (26S proteasome regulatory subunit S9) (26S proteasome regulatory subunit p44.5)	AELRDDPIISTHLAK;ALLVEVQLLESK;AQSLLSTDR;AQSLLSTDREASIDILHSIVK;DDPIISTHLAK;DIQENDEEAVQVK;EASIDILHSIVK;EASIDILHSIVKR;EQSILELGSLLAK;IM(UniMod:35)LNTPEDVQALVSGK;IMLNTPEDVQALVSGK;KLSQMILDKK;LQATLDMQSGIIHAAEEK;LQATLDMQSGIIHAAEEKDWK;LSQMILDKK;LVSLYFDTK;LVSLYFDTKR;LYDNLLEQNLIR;RDIQENDEEAVQVK;RYQEALHLGSQLLR;TGQAAELGGLLK;TTANAIYC(UniMod:4)PPK;TYEAALETIQNMSK;TYHALSNLPK;VQIEHISSLIK;VVDSLYNK;YQEALHLGSQLLR;YVRP…	28	AELRDDPIISTHLAK;ALLVEVQLLESK;AQSLLSTDR;DIQENDEEAVQVK;EASIDILHSIVK;EQSILELGSLLAK;IMLNTPEDVQALVSGK;LQATLDMQSGIIHAAEEK;LVSLYFDTK;LYDNLLEQNLIR;TGQAAELGGLLK;TTANAIYC(UniMod:4)PPK;TYHALSNLPK;VQIEHISSLIK;VVDSLYNK;YQEALHLGSQLLR	16	0.571429	40	50	45	57.547	8.06673e+06	0.951527	47	47.464	FALSE	1	0	7.84929e-05	8.70739e-05	3	1	0.0617184	1.92837	0.947321	1.93527	2.57778e-12	4.6661e-12	1.08956e-11	2	FALSE	TRUE	1.15504	multipeak_diffFC_redist	0.251166	0.827221	-0.273655	-1.4051	3.03133e-05	0.000127809	0.000227575	FALSE	1.22098
O00232	O00232_13	PSD12_HUMAN	PSMD12	26S proteasome non-ATPase regulatory subunit 12 (26S proteasome regulatory subunit RPN5) (26S proteasome regulatory subunit p55)	AIYDTPC(UniMod:4)IQAESEK;AIYDTPC(UniMod:4)IQAESEKWQQALK;DPNNLLNDWSQK;EAASILQELQVETYGSMEK;EAASILQELQVETYGSMEKK;ERVEFILEQM(UniMod:35)R;ERVEFILEQMR;FFQEENTEK;GSLESPATDVFGSTEEGEKR;KGSLESPATDVFGSTEEGEKR;KLEEIPK;LAGIINFQRPK;LFTTM(UniMod:35)ELMR;LFTTMELM(UniMod:35)R;LFTTMELMR;LNSLMSLVNK;M(UniMod:35)EVDYSATVDQR;M(UniMod:35)VQQC(UniMod:4)C(UniMod:4)TYVEEITDLPIK;MEVDYSATVDQR;MVQQC(UniMod:4)C(UniMod:4)TYVEE…	26	AIYDTPC(UniMod:4)IQAESEK;AIYDTPC(UniMod:4)IQAESEKWQQALK;DPNNLLNDWSQK;EAASILQELQVETYGSMEK;EAASILQELQVETYGSMEKK;ERVEFILEQM(UniMod:35)R;ERVEFILEQMR;FFQEENTEK;GSLESPATDVFGSTEEGEKR;KGSLESPATDVFGSTEEGEKR;KLEEIPK;LAGIINFQRPK;LFTTM(UniMod:35)ELMR;LFTTMELM(UniMod:35)R;LFTTMELMR;LNSLMSLVNK;M(UniMod:35)EVDYSATVDQR;M(UniMod:35)VQQC(UniMod:4)C(UniMod:4)TYVEEITDLPIK;MEVDYSATVDQR;MVQQC(UniMod:4)C(UniMod:4)TYVEE…	26	1	1	25	13	2243.83	7.06212e+07	0.898656	46	52.904	TRUE	1	0	7.84929e-05	8.70739e-05	2	2	0.0938989	0.829818	-0.269138	-1.68722	2.6203e-14	5.32849e-14	1.24423e-13	1	TRUE	FALSE	0.151973	no_SEC_difference	0.61026	0.840566	-0.250579	-0.572718	0.947151	0.561612	1	FALSE	-0.0185589
O00232	O00232_29	PSD12_HUMAN	PSMD12	26S proteasome non-ATPase regulatory subunit 12 (26S proteasome regulatory subunit RPN5) (26S proteasome regulatory subunit p55)	AIYDTPC(UniMod:4)IQAESEK;AIYDTPC(UniMod:4)IQAESEKWQQALK;DPNNLLNDWSQK;EAASILQELQVETYGSMEK;EAASILQELQVETYGSMEKK;ERVEFILEQM(UniMod:35)R;ERVEFILEQMR;FFQEENTEK;GSLESPATDVFGSTEEGEKR;KGSLESPATDVFGSTEEGEKR;KLEEIPK;LAGIINFQRPK;LFTTM(UniMod:35)ELMR;LFTTMELM(UniMod:35)R;LFTTMELMR;LNSLMSLVNK;M(UniMod:35)EVDYSATVDQR;M(UniMod:35)VQQC(UniMod:4)C(UniMod:4)TYVEEITDLPIK;MEVDYSATVDQR;MVQQC(UniMod:4)C(UniMod:4)TYVEE…	26	AIYDTPC(UniMod:4)IQAESEK;AIYDTPC(UniMod:4)IQAESEKWQQALK;DPNNLLNDWSQK;EAASILQELQVETYGSMEK;ERVEFILEQM(UniMod:35)R;ERVEFILEQMR;FFQEENTEK;GSLESPATDVFGSTEEGEKR;KGSLESPATDVFGSTEEGEKR;KLEEIPK;LAGIINFQRPK;LFTTM(UniMod:35)ELMR;LFTTMELM(UniMod:35)R;LFTTMELMR;LNSLMSLVNK;M(UniMod:35)EVDYSATVDQR;M(UniMod:35)VQQC(UniMod:4)C(UniMod:4)TYVEEITDLPIK;MEVDYSATVDQR;MVQQC(UniMod:4)C(UniMod:4)TYVEEITDLPIK;TASDMVSTSR;TL…	25	0.961538	24	39	29	359.341	5.97128e+06	0.360263	46	52.904	TRUE	0.999787	0	7.84929e-05	8.70739e-05	2	2	0.943851	0.981791	-0.0265126	-0.0706209	1	0.428256	1	2	FALSE	FALSE	0.151973	no_SEC_difference	0.61026	0.840566	-0.250579	-0.572718	0.947151	0.561612	1	FALSE	0.224067
O00233	O00233_14	PSMD9_HUMAN	PSMD9	26S proteasome non-ATPase regulatory subunit 9 (26S proteasome regulatory subunit p27)	ANYDVLESQK;GIGM(UniMod:35)NEPLVDC(UniMod:4)EGYPR;GIGMNEPLVDC(UniMod:4)EGYPR;GLLGC(UniMod:4)NIIPLQR;HNIIC(UniMod:4)LQNDHK;KLGQSESQGPPR;LGQSESQGPPR;QVEEALHQLHAR;RKEEIEAQIK;SDVDLYQVR	10	ANYDVLESQK;GIGMNEPLVDC(UniMod:4)EGYPR;GLLGC(UniMod:4)NIIPLQR;HNIIC(UniMod:4)LQNDHK;LGQSESQGPPR;SDVDLYQVR	6	0.6	1	34	14	2001.12	2.45441e+07	0.960202	52	24.682	TRUE	0.999989	0	7.84929e-05	8.70739e-05	3	2	0.000364154	0.777485	-0.363535	-3.71077	3.94985e-20	1.0676e-19	2.4929e-19	1	TRUE	FALSE	0.621587	multipeak_diffFC_redist	0.539855	0.837458	-0.255952	-0.678714	0.641149	0.4712	0.839014	FALSE	-0.107583
O00233	O00233_39	PSMD9_HUMAN	PSMD9	26S proteasome non-ATPase regulatory subunit 9 (26S proteasome regulatory subunit p27)	ANYDVLESQK;GIGM(UniMod:35)NEPLVDC(UniMod:4)EGYPR;GIGMNEPLVDC(UniMod:4)EGYPR;GLLGC(UniMod:4)NIIPLQR;HNIIC(UniMod:4)LQNDHK;KLGQSESQGPPR;LGQSESQGPPR;QVEEALHQLHAR;RKEEIEAQIK;SDVDLYQVR	10	ANYDVLESQK;GIGMNEPLVDC(UniMod:4)EGYPR;GLLGC(UniMod:4)NIIPLQR;HNIIC(UniMod:4)LQNDHK;KLGQSESQGPPR;LGQSESQGPPR;SDVDLYQVR	7	0.7	34	44	39	114.374	6.8197e+06	0.960688	52	24.682	TRUE	1	0	7.84929e-05	8.70739e-05	3	2	0.336754	1.2027	0.266274	0.969392	0.100444	0.0662792	0.154765	3	FALSE	FALSE	0.621587	multipeak_diffFC_redist	0.539855	0.837458	-0.255952	-0.678714	0.641149	0.4712	0.839014	FALSE	0.522226
O00233	O00233_47	PSMD9_HUMAN	PSMD9	26S proteasome non-ATPase regulatory subunit 9 (26S proteasome regulatory subunit p27)	ANYDVLESQK;GIGM(UniMod:35)NEPLVDC(UniMod:4)EGYPR;GIGMNEPLVDC(UniMod:4)EGYPR;GLLGC(UniMod:4)NIIPLQR;HNIIC(UniMod:4)LQNDHK;KLGQSESQGPPR;LGQSESQGPPR;QVEEALHQLHAR;RKEEIEAQIK;SDVDLYQVR	10	ANYDVLESQK;GIGMNEPLVDC(UniMod:4)EGYPR;GLLGC(UniMod:4)NIIPLQR;SDVDLYQVR	4	0.4	44	55	47	45.771	3.03458e+06	0.924171	52	24.682	FALSE	0.974129	0	0.0021978	0.00216457	3	1	0.0525873	0.581111	-0.795838	-1.99309	9.96017e-05	9.93201e-05	0.000231918	2	FALSE	TRUE	0.621587	multipeak_diffFC_redist	0.539855	0.837458	-0.255952	-0.678714	0.641149	0.4712	0.839014	FALSE	-0.539885
O00244	O00244_57	ATOX1_HUMAN	ATOX1 HAH1	Copper transport protein ATOX1 (Metal transport protein ATX1)	KVC(UniMod:4)IESEHSMDTLLATLKK;LGGVKYDIDLPNKK;PKHEFSVDM(UniMod:35)TC(UniMod:4)GGC(UniMod:4)AEAVSR;PKHEFSVDMTC(UniMod:4)GGC(UniMod:4)AEAVSR;TVSYLGLE;VC(UniMod:4)IESEHSM(UniMod:35)DTLLATLKK;VC(UniMod:4)IESEHSMDTLLATLK;VC(UniMod:4)IESEHSMDTLLATLKK;YDIDLPNK;YDIDLPNKK	10	KVC(UniMod:4)IESEHSMDTLLATLKK;LGGVKYDIDLPNKK;PKHEFSVDM(UniMod:35)TC(UniMod:4)GGC(UniMod:4)AEAVSR;PKHEFSVDMTC(UniMod:4)GGC(UniMod:4)AEAVSR;TVSYLGLE;VC(UniMod:4)IESEHSM(UniMod:35)DTLLATLKK;VC(UniMod:4)IESEHSMDTLLATLK;VC(UniMod:4)IESEHSMDTLLATLKK;YDIDLPNK;YDIDLPNKK	10	1	52	61	57	14.568	6.76767e+06	0.96621	63	7.402	FALSE	1	0	7.84929e-05	8.70739e-05	1	1	0.173247	0.600568	-0.735801	-1.38621	0.000360455	0.000340145	0.000794256	1	TRUE	TRUE	0	single_monomer_diff	0.231337	0.621364	-0.686565	-1.56787	0.00409598	0.00898713	0.0160024	FALSE	-0.0492361
O00264	O00264_6	PGRC1_HUMAN	PGRMC1 HPR6.6 PGRMC	Membrane-associated progesterone receptor component 1 (mPR)	DFTPAELRR;EGEEPTVYSDEEEPKDESAR;FDGVQDPR;FYGPEGPYGVFAGR;GDQPAASGDSDDDEPPPLPR;ILM(UniMod:35)AINGK;KFYGPEGPYGVFAGR;LLKEGEEPTVYSDEEEPKDESAR;RDFTPAELR;RFDGVQDPR	10	DFTPAELRR;FDGVQDPR;FYGPEGPYGVFAGR;KFYGPEGPYGVFAGR;RDFTPAELR;RFDGVQDPR	6	0.6	1	46	6	5000.51	4.19297e+07	0.969804	54	21.671	TRUE	0.999997	0	7.84929e-05	8.70739e-05	1	1	0.444965	0.88933	-0.169666	-0.792525	0.348082	0.203566	0.475337	1	TRUE	FALSE	0	no_SEC_difference	0.978395	0.956262	-0.0647565	-0.0288134	1	0.561612	1	FALSE	-0.10491
O00267	O00267_30	SPT5H_HUMAN	SUPT5H SPT5 SPT5H	Transcription elongation factor SPT5 (hSPT5) (DRB sensitivity-inducing factor 160 kDa subunit) (DSIF p160) (DRB sensitivity-inducing factor large subunit) (DSIF large subunit) (Tat-cotransactivator 1 protein) (Tat-CT1 protein)	ATAISLMR;DMLEFPAQELR;DNELIGQTVR;DQREEELGEYYM(UniMod:35)K;DQREEELGEYYMK;DTYLDTQVVGQTGVIR;DVTNFTVGGFAPM(UniMod:35)SPR;DVTNFTVGGFAPMSPR;EATGVLLSIDGEDGIVR;EHNFQPGDNVEVC(UniMod:4)EGELINLQGK;ETFQVLNMYGK;FAVALDSEQNNIHVK;FEGDTGLIVR;FIAYQFTDTPLQIK;GIYKDDIAQVDYVEPSQNTISLK;HEDLKDMLEFPAQELR;HLVLAGGSKPR;ISSPMHPSAGGQR;KFIAYQFTDTPLQIK;LGYWNQQMVPIK;LVENGGMFVC(UniMod:4)K;MDLDEQLK;QAIEGVGNLR;RDNELIGQTVR;RGIYKDDIAQ…	39	ATAISLMR;DMLEFPAQELR;DNELIGQTVR;DQREEELGEYYM(UniMod:35)K;DQREEELGEYYMK;DTYLDTQVVGQTGVIR;DVTNFTVGGFAPM(UniMod:35)SPR;DVTNFTVGGFAPMSPR;EATGVLLSIDGEDGIVR;EHNFQPGDNVEVC(UniMod:4)EGELINLQGK;ETFQVLNMYGK;FAVALDSEQNNIHVK;FEGDTGLIVR;FIAYQFTDTPLQIK;GIYKDDIAQVDYVEPSQNTISLK;HEDLKDMLEFPAQELR;HLVLAGGSKPR;ISSPMHPSAGGQR;KFIAYQFTDTPLQIK;LGYWNQQMVPIK;LVENGGMFVC(UniMod:4)K;MDLDEQLK;QAIEGVGNLR;RDNELIGQTVR;RGIYKDDIAQ…	39	1	23	36	30	320.471	4.82791e+07	0.957542	39	121	TRUE	1	0	7.84929e-05	8.70739e-05	1	1	0.193353	0.708694	-0.496766	-1.3115	5.76485e-10	8.89191e-10	2.07631e-09	1	TRUE	FALSE	0	no_SEC_difference	0.341245	0.737129	-0.44001	-1.19642	0.00193658	0.00476714	0.00848831	FALSE	-0.0567561
O00268	O00268_4	TAF4_HUMAN	TAF4 TAF2C TAF2C1 TAF4A TAFII130 TAFII135	Transcription initiation factor TFIID subunit 4 (RNA polymerase II TBP-associated factor subunit C) (TBP-associated factor 4) (Transcription initiation factor TFIID 130 kDa subunit) (TAF(II)130) (TAFII-130) (TAFII130) (Transcription initiation factor TFIID 135 kDa subunit) (TAF(II)135) (TAFII-135) (TAFII135)	ALSAVSAQAAAAQK;GAAGAVTQSLSR;ILATNSELVGTLTR;SC(UniMod:4)KDETFLLQAPLQR	4	ALSAVSAQAAAAQK;GAAGAVTQSLSR;ILATNSELVGTLTR;SC(UniMod:4)KDETFLLQAPLQR	4	1	1	15	4	6287.1	2.3382e+06	0.96707	39	110.114	TRUE	0.999964	0	7.84929e-05	8.70739e-05	1	1	0.00128442	0.388651	-1.37405	-3.49671	6.43577e-12	1.13246e-11	2.64436e-11	1	TRUE	TRUE	0	single_complex_diff	0.290206	0.485128	-1.04374	-1.41984	0.0994521	0.117409	0.209057	FALSE	-0.330307
O00273	O00273_42	DFFA_HUMAN	DFFA DFF1 DFF45 H13	DNA fragmentation factor subunit alpha (DNA fragmentation factor 45 kDa subunit) (DFF-45) (Inhibitor of CAD) (ICAD)	AAFGEEVDAVDTGISR;AC(UniMod:4)DILAIDK;ALAVALNWDIK;ASPPGDLQNPK;EKQAPELSLSSQDLELVTK;EQHGVAASC(UniMod:4)LEDLR;ETSSDVALASHILTALR;FVALASNEK;KTETVQEAC(UniMod:4)ER;LQHTLQQVLDQR;LQHTLQQVLDQREEVR;LQQTQSLHSLR;QAPELSLSSQDLELVTK;QAPELSLSSQDLELVTKEDPK;QLLQLYLQALEK;QSC(UniMod:4)ATVQR;SKAC(UniMod:4)DILAIDK;TETVQEAC(UniMod:4)ER;TLKPC(UniMod:4)LLR	19	AAFGEEVDAVDTGISR;AC(UniMod:4)DILAIDK;ALAVALNWDIK;ASPPGDLQNPK;EKQAPELSLSSQDLELVTK;EQHGVAASC(UniMod:4)LEDLR;ETSSDVALASHILTALR;FVALASNEK;KTETVQEAC(UniMod:4)ER;LQHTLQQVLDQR;LQHTLQQVLDQREEVR;LQQTQSLHSLR;QAPELSLSSQDLELVTK;QAPELSLSSQDLELVTKEDPK;QLLQLYLQALEK;QSC(UniMod:4)ATVQR;SKAC(UniMod:4)DILAIDK;TETVQEAC(UniMod:4)ER;TLKPC(UniMod:4)LLR	19	1	30	47	42	81.129	5.60937e+07	0.917598	49	36.522	TRUE	1	0	7.84929e-05	8.70739e-05	2	1	0.551577	0.824894	-0.277719	-0.59753	0.739497	0.387684	0.905262	2	FALSE	FALSE	0.382946	multipeak_diffFC_redist	0.426048	0.807953	-0.307657	-0.980555	0.178043	0.186077	0.331327	FALSE	0.0299389
O00273	O00273_51	DFFA_HUMAN	DFFA DFF1 DFF45 H13	DNA fragmentation factor subunit alpha (DNA fragmentation factor 45 kDa subunit) (DFF-45) (Inhibitor of CAD) (ICAD)	AAFGEEVDAVDTGISR;AC(UniMod:4)DILAIDK;ALAVALNWDIK;ASPPGDLQNPK;EKQAPELSLSSQDLELVTK;EQHGVAASC(UniMod:4)LEDLR;ETSSDVALASHILTALR;FVALASNEK;KTETVQEAC(UniMod:4)ER;LQHTLQQVLDQR;LQHTLQQVLDQREEVR;LQQTQSLHSLR;QAPELSLSSQDLELVTK;QAPELSLSSQDLELVTKEDPK;QLLQLYLQALEK;QSC(UniMod:4)ATVQR;SKAC(UniMod:4)DILAIDK;TETVQEAC(UniMod:4)ER;TLKPC(UniMod:4)LLR	19	AAFGEEVDAVDTGISR;AC(UniMod:4)DILAIDK;ALAVALNWDIK;ASPPGDLQNPK;EQHGVAASC(UniMod:4)LEDLR;ETSSDVALASHILTALR;KTETVQEAC(UniMod:4)ER;LQHTLQQVLDQR;LQHTLQQVLDQREEVR;LQQTQSLHSLR;QAPELSLSSQDLELVTK;QAPELSLSSQDLELVTKEDPK;QLLQLYLQALEK;QSC(UniMod:4)ATVQR;SKAC(UniMod:4)DILAIDK;TETVQEAC(UniMod:4)ER;TLKPC(UniMod:4)LLR	17	0.894737	48	57	51	28.955	2.39205e+06	0.266864	49	36.522	FALSE	0.89583	0	0.0142072	0.0125488	2	1	0.014976	0.441948	-1.17805	-2.58117	2.13326e-23	6.56127e-23	1.53209e-22	1	TRUE	TRUE	0.382946	multipeak_diffFC_redist	0.426048	0.807953	-0.307657	-0.980555	0.178043	0.186077	0.331327	FALSE	-0.870393
O00291	O00291_20	HIP1_HUMAN	HIP1	Huntingtin-interacting protein 1 (HIP-1) (Huntingtin-interacting protein I) (HIP-I)	APPEPADSLTEAC(UniMod:4)K;SVSVTAAGQC(UniMod:4)R;VLELENELQK	3	APPEPADSLTEAC(UniMod:4)K;SVSVTAAGQC(UniMod:4)R;VLELENELQK	3	1	15	25	20	1006.85	435004	0.992619	39	116.221	TRUE	0.999946	0	7.84929e-05	8.70739e-05	1	1	1.53446e-05	0.0301605	-5.0512	-5.0885	2.63599e-16	5.91365e-16	1.38087e-15	1	TRUE	TRUE	0	single_complex_diff	4.12184e-06	0.0423513	-4.56145	-48.6168	2.64806e-18	8.33648e-17	1.48438e-16	TRUE	-0.489749
O00299	O00299_50	CLIC1_HUMAN	CLIC1 G6 NCC27	Chloride intracellular channel protein 1 (Chloride channel ABP) (Nuclear chloride ion channel 27) (NCC27) (Regulatory nuclear chloride ion channel protein) (hRNCC)	EEFASTC(UniMod:4)PDDEEIELAYEQVAK;FLDGNELTLADC(UniMod:4)NLLPK;GFTIPEAFR;GVTFNVTTVDTK;GVTFNVTTVDTKR;KFLDGNELTLADC(UniMod:4)NLLPK;LAALNPESNTAGLDIFAK;LFM(UniMod:35)VLWLK;LHIVQVVC(UniMod:4)K;LHIVQVVC(UniMod:4)KK;NSNPALNDNLEK;VLDNYLTSPLPEEVDETSAEDEGVSQR;VLDNYLTSPLPEEVDETSAEDEGVSQRK;YRGFTIPEAFR	14	EEFASTC(UniMod:4)PDDEEIELAYEQVAK;FLDGNELTLADC(UniMod:4)NLLPK;GFTIPEAFR;GVTFNVTTVDTK;GVTFNVTTVDTKR;KFLDGNELTLADC(UniMod:4)NLLPK;LAALNPESNTAGLDIFAK;LFM(UniMod:35)VLWLK;LHIVQVVC(UniMod:4)K;LHIVQVVC(UniMod:4)KK;NSNPALNDNLEK;VLDNYLTSPLPEEVDETSAEDEGVSQR;VLDNYLTSPLPEEVDETSAEDEGVSQRK;YRGFTIPEAFR	14	1	45	55	50	32.466	3.15655e+08	0.994162	52	26.923	FALSE	1	0	7.84929e-05	8.70739e-05	1	1	0.669581	0.852872	-0.229679	-0.428793	0.969016	0.428256	1	1	TRUE	FALSE	0	no_SEC_difference	0.725971	0.851142	-0.232559	-0.377348	0.99465	0.561612	1	FALSE	0.00287967
O00303	O00303_15	EIF3F_HUMAN	EIF3F EIF3S5	Eukaryotic translation initiation factor 3 subunit F (eIF3f) (Deubiquitinating enzyme eIF3f) (EC 3.4.19.12) (Eukaryotic translation initiation factor 3 subunit 5) (eIF-3-epsilon) (eIF3 p47)	AYVSTLM(UniMod:35)GVPGR;AYVSTLMGVPGR;EAPNPIHLTVDTSLQNGR;FLM(UniMod:35)SLVNQVPK;HSVEVTNC(UniMod:4)FSVPHNESEDEVAVDMEFAK;IGVDLIM(UniMod:35)K;IGVDLIMK;LHPVILASIVDSYER;LHPVILASIVDSYERR;NMYELHKK;TC(UniMod:4)FSPNR;TM(UniMod:35)GVM(UniMod:35)FTPLTVK;TM(UniMod:35)GVMFTPLTVK;TMGVM(UniMod:35)FTPLTVK;TMGVMFTPLTVK;VIGLSSDLQQVGGASAR;VIGTLLGTVDK;VSADNTVGR;YAYYDTER	19	AYVSTLM(UniMod:35)GVPGR;AYVSTLMGVPGR;EAPNPIHLTVDTSLQNGR;FLM(UniMod:35)SLVNQVPK;HSVEVTNC(UniMod:4)FSVPHNESEDEVAVDMEFAK;IGVDLIM(UniMod:35)K;IGVDLIMK;LHPVILASIVDSYER;LHPVILASIVDSYERR;NMYELHKK;TC(UniMod:4)FSPNR;TM(UniMod:35)GVM(UniMod:35)FTPLTVK;TM(UniMod:35)GVMFTPLTVK;TMGVM(UniMod:35)FTPLTVK;TMGVMFTPLTVK;VIGLSSDLQQVGGASAR;VIGTLLGTVDK;VSADNTVGR;YAYYDTER	19	1	10	21	15	1784.66	6.74948e+07	0.954352	49	37.564	TRUE	1	0	7.84929e-05	8.70739e-05	2	2	0.0579312	0.605301	-0.724276	-1.93233	9.22025e-15	1.90798e-14	4.45522e-14	1	TRUE	TRUE	0.0615662	multipeak_similarFC	0.24399	0.60329	-0.729076	-1.46126	0.000310794	0.000974096	0.00173446	TRUE	0.00479986
O00303	O00303_39	EIF3F_HUMAN	EIF3F EIF3S5	Eukaryotic translation initiation factor 3 subunit F (eIF3f) (Deubiquitinating enzyme eIF3f) (EC 3.4.19.12) (Eukaryotic translation initiation factor 3 subunit 5) (eIF-3-epsilon) (eIF3 p47)	AYVSTLM(UniMod:35)GVPGR;AYVSTLMGVPGR;EAPNPIHLTVDTSLQNGR;FLM(UniMod:35)SLVNQVPK;HSVEVTNC(UniMod:4)FSVPHNESEDEVAVDMEFAK;IGVDLIM(UniMod:35)K;IGVDLIMK;LHPVILASIVDSYER;LHPVILASIVDSYERR;NMYELHKK;TC(UniMod:4)FSPNR;TM(UniMod:35)GVM(UniMod:35)FTPLTVK;TM(UniMod:35)GVMFTPLTVK;TMGVM(UniMod:35)FTPLTVK;TMGVMFTPLTVK;VIGLSSDLQQVGGASAR;VIGTLLGTVDK;VSADNTVGR;YAYYDTER	19	AYVSTLM(UniMod:35)GVPGR;AYVSTLMGVPGR;EAPNPIHLTVDTSLQNGR;FLM(UniMod:35)SLVNQVPK;HSVEVTNC(UniMod:4)FSVPHNESEDEVAVDMEFAK;IGVDLIM(UniMod:35)K;IGVDLIMK;LHPVILASIVDSYER;LHPVILASIVDSYERR;NMYELHKK;TC(UniMod:4)FSPNR;TM(UniMod:35)GVM(UniMod:35)FTPLTVK;TM(UniMod:35)GVMFTPLTVK;TMGVM(UniMod:35)FTPLTVK;TMGVMFTPLTVK;VIGLSSDLQQVGGASAR;VIGTLLGTVDK;VSADNTVGR;YAYYDTER	19	1	34	44	39	114.374	4.26356e+07	0.937573	49	37.564	TRUE	1	0	7.84929e-05	8.70739e-05	2	2	0.106158	0.543734	-0.879026	-1.64647	4.96393e-10	7.69787e-10	1.79749e-09	2	FALSE	TRUE	0.0615662	multipeak_similarFC	0.24399	0.60329	-0.729076	-1.46126	0.000310794	0.000974096	0.00173446	TRUE	-0.14995
O00330	O00330_37	ODPX_HUMAN	PDHX PDX1	Pyruvate dehydrogenase protein X component, mitochondrial (Dihydrolipoamide dehydrogenase-binding protein of pyruvate dehydrogenase complex) (E3-binding protein) (E3BP) (Lipoyl-containing pyruvate dehydrogenase complex component X) (proX)	ANLENPIR;AVVTLDASDDGILAK;EHIPGTLR;GIQEIADSVK;HSLDASQGTATGPR;ILMPSLSPTMEEGNIVK;LTEDEEGNAK;QLITVTMSSDSR;QMPDVNVSWDGEGPK;STVPHAYATADC(UniMod:4)DLGAVLK;VVDDELATR	11	ANLENPIR;AVVTLDASDDGILAK;EHIPGTLR;GIQEIADSVK;HSLDASQGTATGPR;ILMPSLSPTMEEGNIVK;LTEDEEGNAK;QLITVTMSSDSR;QMPDVNVSWDGEGPK;STVPHAYATADC(UniMod:4)DLGAVLK;VVDDELATR	11	1	32	42	37	143.802	9.53817e+06	0.944759	46	54.122	TRUE	1	0	7.84929e-05	8.70739e-05	2	2	0.436535	0.7964	-0.328434	-0.783365	0.272719	0.164245	0.383521	2	FALSE	FALSE	0.0167239	no_SEC_difference	0.491092	0.848126	-0.237649	-0.757656	0.466317	0.376527	0.670439	FALSE	-0.0907857
O00330	O00330_4	ODPX_HUMAN	PDHX PDX1	Pyruvate dehydrogenase protein X component, mitochondrial (Dihydrolipoamide dehydrogenase-binding protein of pyruvate dehydrogenase complex) (E3-binding protein) (E3BP) (Lipoyl-containing pyruvate dehydrogenase complex component X) (proX)	ANLENPIR;AVVTLDASDDGILAK;EHIPGTLR;GIQEIADSVK;HSLDASQGTATGPR;ILMPSLSPTMEEGNIVK;LTEDEEGNAK;QLITVTMSSDSR;QMPDVNVSWDGEGPK;STVPHAYATADC(UniMod:4)DLGAVLK;VVDDELATR	11	EHIPGTLR;GIQEIADSVK;HSLDASQGTATGPR;ILMPSLSPTMEEGNIVK;LTEDEEGNAK;QLITVTMSSDSR;STVPHAYATADC(UniMod:4)DLGAVLK;VVDDELATR	8	0.727273	1	10	4	6287.1	4.58416e+06	0.934987	46	54.122	TRUE	1	0	7.84929e-05	8.70739e-05	2	2	0.370421	0.813124	-0.298608	-0.914287	0.141997	0.091174	0.212896	1	TRUE	FALSE	0.0167239	no_SEC_difference	0.491092	0.848126	-0.237649	-0.757656	0.466317	0.376527	0.670439	FALSE	-0.0609597
O00399	O00399_13	DCTN6_HUMAN	DCTN6 WS3	Dynactin subunit 6 (Dynactin subunit p27) (Protein WS-3)	IAPGAVVC(UniMod:4)VESEIR;ILPNYHHLKK;MGDNNVIESK;VQTERPQPQTLQLDFLM(UniMod:35)K;VQTERPQPQTLQLDFLMK	5	IAPGAVVC(UniMod:4)VESEIR;ILPNYHHLKK;MGDNNVIESK;VQTERPQPQTLQLDFLM(UniMod:35)K;VQTERPQPQTLQLDFLMK	5	1	1	24	13	2243.83	5.1572e+06	0.90259	54	20.747	TRUE	0.99991	0	7.84929e-05	8.70739e-05	1	1	0.0615233	0.737239	-0.439795	-1.88568	4.14166e-05	4.28182e-05	9.99826e-05	1	TRUE	FALSE	0	no_SEC_difference	0.319397	0.699906	-0.514766	-1.30351	0.112641	0.129842	0.231195	FALSE	0.0749707
O00400	O00400_6	ACATN_HUMAN	SLC33A1 ACATN AT1	Acetyl-coenzyme A transporter 1 (AT-1) (Acetyl-CoA transporter 1) (Solute carrier family 33 member 1)	EALLGDTGTGDFLK;EC(UniMod:4)VGASNQNC(UniMod:4)R;IGFSAADAVTGLK;LQDEGSSSWK;TPDAVELC(UniMod:4)K	5	EALLGDTGTGDFLK;EC(UniMod:4)VGASNQNC(UniMod:4)R;IGFSAADAVTGLK;LQDEGSSSWK	4	0.8	1	21	6	5000.51	3.97088e+06	0.939169	45	60.909	TRUE	0.999141	0	7.84929e-05	8.70739e-05	1	1	0.383418	0.874404	-0.19487	-0.960891	0.245101	0.14907	0.348085	1	TRUE	FALSE	0	no_SEC_difference	0.964911	0.913267	-0.130892	-0.0468066	0.999998	0.561612	1	FALSE	-0.0639783
O00401	O00401_25	WASL_HUMAN	WASL	Neural Wiskott-Aldrich syndrome protein (N-WASP)	APTAAPPPPPPSRPSVAVPPPPPNR;AVTDLLGR;C(UniMod:4)SGVAC(UniMod:4)LVK;DALLDQIR;FYGPQVNNISHTK;GGPPPPPPPPHNSGPPPPPAR;GYFHTFAGDTC(UniMod:4)QVALNFANEEEAKK;IFDIKDGK;KAVTDLLGR;KC(UniMod:4)SGVAC(UniMod:4)LVK;NLFDMC(UniMod:4)GISEAQLK;QAPPPPPPSR;TGGVEAVKNELR;TGGVEAVKNELRR;VEQNSRPVSC(UniMod:4)SGR;VIYDFIEK	16	APTAAPPPPPPSRPSVAVPPPPPNR;AVTDLLGR;C(UniMod:4)SGVAC(UniMod:4)LVK;DALLDQIR;FYGPQVNNISHTK;GGPPPPPPPPHNSGPPPPPAR;GYFHTFAGDTC(UniMod:4)QVALNFANEEEAKK;IFDIKDGK;KC(UniMod:4)SGVAC(UniMod:4)LVK;NLFDMC(UniMod:4)GISEAQLK;QAPPPPPPSR;TGGVEAVKNELR;TGGVEAVKNELRR;VEQNSRPVSC(UniMod:4)SGR;VIYDFIEK	15	0.9375	19	30	25	568.038	1.02897e+07	0.952184	45	54.827	TRUE	1	0	7.84929e-05	8.70739e-05	1	1	0.0142518	0.489801	-1.02973	-2.53483	3.04637e-21	8.71676e-21	2.03541e-20	1	TRUE	TRUE	0	single_complex_diff	0.20548	0.442585	-1.17676	-1.79998	9.85557e-05	0.000351689	0.000626214	TRUE	0.147025
O00410	O00410_34	IPO5_HUMAN	IPO5 KPNB3 RANBP5	Importin-5 (Imp5) (Importin subunit beta-3) (Karyopherin beta-3) (Ran-binding protein 5) (RanBP5)	AKLEEHFK;ATAAFILANEHNVALFK;C(UniMod:4)IEVMGDGC(UniMod:4)LNNEHFEELGGILK;EFQQYLPVVMGPLM(UniMod:35)K;EFQQYLPVVMGPLMK;EHIMQMLQNPDWK;ELKEGFVEYTEQVVK;ENVNATENC(UniMod:4)ISAVGK;FLFDSVSSQNVGLR;FM(UniMod:35)QDASDVMQLLLK;GKTIEC(UniMod:4)ISLIGLAVGK;HFADLLPGFLQAVNDSC(UniMod:4)YQNDDSVLK;HIVENAVQK;IFSIIAEGEMHEAIK;IFSIIAEGEMHEAIKHEDPC(UniMod:4)AK;ITFLLQAIR;KKVC(UniMod:4)DIAAELAR;KQAEETYENIPGQSK;KVC(UniMod:4)DIA…	43	AKLEEHFK;ATAAFILANEHNVALFK;C(UniMod:4)IEVMGDGC(UniMod:4)LNNEHFEELGGILK;EFQQYLPVVMGPLM(UniMod:35)K;EFQQYLPVVMGPLMK;EHIMQMLQNPDWK;ELKEGFVEYTEQVVK;ENVNATENC(UniMod:4)ISAVGK;FLFDSVSSQNVGLR;FM(UniMod:35)QDASDVMQLLLK;GKTIEC(UniMod:4)ISLIGLAVGK;HFADLLPGFLQAVNDSC(UniMod:4)YQNDDSVLK;HIVENAVQK;IFSIIAEGEMHEAIK;IFSIIAEGEMHEAIKHEDPC(UniMod:4)AK;ITFLLQAIR;KKVC(UniMod:4)DIAAELAR;KQAEETYENIPGQSK;KVC(UniMod:4)DIA…	42	0.976744	29	37	34	202.73	2.4439e+07	0.529482	38	123.63	FALSE	1	0	7.84929e-05	8.70739e-05	3	2	0.144863	0.740641	-0.433153	-1.48349	6.58344e-15	1.37332e-14	3.20677e-14	1	TRUE	FALSE	0.127238	no_SEC_difference	0.577485	0.807993	-0.307585	-0.60714	0.926483	0.561612	1	FALSE	-0.125569
O00410	O00410_41	IPO5_HUMAN	IPO5 KPNB3 RANBP5	Importin-5 (Imp5) (Importin subunit beta-3) (Karyopherin beta-3) (Ran-binding protein 5) (RanBP5)	AKLEEHFK;ATAAFILANEHNVALFK;C(UniMod:4)IEVMGDGC(UniMod:4)LNNEHFEELGGILK;EFQQYLPVVMGPLM(UniMod:35)K;EFQQYLPVVMGPLMK;EHIMQMLQNPDWK;ELKEGFVEYTEQVVK;ENVNATENC(UniMod:4)ISAVGK;FLFDSVSSQNVGLR;FM(UniMod:35)QDASDVMQLLLK;GKTIEC(UniMod:4)ISLIGLAVGK;HFADLLPGFLQAVNDSC(UniMod:4)YQNDDSVLK;HIVENAVQK;IFSIIAEGEMHEAIK;IFSIIAEGEMHEAIKHEDPC(UniMod:4)AK;ITFLLQAIR;KKVC(UniMod:4)DIAAELAR;KQAEETYENIPGQSK;KVC(UniMod:4)DIA…	43	AKLEEHFK;ATAAFILANEHNVALFK;C(UniMod:4)IEVMGDGC(UniMod:4)LNNEHFEELGGILK;EFQQYLPVVMGPLM(UniMod:35)K;EFQQYLPVVMGPLMK;EHIMQMLQNPDWK;ELKEGFVEYTEQVVK;ENVNATENC(UniMod:4)ISAVGK;FLFDSVSSQNVGLR;FM(UniMod:35)QDASDVMQLLLK;GKTIEC(UniMod:4)ISLIGLAVGK;HFADLLPGFLQAVNDSC(UniMod:4)YQNDDSVLK;HIVENAVQK;IFSIIAEGEMHEAIK;IFSIIAEGEMHEAIKHEDPC(UniMod:4)AK;ITFLLQAIR;KKVC(UniMod:4)DIAAELAR;KQAEETYENIPGQSK;KVC(UniMod:4)DIA…	43	1	37	47	41	90.969	1.86593e+08	0.950474	38	123.63	FALSE	1	0	7.84929e-05	8.70739e-05	3	2	0.510325	0.81172	-0.300947	-0.662063	0.576158	0.315815	0.737444	3	FALSE	FALSE	0.127238	no_SEC_difference	0.577485	0.807993	-0.307585	-0.60714	0.926483	0.561612	1	FALSE	0.0066379
O00410	O00410_5	IPO5_HUMAN	IPO5 KPNB3 RANBP5	Importin-5 (Imp5) (Importin subunit beta-3) (Karyopherin beta-3) (Ran-binding protein 5) (RanBP5)	AKLEEHFK;ATAAFILANEHNVALFK;C(UniMod:4)IEVMGDGC(UniMod:4)LNNEHFEELGGILK;EFQQYLPVVMGPLM(UniMod:35)K;EFQQYLPVVMGPLMK;EHIMQMLQNPDWK;ELKEGFVEYTEQVVK;ENVNATENC(UniMod:4)ISAVGK;FLFDSVSSQNVGLR;FM(UniMod:35)QDASDVMQLLLK;GKTIEC(UniMod:4)ISLIGLAVGK;HFADLLPGFLQAVNDSC(UniMod:4)YQNDDSVLK;HIVENAVQK;IFSIIAEGEMHEAIK;IFSIIAEGEMHEAIKHEDPC(UniMod:4)AK;ITFLLQAIR;KKVC(UniMod:4)DIAAELAR;KQAEETYENIPGQSK;KVC(UniMod:4)DIA…	43	ATAAFILANEHNVALFK;FLFDSVSSQNVGLR;GKTIEC(UniMod:4)ISLIGLAVGK;IFSIIAEGEMHEAIKHEDPC(UniMod:4)AK;ITFLLQAIR;KQAEETYENIPGQSK;KVC(UniMod:4)DIAAELAR;LLSSAFDEVYPALPSDVQTAIK;MLVQC(UniMod:4)MQDQEHPSIR;QAEETYENIPGQSK;RLLSSAFDEVYPALPSDVQTAIK;STAC(UniMod:4)QMLVC(UniMod:4)YAK;TIEC(UniMod:4)ISLIGLAVGK;TKENVNATENC(UniMod:4)ISAVGK;VAAAESM(UniMod:35)PLLLEC(UniMod:4)AR;VAAAESMPLLLEC(UniMod:4)AR;VC(UniMod:4)DIAAELAR;…	20	0.465116	1	27	5	5607.02	8.451e+07	0.928746	38	123.63	TRUE	1	0	7.84929e-05	8.70739e-05	3	1	0.142206	0.867879	-0.204435	-1.47632	3.46303e-08	4.68499e-08	1.09397e-07	2	FALSE	FALSE	0.127238	no_SEC_difference	0.577485	0.807993	-0.307585	-0.60714	0.926483	0.561612	1	FALSE	0.103149
O00411	O00411_4	RPOM_HUMAN	POLRMT	DNA-directed RNA polymerase, mitochondrial (MtRPOL) (EC 2.7.7.6)	LHSEPILQDLSR;LQMPFQSGEFK;LSLDVEQAPSGQHSQAQLSGQQQR;QAPESPWEEQLAR;QDQDAGTIER;QLQAESVSEVVVNR;VAQVLEGFITR;VC(UniMod:4)VVSVEKPTLPSK	8	LHSEPILQDLSR;LQMPFQSGEFK;QAPESPWEEQLAR;QDQDAGTIER;QLQAESVSEVVVNR;VAQVLEGFITR;VC(UniMod:4)VVSVEKPTLPSK	7	0.875	1	14	4	6287.1	4.40567e+06	0.957333	37	138.62	TRUE	1	0	7.84929e-05	8.70739e-05	1	1	0.0853134	0.679123	-0.558255	-1.74398	1.92099e-05	2.05839e-05	4.80646e-05	1	TRUE	FALSE	0	no_SEC_difference	0.33571	0.727795	-0.458654	-1.25755	0.0847964	0.103381	0.184078	FALSE	-0.0996012
O00418	O00418_38	EF2K_HUMAN	EEF2K	Eukaryotic elongation factor 2 kinase (eEF-2 kinase) (eEF-2K) (EC 2.7.11.20) (Calcium/calmodulin-dependent eukaryotic elongation factor 2 kinase)	AFDSGQNLSPDR;ASAVALEVQR;DHDHLDNHRESENSGDSGYPSEK;EAEMLFTGGYGLEKDPQR;ESENSGDSGYPSEK;GASNYVAK;GMALFFYSHAC(UniMod:4)NR;KYESDEDSLGSSGR;LANQYYQK;LEGVDGGQSPR;LNALDLEK;LSNFLHAQQWK;LTPQAFSHFTFER;LWGEEYNR;MASQPFGR;RGELDDPEPR;YNSNSGFVR;YSSSGSPANSFHFK	18	AFDSGQNLSPDR;ASAVALEVQR;EAEMLFTGGYGLEKDPQR;ESENSGDSGYPSEK;GASNYVAK;GMALFFYSHAC(UniMod:4)NR;KYESDEDSLGSSGR;LANQYYQK;LEGVDGGQSPR;LNALDLEK;LSNFLHAQQWK;LTPQAFSHFTFER;LWGEEYNR;MASQPFGR;RGELDDPEPR;YNSNSGFVR;YSSSGSPANSFHFK	17	0.944444	32	43	38	128.247	8.34322e+06	0.927215	42	82.144	FALSE	1	0	7.84929e-05	8.70739e-05	1	1	0.770759	1.11533	0.157475	0.292514	0.999731	0.428256	1	1	TRUE	FALSE	0	no_SEC_difference	0.826785	1.00462	0.00562281	0.265861	0.999997	0.561612	1	FALSE	0.151853
O00425	O00425_4	IF2B3_HUMAN	IGF2BP3 IMP3 KOC1 VICKZ3	Insulin-like growth factor 2 mRNA-binding protein 3 (IGF2 mRNA-binding protein 3) (IMP-3) (IGF-II mRNA-binding protein 3) (KH domain-containing protein overexpressed in cancer) (hKOC) (VICKZ family member 3)	ALQSGPPQSR;DQTPDENDQVVVK;FTEEIPLK;IAPAEAPDAK;IKEENFVSPK;IPVSGPFLVK;IQEILTQVK;ITGHFYAC(UniMod:4)QVAQR;ITISPLQELTLYNPER;KIQEILTQVK;LNGFQLENFTLK;LYIGNLSENAAPSDLESIFK;SILEIMHK;SITILSTPEGTSAAC(UniMod:4)K;TGYAFVDC(UniMod:4)PDESWALK;TVNELQNLSSAEVVVPR;VAYIPDEMAAQQNPLQQPR;VPSFAAGR	18	ALQSGPPQSR;DQTPDENDQVVVK;FTEEIPLK;IAPAEAPDAK;IPVSGPFLVK;IQEILTQVK;ITISPLQELTLYNPER;KIQEILTQVK;LYIGNLSENAAPSDLESIFK;SITILSTPEGTSAAC(UniMod:4)K;TGYAFVDC(UniMod:4)PDESWALK;TVNELQNLSSAEVVVPR;VPSFAAGR	13	0.722222	1	25	4	6287.1	2.35882e+07	0.965901	44	63.705	TRUE	1	0	7.84929e-05	8.70739e-05	1	1	0.00124168	0.480301	-1.05799	-3.32396	5.91374e-33	2.54948e-32	5.95316e-32	1	TRUE	TRUE	0	single_complex_diff	0.214881	0.512669	-0.964195	-1.66882	7.53661e-05	0.000280601	0.000499635	TRUE	-0.0937938
O00429	O00429_33	DNM1L_HUMAN	DNM1L DLP1 DRP1	Dynamin-1-like protein (EC 3.6.5.5) (Dnm1p/Vps1p-like protein) (DVLP) (Dynamin family member proline-rich carboxyl-terminal domain less) (Dymple) (Dynamin-like protein) (Dynamin-like protein 4) (Dynamin-like protein IV) (HdynIV) (Dynamin-related protein 1)	AEELLAEEK;ALQGASQIIAEIR;AVMHFLVNHVK;C(UniMod:4)VELVHEEM(UniMod:35)QR;C(UniMod:4)VELVHEEMQR;DC(UniMod:4)EVIER;DC(UniMod:4)LPELK;DIELQIR;DTLQSELVGQLYK;FATEYC(UniMod:4)NTIEGTAK;FISNPNSIILAVTAANTDM(UniMod:35)ATSEALK;GHAVNLLDVPVPVAR;GVSPEPIHLK;HPDFADAC(UniMod:4)GLMNNNIEEQR;IC(UniMod:4)YIFHETFGR;IFSPNVVNLTLVDLPGM(UniMod:35)TK;IIQHC(UniMod:4)SNYSTQELLR;INVLAAQYQSLLNSYGEPVDDK;KNIQDSVPK;KTTGEENGVEAEEWGK;L…	45	AEELLAEEK;ALQGASQIIAEIR;AVMHFLVNHVK;C(UniMod:4)VELVHEEM(UniMod:35)QR;C(UniMod:4)VELVHEEMQR;DC(UniMod:4)EVIER;DC(UniMod:4)LPELK;DIELQIR;DTLQSELVGQLYK;FATEYC(UniMod:4)NTIEGTAK;FISNPNSIILAVTAANTDM(UniMod:35)ATSEALK;GHAVNLLDVPVPVAR;GVSPEPIHLK;HPDFADAC(UniMod:4)GLMNNNIEEQR;IC(UniMod:4)YIFHETFGR;IFSPNVVNLTLVDLPGM(UniMod:35)TK;IIQHC(UniMod:4)SNYSTQELLR;INVLAAQYQSLLNSYGEPVDDK;KNIQDSVPK;KTTGEENGVEAEEWGK;L…	45	1	28	38	33	227.319	1.29331e+08	0.982141	42	81.877	TRUE	1	0	7.84929e-05	8.70739e-05	1	1	0.533952	0.824657	-0.278134	-0.62565	0.741098	0.388366	0.906855	1	TRUE	FALSE	0	no_SEC_difference	0.426384	0.815294	-0.294608	-0.90393	0.0795163	0.0985116	0.175409	FALSE	0.0164738
O00442	O00442_51	RTCA_HUMAN	RTCA RPC RPC1 RTC1 RTCD1	RNA 3'-terminal phosphate cyclase (RNA cyclase) (RNA-3'-phosphate cyclase) (EC 6.5.1.4) (RNA terminal phosphate cyclase domain-containing protein 1) (RTC domain-containing protein 1)	AFVAGVLPFK;DLYVNIQPVQEPK;FGFIFNC(UniMod:4)DIK;QLNPINLTER;VEVDGSIM(UniMod:35)EGGGQILR;VEVDGSIMEGGGQILR;VSTALSC(UniMod:4)LLGLPLR	7	AFVAGVLPFK;DLYVNIQPVQEPK;FGFIFNC(UniMod:4)DIK;QLNPINLTER;VEVDGSIM(UniMod:35)EGGGQILR;VEVDGSIMEGGGQILR;VSTALSC(UniMod:4)LLGLPLR	7	1	46	56	51	28.955	8.8435e+06	0.951882	48	39.337	FALSE	1	0	7.84929e-05	8.70739e-05	2	1	0.502891	0.789357	-0.34125	-0.673899	0.508785	0.284492	0.664303	1	TRUE	FALSE	0.341865	no_SEC_difference	0.632172	0.848324	-0.237314	-0.519402	0.847387	0.561612	1	FALSE	-0.103936
O00442	O00442_8	RTCA_HUMAN	RTCA RPC RPC1 RTC1 RTCD1	RNA 3'-terminal phosphate cyclase (RNA cyclase) (RNA-3'-phosphate cyclase) (EC 6.5.1.4) (RNA terminal phosphate cyclase domain-containing protein 1) (RTC domain-containing protein 1)	AFVAGVLPFK;DLYVNIQPVQEPK;FGFIFNC(UniMod:4)DIK;QLNPINLTER;VEVDGSIM(UniMod:35)EGGGQILR;VEVDGSIMEGGGQILR;VSTALSC(UniMod:4)LLGLPLR	7	AFVAGVLPFK;DLYVNIQPVQEPK;FGFIFNC(UniMod:4)DIK;VEVDGSIMEGGGQILR	4	0.571429	1	15	8	3977.22	1.09515e+06	0.793613	48	39.337	TRUE	0.893116	0	0.0147567	0.013015	2	1	0.676409	1.13122	0.162264	0.515929	0.856393	0.428256	1	2	FALSE	FALSE	0.341865	no_SEC_difference	0.632172	0.848324	-0.237314	-0.519402	0.847387	0.561612	1	FALSE	0.399577
O00459	O00459_36	P85B_HUMAN	PIK3R2	Phosphatidylinositol 3-kinase regulatory subunit beta (PI3-kinase regulatory subunit beta) (PI3K regulatory subunit beta) (PtdIns-3-kinase regulatory subunit beta) (Phosphatidylinositol 3-kinase 85 kDa regulatory subunit beta) (PI3-kinase subunit p85-beta) (PtdIns-3-kinase regulatory subunit p85-beta)	AALQALGVAEGGER;ALGATFGPLLLR;ERPEDLELLPGDVLVVSR	3	AALQALGVAEGGER;ALGATFGPLLLR;ERPEDLELLPGDVLVVSR	3	1	31	41	36	161.244	942585	0.978324	42	81.545	FALSE	0.99953	0	7.84929e-05	8.70739e-05	1	1	0.0305201	0.555567	-0.847966	-2.2267	8.71175e-05	8.75122e-05	0.000204346	1	TRUE	TRUE	0	single_monomer_diff	0.0469519	0.679106	-0.558291	-4.11473	0.000380688	0.00116798	0.00207969	FALSE	-0.289675
O00461	O00461_4	GOLI4_HUMAN	GOLIM4 GIMPC GOLPH4 GPP130	Golgi integral membrane protein 4 (Golgi integral membrane protein, cis) (GIMPc) (Golgi phosphoprotein 4) (Golgi-localized phosphoprotein of 130 kDa) (Golgi phosphoprotein of 130 kDa)	AHQDIHTQLQDVK;AKEDFLVYK;EAANLLEGHAR;EADPESEADR;EENLPDENEEQK;EHQEALHQQR;FQSPYEEQLEQQR;KAHQDIHTQLQDVK;LAVQQVEEAQQLR;LEAQETLNK;LKETVYNLR;LQGHLLR;NLLSEHEQLVVTLEDHK;NNDVWQNHEAVPGR;QAELEEGRPQHQEQLR;QHSDLEEEHRK;QQEQQQQQVAR;REPEEHQVEEEHRK;SALAAAQTQVAEYK;YLQLQQEKEQELSK;YSALNVQHQMLK	21	AKEDFLVYK;EAANLLEGHAR;EADPESEADR;EHQEALHQQR;FQSPYEEQLEQQR;KAHQDIHTQLQDVK;LAVQQVEEAQQLR;LEAQETLNK;LKETVYNLR;LQGHLLR;NLLSEHEQLVVTLEDHK;NNDVWQNHEAVPGR;QAELEEGRPQHQEQLR;QQEQQQQQVAR;REPEEHQVEEEHRK;SALAAAQTQVAEYK;YLQLQQEKEQELSK;YSALNVQHQMLK	18	0.857143	1	22	4	6287.1	2.76179e+07	0.910817	42	81.88	TRUE	1	0	7.84929e-05	8.70739e-05	1	1	0.568993	1.14395	0.193399	0.576885	0.798902	0.411243	0.960273	1	TRUE	FALSE	0	no_SEC_difference	0.570168	1.10867	0.148824	0.617925	0.821074	0.561612	1	FALSE	0.0445755
O00462	O00462_43	MANBA_HUMAN	MANBA MANB1	Beta-mannosidase (EC 3.2.1.25) (Lysosomal beta A mannosidase) (Mannanase) (Mannase)	TILFYPWEPTSK;VHTWSSLEPVC(UniMod:4)SR;VNLILEGVDTVSK;YSFDITNVVR	4	TILFYPWEPTSK;VHTWSSLEPVC(UniMod:4)SR;VNLILEGVDTVSK;YSFDITNVVR	4	1	38	48	43	72.353	1.8337e+06	0.987302	40	100.895	FALSE	0.999998	0	7.84929e-05	8.70739e-05	1	1	0.10935	0.585475	-0.77559	-1.63066	0.00225875	0.00192699	0.00449962	1	TRUE	TRUE	0	single_monomer_diff	0.0508488	0.677105	-0.56255	-4.2654	8.60627e-05	0.000312621	0.000556649	FALSE	-0.21304
O00468	O00468_4	AGRIN_HUMAN	AGRN AGRIN	Agrin [Cleaved into: Agrin N-terminal 110 kDa subunit; Agrin C-terminal 110 kDa subunit; Agrin C-terminal 90 kDa fragment (C90); Agrin C-terminal 22 kDa fragment (C22)]	AAAVSSGFDGAIQLVSLGGR;AIVDVHFDPTTAFR;ALEPQGLLLYNGNAR;ALQSNHFELSLR;AYGTGFVGC(UniMod:4)LR;DQC(UniMod:4)PEPC(UniMod:4)R;EAAC(UniMod:4)LQQTQIEEAR;EAAYVC(UniMod:4)LC(UniMod:4)PGGFSGPHC(UniMod:4)EK;EPLYVGGAPDFSK;FDTGSGPAVLTSAVPVEPGQWHR;FGALC(UniMod:4)EAETGR;GAPEGTVC(UniMod:4)GSDGADYPGEC(UniMod:4)QLLR;GKDFLALALLDGR;GLYVAAQGAC(UniMod:4)R;GPSGLLLYNGQK;HQGPC(UniMod:4)DQAPSPC(UniMod:4)LGVQC(UniMod:4)AFGATC(U…	37	AAAVSSGFDGAIQLVSLGGR;AIVDVHFDPTTAFR;AYGTGFVGC(UniMod:4)LR;DQC(UniMod:4)PEPC(UniMod:4)R;FGALC(UniMod:4)EAETGR;GAPEGTVC(UniMod:4)GSDGADYPGEC(UniMod:4)QLLR;GKDFLALALLDGR;GLYVAAQGAC(UniMod:4)R;LELGIGPGAATR;LLDVNNQR;SAGDVDTLAFDGR;SFLAFPTLR;SGC(UniMod:4)TPC(UniMod:4)SC(UniMod:4)DPQGAVR;STVPVNTNR;TPSLDAEGSNC(UniMod:4)PATK;VLGAPVPAFEGR;VLPEGGAQC(UniMod:4)EC(UniMod:4)PLGR;VVISGFGDPLIC(UniMod:4)DNQVSTGDTR	18	0.486486	1	12	4	6287.1	1.70439e+07	0.97299	33	217.232	TRUE	1	0	7.84929e-05	8.70739e-05	1	1	0.0433114	0.619252	-0.691429	-2.06549	2.57359e-16	5.78872e-16	1.3517e-15	1	TRUE	TRUE	0	single_complex_diff	0.0368716	0.664916	-0.588757	-3.75719	8.13995e-34	6.98885e-32	1.24443e-31	TRUE	-0.102672
O00469	O00469_33	PLOD2_HUMAN	PLOD2	Procollagen-lysine,2-oxoglutarate 5-dioxygenase 2 (EC 1.14.11.4) (Lysyl hydroxylase 2) (LH2)	AC(UniMod:4)DELVEEM(UniMod:35)EHYGK;AC(UniMod:4)DELVEEMEHYGK;AKNTFYETLPVAINGNGPTK;DKLDPDM(UniMod:35)ALC(UniMod:4)R;DKLDPDMALC(UniMod:4)R;EFIAPVTLK;EMGVFMYISNR;GGDGINSIGGGQK;IFQTLNGAVDEVVLK;ILIEQNR;ISGGYENVPTDDIHM(UniMod:35)K;ISGGYENVPTDDIHMK;IVGPEENLSQAEAR;IVQQWNLQDNDDDQLFYTK;KGWSFMHPGR;KIIAPLVTR;LADKYPVVHIGK;LADKYPVVHIGKR;LTHLHEGLPVK;NTFYETLPVAINGNGPTK;SEDYVDIVQGNR;SLRPHHDASTFTINIALNNVGEDFQGGGC(…	28	AC(UniMod:4)DELVEEMEHYGK;AKNTFYETLPVAINGNGPTK;DKLDPDM(UniMod:35)ALC(UniMod:4)R;DKLDPDMALC(UniMod:4)R;EFIAPVTLK;EMGVFMYISNR;GGDGINSIGGGQK;IFQTLNGAVDEVVLK;ILIEQNR;ISGGYENVPTDDIHM(UniMod:35)K;ISGGYENVPTDDIHMK;IVGPEENLSQAEAR;IVQQWNLQDNDDDQLFYTK;KGWSFMHPGR;KIIAPLVTR;LADKYPVVHIGK;LADKYPVVHIGKR;LTHLHEGLPVK;NTFYETLPVAINGNGPTK;SEDYVDIVQGNR;SLRPHHDASTFTINIALNNVGEDFQGGGC(UniMod:4)K;VLGQGEEWR;VVFAADGILWPDK;V…	27	0.964286	28	38	33	227.319	9.61181e+07	0.985797	42	84.686	TRUE	1	0	7.84929e-05	8.70739e-05	3	2	0.396866	0.785257	-0.348763	-0.853237	0.0618536	0.042349	0.0988872	1	TRUE	FALSE	0.194125	no_SEC_difference	0.249334	0.814386	-0.296222	-1.40876	2.62074e-05	0.000111997	0.000199421	FALSE	-0.0525414
O00469	O00469_4	PLOD2_HUMAN	PLOD2	Procollagen-lysine,2-oxoglutarate 5-dioxygenase 2 (EC 1.14.11.4) (Lysyl hydroxylase 2) (LH2)	AC(UniMod:4)DELVEEM(UniMod:35)EHYGK;AC(UniMod:4)DELVEEMEHYGK;AKNTFYETLPVAINGNGPTK;DKLDPDM(UniMod:35)ALC(UniMod:4)R;DKLDPDMALC(UniMod:4)R;EFIAPVTLK;EMGVFMYISNR;GGDGINSIGGGQK;IFQTLNGAVDEVVLK;ILIEQNR;ISGGYENVPTDDIHM(UniMod:35)K;ISGGYENVPTDDIHMK;IVGPEENLSQAEAR;IVQQWNLQDNDDDQLFYTK;KGWSFMHPGR;KIIAPLVTR;LADKYPVVHIGK;LADKYPVVHIGKR;LTHLHEGLPVK;NTFYETLPVAINGNGPTK;SEDYVDIVQGNR;SLRPHHDASTFTINIALNNVGEDFQGGGC(…	28	DKLDPDMALC(UniMod:4)R;EFIAPVTLK;GGDGINSIGGGQK;IFQTLNGAVDEVVLK;ILIEQNR;ISGGYENVPTDDIHMK;IVGPEENLSQAEAR;KIIAPLVTR;LTHLHEGLPVK;SEDYVDIVQGNR;VLGQGEEWR;VVFAADGILWPDKR;VYIDPLKR;YLNSGGFIGYAPYVNR	14	0.5	1	13	4	6287.1	1.82222e+07	0.934646	42	84.686	TRUE	1	0	7.84929e-05	8.70739e-05	3	2	0.763675	0.967216	-0.0481258	-0.303191	0.99885	0.428256	1	2.5	FALSE	FALSE	0.194125	no_SEC_difference	0.249334	0.814386	-0.296222	-1.40876	2.62074e-05	0.000111997	0.000199421	FALSE	0.248096
O00469	O00469_41	PLOD2_HUMAN	PLOD2	Procollagen-lysine,2-oxoglutarate 5-dioxygenase 2 (EC 1.14.11.4) (Lysyl hydroxylase 2) (LH2)	AC(UniMod:4)DELVEEM(UniMod:35)EHYGK;AC(UniMod:4)DELVEEMEHYGK;AKNTFYETLPVAINGNGPTK;DKLDPDM(UniMod:35)ALC(UniMod:4)R;DKLDPDMALC(UniMod:4)R;EFIAPVTLK;EMGVFMYISNR;GGDGINSIGGGQK;IFQTLNGAVDEVVLK;ILIEQNR;ISGGYENVPTDDIHM(UniMod:35)K;ISGGYENVPTDDIHMK;IVGPEENLSQAEAR;IVQQWNLQDNDDDQLFYTK;KGWSFMHPGR;KIIAPLVTR;LADKYPVVHIGK;LADKYPVVHIGKR;LTHLHEGLPVK;NTFYETLPVAINGNGPTK;SEDYVDIVQGNR;SLRPHHDASTFTINIALNNVGEDFQGGGC(…	28	AC(UniMod:4)DELVEEM(UniMod:35)EHYGK;AC(UniMod:4)DELVEEMEHYGK;AKNTFYETLPVAINGNGPTK;DKLDPDM(UniMod:35)ALC(UniMod:4)R;DKLDPDMALC(UniMod:4)R;EFIAPVTLK;EMGVFMYISNR;GGDGINSIGGGQK;IFQTLNGAVDEVVLK;ILIEQNR;ISGGYENVPTDDIHM(UniMod:35)K;ISGGYENVPTDDIHMK;IVGPEENLSQAEAR;IVQQWNLQDNDDDQLFYTK;KGWSFMHPGR;KIIAPLVTR;LADKYPVVHIGK;LADKYPVVHIGKR;LTHLHEGLPVK;NTFYETLPVAINGNGPTK;SEDYVDIVQGNR;SLRPHHDASTFTINIALNNVGEDFQGGGC(…	28	1	38	47	41	90.969	8.31737e+06	0.251278	42	84.686	FALSE	0.999596	0	7.84929e-05	8.70739e-05	3	1	0.905503	0.979382	-0.0300565	-0.119242	1	0.428256	1	2.5	FALSE	FALSE	0.194125	no_SEC_difference	0.249334	0.814386	-0.296222	-1.40876	2.62074e-05	0.000111997	0.000199421	FALSE	0.266165
O00470	O00470_36	MEIS1_HUMAN	MEIS1	Homeobox protein Meis1	SANLTDQPSWNR;SDSEDITR	2	SANLTDQPSWNR;SDSEDITR	2	1	28	43	36	161.244	2.06651e+06	0.977139	48	43.016	TRUE	0.977139	0	0.00188383	0.00187064	1	1	0.14458	0.678226	-0.56041	-1.52611	0.0366817	0.0262544	0.0613053	1	TRUE	FALSE	0	no_SEC_difference	0.878911	0.691392	-0.532428	-0.162632	0.975792	0.561612	1	FALSE	-0.0279815
O00471	O00471_5	EXOC5_HUMAN	EXOC5 SEC10 SEC10L1	Exocyst complex component 5 (Exocyst complex component Sec10) (hSec10)	LHLIAQELPFDR;LIQNVFEIK;LSDPSDLPR;NVDTVLMELGVR;QVGDIFSNPETVLAK;SIGTGGIQDLK;YHDLEC(UniMod:4)QLIQEFTSAQR	7	LIQNVFEIK;YHDLEC(UniMod:4)QLIQEFTSAQR	2	0.285714	1	26	5	5607.02	1.94008e+06	0.969602	42	81.853	TRUE	0.830922	0	0.0255887	0.0217029	1	1	0.124428	0.781844	-0.356377	-1.97079	0.0258104	0.0189291	0.0442004	1	TRUE	FALSE	0	no_SEC_difference	0.412936	0.690976	-0.533292	-0.916029	0.251941	0.241241	0.429551	FALSE	0.176915
O00483	O00483_13	NDUA4_HUMAN	NDUFA4	Cytochrome c oxidase subunit NDUFA4 (Complex I-MLRQ) (CI-MLRQ) (NADH-ubiquinone oxidoreductase MLRQ subunit)	FYSVNVDYSK;LALFNPDVC(UniMod:4)WDR;LGPNDQYK	3	FYSVNVDYSK;LALFNPDVC(UniMod:4)WDR	2	0.666667	10	39	13	2243.83	1.60415e+07	0.984863	61	9.37	TRUE	0.969956	0	0.00235479	0.0022948	4	3	0.852806	1.11165	0.115801	1.3345	0.961757	0.428256	1	4	FALSE	FALSE	0.293295	no_SEC_difference	0.390089	1.26408	0.338091	0.963424	0.284913	0.263895	0.469888	FALSE	-0.22229
O00483	O00483_43	NDUA4_HUMAN	NDUFA4	Cytochrome c oxidase subunit NDUFA4 (Complex I-MLRQ) (CI-MLRQ) (NADH-ubiquinone oxidoreductase MLRQ subunit)	FYSVNVDYSK;LALFNPDVC(UniMod:4)WDR;LGPNDQYK	3	FYSVNVDYSK;LALFNPDVC(UniMod:4)WDR;LGPNDQYK	3	1	39	49	43	72.353	3.4871e+06	0.915198	61	9.37	TRUE	0.992809	0	0.000392465	0.000416945	4	3	0.0767414	1.34408	0.426622	1.79901	0.00200017	0.00171772	0.00401097	2	FALSE	FALSE	0.293295	no_SEC_difference	0.390089	1.26408	0.338091	0.963424	0.284913	0.263895	0.469888	FALSE	0.0885312
O00483	O00483_55	NDUA4_HUMAN	NDUFA4	Cytochrome c oxidase subunit NDUFA4 (Complex I-MLRQ) (CI-MLRQ) (NADH-ubiquinone oxidoreductase MLRQ subunit)	FYSVNVDYSK;LALFNPDVC(UniMod:4)WDR;LGPNDQYK	3	FYSVNVDYSK;LALFNPDVC(UniMod:4)WDR;LGPNDQYK	3	1	49	59	55	18.317	973209	0.519939	61	9.37	FALSE	0.769541	0	0.0378336	0.0313599	4	1	0.0506657	1.32721	0.408392	1.99199	0.000493209	0.000457593	0.0010685	1	TRUE	FALSE	0.293295	no_SEC_difference	0.390089	1.26408	0.338091	0.963424	0.284913	0.263895	0.469888	FALSE	0.0703007
O00483	O00483_6	NDUA4_HUMAN	NDUFA4	Cytochrome c oxidase subunit NDUFA4 (Complex I-MLRQ) (CI-MLRQ) (NADH-ubiquinone oxidoreductase MLRQ subunit)	FYSVNVDYSK;LALFNPDVC(UniMod:4)WDR;LGPNDQYK	3	FYSVNVDYSK;LGPNDQYK	2	0.666667	1	11	6	5000.51	8.71622e+06	0.992244	61	9.37	TRUE	0.984549	0	0.00117739	0.00119828	4	3	0.536845	1.05079	0.0712247	0.645758	0.562381	0.309509	0.722719	3	FALSE	FALSE	0.293295	no_SEC_difference	0.390089	1.26408	0.338091	0.963424	0.284913	0.263895	0.469888	FALSE	-0.266866
O00487	O00487_13	PSDE_HUMAN	PSMD14 POH1	26S proteasome non-ATPase regulatory subunit 14 (EC 3.4.19.-) (26S proteasome regulatory subunit RPN11) (26S proteasome-associated PAD1 homolog 1)	AVAVVVDPIQSVK;AVEEEDKM(UniMod:35)TPEQLAIK;AVEEEDKMTPEQLAIK;GKVVIDAFR;HNESVVK;HYYSITINYR;LINANM(UniMod:35)MVLGHEPR;LINANMMVLGHEPR;MLLNLHKK;MTPEQLAIK;QTTSNLGHLNKPSIQALIHGLNR;SWMEGLTLQDYSEHC(UniMod:4)K;VIDVFAM(UniMod:35)PQSGTGVSVEAVDPVFQAK;VIDVFAMPQSGTGVSVEAVDPVFQAK	14	AVAVVVDPIQSVK;AVEEEDKM(UniMod:35)TPEQLAIK;AVEEEDKMTPEQLAIK;GKVVIDAFR;HYYSITINYR;LINANMMVLGHEPR;MLLNLHKK;MTPEQLAIK;QTTSNLGHLNKPSIQALIHGLNR;SWMEGLTLQDYSEHC(UniMod:4)K;VIDVFAM(UniMod:35)PQSGTGVSVEAVDPVFQAK;VIDVFAMPQSGTGVSVEAVDPVFQAK	12	0.857143	1	24	13	2243.83	5.75286e+07	0.908421	49	34.577	TRUE	1	0	7.84929e-05	8.70739e-05	2	2	0.0393134	0.75641	-0.406698	-2.16915	4.6787e-12	8.30058e-12	1.93823e-11	1	TRUE	FALSE	0.00526503	no_SEC_difference	0.635419	0.761721	-0.395921	-0.516414	0.929719	0.561612	1	FALSE	-0.0107767
O00487	O00487_29	PSDE_HUMAN	PSMD14 POH1	26S proteasome non-ATPase regulatory subunit 14 (EC 3.4.19.-) (26S proteasome regulatory subunit RPN11) (26S proteasome-associated PAD1 homolog 1)	AVAVVVDPIQSVK;AVEEEDKM(UniMod:35)TPEQLAIK;AVEEEDKMTPEQLAIK;GKVVIDAFR;HNESVVK;HYYSITINYR;LINANM(UniMod:35)MVLGHEPR;LINANMMVLGHEPR;MLLNLHKK;MTPEQLAIK;QTTSNLGHLNKPSIQALIHGLNR;SWMEGLTLQDYSEHC(UniMod:4)K;VIDVFAM(UniMod:35)PQSGTGVSVEAVDPVFQAK;VIDVFAMPQSGTGVSVEAVDPVFQAK	14	AVAVVVDPIQSVK;AVEEEDKM(UniMod:35)TPEQLAIK;AVEEEDKMTPEQLAIK;GKVVIDAFR;HYYSITINYR;LINANMMVLGHEPR;MTPEQLAIK;QTTSNLGHLNKPSIQALIHGLNR;SWMEGLTLQDYSEHC(UniMod:4)K;VIDVFAMPQSGTGVSVEAVDPVFQAK	10	0.714286	24	43	29	359.341	5.07095e+06	0.431218	49	34.577	TRUE	0.728389	0	0.0459184	0.0375448	2	2	0.189936	0.751145	-0.414576	-1.31968	0.000798257	0.000717451	0.00167529	2	FALSE	FALSE	0.00526503	no_SEC_difference	0.635419	0.761721	-0.395921	-0.516414	0.929719	0.561612	1	FALSE	-0.0186544
O00499	O00499_14	BIN1_HUMAN	BIN1 AMPHL	Myc box-dependent-interacting protein 1 (Amphiphysin II) (Amphiphysin-like protein) (Box-dependent myc-interacting protein 1) (Bridging integrator 1)	ADETKDEQFEQC(UniMod:4)VQNFNK;GVFPENFTER;GVFPENFTERVP;HHYESLQTAK;IAENNDLLWMDYHQK;KGPPVPPPPK;KLNEC(UniMod:4)LQEVYEPDWPGRDEANK;LDLPPGFMFK;LNQNLNDVLVGLEK;SPSPPDGSPAATPEIR;VGFYVNTFQSIAGLEENFHK;VNHEPEPAGGATPGATLPK;VQAQHDYTATDTDELQLK	13	ADETKDEQFEQC(UniMod:4)VQNFNK;GVFPENFTER;HHYESLQTAK;KLNEC(UniMod:4)LQEVYEPDWPGRDEANK;LNQNLNDVLVGLEK;SPSPPDGSPAATPEIR;VGFYVNTFQSIAGLEENFHK;VNHEPEPAGGATPGATLPK	8	0.615385	5	20	14	2001.12	8.13482e+06	0.94534	44	64.699	TRUE	0.999999	0	7.84929e-05	8.70739e-05	2	2	3.1054e-08	4.27429	2.09278	6.97546	1.90463e-60	1.68145e-59	3.92626e-59	1	TRUE	TRUE	3.99551	multipeak_diffFC_redist	0.441881	0.843555	-0.245445	-0.880771	0.274099	0.255919	0.455686	FALSE	2.33823
O00499	O00499_27	BIN1_HUMAN	BIN1 AMPHL	Myc box-dependent-interacting protein 1 (Amphiphysin II) (Amphiphysin-like protein) (Box-dependent myc-interacting protein 1) (Bridging integrator 1)	ADETKDEQFEQC(UniMod:4)VQNFNK;GVFPENFTER;GVFPENFTERVP;HHYESLQTAK;IAENNDLLWMDYHQK;KGPPVPPPPK;KLNEC(UniMod:4)LQEVYEPDWPGRDEANK;LDLPPGFMFK;LNQNLNDVLVGLEK;SPSPPDGSPAATPEIR;VGFYVNTFQSIAGLEENFHK;VNHEPEPAGGATPGATLPK;VQAQHDYTATDTDELQLK	13	ADETKDEQFEQC(UniMod:4)VQNFNK;GVFPENFTER;GVFPENFTERVP;HHYESLQTAK;IAENNDLLWMDYHQK;KLNEC(UniMod:4)LQEVYEPDWPGRDEANK;LDLPPGFMFK;LNQNLNDVLVGLEK;SPSPPDGSPAATPEIR;VGFYVNTFQSIAGLEENFHK;VNHEPEPAGGATPGATLPK;VQAQHDYTATDTDELQLK	12	0.923077	20	36	27	451.796	1.50607e+07	0.886782	44	64.699	TRUE	1	0	7.84929e-05	8.70739e-05	2	2	8.48499e-05	0.278782	-1.84303	-4.41643	3.39699e-45	2.11223e-44	4.93217e-44	2	FALSE	TRUE	3.99551	multipeak_diffFC_redist	0.441881	0.843555	-0.245445	-0.880771	0.274099	0.255919	0.455686	FALSE	-1.59758
O00505	O00505_33	IMA4_HUMAN	KPNA3 QIP2	Importin subunit alpha-4 (Importin alpha Q2) (Qip2) (Karyopherin subunit alpha-3) (SRP1-gamma)	DSQVVQVVLDGLK;HRNEVTVELR;IEVLQQHENEDIYK;NVPQEESLEDSDVDADFK;NVTWVIVNLC(UniMod:4)R;SGILPILVK;SPHQNVC(UniMod:4)EQAVWALGNIIGDGPQC(UniMod:4)R	7	DSQVVQVVLDGLK;HRNEVTVELR;IEVLQQHENEDIYK;NVPQEESLEDSDVDADFK;NVTWVIVNLC(UniMod:4)R;SGILPILVK;SPHQNVC(UniMod:4)EQAVWALGNIIGDGPQC(UniMod:4)R	7	1	15	38	33	227.319	8.65025e+06	0.926636	45	57.811	TRUE	1	0	7.84929e-05	8.70739e-05	1	1	0.0538477	0.705744	-0.502783	-1.946	7.37381e-07	8.94214e-07	2.08804e-06	1	TRUE	FALSE	0	no_SEC_difference	0.671563	0.81844	-0.289051	-0.456934	0.911227	0.561612	1	FALSE	-0.213732
O00506	O00506_44	STK25_HUMAN	STK25 SOK1 YSK1	Serine/threonine-protein kinase 25 (EC 2.7.11.1) (Ste20-like kinase) (Sterile 20/oxidant stress-response kinase 1) (SOK-1) (Ste20/oxidant stress response kinase 1)	TSFLTELIDR;VDPEELFTK	2	TSFLTELIDR;VDPEELFTK	2	1	38	49	44	64.527	1.13187e+06	0.955245	47	48.112	FALSE	0.955245	0	0.00463108	0.00438543	1	1	0.082585	0.582264	-0.782706	-1.78568	0.00972075	0.00760107	0.0177489	1	TRUE	FALSE	0	no_SEC_difference	0.346641	0.531874	-0.911284	-1.21866	0.251722	0.241194	0.429468	FALSE	0.128578
O00541	O00541_36	PESC_HUMAN	PES1	Pescadillo homolog	AGEGTYALDSESC(UniMod:4)M(UniMod:35)EK;AGEGTYALDSESC(UniMod:4)MEK;C(UniMod:4)HVQTIQLC(UniMod:4)R;EALAFIIR;EGDYVPPEK;FLLHEPIVNK;GSATNYITR;ITHQIVDRPGQQTSVIGR;LAALEEQR;LAALSASLAR;LAQEEESEAK;LAQEEESEAKR;LEGQAQAEAK;LQLSLADFR;SEWNTVER;SFGGEVSWDK;SLC(UniMod:4)IGATYDVTDSR	17	AGEGTYALDSESC(UniMod:4)M(UniMod:35)EK;AGEGTYALDSESC(UniMod:4)MEK;C(UniMod:4)HVQTIQLC(UniMod:4)R;EALAFIIR;EGDYVPPEK;FLLHEPIVNK;GSATNYITR;ITHQIVDRPGQQTSVIGR;LAALEEQR;LAALSASLAR;LAQEEESEAK;LAQEEESEAKR;LEGQAQAEAK;LQLSLADFR;SEWNTVER;SFGGEVSWDK;SLC(UniMod:4)IGATYDVTDSR	17	1	31	41	36	161.244	1.69707e+07	0.984995	44	68.003	TRUE	1	0	7.84929e-05	8.70739e-05	1	1	0.0225323	0.4398	-1.18508	-2.36265	2.40778e-20	6.58364e-20	1.53731e-19	1	TRUE	TRUE	0	single_complex_diff	0.211316	0.513617	-0.961236	-1.52563	9.15071e-05	0.000331547	0.000590349	TRUE	-0.223843
O00560	O00560_4	SDCB1_HUMAN	SDCBP MDA9 SYCL	Syntenin-1 (Melanoma differentiation-associated protein 9) (MDA-9) (Pro-TGF-alpha cytoplasmic domain-interacting protein 18) (TACIP18) (Scaffold protein Pbp1) (Syndecan-binding protein 1)	ANVAVVSGAPLQGQLVAR;DSTGHVGFIFK;EVILC(UniMod:4)KDQDGK;FGDQVLQINGENC(UniMod:4)AGWSSDK;LYPELSQYMGLSLNEEEIR;NGLLTEHNIC(UniMod:4)EINGQNVIGLK;PSSINYMVAPVTGNDVGIR;SLM(UniMod:35)DHTIPEV;SLMDHTIPEV;VIQAQTAFSANPANPAILSEASAPIPHDGNLYPR	10	ANVAVVSGAPLQGQLVAR;DSTGHVGFIFK;NGLLTEHNIC(UniMod:4)EINGQNVIGLK;PSSINYMVAPVTGNDVGIR;SLMDHTIPEV	5	0.5	1	26	4	6287.1	3.9538e+06	0.961081	50	32.444	TRUE	0.999753	0	7.84929e-05	8.70739e-05	2	1	0.959809	1.01183	0.0169664	0.0504774	0.999996	0.428256	1	1.5	FALSE	FALSE	0.0797441	no_SEC_difference	0.931035	1.0085	0.0121784	0.0802836	1	0.561612	1	FALSE	0.00478791
O00560	O00560_49	SDCB1_HUMAN	SDCBP MDA9 SYCL	Syntenin-1 (Melanoma differentiation-associated protein 9) (MDA-9) (Pro-TGF-alpha cytoplasmic domain-interacting protein 18) (TACIP18) (Scaffold protein Pbp1) (Syndecan-binding protein 1)	ANVAVVSGAPLQGQLVAR;DSTGHVGFIFK;EVILC(UniMod:4)KDQDGK;FGDQVLQINGENC(UniMod:4)AGWSSDK;LYPELSQYMGLSLNEEEIR;NGLLTEHNIC(UniMod:4)EINGQNVIGLK;PSSINYMVAPVTGNDVGIR;SLM(UniMod:35)DHTIPEV;SLMDHTIPEV;VIQAQTAFSANPANPAILSEASAPIPHDGNLYPR	10	ANVAVVSGAPLQGQLVAR;DSTGHVGFIFK;EVILC(UniMod:4)KDQDGK;FGDQVLQINGENC(UniMod:4)AGWSSDK;LYPELSQYMGLSLNEEEIR;NGLLTEHNIC(UniMod:4)EINGQNVIGLK;PSSINYMVAPVTGNDVGIR;SLM(UniMod:35)DHTIPEV;SLMDHTIPEV;VIQAQTAFSANPANPAILSEASAPIPHDGNLYPR	10	1	44	65	49	36.404	2.53303e+07	0.942329	50	32.444	FALSE	1	0	7.84929e-05	8.70739e-05	2	1	0.842215	0.932086	-0.102009	-0.200876	0.999842	0.428256	1	1.5	FALSE	FALSE	0.0797441	no_SEC_difference	0.931035	1.0085	0.0121784	0.0802836	1	0.561612	1	FALSE	-0.114187
O00567	O00567_4	NOP56_HUMAN	NOP56 NOL5A	Nucleolar protein 56 (Nucleolar protein 5A)	EAM(UniMod:35)VQAEEAAAEITR;EAMVQAEEAAAEITR;ELNEDKLEK;GLTDLSAC(UniMod:4)K;IDC(UniMod:4)FSEVPTSVFGEK;IINDNATYC(UniMod:4)R;LEELTMDGAK;LIAHAGSLTNLAK;LLLETHLPSK;LSFYETGEIPR;LSFYETGEIPRK;YGLIFHSTFIGR;YPASTVQILGAEK	13	EAM(UniMod:35)VQAEEAAAEITR;EAMVQAEEAAAEITR;GLTDLSAC(UniMod:4)K;IDC(UniMod:4)FSEVPTSVFGEK;IINDNATYC(UniMod:4)R;LIAHAGSLTNLAK;LSFYETGEIPR;LSFYETGEIPRK;YGLIFHSTFIGR;YPASTVQILGAEK	10	0.769231	1	16	4	6287.1	9.99638e+06	0.921847	44	66.05	TRUE	1	0	7.84929e-05	8.70739e-05	1	1	5.44632e-10	0.0313807	-4.9976	-7.7863	9.66828e-93	1.61346e-91	3.76751e-91	1	TRUE	TRUE	0	single_complex_diff	0.0631211	0.0465725	-4.42438	-3.75289	3.04215e-10	3.36697e-09	5.99518e-09	TRUE	-0.573227
O00584	O00584_50	RNT2_HUMAN	RNASET2 RNASE6PL	Ribonuclease T2 (EC 3.1.27.-) (Ribonuclease 6)	ELDLNSVLLK;HGTC(UniMod:4)AAQVDALNSQK;HGTC(UniMod:4)AAQVDALNSQKK;LGIKPSINYYQVADFK;LGIKPSINYYQVADFKDALAR;LIMVQHWPETVC(UniMod:4)EK;VC(UniMod:4)EDGPVFYPPPKK	7	ELDLNSVLLK;HGTC(UniMod:4)AAQVDALNSQK;HGTC(UniMod:4)AAQVDALNSQKK;LGIKPSINYYQVADFK;LGIKPSINYYQVADFKDALAR;LIMVQHWPETVC(UniMod:4)EK;VC(UniMod:4)EDGPVFYPPPKK	7	1	45	55	50	32.466	7.55945e+06	0.968289	51	29.481	FALSE	1	0	7.84929e-05	8.70739e-05	1	1	0.0421152	0.51739	-0.950676	-2.09027	1.25209e-07	1.62587e-07	3.79649e-07	1	TRUE	TRUE	0	single_monomer_diff	0.0254022	0.575056	-0.798227	-3.62367	3.11659e-09	2.88574e-08	5.13831e-08	TRUE	-0.152449
O00592	O00592_5	PODXL_HUMAN	PODXL PCLP PCLP1	Podocalyxin (GCTM-2 antigen) (Gp200) (Podocalyxin-like protein 1) (PC) (PCLP-1)	ATFNPAQDK;C(UniMod:4)EDLETQTQSEK;DDLDEEEDTHL;LASVPGSQTVVVK;LGDQGPPEEAEDR;LKDKWDELK;LPAKDVYER	7	ATFNPAQDK;C(UniMod:4)EDLETQTQSEK;DDLDEEEDTHL;LASVPGSQTVVVK;LGDQGPPEEAEDR;LKDKWDELK;LPAKDVYER	7	1	1	29	5	5607.02	7.84223e+07	0.976342	45	58.635	TRUE	1	0	7.84929e-05	8.70739e-05	1	1	0.783966	0.948673	-0.0760177	-0.274583	0.991303	0.428256	1	1	TRUE	FALSE	0	no_SEC_difference	0.764553	0.928786	-0.106582	-0.321195	0.985517	0.561612	1	FALSE	0.0305641
O00622	O00622_32	CYR61_HUMAN	CYR61 CCN1 GIG1 IGFBP10	Protein CYR61 (CCN family member 1) (Cysteine-rich angiogenic inducer 61) (Insulin-like growth factor-binding protein 10) (IBP-10) (IGF-binding protein 10) (IGFBP-10) (Protein GIG1)	AQSEGRPC(UniMod:4)EYNSR;C(UniMod:4)APGVGLVR;C(UniMod:4)IVQTTSWSQC(UniMod:4)SK;ELGFDASEVELTR;FRC(UniMod:4)EDGETFSK;FTYAGC(UniMod:4)LSVK;GLEC(UniMod:4)NFGASSTALK;IC(UniMod:4)EVRPC(UniMod:4)GQPVYSSLK;IC(UniMod:4)EVRPC(UniMod:4)GQPVYSSLKK;ILYNPLQGQK;IYQNGESFQPNC(UniMod:4)K;LFNDIHK;LPVFGMEPR;NNELIAVGK;NVMMIQSC(UniMod:4)K;RLPVFGMEPR;VTNDNPEC(UniMod:4)R;YC(UniMod:4)GSC(UniMod:4)VDGR	18	AQSEGRPC(UniMod:4)EYNSR;C(UniMod:4)APGVGLVR;ELGFDASEVELTR;GLEC(UniMod:4)NFGASSTALK;ILYNPLQGQK;IYQNGESFQPNC(UniMod:4)K;VTNDNPEC(UniMod:4)R;YC(UniMod:4)GSC(UniMod:4)VDGR	8	0.444444	26	43	32	254.89	3.70529e+06	0.821981	48	42.027	TRUE	0.979193	0	0.00156986	0.00156758	2	2	5.07305e-12	0.0732635	-3.90017	-9.31612	1.23482e-92	2.04747e-91	4.78096e-91	2	FALSE	TRUE	0.0435453	multipeak_similarFC	0.0458239	0.0429281	-4.54322	-4.27537	6.9941e-16	1.66526e-14	2.96515e-14	TRUE	0.643048
O00622	O00622_4	CYR61_HUMAN	CYR61 CCN1 GIG1 IGFBP10	Protein CYR61 (CCN family member 1) (Cysteine-rich angiogenic inducer 61) (Insulin-like growth factor-binding protein 10) (IBP-10) (IGF-binding protein 10) (IGFBP-10) (Protein GIG1)	AQSEGRPC(UniMod:4)EYNSR;C(UniMod:4)APGVGLVR;C(UniMod:4)IVQTTSWSQC(UniMod:4)SK;ELGFDASEVELTR;FRC(UniMod:4)EDGETFSK;FTYAGC(UniMod:4)LSVK;GLEC(UniMod:4)NFGASSTALK;IC(UniMod:4)EVRPC(UniMod:4)GQPVYSSLK;IC(UniMod:4)EVRPC(UniMod:4)GQPVYSSLKK;ILYNPLQGQK;IYQNGESFQPNC(UniMod:4)K;LFNDIHK;LPVFGMEPR;NNELIAVGK;NVMMIQSC(UniMod:4)K;RLPVFGMEPR;VTNDNPEC(UniMod:4)R;YC(UniMod:4)GSC(UniMod:4)VDGR	18	AQSEGRPC(UniMod:4)EYNSR;C(UniMod:4)APGVGLVR;ELGFDASEVELTR;FTYAGC(UniMod:4)LSVK;GLEC(UniMod:4)NFGASSTALK;IC(UniMod:4)EVRPC(UniMod:4)GQPVYSSLKK;ILYNPLQGQK;IYQNGESFQPNC(UniMod:4)K;LFNDIHK;NVMMIQSC(UniMod:4)K;RLPVFGMEPR;VTNDNPEC(UniMod:4)R;YC(UniMod:4)GSC(UniMod:4)VDGR	13	0.722222	1	28	4	6287.1	2.64923e+07	0.965135	48	42.027	TRUE	1	0	7.84929e-05	8.70739e-05	2	2	4.76286e-14	0.0297182	-5.07251	-9.05509	1.4462e-173	5.42151e-172	1.26595e-171	1	TRUE	TRUE	0.0435453	multipeak_similarFC	0.0458239	0.0429281	-4.54322	-4.27537	6.9941e-16	1.66526e-14	2.96515e-14	TRUE	-0.529293
O00625	O00625_52	PIR_HUMAN	PIR	Pirin (EC 1.13.11.24) (Probable quercetin 2,3-dioxygenase PIR) (Probable quercetinase)	DGVTVAVISGEALGIK;GFETVSYLLEGGSM(UniMod:35)AHEDFC(UniMod:4)GHTGK;GFETVSYLLEGGSMAHEDFC(UniMod:4)GHTGK;GGRPGGFPDHPHR;HSQPIPK;IEPHHTAVLGEGDSVQVENK;IEPHHTAVLGEGDSVQVENKD;IEPHHTAVLGEGDSVQVENKDPK;IEPHHTAVLGEGDSVQVENKDPKR;KVTLSVLSR;M(UniMod:35)NPGDLQWMTAGR;M(UniMod:35)VEPQYQELK;MNPGDLQWMTAGR;MVEPQYQELK;SEEIPKPSKDGVTVAVISGEALGIK;SIGRPELK;TPTLYLDFK;VTLSVLSR	18	DGVTVAVISGEALGIK;GFETVSYLLEGGSMAHEDFC(UniMod:4)GHTGK;GGRPGGFPDHPHR;HSQPIPK;IEPHHTAVLGEGDSVQVENK;IEPHHTAVLGEGDSVQVENKD;IEPHHTAVLGEGDSVQVENKDPK;IEPHHTAVLGEGDSVQVENKDPKR;KVTLSVLSR;M(UniMod:35)NPGDLQWMTAGR;M(UniMod:35)VEPQYQELK;MNPGDLQWMTAGR;MVEPQYQELK;SEEIPKPSKDGVTVAVISGEALGIK;SIGRPELK;TPTLYLDFK;VTLSVLSR	17	0.944444	47	57	52	25.823	5.85799e+07	0.977075	50	32.113	FALSE	1	0	7.84929e-05	8.70739e-05	1	1	0.363901	0.67364	-0.56995	-0.914992	0.0515687	0.0358481	0.0837073	1	TRUE	FALSE	0	no_SEC_difference	0.391627	0.73557	-0.444539	-1.04342	0.0925271	0.110803	0.197295	FALSE	-0.125412
O00629	O00629_25	IMA3_HUMAN	KPNA4 QIP1	Importin subunit alpha-3 (Importin alpha Q1) (Qip1) (Karyopherin subunit alpha-4)	AVGNIVTGTDEQTQVVLNC(UniMod:4)DALSHFPALLTHPK;IEQLQNHENEDIYK;LLHSPHQNVC(UniMod:4)EQAVWALGNIIGDGPQC(UniMod:4)R;M(UniMod:35)AEDEAETIGNLIEEC(UniMod:4)GGLEK;MAEDEAETIGNLIEEC(UniMod:4)GGLEK;NEVVVELRK;NVPHEDIC(UniMod:4)EDSDIDGDYR;NVTWVMVNLC(UniMod:4)R;QRNEVVVELR;QRNEVVVELRK;SGILPILVHC(UniMod:4)LER;VQNTSLEAIVQNASSDNQGIQLSAVQAAR	12	AVGNIVTGTDEQTQVVLNC(UniMod:4)DALSHFPALLTHPK;IEQLQNHENEDIYK;LLHSPHQNVC(UniMod:4)EQAVWALGNIIGDGPQC(UniMod:4)R;M(UniMod:35)AEDEAETIGNLIEEC(UniMod:4)GGLEK;NEVVVELRK;NVPHEDIC(UniMod:4)EDSDIDGDYR;NVTWVMVNLC(UniMod:4)R;QRNEVVVELR;QRNEVVVELRK;SGILPILVHC(UniMod:4)LER;VQNTSLEAIVQNASSDNQGIQLSAVQAAR	11	0.916667	19	28	25	568.038	2.29562e+06	0.344438	45	57.887	TRUE	0.934845	0	0.00690738	0.00633801	3	2	0.539547	0.888628	-0.170349	-0.61768	0.64647	0.347435	0.811278	2	FALSE	FALSE	0.344434	no_SEC_difference	0.410427	0.780338	-0.358772	-0.988737	0.185639	0.191752	0.341432	FALSE	0.188423
O00629	O00629_33	IMA3_HUMAN	KPNA4 QIP1	Importin subunit alpha-3 (Importin alpha Q1) (Qip1) (Karyopherin subunit alpha-4)	AVGNIVTGTDEQTQVVLNC(UniMod:4)DALSHFPALLTHPK;IEQLQNHENEDIYK;LLHSPHQNVC(UniMod:4)EQAVWALGNIIGDGPQC(UniMod:4)R;M(UniMod:35)AEDEAETIGNLIEEC(UniMod:4)GGLEK;MAEDEAETIGNLIEEC(UniMod:4)GGLEK;NEVVVELRK;NVPHEDIC(UniMod:4)EDSDIDGDYR;NVTWVMVNLC(UniMod:4)R;QRNEVVVELR;QRNEVVVELRK;SGILPILVHC(UniMod:4)LER;VQNTSLEAIVQNASSDNQGIQLSAVQAAR	12	AVGNIVTGTDEQTQVVLNC(UniMod:4)DALSHFPALLTHPK;IEQLQNHENEDIYK;LLHSPHQNVC(UniMod:4)EQAVWALGNIIGDGPQC(UniMod:4)R;NEVVVELRK;NVPHEDIC(UniMod:4)EDSDIDGDYR;NVTWVMVNLC(UniMod:4)R;QRNEVVVELR;QRNEVVVELRK;SGILPILVHC(UniMod:4)LER;VQNTSLEAIVQNASSDNQGIQLSAVQAAR	10	0.833333	28	37	33	227.319	1.11734e+07	0.893655	45	57.887	TRUE	1	0	7.84929e-05	8.70739e-05	3	2	0.185549	0.697153	-0.520808	-1.36183	0.000653381	0.00059699	0.001394	1	TRUE	FALSE	0.344434	no_SEC_difference	0.410427	0.780338	-0.358772	-0.988737	0.185639	0.191752	0.341432	FALSE	-0.162036
O00629	O00629_39	IMA3_HUMAN	KPNA4 QIP1	Importin subunit alpha-3 (Importin alpha Q1) (Qip1) (Karyopherin subunit alpha-4)	AVGNIVTGTDEQTQVVLNC(UniMod:4)DALSHFPALLTHPK;IEQLQNHENEDIYK;LLHSPHQNVC(UniMod:4)EQAVWALGNIIGDGPQC(UniMod:4)R;M(UniMod:35)AEDEAETIGNLIEEC(UniMod:4)GGLEK;MAEDEAETIGNLIEEC(UniMod:4)GGLEK;NEVVVELRK;NVPHEDIC(UniMod:4)EDSDIDGDYR;NVTWVMVNLC(UniMod:4)R;QRNEVVVELR;QRNEVVVELRK;SGILPILVHC(UniMod:4)LER;VQNTSLEAIVQNASSDNQGIQLSAVQAAR	12	IEQLQNHENEDIYK;LLHSPHQNVC(UniMod:4)EQAVWALGNIIGDGPQC(UniMod:4)R;NEVVVELRK;NVTWVMVNLC(UniMod:4)R;SGILPILVHC(UniMod:4)LER;VQNTSLEAIVQNASSDNQGIQLSAVQAAR	6	0.5	36	45	39	114.374	5.38715e+06	0.861318	45	57.887	FALSE	0.988571	0	0.000784929	0.000809794	3	1	0.836134	1.04159	0.057967	0.211189	0.99698	0.428256	1	3	FALSE	FALSE	0.344434	no_SEC_difference	0.410427	0.780338	-0.358772	-0.988737	0.185639	0.191752	0.341432	FALSE	0.416739
O00635	O00635_35	TRI38_HUMAN	TRIM38 RNF15 RORET	E3 ubiquitin-protein ligase TRIM38 (EC 6.3.2.-) (RING finger protein 15) (Tripartite motif-containing protein 38) (Zinc finger protein RoRet)	GHTTALVEDVC(UniMod:4)QGYK;GYTQENQDTSSR;LRDYEAGLGLK;QETFC(UniMod:4)C(UniMod:4)PQC(UniMod:4)R;SHILELEEK	5	GHTTALVEDVC(UniMod:4)QGYK;GYTQENQDTSSR;LRDYEAGLGLK;QETFC(UniMod:4)C(UniMod:4)PQC(UniMod:4)R;SHILELEEK	5	1	30	40	35	180.801	1.25888e+06	0.925167	46	53.416	TRUE	0.999969	0	7.84929e-05	8.70739e-05	1	1	0.370439	0.802052	-0.318232	-0.902192	0.196309	0.122044	0.284978	1	TRUE	FALSE	0	no_SEC_difference	0.827269	0.717026	-0.479902	-0.232928	0.992398	0.561612	1	FALSE	0.16167
O00712	O00712_33	NFIB_HUMAN	NFIB	Nuclear factor 1 B-type (NF1-B) (Nuclear factor 1/B) (CCAAT-box-binding transcription factor) (CTF) (Nuclear factor I/B) (NF-I/B) (NFI-B) (TGGCA-binding protein)	AIAYTWFNLQAR;AVKDELLSEKPEIK;NPPGYLEDSFVK	3	AIAYTWFNLQAR;AVKDELLSEKPEIK;NPPGYLEDSFVK	3	1	20	44	33	227.319	1.41279e+06	0.873685	47	47.442	TRUE	0.984045	0	0.00125589	0.00127628	1	1	2.64044e-12	0.0211228	-5.56505	-8.36409	5.57161e-40	3.03409e-39	7.08475e-39	1	TRUE	TRUE	0	single_complex_diff	0.00297367	0.0225479	-5.47086	-18.0177	2.65536e-08	2.0726e-07	3.69044e-07	TRUE	-0.0941899
O00743	O00743_25	PPP6_HUMAN	PPP6C PPP6	Serine/threonine-protein phosphatase 6 catalytic subunit (PP6C) (EC 3.1.3.16) [Cleaved into: Serine/threonine-protein phosphatase 6 catalytic subunit, N-terminally processed]	APLDLDKYVEIAR;C(UniMod:4)GNIASIMVFK;GAGWLFGAK;LVTVWSAPNYC(UniMod:4)YR;NQEIPHK;QITQVYGFYDEC(UniMod:4)QTK;TGGQVPDTNYIFMGDFVDR;VTNEFVHINNLK;YGNANAWR	9	APLDLDKYVEIAR;GAGWLFGAK;LVTVWSAPNYC(UniMod:4)YR;NQEIPHK;QITQVYGFYDEC(UniMod:4)QTK;VTNEFVHINNLK;YGNANAWR	7	0.777778	19	36	25	568.038	7.40724e+06	0.88928	49	35.144	TRUE	0.999958	0	7.84929e-05	8.70739e-05	3	2	0.00577538	0.654154	-0.612298	-2.82787	5.2302e-14	1.04712e-13	2.44508e-13	1	TRUE	TRUE	0.548098	multipeak_diffFC_redist	0.252654	0.80376	-0.315163	-1.35327	0.0113095	0.0210398	0.0374633	FALSE	-0.297135
O00743	O00743_4	PPP6_HUMAN	PPP6C PPP6	Serine/threonine-protein phosphatase 6 catalytic subunit (PP6C) (EC 3.1.3.16) [Cleaved into: Serine/threonine-protein phosphatase 6 catalytic subunit, N-terminally processed]	APLDLDKYVEIAR;C(UniMod:4)GNIASIMVFK;GAGWLFGAK;LVTVWSAPNYC(UniMod:4)YR;NQEIPHK;QITQVYGFYDEC(UniMod:4)QTK;TGGQVPDTNYIFMGDFVDR;VTNEFVHINNLK;YGNANAWR	9	APLDLDKYVEIAR;C(UniMod:4)GNIASIMVFK;GAGWLFGAK;LVTVWSAPNYC(UniMod:4)YR;QITQVYGFYDEC(UniMod:4)QTK;VTNEFVHINNLK	6	0.666667	1	19	4	6287.1	1.2794e+07	0.967091	49	35.144	TRUE	0.999998	0	7.84929e-05	8.70739e-05	3	2	0.618216	0.928315	-0.109238	-0.522996	0.801888	0.412287	0.962712	3	FALSE	FALSE	0.548098	multipeak_diffFC_redist	0.252654	0.80376	-0.315163	-1.35327	0.0113095	0.0210398	0.0374633	FALSE	0.205925
O00743	O00743_46	PPP6_HUMAN	PPP6C PPP6	Serine/threonine-protein phosphatase 6 catalytic subunit (PP6C) (EC 3.1.3.16) [Cleaved into: Serine/threonine-protein phosphatase 6 catalytic subunit, N-terminally processed]	APLDLDKYVEIAR;C(UniMod:4)GNIASIMVFK;GAGWLFGAK;LVTVWSAPNYC(UniMod:4)YR;NQEIPHK;QITQVYGFYDEC(UniMod:4)QTK;TGGQVPDTNYIFMGDFVDR;VTNEFVHINNLK;YGNANAWR	9	APLDLDKYVEIAR;GAGWLFGAK;VTNEFVHINNLK	3	0.333333	42	51	46	51.322	906199	0.904135	49	35.144	FALSE	0.825323	0	0.0269231	0.0227985	3	1	0.467988	1.20225	0.26574	0.730631	0.435007	0.2479	0.57886	2	FALSE	FALSE	0.548098	multipeak_diffFC_redist	0.252654	0.80376	-0.315163	-1.35327	0.0113095	0.0210398	0.0374633	FALSE	0.580903
O00750	O00750_32	P3C2B_HUMAN	PIK3C2B	Phosphatidylinositol 4-phosphate 3-kinase C2 domain-containing subunit beta (PI3K-C2-beta) (PtdIns-3-kinase C2 subunit beta) (EC 2.7.1.154) (C2-PI3K) (Phosphoinositide 3-kinase-C2-beta)	ELC(UniMod:4)SPLQTR;HNPGEDEYEK;ILEEEEVLGGGGQGR;ISDVFLC(UniMod:4)R;ISQPSDINTFSLVEQLPGK;IYLLPDPQK;LIESSLGSVATK;LLFPSSHLPSFPSR;LLGLWPATQENPSAR;LLGSVDYDGINDAITR;LPLSPSLLVK;LSFQNVDPLGENIR;SLESVGISR;TGWFALGSR	14	ELC(UniMod:4)SPLQTR;HNPGEDEYEK;ILEEEEVLGGGGQGR;ISDVFLC(UniMod:4)R;ISQPSDINTFSLVEQLPGK;IYLLPDPQK;LIESSLGSVATK;LLFPSSHLPSFPSR;LLGLWPATQENPSAR;LLGSVDYDGINDAITR;LPLSPSLLVK;LSFQNVDPLGENIR;SLESVGISR;TGWFALGSR	14	1	26	38	32	254.89	5.71817e+06	0.940798	35	184.768	FALSE	1	0	7.84929e-05	8.70739e-05	1	1	0.0685533	0.656765	-0.606881	-1.86942	2.13992e-10	3.40213e-10	7.94416e-10	1	TRUE	TRUE	0	single_monomer_diff	0.154614	0.689592	-0.536199	-1.91644	8.48496e-06	4.04046e-05	7.19439e-05	FALSE	-0.0706829
O00754	O00754_36	MA2B1_HUMAN	MAN2B1 LAMAN MANB	Lysosomal alpha-mannosidase (Laman) (EC 3.2.1.24) (Lysosomal acid alpha-mannosidase) (Mannosidase alpha class 2B member 1) (Mannosidase alpha-B) [Cleaved into: Lysosomal alpha-mannosidase A peptide; Lysosomal alpha-mannosidase B peptide; Lysosomal alpha-mannosidase C peptide; Lysosomal alpha-mannosidase D peptide; Lysosomal alpha-mannosidase E peptide]	ASTSLKPPTADLFTGVLPNGYNPPR;DLFSTFTITR;ELVDYFLNVATAQGR;FDTPLETK;FLEDTFGNDGRPR;FQVIVYNPLGR;HLVLLDTAQAAAAGHR;LEMEQVWR;LPVSEGVFVVK;LQETTLVANQLR;LVNAQQAK;TFLASVQWK;TVDQYFYGIK	13	ASTSLKPPTADLFTGVLPNGYNPPR;DLFSTFTITR;ELVDYFLNVATAQGR;FDTPLETK;FLEDTFGNDGRPR;FQVIVYNPLGR;HLVLLDTAQAAAAGHR;LEMEQVWR;LPVSEGVFVVK;LQETTLVANQLR;LVNAQQAK;TFLASVQWK;TVDQYFYGIK	13	1	31	42	36	161.244	1.05761e+07	0.97668	39	113.744	FALSE	1	0	7.84929e-05	8.70739e-05	1	1	0.114088	0.655529	-0.609268	-1.60239	4.72459e-07	5.84734e-07	1.36538e-06	1	TRUE	TRUE	0	single_monomer_diff	0.0368836	0.695	-0.524915	-4.48016	2.96321e-13	4.99747e-12	8.89844e-12	FALSE	-0.0843527
O00764	O00764_47	PDXK_HUMAN	PDXK C21orf124 C21orf97 PKH PNK PRED79	Pyridoxal kinase (EC 2.7.1.35) (Pyridoxine kinase)	AQAGEGVRPSPM(UniMod:35)QLELR;AQAGEGVRPSPMQLELR;DIEDPEIVVQATVL;GQVLNSDELQELYEGLR;IHSQEEALR;KIHSQEEALR;LNNMNKYDYVLTGYTR;LVYVC(UniMod:4)DPVLGDK;NPAGSVVM(UniMod:35)ER;NPAGSVVMER;RDIEDPEIVVQATVL;RNPAGSVVMER;TVSTLHHVLQR;VLSIQSHVIR;YDYVLTGYTR	15	AQAGEGVRPSPM(UniMod:35)QLELR;AQAGEGVRPSPMQLELR;DIEDPEIVVQATVL;GQVLNSDELQELYEGLR;IHSQEEALR;KIHSQEEALR;LNNMNKYDYVLTGYTR;LVYVC(UniMod:4)DPVLGDK;NPAGSVVM(UniMod:35)ER;NPAGSVVMER;RDIEDPEIVVQATVL;RNPAGSVVMER;TVSTLHHVLQR;VLSIQSHVIR;YDYVLTGYTR	15	1	42	52	47	45.771	4.26108e+07	0.972451	49	35.102	FALSE	1	0	7.84929e-05	8.70739e-05	2	2	0.630291	0.849978	-0.234503	-0.483716	0.928492	0.428256	1	2	FALSE	FALSE	0.13662	no_SEC_difference	0.604478	0.830309	-0.26828	-0.57857	0.878399	0.561612	1	FALSE	0.0337766
O00764	O00764_55	PDXK_HUMAN	PDXK C21orf124 C21orf97 PKH PNK PRED79	Pyridoxal kinase (EC 2.7.1.35) (Pyridoxine kinase)	AQAGEGVRPSPM(UniMod:35)QLELR;AQAGEGVRPSPMQLELR;DIEDPEIVVQATVL;GQVLNSDELQELYEGLR;IHSQEEALR;KIHSQEEALR;LNNMNKYDYVLTGYTR;LVYVC(UniMod:4)DPVLGDK;NPAGSVVM(UniMod:35)ER;NPAGSVVMER;RDIEDPEIVVQATVL;RNPAGSVVMER;TVSTLHHVLQR;VLSIQSHVIR;YDYVLTGYTR	15	AQAGEGVRPSPM(UniMod:35)QLELR;AQAGEGVRPSPMQLELR;DIEDPEIVVQATVL;GQVLNSDELQELYEGLR;IHSQEEALR;KIHSQEEALR;LNNMNKYDYVLTGYTR;LVYVC(UniMod:4)DPVLGDK;NPAGSVVM(UniMod:35)ER;NPAGSVVMER;RDIEDPEIVVQATVL;RNPAGSVVMER;TVSTLHHVLQR;VLSIQSHVIR;YDYVLTGYTR	15	1	52	65	55	18.317	1.82034e+06	0.317319	49	35.102	FALSE	0.995224	0	0.000313972	0.000334662	2	2	0.075994	0.713358	-0.487302	-1.79959	2.3458e-10	3.71801e-10	8.68175e-10	1	TRUE	FALSE	0.13662	no_SEC_difference	0.604478	0.830309	-0.26828	-0.57857	0.878399	0.561612	1	FALSE	-0.219022
O00767	O00767_6	ACOD_HUMAN	SCD	Acyl-CoA desaturase (EC 1.14.19.1) (Delta(9)-desaturase) (Delta-9 desaturase) (Fatty acid desaturase) (Stearoyl-CoA desaturase) (hSCD1)	FSETHADPHNSR;GSTLDLSDLEAEK;PAHLLQDDISSSYTTTTTITAPPSR	3	FSETHADPHNSR;GSTLDLSDLEAEK;PAHLLQDDISSSYTTTTTITAPPSR	3	1	1	34	6	5000.51	1.35396e+07	0.966652	48	41.523	TRUE	0.998888	0	7.84929e-05	8.70739e-05	1	1	0.0331766	1.32985	0.411266	2.1447	0.000116056	0.000115063	0.000268678	1	TRUE	FALSE	0	no_SEC_difference	0.1867	1.34036	0.422619	1.5967	0.0354808	0.0531899	0.0947094	FALSE	-0.0113533
O14497	O14497_8	ARI1A_HUMAN	ARID1A BAF250 BAF250A C1orf4 OSA1 SMARCF1	AT-rich interactive domain-containing protein 1A (ARID domain-containing protein 1A) (B120) (BRG1-associated factor 250) (BAF250) (BRG1-associated factor 250a) (BAF250A) (Osa homolog 1) (hOSA1) (SWI-like protein) (SWI/SNF complex protein p270) (SWI/SNF-related, matrix-associated, actin-dependent regulator of chromatin subfamily F member 1) (hELD)	AAAGQESEGPAVGPPQPLGK;AMGMTNLPAVGR;C(UniMod:4)VC(UniMod:4)VSNTIR;DIGTPEAWR;EEAGGEAAAAAAAER;EIGGLTQVNK;LYELGGEPERK;NDPFVVDC(UniMod:4)SDK;RPAGGPQNQFPFQFGR;SSTLTEDGAK;TDEMLHTDQR;TELLPSRPHAPC(UniMod:4)PPAPR;VDENHSEFTLYESR	13	AAAGQESEGPAVGPPQPLGK;AMGMTNLPAVGR;C(UniMod:4)VC(UniMod:4)VSNTIR;DIGTPEAWR;EEAGGEAAAAAAAER;LYELGGEPERK;NDPFVVDC(UniMod:4)SDK;RPAGGPQNQFPFQFGR;SSTLTEDGAK;TDEMLHTDQR;TELLPSRPHAPC(UniMod:4)PPAPR;VDENHSEFTLYESR	12	0.923077	2	16	8	3977.22	4.58408e+06	0.93442	32	242.045	TRUE	1	0	7.84929e-05	8.70739e-05	1	1	6.99784e-06	0.185129	-2.43848	-4.99865	9.66864e-59	8.30882e-58	1.94015e-57	1	TRUE	TRUE	0	single_complex_diff	0.130965	0.223823	-2.15957	-2.45558	2.4419e-06	1.29081e-05	2.2984e-05	TRUE	-0.278908
O14524	O14524_5	NEMP1_HUMAN	NEMP1 KIAA0286 TMEM194 TMEM194A	Nuclear envelope integral membrane protein 1	EFC(UniMod:4)NSPDC(UniMod:4)SAWK;IQGEVETR;LLTEEEYR;VTQVENEEK	4	IQGEVETR;LLTEEEYR	2	0.5	1	28	5	5607.02	3.4565e+06	0.959106	46	50.64	TRUE	0.882267	0	0.0161695	0.0141293	1	1	0.351785	0.874869	-0.19306	-0.982186	0.25929	0.156705	0.365913	1	TRUE	FALSE	0	no_SEC_difference	0.712475	0.891774	-0.165988	-0.398744	0.903687	0.561612	1	FALSE	-0.027072
O14530	O14530_23	TXND9_HUMAN	TXNDC9 APACD	Thioredoxin domain-containing protein 9 (ATP-binding protein associated with cell differentiation) (Protein 1-4)	APFLC(UniMod:4)ER;DFFQEVK;ESENVVC(UniMod:4)HFYR;FGTNFTK;KFGTNFTK;LDQMDEDELER;LGSSDILNYSGNLMEPPFQNQK;LVEEHLDSEIQK;LVEEHLDSEIQKLDQMDEDELER;VIPTLALLK;VIPTLALLKDGK;VLEHQLLQTTK	12	APFLC(UniMod:4)ER;DFFQEVK;ESENVVC(UniMod:4)HFYR;FGTNFTK;KFGTNFTK;LDQMDEDELER;LGSSDILNYSGNLMEPPFQNQK;LVEEHLDSEIQK;LVEEHLDSEIQKLDQMDEDELER;VIPTLALLK;VIPTLALLKDGK;VLEHQLLQTTK	12	1	18	29	23	714.189	2.98106e+07	0.986672	52	26.534	TRUE	1	0	7.84929e-05	8.70739e-05	1	1	0.0953399	0.581313	-0.782664	-1.69781	1.59995e-07	2.06e-07	4.81022e-07	1	TRUE	TRUE	0	single_complex_diff	0.0887438	0.613612	-0.705229	-2.26063	7.04753e-08	5.04243e-07	8.97849e-07	TRUE	-0.0774347
O14545	O14545_31	TRAD1_HUMAN	TRAFD1 FLN29	TRAF-type zinc finger domain-containing protein 1 (Protein FLN29)	AFESDVFHNR;ALPSLNTGSSSPR;AVC(UniMod:4)EADQSHGGPR;HEETEC(UniMod:4)PLR;KHEETEC(UniMod:4)PLR;LKEHEDYC(UniMod:4)GAR;LSNSDSQDIQGR;NIGMC(UniMod:4)PTC(UniMod:4)K;STSGPRPGC(UniMod:4)QPSSPC(UniMod:4)VPK;TELC(UniMod:4)GNC(UniMod:4)GR;VTPAAANYR	11	AFESDVFHNR;ALPSLNTGSSSPR;AVC(UniMod:4)EADQSHGGPR;HEETEC(UniMod:4)PLR;KHEETEC(UniMod:4)PLR;LKEHEDYC(UniMod:4)GAR;LSNSDSQDIQGR;NIGMC(UniMod:4)PTC(UniMod:4)K;STSGPRPGC(UniMod:4)QPSSPC(UniMod:4)VPK;TELC(UniMod:4)GNC(UniMod:4)GR;VTPAAANYR	11	1	22	42	31	285.806	6.31997e+06	0.907914	44	64.841	TRUE	1	0	7.84929e-05	8.70739e-05	1	1	0.529645	0.854705	-0.226501	-0.630368	0.610843	0.331455	0.773965	1	TRUE	FALSE	0	no_SEC_difference	0.900769	0.917297	-0.124539	-0.132953	0.999999	0.561612	1	FALSE	-0.101962
O14548	O14548_5	COX7R_HUMAN	COX7A2L COX7AR COX7RP	Cytochrome c oxidase subunit 7A-related protein, mitochondrial (COX7a-related protein) (Cytochrome c oxidase subunit VIIa-related protein) (EB1)	ADGVPVYLK;GLPDQMLYR;LTSDSTVYDYAGK	3	ADGVPVYLK;GLPDQMLYR;LTSDSTVYDYAGK	3	1	1	27	5	5607.02	4.59291e+06	0.976832	58	12.615	TRUE	0.999463	0	7.84929e-05	8.70739e-05	1	1	1.08246e-05	2.11025	1.07742	4.56558	7.77209e-17	1.79819e-16	4.19887e-16	1	TRUE	TRUE	0	single_complex_diff	0.0279838	1.78183	0.833363	5.14896	6.46268e-05	0.000243821	0.000434144	TRUE	0.244054
O14561	O14561_52	ACPM_HUMAN	NDUFAB1	Acyl carrier protein, mitochondrial (ACP) (CI-SDAP) (NADH-ubiquinone oxidoreductase 9.6 kDa subunit)	LM(UniMod:35)C(UniMod:4)PQEIVDYIADKK;LMC(UniMod:4)PQEIVDYIADK;LMC(UniMod:4)PQEIVDYIADKK;LMC(UniMod:4)PQEIVDYIADKKDVYE;LSVNSHFMK;LYDKIDPEK;LYDKIDPEKLSVNSHFMK	7	LM(UniMod:35)C(UniMod:4)PQEIVDYIADKK;LMC(UniMod:4)PQEIVDYIADK;LMC(UniMod:4)PQEIVDYIADKK;LMC(UniMod:4)PQEIVDYIADKKDVYE;LSVNSHFMK;LYDKIDPEK;LYDKIDPEKLSVNSHFMK	7	1	34	57	52	25.823	1.47974e+07	0.927651	55	17.417	FALSE	1	0	7.84929e-05	8.70739e-05	1	1	0.036196	0.637816	-0.648787	-2.12132	4.16414e-08	5.60418e-08	1.3086e-07	1	TRUE	TRUE	0	single_monomer_diff	0.551365	0.71669	-0.48058	-0.699704	0.652597	0.477168	0.849639	FALSE	-0.168207
O14562	O14562_41	UBFD1_HUMAN	UBFD1 UBPH	Ubiquitin domain-containing protein UBFD1 (Ubiquitin-binding protein homolog)	FPLDSTGSELK;GKPEDVM(UniMod:35)PSVK;GKPEDVMPSVK;GSLQPAPAQPPGDPAAQASVSNGEDAGGGAGR;IHSITGLPPAMQK;IM(UniMod:35)VVGSTINDVLAVNTPK;IMVVGSTINDVLAVNTPK;LEQDQLWIGTK;LPTVPLSGMYNK;LTFKLEQDQLWIGTK;TEKLPMGSIK;TKHDVKFPLDSTGSELK	12	FPLDSTGSELK;GKPEDVM(UniMod:35)PSVK;GKPEDVMPSVK;GSLQPAPAQPPGDPAAQASVSNGEDAGGGAGR;IHSITGLPPAMQK;IM(UniMod:35)VVGSTINDVLAVNTPK;IMVVGSTINDVLAVNTPK;LEQDQLWIGTK;LPTVPLSGMYNK;LTFKLEQDQLWIGTK;TEKLPMGSIK;TKHDVKFPLDSTGSELK	12	1	36	46	41	90.969	2.32989e+07	0.956018	50	33.382	TRUE	1	0	7.84929e-05	8.70739e-05	1	1	0.634096	0.839787	-0.251909	-0.478502	0.911901	0.428256	1	1	TRUE	FALSE	0	no_SEC_difference	0.419742	0.83238	-0.264825	-0.917827	0.211912	0.2122	0.377841	FALSE	0.0129155
O14579	O14579_20	COPE_HUMAN	COPE	Coatomer subunit epsilon (Epsilon-coat protein) (Epsilon-COP)	ALHQGDSLEC(UniMod:4)TAM(UniMod:35)TVQILLK;ALHQGDSLEC(UniMod:4)TAMTVQILLK;APPAPGPASGGSGEVDELFDVK;C(UniMod:4)SPTLLLLNGQAAC(UniMod:4)HMAQGR;DSIVAELDR;DSIVAELDREMSR;DVERDVFLYR;ENDFDRLVLQYAPSA;FGVVLDEIKPSSAPELQAVR;KFGVVLDEIKPSSAPELQAVR;LDRLDLAR;LQDAYYIFQEMADK;LVLQYAPSA;M(UniMod:35)FADYLAHESR;MFADYLAHESR;NAFYIGSYQQC(UniMod:4)INEAQR;PPAPGPASGGSGEVDELFDVK;RDSIVAELDR	18	ALHQGDSLEC(UniMod:4)TAM(UniMod:35)TVQILLK;ALHQGDSLEC(UniMod:4)TAMTVQILLK;APPAPGPASGGSGEVDELFDVK;C(UniMod:4)SPTLLLLNGQAAC(UniMod:4)HMAQGR;DSIVAELDR;DSIVAELDREMSR;DVERDVFLYR;ENDFDRLVLQYAPSA;FGVVLDEIKPSSAPELQAVR;KFGVVLDEIKPSSAPELQAVR;LDRLDLAR;LQDAYYIFQEMADK;LVLQYAPSA;M(UniMod:35)FADYLAHESR;MFADYLAHESR;NAFYIGSYQQC(UniMod:4)INEAQR;PPAPGPASGGSGEVDELFDVK;RDSIVAELDR	18	1	15	26	20	1006.85	4.56674e+07	0.972607	49	34.482	TRUE	1	0	7.84929e-05	8.70739e-05	3	2	0.558075	0.852943	-0.229479	-0.588699	0.759329	0.395518	0.923554	2	FALSE	FALSE	0.632925	no_SEC_difference	0.489218	0.877929	-0.18825	-0.762645	0.448164	0.36635	0.652319	FALSE	-0.0412291
O14579	O14579_49	COPE_HUMAN	COPE	Coatomer subunit epsilon (Epsilon-coat protein) (Epsilon-COP)	ALHQGDSLEC(UniMod:4)TAM(UniMod:35)TVQILLK;ALHQGDSLEC(UniMod:4)TAMTVQILLK;APPAPGPASGGSGEVDELFDVK;C(UniMod:4)SPTLLLLNGQAAC(UniMod:4)HMAQGR;DSIVAELDR;DSIVAELDREMSR;DVERDVFLYR;ENDFDRLVLQYAPSA;FGVVLDEIKPSSAPELQAVR;KFGVVLDEIKPSSAPELQAVR;LDRLDLAR;LQDAYYIFQEMADK;LVLQYAPSA;M(UniMod:35)FADYLAHESR;MFADYLAHESR;NAFYIGSYQQC(UniMod:4)INEAQR;PPAPGPASGGSGEVDELFDVK;RDSIVAELDR	18	APPAPGPASGGSGEVDELFDVK;DSIVAELDR;KFGVVLDEIKPSSAPELQAVR;LVLQYAPSA;NAFYIGSYQQC(UniMod:4)INEAQR	5	0.277778	45	54	49	36.404	672392	0.863134	49	34.482	FALSE	0.804871	0	0.0307692	0.0258376	3	1	0.279708	1.48587	0.571306	1.10017	0.0659278	0.0449363	0.104929	1	TRUE	FALSE	0.632925	no_SEC_difference	0.489218	0.877929	-0.18825	-0.762645	0.448164	0.36635	0.652319	FALSE	0.759556
O14579	O14579_6	COPE_HUMAN	COPE	Coatomer subunit epsilon (Epsilon-coat protein) (Epsilon-COP)	ALHQGDSLEC(UniMod:4)TAM(UniMod:35)TVQILLK;ALHQGDSLEC(UniMod:4)TAMTVQILLK;APPAPGPASGGSGEVDELFDVK;C(UniMod:4)SPTLLLLNGQAAC(UniMod:4)HMAQGR;DSIVAELDR;DSIVAELDREMSR;DVERDVFLYR;ENDFDRLVLQYAPSA;FGVVLDEIKPSSAPELQAVR;KFGVVLDEIKPSSAPELQAVR;LDRLDLAR;LQDAYYIFQEMADK;LVLQYAPSA;M(UniMod:35)FADYLAHESR;MFADYLAHESR;NAFYIGSYQQC(UniMod:4)INEAQR;PPAPGPASGGSGEVDELFDVK;RDSIVAELDR	18	APPAPGPASGGSGEVDELFDVK;DSIVAELDR;DSIVAELDREMSR;DVERDVFLYR;FGVVLDEIKPSSAPELQAVR;KFGVVLDEIKPSSAPELQAVR;LVLQYAPSA	7	0.388889	1	15	6	5000.51	1.96626e+07	0.775211	49	34.482	TRUE	0.836796	0	0.0246468	0.0209964	3	2	0.669703	0.973432	-0.0388476	-0.428007	0.9087	0.428256	1	3	FALSE	FALSE	0.632925	no_SEC_difference	0.489218	0.877929	-0.18825	-0.762645	0.448164	0.36635	0.652319	FALSE	0.149402
O14617	O14617_23	AP3D1_HUMAN	AP3D1 PRO0039	AP-3 complex subunit delta-1 (AP-3 complex subunit delta) (Adaptor-related protein complex 3 subunit delta-1) (Delta-adaptin)	ALDIDLDKPLADSEKLPIQK;ALDLLYGMVSK;ASC(UniMod:4)ILQLVK;AVFHEEEQR;DLILQC(UniMod:4)LDDKDESIR;EKLEDPDPGVQSAAVNVIC(UniMod:4)ELAR;HRPSEADEEELAR;ILIEDSDQNLK;LEDPDPGVQSAAVNVIC(UniMod:4)ELAR;LFGALTPLEPR;LLESGDLSMSSIK;LYASILQQK;MSFQNLLAK;VTTLPGHIQAVYVQNVVK;YISQC(UniMod:4)IDEIKQELK;YLGLLAMSK	16	ALDLLYGMVSK;ASC(UniMod:4)ILQLVK;AVFHEEEQR;DLILQC(UniMod:4)LDDKDESIR;EKLEDPDPGVQSAAVNVIC(UniMod:4)ELAR;HRPSEADEEELAR;ILIEDSDQNLK;LEDPDPGVQSAAVNVIC(UniMod:4)ELAR;LFGALTPLEPR;LLESGDLSMSSIK;LYASILQQK;MSFQNLLAK;VTTLPGHIQAVYVQNVVK;YLGLLAMSK	14	0.875	17	31	23	714.189	4.93826e+06	0.836556	38	130.158	TRUE	1	0	7.84929e-05	8.70739e-05	1	1	0.00250209	0.566844	-0.818986	-3.11628	7.20251e-31	2.92932e-30	6.84012e-30	1	TRUE	TRUE	0	single_complex_diff	0.379941	0.556481	-0.845771	-1.11168	0.0823577	0.101145	0.180097	FALSE	0.0267855
O14618	O14618_48	CCS_HUMAN	CCS	Copper chaperone for superoxide dismutase (Superoxide dismutase copper chaperone)	FLQLTPER;GM(UniMod:35)GSGQLQNLGAAVAILGGPGTVQGVVR;GMGSGQLQNLGAAVAILGGPGTVQGVVR;LAC(UniMod:4)GIIAR;SLIIDEGEDDLGR;VWDVIGR	6	FLQLTPER;GM(UniMod:35)GSGQLQNLGAAVAILGGPGTVQGVVR;GMGSGQLQNLGAAVAILGGPGTVQGVVR;LAC(UniMod:4)GIIAR;SLIIDEGEDDLGR;VWDVIGR	6	1	42	58	48	40.82	1.17008e+07	0.961761	51	29.041	FALSE	1	0	7.84929e-05	8.70739e-05	1	1	0.16375	0.668994	-0.580288	-1.40428	0.00300834	0.00252485	0.00589565	1	TRUE	FALSE	0	no_SEC_difference	0.144029	0.671659	-0.574866	-1.81897	0.00145369	0.00375118	0.0066793	FALSE	-0.00542147
O14639	O14639_36	ABLM1_HUMAN	ABLIM1 ABLIM KIAA0059 LIMAB1	Actin-binding LIM protein 1 (abLIM-1) (Actin-binding LIM protein family member 1) (Actin-binding double zinc finger protein) (LIMAB1) (Limatin)	FPAAQAPDPSETPK;LNSGLGQLILK;SSGREEDDEELLR;STSQGSINSPVYSR	4	FPAAQAPDPSETPK;LNSGLGQLILK;STSQGSINSPVYSR	3	0.75	29	44	36	161.244	984029	0.621749	41	87.688	FALSE	0.679015	0	0.0569074	0.0458762	1	1	0.0856585	0.647739	-0.626515	-1.73856	0.00288514	0.00242854	0.00567076	1	TRUE	TRUE	0	single_monomer_diff	0.372897	0.796687	-0.332175	-1.09613	0.225332	0.222143	0.395546	FALSE	-0.29434
O14641	O14641_33	DVL2_HUMAN	DVL2	Segment polarity protein dishevelled homolog DVL-2 (Dishevelled-2) (DSH homolog 2)	AELAPPAPPLPPLPPER;AM(UniMod:35)AAPESGLEVR;AMAAPESGLEVR;DIVHKPGPIVLTVAK;DLGSVPPELTASR;EEISDDNAR;GLSVHTDMASVTK;GSTGGAPNLR;SVLQRPAGAK;VIYHLDEEETPYLVK;VVSWLVSSDNPQPEMAPPVHEPR	11	AELAPPAPPLPPLPPER;AMAAPESGLEVR;DIVHKPGPIVLTVAK;DLGSVPPELTASR;EEISDDNAR;GLSVHTDMASVTK;GSTGGAPNLR;SVLQRPAGAK;VIYHLDEEETPYLVK;VVSWLVSSDNPQPEMAPPVHEPR	10	0.909091	28	39	33	227.319	4.28291e+06	0.971199	42	78.948	TRUE	1	0	7.84929e-05	8.70739e-05	1	1	0.36382	0.817884	-0.290153	-0.916836	0.104325	0.0685654	0.160104	1	TRUE	FALSE	0	no_SEC_difference	0.469176	0.769153	-0.378657	-0.798748	0.384863	0.329439	0.586596	FALSE	0.0885044
O14656	O14656_14	TOR1A_HUMAN	TOR1A DQ2 DYT1 TA TORA	Torsin-1A (Dystonia 1 protein) (Torsin ATPase-1A) (EC 3.6.4.-) (Torsin family 1 member A)	AMFIFLSNAGAER;DIEHALSVSVFNNK;DLDDNLFGQHLAK;GYEIDEDIVSR;IILNAVFGFINNPKPK;ITDVALDFWR;KPLTLSLHGWTGTGK;LKDIEHALSVSVFNNK;LYC(UniMod:4)LFAEC(UniMod:4)C(UniMod:4)GQK;NSGFWHSSLIDR;VAEEMTFFPKEER	11	AMFIFLSNAGAER;DIEHALSVSVFNNK;DLDDNLFGQHLAK;GYEIDEDIVSR;IILNAVFGFINNPKPK;ITDVALDFWR;LKDIEHALSVSVFNNK;LYC(UniMod:4)LFAEC(UniMod:4)C(UniMod:4)GQK;NSGFWHSSLIDR	9	0.818182	1	33	14	2001.12	1.54136e+07	0.920455	49	37.809	TRUE	1	0	7.84929e-05	8.70739e-05	1	1	0.666464	1.06256	0.0875467	0.431667	0.929853	0.428256	1	1	TRUE	FALSE	0	no_SEC_difference	0.995487	0.975101	-0.0363762	0.00618395	1	0.561612	1	FALSE	0.123923
O14657	O14657_39	TOR1B_HUMAN	TOR1B DQ1 FKSG18	Torsin-1B (Torsin ATPase-1B) (EC 3.6.4.-) (Torsin family 1 member B)	DLEPVLSVGVFNNK;GSAIDEDIVTR;LFGQHLATEVIFK;LYQDQLQK;NFVSQIVAENLHPK;TALDFWR;VAEEMTFFPR	7	DLEPVLSVGVFNNK;GSAIDEDIVTR;LFGQHLATEVIFK;LYQDQLQK;NFVSQIVAENLHPK;TALDFWR;VAEEMTFFPR	7	1	29	43	39	114.374	1.8802e+06	0.910218	49	37.979	TRUE	0.999999	0	7.84929e-05	8.70739e-05	2	1	0.640721	0.897737	-0.155636	-0.46837	0.863096	0.428256	1	2	FALSE	FALSE	0.0172001	no_SEC_difference	0.399307	0.870299	-0.200417	-0.960276	0.219147	0.217636	0.38752	FALSE	0.0447818
O14657	O14657_49	TOR1B_HUMAN	TOR1B DQ1 FKSG18	Torsin-1B (Torsin ATPase-1B) (EC 3.6.4.-) (Torsin family 1 member B)	DLEPVLSVGVFNNK;GSAIDEDIVTR;LFGQHLATEVIFK;LYQDQLQK;NFVSQIVAENLHPK;TALDFWR;VAEEMTFFPR	7	DLEPVLSVGVFNNK;GSAIDEDIVTR;LFGQHLATEVIFK;LYQDQLQK;NFVSQIVAENLHPK;TALDFWR;VAEEMTFFPR	7	1	43	57	49	36.404	9.09523e+06	0.968737	49	37.979	FALSE	1	0	7.84929e-05	8.70739e-05	2	1	0.628946	0.880537	-0.183545	-0.484908	0.841191	0.427397	0.997995	1	TRUE	FALSE	0.0172001	no_SEC_difference	0.399307	0.870299	-0.200417	-0.960276	0.219147	0.217636	0.38752	FALSE	0.0168723
O14662	O14662_6	STX16_HUMAN	STX16	Syntaxin-16 (Syn16)	AVQALPSR;DLGAMIVEQGTVLDR;IDYNVEQSC(UniMod:4)IK;LTDAFLLLR;MALVSGISLDPEAAIGVTK;QIVQSISDLNEIFR	6	AVQALPSR;LTDAFLLLR;QIVQSISDLNEIFR	3	0.5	1	37	6	5000.51	4.68439e+06	0.972264	49	37.031	TRUE	0.992725	0	0.000392465	0.000416945	1	1	0.146146	0.828694	-0.271089	-1.45888	0.0164647	0.0124529	0.0290781	1	TRUE	FALSE	0	no_SEC_difference	0.419967	0.806702	-0.310108	-0.95242	0.28439	0.263593	0.469351	FALSE	0.0390197
O14672	O14672_8	ADA10_HUMAN	ADAM10 KUZ MADM	Disintegrin and metalloproteinase domain-containing protein 10 (ADAM 10) (EC 3.4.24.81) (CDw156) (Kuzbanian protein homolog) (Mammalian disintegrin-metalloprotease) (CD antigen CD156c)	AIDTIYQTTDFSGIR;EAVIAQISSHVK;FEGFIQTR;GGTFYVEPAER;HTQVC(UniMod:4)INGQC(UniMod:4)AGSIC(UniMod:4)EK;HYEGLSYNVDSLHQK;LVDADGPLAR;RPPQPIQQPQR;TITLQPGSPC(UniMod:4)NDFR	9	AIDTIYQTTDFSGIR;EAVIAQISSHVK;GGTFYVEPAER;HTQVC(UniMod:4)INGQC(UniMod:4)AGSIC(UniMod:4)EK;RPPQPIQQPQR;TITLQPGSPC(UniMod:4)NDFR	6	0.666667	1	31	8	3977.22	1.05817e+07	0.935169	42	84.142	TRUE	0.999946	0	7.84929e-05	8.70739e-05	1	1	0.614379	0.940182	-0.0908089	-0.55341	0.793913	0.409326	0.955797	1	TRUE	FALSE	0	no_SEC_difference	0.370259	0.882343	-0.180588	-1.07095	0.128004	0.143464	0.25545	FALSE	0.0897795
O14684	O14684_6	PTGES_HUMAN	PTGES MGST1L1 MPGES1 PGES PIG12	Prostaglandin E synthase (EC 5.3.99.3) (Microsomal glutathione S-transferase 1-like 1) (MGST1-L1) (Microsomal prostaglandin E synthase 1) (MPGES-1) (p53-induced gene 12 protein)	AFANPEDALR;HGGPQYC(UniMod:4)R;VAHTVAYLGK	3	AFANPEDALR;VAHTVAYLGK	2	0.666667	1	28	6	5000.51	6.80988e+06	0.955113	56	17.102	TRUE	0.912242	0	0.0115385	0.010324	1	1	1.57013e-07	12.4384	2.80957	5.76953	5.30689e-17	1.24228e-16	2.90078e-16	1	TRUE	TRUE	0	single_complex_diff	0.353775	2.10372	1.07294	1.19708	0.222535	0.220153	0.392001	FALSE	1.73663
O14727	O14727_42	APAF_HUMAN	APAF1 KIAA0413	Apoptotic protease-activating factor 1 (APAF-1)	DSVSGITSYVR;EDIKDYYTDLSILQK;LDQDESFSQR;LLASC(UniMod:4)SADGTLK;YYLHDLQVDFLTEK	5	DSVSGITSYVR;EDIKDYYTDLSILQK;LDQDESFSQR;LLASC(UniMod:4)SADGTLK;YYLHDLQVDFLTEK	5	1	37	47	42	81.129	946938	0.951966	37	141.84	FALSE	0.999995	0	7.84929e-05	8.70739e-05	1	1	0.176034	0.594459	-0.75035	-1.36912	0.00831514	0.00656147	0.0153214	1	TRUE	FALSE	0	no_SEC_difference	0.481232	0.600815	-0.735008	-0.776151	0.451551	0.367853	0.654995	FALSE	-0.015342
O14732	O14732_48	IMPA2_HUMAN	IMPA2 IMP.18P	Inositol monophosphatase 2 (IMP 2) (IMPase 2) (EC 3.1.3.25) (Inositol-1(or 4)-monophosphatase 2) (Myo-inositol monophosphatase A2)	ALVLTEIGPK;FIAEEAAASGAK;LFLSNMER;VSGETDLSK	4	ALVLTEIGPK;FIAEEAAASGAK;LFLSNMER;VSGETDLSK	4	1	42	57	48	40.82	1.12122e+07	0.946869	50	31.321	FALSE	0.99985	0	7.84929e-05	8.70739e-05	1	1	0.0430097	0.493474	-1.01914	-2.06268	4.14671e-05	4.28532e-05	0.000100064	1	TRUE	TRUE	0	single_monomer_diff	0.138914	0.516434	-0.953344	-1.89539	0.0060404	0.0124469	0.0221628	FALSE	-0.0657953
O14733	O14733_46	MP2K7_HUMAN	MAP2K7 JNKK2 MEK7 MKK7 PRKMK7 SKK4	Dual specificity mitogen-activated protein kinase kinase 7 (MAP kinase kinase 7) (MAPKK 7) (EC 2.7.12.2) (JNK-activating kinase 2) (MAPK/ERK kinase 7) (MEK 7) (Stress-activated protein kinase kinase 4) (SAPK kinase 4) (SAPKK-4) (SAPKK4) (c-Jun N-terminal kinase kinase 2) (JNK kinase 2) (JNKK 2)	DVKPSNILLDER;LC(UniMod:4)DFGISGR;QTGYLTIGGQR;TDFEVLTK	4	DVKPSNILLDER;LC(UniMod:4)DFGISGR;QTGYLTIGGQR;TDFEVLTK	4	1	41	51	46	51.322	1.82432e+06	0.986229	47	47.485	FALSE	0.999997	0	7.84929e-05	8.70739e-05	1	1	0.145175	0.605648	-0.728603	-1.50503	0.00721981	0.00576218	0.013455	1	TRUE	FALSE	0	no_SEC_difference	0.470819	0.709263	-0.495939	-1.95422	0.43233	0.357437	0.636447	FALSE	-0.232664
O14734	O14734_50	ACOT8_HUMAN	ACOT8 ACTEIII PTE1 PTE2	Acyl-coenzyme A thioesterase 8 (Acyl-CoA thioesterase 8) (EC 3.1.2.27) (Choloyl-coenzyme A thioesterase) (HIV-Nef-associated acyl-CoA thioesterase) (PTE-2) (Peroxisomal acyl-coenzyme A thioester hydrolase 1) (PTE-1) (Peroxisomal long-chain acyl-CoA thioesterase 1) (Thioesterase II) (hACTE-III) (hACTEIII) (hTE)	LFGGQIVGQALVAAAK;LPVLYQVER	2	LFGGQIVGQALVAAAK;LPVLYQVER	2	1	44	59	50	32.466	1.3083e+06	0.916796	49	35.914	FALSE	0.916796	0	0.0109105	0.00981315	1	1	0.0104027	2.31189	1.19884	2.96698	5.92933e-05	6.03352e-05	0.000140886	1	TRUE	TRUE	0	single_monomer_diff	0.189943	2.79803	1.46847	1.94032	0.0686953	0.0884712	0.157531	FALSE	-0.269626
O14735	O14735_7	CDIPT_HUMAN	CDIPT PIS PIS1	CDP-diacylglycerol--inositol 3-phosphatidyltransferase (EC 2.7.8.11) (Phosphatidylinositol synthase) (PI synthase) (PtdIns synthase)	FGAMLDMLTDR;M(UniMod:35)IDLSGNPVLR;MIDLSGNPVLR;NM(UniMod:35)AALDAADR;NMAALDAADR	5	FGAMLDMLTDR;MIDLSGNPVLR;NMAALDAADR	3	0.6	1	27	7	4459.61	1.44238e+07	0.886225	53	23.539	TRUE	0.933611	0	0.00714286	0.00654411	1	1	0.00712495	0.71182	-0.490416	-2.73288	5.60811e-07	6.87503e-07	1.60536e-06	1	TRUE	FALSE	0	no_SEC_difference	0.752496	0.739081	-0.436195	-0.343098	0.960811	0.561612	1	FALSE	-0.0542209
O14737	O14737_22	PDCD5_HUMAN	PDCD5 TFAR19	Programmed cell death protein 5 (TF-1 cell apoptosis-related protein 19) (Protein TFAR19)	AVENYLIQM(UniMod:35)AR;AVENYLIQMAR;HGDPGDAAQQEAK;LSNLALVKPEK;NSILAQVLDQSAR;VSEQGLIEILK;VSEQGLIEILKK	7	AVENYLIQMAR;LSNLALVKPEK;NSILAQVLDQSAR;VSEQGLIEILKK	4	0.571429	17	27	22	800.812	683991	0.795145	57	14.285	TRUE	0.895064	0	0.0143642	0.0126805	4	3	0.978181	0.999011	-0.00185465	-0.0277705	0.999998	0.428256	1	4	FALSE	FALSE	0.341325	multipeak_diffFC_redist	0.179459	0.662601	-0.593787	-1.74909	0.00277468	0.00645983	0.0115023	FALSE	0.591933
O14737	O14737_37	PDCD5_HUMAN	PDCD5 TFAR19	Programmed cell death protein 5 (TF-1 cell apoptosis-related protein 19) (Protein TFAR19)	AVENYLIQM(UniMod:35)AR;AVENYLIQMAR;HGDPGDAAQQEAK;LSNLALVKPEK;NSILAQVLDQSAR;VSEQGLIEILK;VSEQGLIEILKK	7	AVENYLIQMAR;HGDPGDAAQQEAK;LSNLALVKPEK;NSILAQVLDQSAR;VSEQGLIEILK;VSEQGLIEILKK	6	0.857143	27	45	37	143.802	1.07543e+06	0.645825	57	14.285	TRUE	0.976431	0	0.00196232	0.00194537	4	3	0.147997	0.735962	-0.442432	-1.46127	0.00169791	0.00147528	0.00344487	3	FALSE	FALSE	0.341325	multipeak_diffFC_redist	0.179459	0.662601	-0.593787	-1.74909	0.00277468	0.00645983	0.0115023	FALSE	0.151356
O14737	O14737_50	PDCD5_HUMAN	PDCD5 TFAR19	Programmed cell death protein 5 (TF-1 cell apoptosis-related protein 19) (Protein TFAR19)	AVENYLIQM(UniMod:35)AR;AVENYLIQMAR;HGDPGDAAQQEAK;LSNLALVKPEK;NSILAQVLDQSAR;VSEQGLIEILK;VSEQGLIEILKK	7	AVENYLIQM(UniMod:35)AR;AVENYLIQMAR;HGDPGDAAQQEAK;LSNLALVKPEK;NSILAQVLDQSAR;VSEQGLIEILK;VSEQGLIEILKK	7	1	45	55	50	32.466	7.49023e+07	0.960792	57	14.285	TRUE	1	0	7.84929e-05	8.70739e-05	4	3	0.164625	0.657685	-0.604531	-1.4089	0.00160324	0.00139631	0.00326046	2	FALSE	TRUE	0.341325	multipeak_diffFC_redist	0.179459	0.662601	-0.593787	-1.74909	0.00277468	0.00645983	0.0115023	FALSE	-0.0107434
O14737	O14737_58	PDCD5_HUMAN	PDCD5 TFAR19	Programmed cell death protein 5 (TF-1 cell apoptosis-related protein 19) (Protein TFAR19)	AVENYLIQM(UniMod:35)AR;AVENYLIQMAR;HGDPGDAAQQEAK;LSNLALVKPEK;NSILAQVLDQSAR;VSEQGLIEILK;VSEQGLIEILKK	7	AVENYLIQM(UniMod:35)AR;AVENYLIQMAR;LSNLALVKPEK;NSILAQVLDQSAR;VSEQGLIEILK;VSEQGLIEILKK	6	0.857143	55	65	58	12.992	3.75541e+06	0.842678	57	14.285	FALSE	0.999498	0	7.84929e-05	8.70739e-05	4	1	0.0332842	0.690261	-0.53548	-2.19293	1.87803e-07	2.40249e-07	5.60995e-07	1	TRUE	FALSE	0.341325	multipeak_diffFC_redist	0.179459	0.662601	-0.593787	-1.74909	0.00277468	0.00645983	0.0115023	FALSE	0.0583077
O14744	O14744_24	ANM5_HUMAN	PRMT5 HRMT1L5 IBP72 JBP1 SKB1	Protein arginine N-methyltransferase 5 (EC 2.1.1.320) (72 kDa ICln-binding protein) (Histone-arginine N-methyltransferase PRMT5) (Jak-binding protein 1) (Shk1 kinase-binding protein 1 homolog) (SKB1 homolog) (SKB1Hs) [Cleaved into: Protein arginine N-methyltransferase 5, N-terminally processed]	AAILPTSIFLTNK;AAILPTSIFLTNKK;C(UniMod:4)LLDRVPEEEKDTNVQVLMVLGAGR;DDGVSIPGEYTSFLAPISSSK;DDIIENAPTTHTEEYSGEEK;DLNC(UniMod:4)VPEIADTLGAVAK;DPMIDNNR;DRDPEAQFEMPYVVR;DWNTLIVGK;EGQTIC(UniMod:4)VR;EKDRDPEAQFEM(UniMod:35)PYVVR;EKDRDPEAQFEMPYVVR;GPLVNASLR;IAVALEIGADLPSNHVIDR;IKLYAVEK;KGFPVLSK;LHNFHQLSAPQPC(UniMod:4)FTFSHPNR;LSPWIRPDSK;NRPGPQTR;QGFDFLC(UniMod:4)MPVFHPR;SDLLLSGRDWNTLIVGK;TLC(UniMod:4)DYSK;T…	28	AAILPTSIFLTNK;AAILPTSIFLTNKK;C(UniMod:4)LLDRVPEEEKDTNVQVLMVLGAGR;DDGVSIPGEYTSFLAPISSSK;DDIIENAPTTHTEEYSGEEK;DLNC(UniMod:4)VPEIADTLGAVAK;DPMIDNNR;DRDPEAQFEMPYVVR;DWNTLIVGK;EGQTIC(UniMod:4)VR;EKDRDPEAQFEM(UniMod:35)PYVVR;EKDRDPEAQFEMPYVVR;GPLVNASLR;IAVALEIGADLPSNHVIDR;IKLYAVEK;KGFPVLSK;LHNFHQLSAPQPC(UniMod:4)FTFSHPNR;LSPWIRPDSK;NRPGPQTR;QGFDFLC(UniMod:4)MPVFHPR;SDLLLSGRDWNTLIVGK;TLC(UniMod:4)DYSK;T…	28	1	1	44	24	636.935	9.7896e+07	0.958015	43	72.684	TRUE	1	0	7.84929e-05	8.70739e-05	1	1	0.346192	0.800124	-0.321713	-0.944441	0.00889224	0.00699339	0.0163299	1	TRUE	FALSE	0	no_SEC_difference	0.376081	0.797987	-0.325563	-1.06216	0.0292059	0.0456175	0.081226	FALSE	0.00385044
O14745	O14745_43	NHRF1_HUMAN	SLC9A3R1 NHERF NHERF1	Na(+)/H(+) exchange regulatory cofactor NHE-RF1 (NHERF-1) (Ezrin-radixin-moesin-binding phosphoprotein 50) (EBP50) (Regulatory cofactor of Na(+)/H(+) exchanger) (Sodium-hydrogen exchanger regulatory factor 1) (Solute carrier family 9 isoform A3 regulatory factor 1)	APQMDWSK;AQEAPGQAEPPAAAEVQGAGNENEPR;EALAEAALESPR;EALAEAALESPRPALVR;ETDEFFKK;GPNGYGFHLHGEK;GPSGYGFNLHSDK;IVEVNGVC(UniMod:4)M(UniMod:35)EGK;IVEVNGVC(UniMod:4)MEGK;KGPSGYGFNLHSDK;LLVVDPETDEQLQK;LLVVDRETDEFFK;LLVVDRETDEFFKK;LVEPGSPAEK;LVEVNGENVEK;LVEVNGENVEKETHQQVVSR;RAPQMDWSK;SVDPDSPAEASGLR;VIPSQEHLNGPLPVPFTNGEIQK;VIPSQEHLNGPLPVPFTNGEIQKENSR	20	APQMDWSK;AQEAPGQAEPPAAAEVQGAGNENEPR;EALAEAALESPR;EALAEAALESPRPALVR;ETDEFFKK;GPNGYGFHLHGEK;GPSGYGFNLHSDK;IVEVNGVC(UniMod:4)M(UniMod:35)EGK;IVEVNGVC(UniMod:4)MEGK;KGPSGYGFNLHSDK;LLVVDPETDEQLQK;LLVVDRETDEFFK;LLVVDRETDEFFKK;LVEPGSPAEK;LVEVNGENVEK;LVEVNGENVEKETHQQVVSR;RAPQMDWSK;SVDPDSPAEASGLR;VIPSQEHLNGPLPVPFTNGEIQK;VIPSQEHLNGPLPVPFTNGEIQKENSR	20	1	37	48	43	72.353	9.21368e+07	0.980365	48	38.868	FALSE	1	0	7.84929e-05	8.70739e-05	3	2	0.895915	0.960448	-0.0582219	-0.131319	1	0.428256	1	3	FALSE	FALSE	0.235839	no_SEC_difference	0.923364	0.915255	-0.129124	-0.140133	1	0.561612	1	FALSE	0.0709021
O14745	O14745_51	NHRF1_HUMAN	SLC9A3R1 NHERF NHERF1	Na(+)/H(+) exchange regulatory cofactor NHE-RF1 (NHERF-1) (Ezrin-radixin-moesin-binding phosphoprotein 50) (EBP50) (Regulatory cofactor of Na(+)/H(+) exchanger) (Sodium-hydrogen exchanger regulatory factor 1) (Solute carrier family 9 isoform A3 regulatory factor 1)	APQMDWSK;AQEAPGQAEPPAAAEVQGAGNENEPR;EALAEAALESPR;EALAEAALESPRPALVR;ETDEFFKK;GPNGYGFHLHGEK;GPSGYGFNLHSDK;IVEVNGVC(UniMod:4)M(UniMod:35)EGK;IVEVNGVC(UniMod:4)MEGK;KGPSGYGFNLHSDK;LLVVDPETDEQLQK;LLVVDRETDEFFK;LLVVDRETDEFFKK;LVEPGSPAEK;LVEVNGENVEK;LVEVNGENVEKETHQQVVSR;RAPQMDWSK;SVDPDSPAEASGLR;VIPSQEHLNGPLPVPFTNGEIQK;VIPSQEHLNGPLPVPFTNGEIQKENSR	20	APQMDWSK;AQEAPGQAEPPAAAEVQGAGNENEPR;EALAEAALESPR;EALAEAALESPRPALVR;ETDEFFKK;GPNGYGFHLHGEK;GPSGYGFNLHSDK;IVEVNGVC(UniMod:4)M(UniMod:35)EGK;IVEVNGVC(UniMod:4)MEGK;KGPSGYGFNLHSDK;LLVVDPETDEQLQK;LLVVDRETDEFFK;LLVVDRETDEFFKK;LVEPGSPAEK;LVEVNGENVEK;LVEVNGENVEKETHQQVVSR;RAPQMDWSK;SVDPDSPAEASGLR;VIPSQEHLNGPLPVPFTNGEIQK;VIPSQEHLNGPLPVPFTNGEIQKENSR	20	1	48	65	51	28.955	6.45154e+06	0.14788	48	38.868	FALSE	0.95219	0	0.00518053	0.00486369	3	2	0.448329	0.885597	-0.17528	-0.762474	0.2548	0.154243	0.360166	2	FALSE	FALSE	0.235839	no_SEC_difference	0.923364	0.915255	-0.129124	-0.140133	1	0.561612	1	FALSE	-0.0461562
O14745	O14745_6	NHRF1_HUMAN	SLC9A3R1 NHERF NHERF1	Na(+)/H(+) exchange regulatory cofactor NHE-RF1 (NHERF-1) (Ezrin-radixin-moesin-binding phosphoprotein 50) (EBP50) (Regulatory cofactor of Na(+)/H(+) exchanger) (Sodium-hydrogen exchanger regulatory factor 1) (Solute carrier family 9 isoform A3 regulatory factor 1)	APQMDWSK;AQEAPGQAEPPAAAEVQGAGNENEPR;EALAEAALESPR;EALAEAALESPRPALVR;ETDEFFKK;GPNGYGFHLHGEK;GPSGYGFNLHSDK;IVEVNGVC(UniMod:4)M(UniMod:35)EGK;IVEVNGVC(UniMod:4)MEGK;KGPSGYGFNLHSDK;LLVVDPETDEQLQK;LLVVDRETDEFFK;LLVVDRETDEFFKK;LVEPGSPAEK;LVEVNGENVEK;LVEVNGENVEKETHQQVVSR;RAPQMDWSK;SVDPDSPAEASGLR;VIPSQEHLNGPLPVPFTNGEIQK;VIPSQEHLNGPLPVPFTNGEIQKENSR	20	AQEAPGQAEPPAAAEVQGAGNENEPR;EALAEAALESPRPALVR;LLVVDPETDEQLQK;LVEPGSPAEK;SVDPDSPAEASGLR	5	0.25	1	17	6	5000.51	4.15617e+06	0.940642	48	38.868	TRUE	0.976542	0	0.00196232	0.00194537	3	1	0.00015198	0.724609	-0.464725	-3.94353	2.40584e-19	6.26698e-19	1.46337e-18	1	TRUE	FALSE	0.235839	no_SEC_difference	0.923364	0.915255	-0.129124	-0.140133	1	0.561612	1	FALSE	-0.335601
O14757	O14757_49	CHK1_HUMAN	CHEK1 CHK1	Serine/threonine-protein kinase Chk1 (EC 2.7.11.1) (CHK1 checkpoint homolog) (Cell cycle checkpoint kinase) (Checkpoint kinase-1)	HIQSNLDFSPVNSASSEENVK;ILVENPSAR;ISDFGLATVFR;VTEEAVAVK;VTSGGVSESPSGFSK;YSSSQPEPR	6	HIQSNLDFSPVNSASSEENVK;ILVENPSAR;ISDFGLATVFR;VTEEAVAVK;VTSGGVSESPSGFSK;YSSSQPEPR	6	1	44	54	49	36.404	2.95901e+06	0.921744	46	54.434	FALSE	0.999997	0	7.84929e-05	8.70739e-05	1	1	0.532069	1.50409	0.504756	0.906349	0.589822	0.322168	0.752279	1	TRUE	FALSE	0	no_SEC_difference	0.660379	1.53701	0.510084	0.80557	0.87812	0.561612	1	FALSE	-0.00532852
O14776	O14776_24	TCRG1_HUMAN	TCERG1 CA150 TAF2S	Transcription elongation regulator 1 (TATA box-binding protein-associated factor 2S) (Transcription factor CA150)	AKPVATAPIPGTPWC(UniMod:4)VVWTGDER;ALLSDMVR;ATFSEFAAK;AVDSSSMR;EALFNEFVAAAR;EEAIQNFK;GPPPPPTASEPTR;GPPPPPTASEPTRR;HPTPTMLSIQK;IIQEPPHKK;KLIQESDQHLK;KQVFDQYVK;LFNEHIEALTK;LIQESDQHLK;LIQESDQHLKDVEK;LIVAYVDDLDR;LIVAYVDDLDRR;LSMWDRPDDLIGR;NLDSEKEKELER;QLLDETSAITLTSTWK;QREFEEYIR;SDFFELLSNHHLDSQSR;SSDVSWSDTR;TLESTWEKPQELK;VFFYNPTTR;VKDKVESDPR;VYYYNAR;WESGSLLER;YLVLDC(UniMod:4)VPEER	29	AKPVATAPIPGTPWC(UniMod:4)VVWTGDER;ALLSDMVR;ATFSEFAAK;AVDSSSMR;EALFNEFVAAAR;EEAIQNFK;GPPPPPTASEPTR;GPPPPPTASEPTRR;HPTPTMLSIQK;IIQEPPHKK;KLIQESDQHLK;KQVFDQYVK;LFNEHIEALTK;LIQESDQHLK;LIQESDQHLKDVEK;LIVAYVDDLDR;LIVAYVDDLDRR;LSMWDRPDDLIGR;NLDSEKEKELER;QLLDETSAITLTSTWK;QREFEEYIR;SDFFELLSNHHLDSQSR;SSDVSWSDTR;TLESTWEKPQELK;VFFYNPTTR;VKDKVESDPR;VYYYNAR;WESGSLLER;YLVLDC(UniMod:4)VPEER	29	1	14	51	24	636.935	5.08079e+07	0.952691	38	123.901	TRUE	1	0	7.84929e-05	8.70739e-05	1	1	0.150985	0.656176	-0.607845	-1.44145	2.01782e-10	3.21591e-10	7.50932e-10	1	TRUE	TRUE	0	single_complex_diff	0.841294	0.675483	-0.566009	-0.213762	1	0.561612	1	FALSE	-0.041836
O14777	O14777_18	NDC80_HUMAN	NDC80 HEC HEC1 KNTC2	Kinetochore protein NDC80 homolog (Highly expressed in cancer protein) (Kinetochore protein Hec1) (HsHec1) (Kinetochore-associated protein 2) (Retinoblastoma-associated protein HEC)	ASLQGDVQK;DLEAEQQK;DLGYPFALSK;ELLNETEEEINK;EYQLVVQTTTEER;FNPEAGANC(UniMod:4)LVK;GKEAIETQLAEYHK;HLEEQIAK;IFKDLGYPFALSK;IKEAEEEDEKC(UniMod:4)ASELESLEK;LKDLFNVDAFK;LLEMVATHVGSVEK;LNGLNEEIAR;LQNIIDNQK;LSINKPTSER;LSMQELR;NELQQTINK;NSQLGIFSSSEK;QGLYTPQTK;VELEC(UniMod:4)ETIK;VELEC(UniMod:4)ETIKQENTR;VGNNLQR;YQAYMSNLESHSAILDQK;YSVADIER	24	ASLQGDVQK;DLEAEQQK;DLGYPFALSK;ELLNETEEEINK;EYQLVVQTTTEER;FNPEAGANC(UniMod:4)LVK;HLEEQIAK;IFKDLGYPFALSK;IKEAEEEDEKC(UniMod:4)ASELESLEK;LKDLFNVDAFK;LLEMVATHVGSVEK;LNGLNEEIAR;LQNIIDNQK;LSINKPTSER;LSMQELR;NELQQTINK;NSQLGIFSSSEK;QGLYTPQTK;VELEC(UniMod:4)ETIK;VELEC(UniMod:4)ETIKQENTR;VGNNLQR;YQAYMSNLESHSAILDQK;YSVADIER	23	0.958333	13	24	18	1265.91	1.25582e+07	0.972143	43	73.913	TRUE	1	0	7.84929e-05	8.70739e-05	2	2	0.486265	0.829676	-0.26938	-0.700002	0.42569	0.243341	0.568214	2	FALSE	FALSE	0.155597	no_SEC_difference	0.24327	0.73577	-0.442674	-1.4175	5.82813e-05	0.000224362	0.000399496	FALSE	0.173294
O14777	O14777_5	NDC80_HUMAN	NDC80 HEC HEC1 KNTC2	Kinetochore protein NDC80 homolog (Highly expressed in cancer protein) (Kinetochore protein Hec1) (HsHec1) (Kinetochore-associated protein 2) (Retinoblastoma-associated protein HEC)	ASLQGDVQK;DLEAEQQK;DLGYPFALSK;ELLNETEEEINK;EYQLVVQTTTEER;FNPEAGANC(UniMod:4)LVK;GKEAIETQLAEYHK;HLEEQIAK;IFKDLGYPFALSK;IKEAEEEDEKC(UniMod:4)ASELESLEK;LKDLFNVDAFK;LLEMVATHVGSVEK;LNGLNEEIAR;LQNIIDNQK;LSINKPTSER;LSMQELR;NELQQTINK;NSQLGIFSSSEK;QGLYTPQTK;VELEC(UniMod:4)ETIK;VELEC(UniMod:4)ETIKQENTR;VGNNLQR;YQAYMSNLESHSAILDQK;YSVADIER	24	ASLQGDVQK;DLEAEQQK;DLGYPFALSK;ELLNETEEEINK;EYQLVVQTTTEER;FNPEAGANC(UniMod:4)LVK;IKEAEEEDEKC(UniMod:4)ASELESLEK;LLEMVATHVGSVEK;LNGLNEEIAR;LQNIIDNQK;NELQQTINK;NSQLGIFSSSEK;VELEC(UniMod:4)ETIK;VELEC(UniMod:4)ETIKQENTR;VGNNLQR;YSVADIER	16	0.666667	1	13	5	5607.02	1.09059e+07	0.714233	43	73.913	TRUE	0.999716	0	7.84929e-05	8.70739e-05	2	2	0.0185749	0.67408	-0.569051	-2.42629	1.23243e-20	3.42415e-20	7.99558e-20	1	TRUE	FALSE	0.155597	no_SEC_difference	0.24327	0.73577	-0.442674	-1.4175	5.82813e-05	0.000224362	0.000399496	FALSE	-0.126377
O14787	O14787_6	TNPO2_HUMAN	TNPO2	Transportin-2 (Karyopherin beta-2b)	ATIGILITTIASK;DSQSPNTATQR;GDVEEDEAVPDSEQDIKPR	3	ATIGILITTIASK;GDVEEDEAVPDSEQDIKPR	2	0.666667	1	12	6	5000.51	680934	0.909353	40	101.388	TRUE	0.826923	0	0.0264521	0.0224194	1	1	0.00316542	0.396929	-1.37997	-3.73241	3.05212e-06	3.50725e-06	8.1896e-06	1	TRUE	TRUE	0	single_complex_diff	0.467463	0.535904	-0.899952	-0.803047	0.433949	0.358357	0.638086	FALSE	-0.480016
O14795	O14795_25	UN13B_HUMAN	UNC13B UNC13	Protein unc-13 homolog B (Munc13-2) (munc13)	FELPFDIPEEEAR;QC(UniMod:4)AVLDLALDTIK	2	FELPFDIPEEEAR;QC(UniMod:4)AVLDLALDTIK	2	1	19	32	25	568.038	391248	0.953411	35	180.679	TRUE	0.953411	0	0.00486656	0.00458768	1	1	3.00817e-08	0.227136	-2.18183	-6.83385	8.5262e-19	2.15375e-18	5.02913e-18	1	TRUE	TRUE	0	single_complex_diff	0.328454	0.511052	-0.968553	-1.27074	0.225608	0.222261	0.395755	FALSE	-1.21328
O14802	O14802_22	RPC1_HUMAN	POLR3A	DNA-directed RNA polymerase III subunit RPC1 (RNA polymerase III subunit C1) (EC 2.7.7.6) (DNA-directed RNA polymerase III largest subunit) (DNA-directed RNA polymerase III subunit A) (RNA polymerase III 155 kDa subunit) (RPC155) (RNA polymerase III subunit C160)	AC(UniMod:4)QIIASILVGKDEK;AEALVLMGTK;AISTPIITAQLDKDDDADYAR;ANINFLR;AVIGILQMIC(UniMod:4)K;AVIHIDEQSGK;DWGQNEAADAMSR;GFSIGIGDVTPGQGLLK;HLIDGDVVLFNR;IDEVAVPVHVAK;LAPVYLSNR;LLVEGDNLR;LTEIIFLNDVIKK;LVQNGPEVHPGANFIQQR;NELILTTESIMK;QIFSVILRPSDDNPVR;SGTNEDDLTMK;SLEDLC(UniMod:4)SQYDLTVR;TADHLFDAAYFGQK;TTSNNTYEVEK;VVVQGIPEVSR	21	AC(UniMod:4)QIIASILVGKDEK;AEALVLMGTK;AISTPIITAQLDKDDDADYAR;ANINFLR;AVIGILQMIC(UniMod:4)K;AVIHIDEQSGK;DWGQNEAADAMSR;GFSIGIGDVTPGQGLLK;HLIDGDVVLFNR;IDEVAVPVHVAK;LAPVYLSNR;LLVEGDNLR;LTEIIFLNDVIKK;LVQNGPEVHPGANFIQQR;NELILTTESIMK;QIFSVILRPSDDNPVR;SGTNEDDLTMK;SLEDLC(UniMod:4)SQYDLTVR;TADHLFDAAYFGQK;TTSNNTYEVEK;VVVQGIPEVSR	21	1	14	29	22	800.812	1.01098e+07	0.947835	36	155.641	TRUE	1	0	7.84929e-05	8.70739e-05	2	2	0.136873	0.7305	-0.453043	-1.50221	8.18462e-09	1.15878e-08	2.70581e-08	1	TRUE	FALSE	0.975033	multipeak_diffFC_redist	0.323855	0.804831	-0.313242	-1.26453	0.0088131	0.0170796	0.0304118	FALSE	-0.139801
O14802	O14802_4	RPC1_HUMAN	POLR3A	DNA-directed RNA polymerase III subunit RPC1 (RNA polymerase III subunit C1) (EC 2.7.7.6) (DNA-directed RNA polymerase III largest subunit) (DNA-directed RNA polymerase III subunit A) (RNA polymerase III 155 kDa subunit) (RPC155) (RNA polymerase III subunit C160)	AC(UniMod:4)QIIASILVGKDEK;AEALVLMGTK;AISTPIITAQLDKDDDADYAR;ANINFLR;AVIGILQMIC(UniMod:4)K;AVIHIDEQSGK;DWGQNEAADAMSR;GFSIGIGDVTPGQGLLK;HLIDGDVVLFNR;IDEVAVPVHVAK;LAPVYLSNR;LLVEGDNLR;LTEIIFLNDVIKK;LVQNGPEVHPGANFIQQR;NELILTTESIMK;QIFSVILRPSDDNPVR;SGTNEDDLTMK;SLEDLC(UniMod:4)SQYDLTVR;TADHLFDAAYFGQK;TTSNNTYEVEK;VVVQGIPEVSR	21	HLIDGDVVLFNR;IDEVAVPVHVAK;LLVEGDNLR	3	0.142857	1	13	4	6287.1	1.08095e+06	0.957528	36	155.641	TRUE	0.792187	0	0.033595	0.0280881	2	2	0.00264185	1.70553	0.770223	3.13481	1.75614e-08	2.41624e-08	5.64205e-08	2	FALSE	TRUE	0.975033	multipeak_diffFC_redist	0.323855	0.804831	-0.313242	-1.26453	0.0088131	0.0170796	0.0304118	FALSE	1.08346
O14818	O14818_11	PSA7_HUMAN	PSMA7 HSPC	Proteasome subunit alpha type-7 (EC 3.4.25.1) (Proteasome subunit RC6-1) (Proteasome subunit XAPC7)	DIVVLGVEK;DIVVLGVEKK;GRDIVVLGVEK;GRDIVVLGVEKK;IC(UniMod:4)ALDDNVC(UniMod:4)M(UniMod:35)AFAGLTADAR;IC(UniMod:4)ALDDNVC(UniMod:4)MAFAGLTADAR;ILNPEEIEK;KGSTAVGVR;KIC(UniMod:4)ALDDNVC(UniMod:4)M(UniMod:35)AFAGLTADAR;KIC(UniMod:4)ALDDNVC(UniMod:4)MAFAGLTADAR;NIELAVM(UniMod:35)R;NIELAVMR;NYTDEAIETDDLTIK;YVAEIEKEK;YVAEIEKEKEENEK	15	DIVVLGVEK;DIVVLGVEKK;GRDIVVLGVEK;GRDIVVLGVEKK;IC(UniMod:4)ALDDNVC(UniMod:4)M(UniMod:35)AFAGLTADAR;IC(UniMod:4)ALDDNVC(UniMod:4)MAFAGLTADAR;ILNPEEIEK;KGSTAVGVR;KIC(UniMod:4)ALDDNVC(UniMod:4)M(UniMod:35)AFAGLTADAR;KIC(UniMod:4)ALDDNVC(UniMod:4)MAFAGLTADAR;NIELAVM(UniMod:35)R;NIELAVMR;NYTDEAIETDDLTIK;YVAEIEKEKEENEK	14	0.933333	1	19	11	2821.15	2.63143e+07	0.734507	51	27.887	TRUE	1	0	7.84929e-05	8.70739e-05	4	3	0.892583	0.980931	-0.0278621	-0.135727	1	0.428256	1	4	FALSE	FALSE	0.497599	no_SEC_difference	0.724641	0.891477	-0.16573	-0.378035	0.995641	0.561612	1	FALSE	0.137868
O14818	O14818_24	PSA7_HUMAN	PSMA7 HSPC	Proteasome subunit alpha type-7 (EC 3.4.25.1) (Proteasome subunit RC6-1) (Proteasome subunit XAPC7)	DIVVLGVEK;DIVVLGVEKK;GRDIVVLGVEK;GRDIVVLGVEKK;IC(UniMod:4)ALDDNVC(UniMod:4)M(UniMod:35)AFAGLTADAR;IC(UniMod:4)ALDDNVC(UniMod:4)MAFAGLTADAR;ILNPEEIEK;KGSTAVGVR;KIC(UniMod:4)ALDDNVC(UniMod:4)M(UniMod:35)AFAGLTADAR;KIC(UniMod:4)ALDDNVC(UniMod:4)MAFAGLTADAR;NIELAVM(UniMod:35)R;NIELAVMR;NYTDEAIETDDLTIK;YVAEIEKEK;YVAEIEKEKEENEK	15	DIVVLGVEK;DIVVLGVEKK;GRDIVVLGVEK;GRDIVVLGVEKK;IC(UniMod:4)ALDDNVC(UniMod:4)M(UniMod:35)AFAGLTADAR;IC(UniMod:4)ALDDNVC(UniMod:4)MAFAGLTADAR;ILNPEEIEK;KGSTAVGVR;KIC(UniMod:4)ALDDNVC(UniMod:4)M(UniMod:35)AFAGLTADAR;KIC(UniMod:4)ALDDNVC(UniMod:4)MAFAGLTADAR;NIELAVM(UniMod:35)R;NIELAVMR;NYTDEAIETDDLTIK;YVAEIEKEK;YVAEIEKEKEENEK	15	1	19	29	24	636.935	8.04339e+07	0.974138	51	27.887	TRUE	1	0	7.84929e-05	8.70739e-05	4	3	0.502582	0.81167	-0.301035	-0.674283	0.511377	0.285562	0.666801	3	FALSE	FALSE	0.497599	no_SEC_difference	0.724641	0.891477	-0.16573	-0.378035	0.995641	0.561612	1	FALSE	-0.135305
O14818	O14818_40	PSA7_HUMAN	PSMA7 HSPC	Proteasome subunit alpha type-7 (EC 3.4.25.1) (Proteasome subunit RC6-1) (Proteasome subunit XAPC7)	DIVVLGVEK;DIVVLGVEKK;GRDIVVLGVEK;GRDIVVLGVEKK;IC(UniMod:4)ALDDNVC(UniMod:4)M(UniMod:35)AFAGLTADAR;IC(UniMod:4)ALDDNVC(UniMod:4)MAFAGLTADAR;ILNPEEIEK;KGSTAVGVR;KIC(UniMod:4)ALDDNVC(UniMod:4)M(UniMod:35)AFAGLTADAR;KIC(UniMod:4)ALDDNVC(UniMod:4)MAFAGLTADAR;NIELAVM(UniMod:35)R;NIELAVMR;NYTDEAIETDDLTIK;YVAEIEKEK;YVAEIEKEKEENEK	15	DIVVLGVEK;GRDIVVLGVEK;IC(UniMod:4)ALDDNVC(UniMod:4)MAFAGLTADAR;ILNPEEIEK;KIC(UniMod:4)ALDDNVC(UniMod:4)M(UniMod:35)AFAGLTADAR;KIC(UniMod:4)ALDDNVC(UniMod:4)MAFAGLTADAR;NIELAVMR;NYTDEAIETDDLTIK;YVAEIEKEKEENEK	9	0.6	35	45	40	102.003	1.79923e+07	0.932237	51	27.887	TRUE	0.999999	0	7.84929e-05	8.70739e-05	4	3	0.412269	1.22613	0.294114	0.82541	0.223399	0.137324	0.320659	2	FALSE	FALSE	0.497599	no_SEC_difference	0.724641	0.891477	-0.16573	-0.378035	0.995641	0.561612	1	FALSE	0.459844
O14818	O14818_50	PSA7_HUMAN	PSMA7 HSPC	Proteasome subunit alpha type-7 (EC 3.4.25.1) (Proteasome subunit RC6-1) (Proteasome subunit XAPC7)	DIVVLGVEK;DIVVLGVEKK;GRDIVVLGVEK;GRDIVVLGVEKK;IC(UniMod:4)ALDDNVC(UniMod:4)M(UniMod:35)AFAGLTADAR;IC(UniMod:4)ALDDNVC(UniMod:4)MAFAGLTADAR;ILNPEEIEK;KGSTAVGVR;KIC(UniMod:4)ALDDNVC(UniMod:4)M(UniMod:35)AFAGLTADAR;KIC(UniMod:4)ALDDNVC(UniMod:4)MAFAGLTADAR;NIELAVM(UniMod:35)R;NIELAVMR;NYTDEAIETDDLTIK;YVAEIEKEK;YVAEIEKEKEENEK	15	DIVVLGVEK;GRDIVVLGVEK;GRDIVVLGVEKK;IC(UniMod:4)ALDDNVC(UniMod:4)MAFAGLTADAR;ILNPEEIEK;KIC(UniMod:4)ALDDNVC(UniMod:4)M(UniMod:35)AFAGLTADAR;KIC(UniMod:4)ALDDNVC(UniMod:4)MAFAGLTADAR;NIELAVMR;NYTDEAIETDDLTIK;YVAEIEKEKEENEK	10	0.666667	45	65	50	32.466	9.69226e+06	0.63319	51	27.887	FALSE	0.966677	0	0.00274725	0.00265792	4	1	0.134339	0.728533	-0.457565	-1.50974	3.67465e-05	3.82345e-05	8.92796e-05	1	TRUE	FALSE	0.497599	no_SEC_difference	0.724641	0.891477	-0.16573	-0.378035	0.995641	0.561612	1	FALSE	-0.291835
O14828	O14828_6	SCAM3_HUMAN	SCAMP3 C1orf3 PROPIN1	Secretory carrier-associated membrane protein 3 (Secretory carrier membrane protein 3)	AQQEFAAGVFSNPAVR;DGGNPFAEPSELDNPFQDPAVIQHRPSR;ELQHAALGGTATR;ERELQHAALGGTATR;KLSPTEPK;NYGSYSTQASAAAATAELLK;NYGSYSTQASAAAATAELLKK;QYATLDVYNPFETR;TAAANAAAGAAENAFR;TAAANAAAGAAENAFRAP	10	AQQEFAAGVFSNPAVR;DGGNPFAEPSELDNPFQDPAVIQHRPSR;ELQHAALGGTATR;ERELQHAALGGTATR;NYGSYSTQASAAAATAELLK;NYGSYSTQASAAAATAELLKK;QYATLDVYNPFETR;TAAANAAAGAAENAFR	8	0.8	1	42	6	5000.51	5.92873e+07	0.984144	49	38.287	TRUE	1	0	7.84929e-05	8.70739e-05	1	1	0.12939	0.819363	-0.287426	-1.53001	0.000141031	0.000138865	0.000324258	1	TRUE	FALSE	0	no_SEC_difference	0.239263	0.813998	-0.297082	-1.42049	0.00535706	0.0112432	0.0200195	FALSE	0.00965528
O14832	O14832_52	PAHX_HUMAN	PHYH PAHX	Phytanoyl-CoA dioxygenase, peroxisomal (EC 1.14.11.18) (Phytanic acid oxidase) (Phytanoyl-CoA alpha-hydroxylase) (PhyH)	NLVPDADIQR;YC(UniMod:4)TLPEILK	2	NLVPDADIQR;YC(UniMod:4)TLPEILK	2	1	47	56	52	25.823	1.00439e+06	0.979115	49	38.538	FALSE	0.979114	0	0.00156986	0.00156758	1	1	0.739413	0.903041	-0.148691	-0.337605	0.861496	0.428256	1	1	TRUE	FALSE	0	no_SEC_difference	0.191887	0.842732	-0.249465	-2.13816	0.0702984	0.0897605	0.159827	FALSE	0.100774
O14841	O14841_35	OPLA_HUMAN	OPLAH	5-oxoprolinase (EC 3.5.2.9) (5-oxo-L-prolinase) (5-OPase) (Pyroglutamase)	AGDFGAAFVER;DIPLNQGC(UniMod:4)LAPVR;DQPLDSSHIASIR;EEALLSVLTER;EFGFVIPERPVVVDDVR;FMSIAEQMGR;GGPVTVTDANLVLGR;GHTAC(UniMod:4)ADAYLTPAIQR;GSILDPSPEAAVVGGNVLTSQR;ILEQEAGMLLPR;LEEQC(UniMod:4)VDALQAQGFPR;LLSEDPANYADAPTEGIR;LVQGGVFQEEAVTEALR;SGLFVVGPESAGAHPGPAC(UniMod:4)YR;SQISTESFLHLR;TGDLLEVQQPVDLGALR	16	AGDFGAAFVER;DIPLNQGC(UniMod:4)LAPVR;DQPLDSSHIASIR;EEALLSVLTER;EFGFVIPERPVVVDDVR;FMSIAEQMGR;GGPVTVTDANLVLGR;GHTAC(UniMod:4)ADAYLTPAIQR;GSILDPSPEAAVVGGNVLTSQR;ILEQEAGMLLPR;LEEQC(UniMod:4)VDALQAQGFPR;LLSEDPANYADAPTEGIR;LVQGGVFQEEAVTEALR;SGLFVVGPESAGAHPGPAC(UniMod:4)YR;SQISTESFLHLR;TGDLLEVQQPVDLGALR	16	1	30	40	35	180.801	6.87164e+06	0.971234	37	137.457	FALSE	1	0	7.84929e-05	8.70739e-05	1	1	0.107558	0.613229	-0.706206	-1.6394	1.19346e-08	1.6633e-08	3.88388e-08	1	TRUE	TRUE	0	single_monomer_diff	0.0398464	0.693933	-0.527177	-3.4231	2.63781e-15	6.02725e-14	1.07321e-13	FALSE	-0.179029
O14879	O14879_37	IFIT3_HUMAN	IFIT3 CIG-49 IFI60 IFIT4 ISG60	Interferon-induced protein with tetratricopeptide repeats 3 (IFIT-3) (CIG49) (ISG-60) (Interferon-induced 60 kDa protein) (IFI-60K) (Interferon-induced protein with tetratricopeptide repeats 4) (IFIT-4) (Retinoic acid-induced gene G protein) (P60) (RIG-G)	AIELFQR;EAEGEQFVEEALEK;HLDGNNEAALEC(UniMod:4)LR;LSDAQIYVDK;QAEELIQQEHADQAEIR;SPC(UniMod:4)QTDVLR	6	AIELFQR;EAEGEQFVEEALEK;HLDGNNEAALEC(UniMod:4)LR;LSDAQIYVDK;QAEELIQQEHADQAEIR;SPC(UniMod:4)QTDVLR	6	1	30	43	37	143.802	1.53476e+06	0.928172	45	55.985	TRUE	0.999998	0	7.84929e-05	8.70739e-05	1	1	0.0137964	2.03625	1.02462	2.55152	6.74145e-10	1.03489e-09	2.41652e-09	1	TRUE	TRUE	0	single_complex_diff	0.306159	1.62494	0.699327	1.39168	0.0766763	0.0957321	0.170459	FALSE	0.325292
O14907	O14907_54	TX1B3_HUMAN	TAX1BP3 TIP1	Tax1-binding protein 3 (Glutaminase-interacting protein 3) (Tax interaction protein 1) (TIP-1) (Tax-interacting protein 1)	IMQVNGWDMTMVTHDQAR;RSEEVVR;VSEGGPAEIAGLQIGDK	3	IMQVNGWDMTMVTHDQAR;RSEEVVR;VSEGGPAEIAGLQIGDK	3	1	49	59	54	20.538	9.2589e+06	0.946799	58	13.735	FALSE	0.99717	0	7.84929e-05	8.70739e-05	1	1	0.103251	0.559463	-0.837884	-1.65548	0.00534777	0.00433769	0.0101287	1	TRUE	FALSE	0	no_SEC_difference	0.357048	0.555081	-0.849229	-1.18248	0.227895	0.22366	0.398246	FALSE	0.0113451
O14908	O14908_49	GIPC1_HUMAN	GIPC1 C19orf3 GIPC RGS19IP1	PDZ domain-containing protein GIPC1 (GAIP C-terminus-interacting protein) (RGS-GAIP-interacting protein) (RGS19-interacting protein 1) (Synectin) (Tax interaction protein 2) (TIP-2)	AFDMISQR;AIEKVDDLLESYMGIR;APPLVENEEAEPGR;DTELAATM(UniMod:35)VELGK;DTELAATMVELGK;GPATVEDLPSAFEEK;KAPPLVENEEAEPGR;KKAPPLVENEEAEPGR;LPTAEVMFC(UniMod:4)TLNTHK;LVFHTQLAHGSPTGR;NPDELAEALDER;SAGGRPGSGPQLGTGR;SRGPATVEDLPSAFEEK	13	AFDMISQR;AIEKVDDLLESYMGIR;APPLVENEEAEPGR;DTELAATM(UniMod:35)VELGK;DTELAATMVELGK;GPATVEDLPSAFEEK;KAPPLVENEEAEPGR;KKAPPLVENEEAEPGR;LPTAEVMFC(UniMod:4)TLNTHK;LVFHTQLAHGSPTGR;NPDELAEALDER;SAGGRPGSGPQLGTGR;SRGPATVEDLPSAFEEK	13	1	44	54	49	36.404	1.69264e+07	0.925336	49	36.049	FALSE	1	0	7.84929e-05	8.70739e-05	1	1	0.733513	0.906702	-0.1413	-0.341968	0.994678	0.428256	1	1	TRUE	FALSE	0	no_SEC_difference	0.381405	0.871156	-0.198997	-1.10487	0.107693	0.1249	0.222395	FALSE	0.0576971
O14920	O14920_15	IKKB_HUMAN	IKBKB IKKB	Inhibitor of nuclear factor kappa-B kinase subunit beta (I-kappa-B-kinase beta) (IKK-B) (IKK-beta) (IkBKB) (EC 2.7.11.10) (I-kappa-B kinase 2) (IKK2) (Nuclear factor NF-kappa-B inhibitor kinase beta) (NFKBIKB)	AAMMNLLR;ALDDILNLK;DLKPENIVLQQGEQR;EMEQAVELC(UniMod:4)GR;GPVSGSPDSMNASR;GTDPTYGPNGC(UniMod:4)FK;KQGGTLDDLEEQAR;LGTGGFGNVIR;LLLQAIQSFEK;LLLQAIQSFEKK;LSQPGQLMSQPSTASNSLPEPAKK;LTHPNVVAAR;NLAFFQLR;QGGTLDDLEEQAR;TEGDSQEMVR;TSIQIDLEK;VEEVVSLMNEDEK;WHNQETGEQIAIK;YLNQFENC(UniMod:4)C(UniMod:4)GLR;YSEQTEFGITSDK	20	AAMMNLLR;ALDDILNLK;DLKPENIVLQQGEQR;EMEQAVELC(UniMod:4)GR;GPVSGSPDSMNASR;GTDPTYGPNGC(UniMod:4)FK;KQGGTLDDLEEQAR;LGTGGFGNVIR;LLLQAIQSFEK;LLLQAIQSFEKK;LSQPGQLMSQPSTASNSLPEPAKK;LTHPNVVAAR;NLAFFQLR;QGGTLDDLEEQAR;TEGDSQEMVR;TSIQIDLEK;VEEVVSLMNEDEK;WHNQETGEQIAIK;YLNQFENC(UniMod:4)C(UniMod:4)GLR;YSEQTEFGITSDK	20	1	7	26	15	1784.66	1.59282e+07	0.941049	41	86.564	TRUE	1	0	7.84929e-05	8.70739e-05	1	1	0.0783573	0.696924	-0.520931	-1.77917	6.40136e-13	1.20687e-12	2.81809e-12	1	TRUE	FALSE	0	no_SEC_difference	0.0632	0.740542	-0.433347	-3.07584	1.0548e-14	2.16566e-13	3.85615e-13	FALSE	-0.0875838
O14929	O14929_34	HAT1_HUMAN	HAT1 KAT1	Histone acetyltransferase type B catalytic subunit (EC 2.3.1.48) (Histone acetyltransferase 1)	C(UniMod:4)NTNTAIELK;FPEDLENDIR;LC(UniMod:4)QDLPC(UniMod:4)FSR;LLVTDM(UniMod:35)SDAEQYR;LLVTDMSDAEQYR;LM(UniMod:35)QGFNEDM(UniMod:35)AIEAQQK;LMQGFNEDMAIEAQQK;LRDFVLVK;LVRFPEDLENDIR;RVYEILR;VDENFDC(UniMod:4)VEADDVEGK;VSQMLILTPFQGQGHGAQLLETVHR;YYTEFPTVLDITAEDPSK	13	C(UniMod:4)NTNTAIELK;FPEDLENDIR;LC(UniMod:4)QDLPC(UniMod:4)FSR;LLVTDM(UniMod:35)SDAEQYR;LLVTDMSDAEQYR;LM(UniMod:35)QGFNEDM(UniMod:35)AIEAQQK;LMQGFNEDMAIEAQQK;LRDFVLVK;LVRFPEDLENDIR;RVYEILR;VDENFDC(UniMod:4)VEADDVEGK;VSQMLILTPFQGQGHGAQLLETVHR;YYTEFPTVLDITAEDPSK	13	1	28	37	34	202.73	7.35133e+06	0.562462	46	49.513	TRUE	0.999951	0	7.84929e-05	8.70739e-05	2	1	0.000244529	2.67082	1.41728	4.12853	1.7793e-42	1.01153e-41	2.36197e-41	1	TRUE	TRUE	1.70235	multipeak_diffFC_redist	0.63484	1.08594	0.11895	0.531495	0.921431	0.561612	1	FALSE	1.29833
O14929	O14929_42	HAT1_HUMAN	HAT1 KAT1	Histone acetyltransferase type B catalytic subunit (EC 2.3.1.48) (Histone acetyltransferase 1)	C(UniMod:4)NTNTAIELK;FPEDLENDIR;LC(UniMod:4)QDLPC(UniMod:4)FSR;LLVTDM(UniMod:35)SDAEQYR;LLVTDMSDAEQYR;LM(UniMod:35)QGFNEDM(UniMod:35)AIEAQQK;LMQGFNEDMAIEAQQK;LRDFVLVK;LVRFPEDLENDIR;RVYEILR;VDENFDC(UniMod:4)VEADDVEGK;VSQMLILTPFQGQGHGAQLLETVHR;YYTEFPTVLDITAEDPSK	13	C(UniMod:4)NTNTAIELK;FPEDLENDIR;LC(UniMod:4)QDLPC(UniMod:4)FSR;LLVTDM(UniMod:35)SDAEQYR;LLVTDMSDAEQYR;LM(UniMod:35)QGFNEDM(UniMod:35)AIEAQQK;LMQGFNEDMAIEAQQK;LRDFVLVK;LVRFPEDLENDIR;RVYEILR;VDENFDC(UniMod:4)VEADDVEGK;YYTEFPTVLDITAEDPSK	12	0.923077	37	65	42	81.129	6.82304e+07	0.971589	46	49.513	FALSE	1	0	7.84929e-05	8.70739e-05	2	1	0.91279	0.968464	-0.0462671	-0.109717	1	0.428256	1	2	FALSE	FALSE	1.70235	multipeak_diffFC_redist	0.63484	1.08594	0.11895	0.531495	0.921431	0.561612	1	FALSE	-0.165217
O14936	O14936_26	CSKP_HUMAN	CASK LIN2	Peripheral plasma membrane protein CASK (hCASK) (EC 2.7.11.1) (Calcium/calmodulin-dependent serine protein kinase) (Protein lin-2 homolog)	DVKPHC(UniMod:4)VLLASK;EINGISVANQTVEQLQK;FTSSPGLSTEDLKR;HNAVFDQLDLVTYEEVVK;IHEQGLIAILDVEPQALK;IHLPETVEQLRK;ITVYEALNHPWLK;NPPSDAVQR;NTDEPMGITLK;VGDIIQIISK;YC(UniMod:4)HDNNIIHR	11	EINGISVANQTVEQLQK;FTSSPGLSTEDLKR;HNAVFDQLDLVTYEEVVK;IHEQGLIAILDVEPQALK;IHLPETVEQLRK;ITVYEALNHPWLK;NPPSDAVQR;NTDEPMGITLK;VGDIIQIISK;YC(UniMod:4)HDNNIIHR	10	0.909091	19	32	26	506.594	3.09128e+06	0.949752	40	105.123	TRUE	1	0	7.84929e-05	8.70739e-05	2	1	0.111504	0.656157	-0.611404	-1.62884	6.48039e-06	7.22838e-06	1.68786e-05	1	TRUE	TRUE	0.112861	multipeak_diffFC_redist	0.478439	0.737525	-0.439237	-0.781982	0.418918	0.350542	0.62417	FALSE	-0.172168
O14936	O14936_39	CSKP_HUMAN	CASK LIN2	Peripheral plasma membrane protein CASK (hCASK) (EC 2.7.11.1) (Calcium/calmodulin-dependent serine protein kinase) (Protein lin-2 homolog)	DVKPHC(UniMod:4)VLLASK;EINGISVANQTVEQLQK;FTSSPGLSTEDLKR;HNAVFDQLDLVTYEEVVK;IHEQGLIAILDVEPQALK;IHLPETVEQLRK;ITVYEALNHPWLK;NPPSDAVQR;NTDEPMGITLK;VGDIIQIISK;YC(UniMod:4)HDNNIIHR	11	EINGISVANQTVEQLQK;FTSSPGLSTEDLKR;HNAVFDQLDLVTYEEVVK;IHEQGLIAILDVEPQALK;ITVYEALNHPWLK;NPPSDAVQR;VGDIIQIISK;YC(UniMod:4)HDNNIIHR	8	0.727273	32	44	39	114.374	1.47835e+06	0.911186	40	105.123	FALSE	0.999996	0	7.84929e-05	8.70739e-05	2	1	0.294015	0.769018	-0.380281	-1.06282	0.0398331	0.0283531	0.0662059	2	FALSE	FALSE	0.112861	multipeak_diffFC_redist	0.478439	0.737525	-0.439237	-0.781982	0.418918	0.350542	0.62417	FALSE	0.0589558
O14949	O14949_5	QCR8_HUMAN	UQCRQ	Cytochrome b-c1 complex subunit 8 (Complex III subunit 8) (Complex III subunit VIII) (Ubiquinol-cytochrome c reductase complex 9.5 kDa protein) (Ubiquinol-cytochrome c reductase complex ubiquinone-binding protein QP-C)	GREFGNLTR;HVISYSLSPFEQR;KNPAAYENDK;NPAAYENDK;RKNPAAYENDK	5	HVISYSLSPFEQR;NPAAYENDK;RKNPAAYENDK	3	0.6	1	30	5	5607.02	1.24564e+07	0.981422	60	9.906	TRUE	0.99798	0	7.84929e-05	8.70739e-05	1	1	0.0349352	1.34466	0.427237	2.12574	0.000138566	0.000136547	0.000318844	1	TRUE	FALSE	0	no_SEC_difference	0.462144	1.34703	0.429783	0.864782	0.402907	0.340361	0.606042	FALSE	-0.0025454
O14964	O14964_23	HGS_HUMAN	HGS HRS	Hepatocyte growth factor-regulated tyrosine kinase substrate (Hrs) (Protein pp110)	AC(UniMod:4)GQIFC(UniMod:4)GK;ALQNAVTTFVNR;APDWVDAEEC(UniMod:4)HR;ESDAM(UniMod:35)FAAER;ESDAMFAAER;GALSALREEHREK;KQEYLEVQR;KVNDKNPHVALYALEVMESVVK;LQEQEKER;LYYEGLQDK;NC(UniMod:4)GQTVHDEVANK;QEYLEVQR;QKKQEYLEVQR;QTMEELKDLLK;QTMEELKDLLKR;QVEVNVR;RLYYEGLQDK;STYTSYPK;VC(UniMod:4)EPC(UniMod:4)YEQLNR;VEGHVFPEFK;VQFGVM(UniMod:35)TR;VQFGVMTR;VVQDTYQIM(UniMod:35)K;VVQDTYQIMK;YAVNSIKK;YKVVQDTYQIMK	26	AC(UniMod:4)GQIFC(UniMod:4)GK;ALQNAVTTFVNR;APDWVDAEEC(UniMod:4)HR;ESDAM(UniMod:35)FAAER;ESDAMFAAER;GALSALREEHREK;KQEYLEVQR;KVNDKNPHVALYALEVMESVVK;LQEQEKER;LYYEGLQDK;NC(UniMod:4)GQTVHDEVANK;QEYLEVQR;QKKQEYLEVQR;QTMEELKDLLK;QTMEELKDLLKR;QVEVNVR;RLYYEGLQDK;STYTSYPK;VC(UniMod:4)EPC(UniMod:4)YEQLNR;VEGHVFPEFK;VQFGVM(UniMod:35)TR;VQFGVMTR;VVQDTYQIM(UniMod:35)K;VVQDTYQIMK;YAVNSIKK;YKVVQDTYQIMK	26	1	15	35	23	714.189	4.05468e+07	0.9574	41	86.192	TRUE	1	0	7.84929e-05	8.70739e-05	1	1	0.509639	0.826739	-0.274496	-0.661535	0.555552	0.306599	0.715923	1	TRUE	FALSE	0	no_SEC_difference	0.285475	0.819206	-0.287712	-1.39256	0.000540632	0.0015857	0.00282348	FALSE	0.0132165
O14972	O14972_26	DSCR3_HUMAN	DSCR3 DCRA DSCRA	Down syndrome critical region protein 3 (Down syndrome critical region protein A)	DATEIQNIQIADGDVC(UniMod:4)R;GHLNSTNC(UniMod:4)VITQPLTGELVVESSEAAIR;LFTC(UniMod:4)PTLETTNFK;TC(UniMod:4)EFIVHSAPQK;TEIPFEFPLHLK;VETC(UniMod:4)GC(UniMod:4)AEGYAR;VYHAGEVLSGVVVISSK	7	DATEIQNIQIADGDVC(UniMod:4)R;GHLNSTNC(UniMod:4)VITQPLTGELVVESSEAAIR;LFTC(UniMod:4)PTLETTNFK;TC(UniMod:4)EFIVHSAPQK;TEIPFEFPLHLK;VETC(UniMod:4)GC(UniMod:4)AEGYAR;VYHAGEVLSGVVVISSK	7	1	21	33	26	506.594	3.2295e+06	0.963709	50	33.01	TRUE	1	0	7.84929e-05	8.70739e-05	1	1	0.486262	0.825968	-0.275842	-0.700103	0.458316	0.259525	0.606005	1	TRUE	FALSE	0	no_SEC_difference	0.377062	0.878695	-0.186566	-1.12269	0.170733	0.179697	0.319967	FALSE	-0.0892763
O14974	O14974_19	MYPT1_HUMAN	PPP1R12A MBS MYPT1	Protein phosphatase 1 regulatory subunit 12A (Myosin phosphatase-targeting subunit 1) (Myosin phosphatase target subunit 1) (Protein phosphatase myosin-binding subunit)	AQLHDTNM(UniMod:35)ELTDLK;AQLHDTNMELTDLK;EKDTAGVTR;ESETSREDEYK;GYTEVLK;ILVDNLC(UniMod:4)DMEMVNK;ISEMEEELK;ITTGSSSAGTQSSTSNR;KESETSREDEYK;LASTSDIEEK;LASTSDIEEKENR;LAYVAPTIPR;LEKDDSTDFKK;LSSSLDNK;LSSSLDNKEK;LWAEDSTEK;LWAEDSTEKEK;LYEQILAENEK;NKETLIIEPEK;NSSVNEGSTYHK;QWLNSGHINDVR;RLASTSDIEEK;RLASTSDIEEKENR;RSTQGVTLTDLQEAEK;RWIGSETDLEPPVVK;SGGTALHVAAAK;SGSYSYLEER;SLLSSTSTTTK;SPLIESTANMDNNQSQK;STQGVTLT…	37	AQLHDTNM(UniMod:35)ELTDLK;AQLHDTNMELTDLK;EKDTAGVTR;GYTEVLK;ILVDNLC(UniMod:4)DMEMVNK;ISEMEEELK;ITTGSSSAGTQSSTSNR;KESETSREDEYK;LASTSDIEEK;LASTSDIEEKENR;LAYVAPTIPR;LEKDDSTDFKK;LSSSLDNK;LWAEDSTEK;LWAEDSTEKEK;LYEQILAENEK;NKETLIIEPEK;NSSVNEGSTYHK;QWLNSGHINDVR;RLASTSDIEEK;RLASTSDIEEKENR;RSTQGVTLTDLQEAEK;RWIGSETDLEPPVVK;SGGTALHVAAAK;SGSYSYLEER;SLLSSTSTTTK;STQGVTLTDLQEAEK;SYLTPVRDEESESQR;SYLTPVRDEESESQRK;…	34	0.918919	12	28	19	1128.97	2.98055e+07	0.92526	39	115.281	TRUE	1	0	7.84929e-05	8.70739e-05	2	2	0.000304419	0.471258	-1.08568	-3.88409	1.33799e-102	2.70386e-101	6.31366e-101	1	TRUE	TRUE	0.0506701	multipeak_similarFC	0.28255	0.479449	-1.06055	-1.40143	3.86818e-05	0.000158379	0.000282008	TRUE	-0.0251252
O14974	O14974_31	MYPT1_HUMAN	PPP1R12A MBS MYPT1	Protein phosphatase 1 regulatory subunit 12A (Myosin phosphatase-targeting subunit 1) (Myosin phosphatase target subunit 1) (Protein phosphatase myosin-binding subunit)	AQLHDTNM(UniMod:35)ELTDLK;AQLHDTNMELTDLK;EKDTAGVTR;ESETSREDEYK;GYTEVLK;ILVDNLC(UniMod:4)DMEMVNK;ISEMEEELK;ITTGSSSAGTQSSTSNR;KESETSREDEYK;LASTSDIEEK;LASTSDIEEKENR;LAYVAPTIPR;LEKDDSTDFKK;LSSSLDNK;LSSSLDNKEK;LWAEDSTEK;LWAEDSTEKEK;LYEQILAENEK;NKETLIIEPEK;NSSVNEGSTYHK;QWLNSGHINDVR;RLASTSDIEEK;RLASTSDIEEKENR;RSTQGVTLTDLQEAEK;RWIGSETDLEPPVVK;SGGTALHVAAAK;SGSYSYLEER;SLLSSTSTTTK;SPLIESTANMDNNQSQK;STQGVTLT…	37	EKDTAGVTR;ILVDNLC(UniMod:4)DMEMVNK;ITTGSSSAGTQSSTSNR;LASTSDIEEK;LASTSDIEEKENR;LAYVAPTIPR;LSSSLDNK;LWAEDSTEK;LWAEDSTEKEK;NKETLIIEPEK;NSSVNEGSTYHK;QWLNSGHINDVR;RLASTSDIEEK;RLASTSDIEEKENR;RSTQGVTLTDLQEAEK;RWIGSETDLEPPVVK;SGGTALHVAAAK;SLLSSTSTTTK;STQGVTLTDLQEAEK;SYLTPVRDEESESQR;SYLTPVRDEESESQRK;TGSYGALAEITASK;TYDETYQR	23	0.621622	27	38	31	285.806	8.21947e+06	0.617791	39	115.281	TRUE	0.995503	0	0.000235479	0.000256789	2	2	0.00895735	0.521928	-0.938076	-2.6988	5.04521e-36	2.39016e-35	5.58114e-35	2	FALSE	TRUE	0.0506701	multipeak_similarFC	0.28255	0.479449	-1.06055	-1.40143	3.86818e-05	0.000158379	0.000282008	TRUE	0.122475
O14975	O14975_6	S27A2_HUMAN	SLC27A2 ACSVL1 FACVL1 FATP2 VLACS	Very long-chain acyl-CoA synthetase (VLACS) (VLCS) (EC 6.2.1.-) (Fatty acid transport protein 2) (FATP-2) (Fatty-acid-coenzyme A ligase, very long-chain 1) (Long-chain-fatty-acid--CoA ligase) (EC 6.2.1.3) (Solute carrier family 27 member 2) (THCA-CoA ligase) (Very long-chain-fatty-acid-CoA ligase)	ALHDHLGLR;DALYFLDDTAK;DETLTYAQVDR;IQDTIEITGTFK;ITQLTPFNGYAGAK;KDDVSIYYVSR;SLLHC(UniMod:4)FQC(UniMod:4)C(UniMod:4)GAK;YDVEKDEPVRDENGYC(UniMod:4)VR	8	IQDTIEITGTFK;ITQLTPFNGYAGAK	2	0.25	1	11	6	5000.51	2.64284e+06	0.965996	43	70.312	TRUE	0.784925	0	0.0348509	0.0290725	1	1	0.000311273	0.695386	-0.524134	-3.8395	9.28343e-09	1.30294e-08	3.04243e-08	1	TRUE	FALSE	0	no_SEC_difference	0.386222	0.770258	-0.376615	-1.04964	0.174397	0.182915	0.325696	FALSE	-0.147519
O14976	O14976_9	GAK_HUMAN	GAK	Cyclin-G-associated kinase (EC 2.7.11.1)	AIIQEVC(UniMod:4)FMK;ALLSTLHTVLWDGESR;ALVEEEITR;AMLQVNPEER;AVVMTPVPLFSK;DLKVENLLLSNQGTIK;EAETGAENASSK;EEQQDILSK;IAVMSFPAEGVESALK;SGC(UniMod:4)RPFC(UniMod:4)EVYVGDER;VASTSQEYDK;VIQSVANYAK	12	AIIQEVC(UniMod:4)FMK;AMLQVNPEER;AVVMTPVPLFSK;SGC(UniMod:4)RPFC(UniMod:4)EVYVGDER;VASTSQEYDK;VIQSVANYAK	6	0.5	1	25	9	3547	6.01029e+06	0.910987	37	143.191	TRUE	0.99837	0	7.84929e-05	8.70739e-05	1	1	0.0241857	0.72815	-0.458784	-2.34554	2.46355e-08	3.36096e-08	7.84801e-08	1	TRUE	FALSE	0	no_SEC_difference	0.402803	0.571466	-0.810388	-1.0651	0.165621	0.17595	0.313295	FALSE	0.351604
O14979	O14979_4	HNRDL_HUMAN	HNRNPDL HNRPDL JKTBP	Heterogeneous nuclear ribonucleoprotein D-like (hnRNP D-like) (hnRNP DL) (AU-rich element RNA-binding factor) (JKT41-binding protein) (Protein laAUF1)	DAASVDKVLELK;GFC(UniMod:4)FITYTDEEPVK;GFC(UniMod:4)FITYTDEEPVKK;MFIGGLSWDTSK;MFIGGLSWDTSKK;RGFC(UniMod:4)FITYTDEEPVKK;VFVGGLSPDTSEEQIK;YHQIGSGK	8	GFC(UniMod:4)FITYTDEEPVKK;RGFC(UniMod:4)FITYTDEEPVKK;VFVGGLSPDTSEEQIK	3	0.375	1	25	4	6287.1	7.96456e+06	0.952877	47	46.438	TRUE	0.960194	0	0.00384615	0.00367608	1	1	6.66134e-16	0.00387783	-8.01053	-10.2773	1.42094e-52	1.06846e-51	2.49491e-51	1	TRUE	TRUE	0	single_complex_diff	0.000675761	0.00926633	-6.79312	-35.6847	1.40631e-23	6.86991e-22	1.22325e-21	TRUE	-1.21741
O14980	O14980_32	XPO1_HUMAN	XPO1 CRM1	Exportin-1 (Exp1) (Chromosome region maintenance 1 protein homolog)	AIIASNIMYIVGQYPR;AVGHPFVIQLGR;DFLVQIK;EFAGEDTSDLFLEER;EPEVLSTMAIIVNK;ESPFSTSASPLLSGSQHFDVPPR;ETLVYLTHLDYVDTER;FLNVPMFR;IYLDM(UniMod:35)LNVYK;IYLDMLNVYK;KYVVGLIIK;LHNQVNGTEWSWK;LISTLIYK;LLSEEVFDFSSGQITQVK;MAKPEEVLVVENDQGEVVR;MAQEVLTHLK;MAQEVLTHLKEHPDAWTR;NVDILKDPETVK;NVPAAREPEVLSTMAIIVNK;PAIMTMLADHAAR;QLLDFSQK;QMLPLNTNIR;SAFPHLQDAQVK;TSESLC(UniMod:4)QNNMVILK;TSSDPTC(UniMod:4)VEKEK;VDTILEFSQNM(UniM…	27	AVGHPFVIQLGR;FLNVPMFR;LISTLIYK;LLSEEVFDFSSGQITQVK;NVDILKDPETVK;PAIMTMLADHAAR;QMLPLNTNIR;TSESLC(UniMod:4)QNNMVILK	8	0.296296	29	47	32	254.89	3.76137e+06	0.889966	38	123.386	TRUE	0.98058	0	0.00149137	0.00149416	2	2	0.0150176	0.648019	-0.625899	-2.49421	3.57993e-12	6.39509e-12	1.49329e-11	2	FALSE	TRUE	0.0645243	multipeak_similarFC	0.430296	0.743831	-0.426954	-0.941017	0.150509	0.163262	0.290703	FALSE	-0.198945
O14980	O14980_6	XPO1_HUMAN	XPO1 CRM1	Exportin-1 (Exp1) (Chromosome region maintenance 1 protein homolog)	AIIASNIMYIVGQYPR;AVGHPFVIQLGR;DFLVQIK;EFAGEDTSDLFLEER;EPEVLSTMAIIVNK;ESPFSTSASPLLSGSQHFDVPPR;ETLVYLTHLDYVDTER;FLNVPMFR;IYLDM(UniMod:35)LNVYK;IYLDMLNVYK;KYVVGLIIK;LHNQVNGTEWSWK;LISTLIYK;LLSEEVFDFSSGQITQVK;MAKPEEVLVVENDQGEVVR;MAQEVLTHLK;MAQEVLTHLKEHPDAWTR;NVDILKDPETVK;NVPAAREPEVLSTMAIIVNK;PAIMTMLADHAAR;QLLDFSQK;QMLPLNTNIR;SAFPHLQDAQVK;TSESLC(UniMod:4)QNNMVILK;TSSDPTC(UniMod:4)VEKEK;VDTILEFSQNM(UniM…	27	AVGHPFVIQLGR;EFAGEDTSDLFLEER;EPEVLSTMAIIVNK;FLNVPMFR;IYLDMLNVYK;LISTLIYK;LLSEEVFDFSSGQITQVK;MAQEVLTHLK;NVDILKDPETVK;PAIMTMLADHAAR;QLLDFSQK;QMLPLNTNIR;SAFPHLQDAQVK;VDTILEFSQNMNTK	14	0.518519	1	45	6	5000.51	1.08529e+08	0.974409	38	123.386	TRUE	1	0	7.84929e-05	8.70739e-05	2	2	0.0110627	0.712543	-0.489229	-2.562	1.48207e-21	4.28339e-21	1.00019e-20	1	TRUE	FALSE	0.0645243	multipeak_similarFC	0.430296	0.743831	-0.426954	-0.941017	0.150509	0.163262	0.290703	FALSE	-0.0622751
O14981	O14981_5	BTAF1_HUMAN	BTAF1 TAF172	TATA-binding protein-associated factor 172 (EC 3.6.4.-) (ATP-dependent helicase BTAF1) (B-TFIID transcription factor-associated 170 kDa subunit) (TAF(II)170) (TBP-associated factor 172) (TAF-172)	AAAQQLGEVVK;AAFAITSR;AVTLAVQPR;EQEAGVLAMDALHR;ETC(UniMod:4)AQTLGVVLK;FNYC(UniMod:4)ILDEGHVIK;HFGGEMAVK;IAAGQAVEAIVK;IANVVINQSANDSK;IIEGLQDLDDDVR;IPVPINAELR;KIANVVINQSANDSK;LFILLDTGTTPVTR;LLQQC(UniMod:4)TTR;LLTQEQWEVR;LPHLWDAMVGPLR;NTIDINNFDGK;QPTLQAAELIDSEFR;QVLPFLLR	19	AAAQQLGEVVK;AVTLAVQPR;HFGGEMAVK;IAAGQAVEAIVK;IANVVINQSANDSK;IIEGLQDLDDDVR;LFILLDTGTTPVTR;LLQQC(UniMod:4)TTR;LPHLWDAMVGPLR;NTIDINNFDGK;QPTLQAAELIDSEFR;QVLPFLLR	12	0.631579	1	37	5	5607.02	1.16086e+07	0.937374	34	206.887	TRUE	1	0	7.84929e-05	8.70739e-05	1	1	0.301495	0.88326	-0.179266	-1.03576	0.0201602	0.0150238	0.0350815	1	TRUE	FALSE	0	no_SEC_difference	0.86312	0.891373	-0.165898	-0.18411	1	0.561612	1	FALSE	-0.0133676
O15013	O15013_19	ARHGA_HUMAN	ARHGEF10 KIAA0294	Rho guanine nucleotide exchange factor 10	APDGSWDSEPQK;ASSALVVC(UniMod:4)GGQGHR;EPGAPPDPETPAVR;ESWVNSLQMAK;FIVLATALHEK;GMVSYHAHNSPVK;GNYQNLNQSVAHDWTSGLQR;HLAVHPPESLAVVANAKPNK;ILEQYEKPLSEMEPK;IQLQLPGK;IQLQLPGKQDK;LQHFFTPEK;NYVDALKR;RREPGAPPDPETPAVR;SDDMIETVYNDR;SDLSSSSGSLSLSHGSSSLEHR;SEDSTIYDLLKDPVSLR;TC(UniMod:4)ATKPAFLEFLK;TTLYSLMMKPIQR;VIEC(UniMod:4)FNVESR;WSVPLGHVDAIEYGSSAGTGEHSR;YILGSVVDSEK	22	APDGSWDSEPQK;ASSALVVC(UniMod:4)GGQGHR;EPGAPPDPETPAVR;ESWVNSLQMAK;FIVLATALHEK;GMVSYHAHNSPVK;GNYQNLNQSVAHDWTSGLQR;HLAVHPPESLAVVANAKPNK;ILEQYEKPLSEMEPK;IQLQLPGK;IQLQLPGKQDK;LQHFFTPEK;NYVDALKR;RREPGAPPDPETPAVR;SDDMIETVYNDR;SDLSSSSGSLSLSHGSSSLEHR;SEDSTIYDLLKDPVSLR;TC(UniMod:4)ATKPAFLEFLK;TTLYSLMMKPIQR;VIEC(UniMod:4)FNVESR;WSVPLGHVDAIEYGSSAGTGEHSR;YILGSVVDSEK	22	1	12	26	19	1128.97	1.59928e+07	0.928632	37	151.612	TRUE	1	0	7.84929e-05	8.70739e-05	1	1	0.380639	0.823411	-0.280323	-0.884048	0.0530479	0.0367481	0.0858087	1	TRUE	FALSE	0	no_SEC_difference	0.259457	0.812491	-0.299576	-1.34449	0.000309514	0.00097116	0.00172924	FALSE	0.0192533
O15020	O15020_4	SPTN2_HUMAN	SPTBN2 KIAA0302 SCA5	Spectrin beta chain, non-erythrocytic 2 (Beta-III spectrin) (Spinocerebellar ataxia 5 protein)	AAELQAQWER;AASAGVPYHGEVPVSLAR;ALAQEDQGAGEVER;ALGEEVTR;AYAGDKAEEIGR;DLNAAEALQR;DQADPQC(UniMod:4)LFLR;DTSTIGQER;DVEDEILWVTER;DVSSADLVIK;EANALAAGHPAQAVAINAR;EKEVEAIQAQAK;ELDDLEQWIQER;EQQHLLASADTGR;HYEELQAR;IHGLLEAGR;IVNTQEQLNHR;LAQAHGFQGFLR;LEALAEER;LEALGTGWEELGR;LEDLEVVQQR;LEQSYEALC(UniMod:4)ELAAAR;LLDPEDVNVDQPDEK;LLEVLSGEILPKPTK;LTLEQGQQLVAEGHPGASQASAR;LVSSPELGHDEFSTQALAR;MLTAQDVSYDEAR;NQDAAQQFLGR…	39	AAELQAQWER;AASAGVPYHGEVPVSLAR;ALAQEDQGAGEVER;ALGEEVTR;AYAGDKAEEIGR;DLNAAEALQR;DQADPQC(UniMod:4)LFLR;DTSTIGQER;DVEDEILWVTER;DVSSADLVIK;EANALAAGHPAQAVAINAR;EKEVEAIQAQAK;ELDDLEQWIQER;EQQHLLASADTGR;IHGLLEAGR;IVNTQEQLNHR;LAQAHGFQGFLR;LEALAEER;LEALGTGWEELGR;LEDLEVVQQR;LEQSYEALC(UniMod:4)ELAAAR;LLDPEDVNVDQPDEK;LLEVLSGEILPKPTK;LTLEQGQQLVAEGHPGASQASAR;LVSSPELGHDEFSTQALAR;MLTAQDVSYDEAR;QQQLPDGTGR;SAELGC(Un…	37	0.948718	1	16	4	6287.1	2.15693e+07	0.968815	31	271.325	TRUE	1	0	7.84929e-05	8.70739e-05	1	1	0.00176303	0.296359	-1.75458	-3.31662	8.84537e-83	1.26409e-81	2.95171e-81	1	TRUE	TRUE	0	single_complex_diff	0.125711	0.397509	-1.33094	-2.54243	4.72504e-16	1.17435e-14	2.09104e-14	TRUE	-0.423644
O15027	O15027_4	SC16A_HUMAN	SEC16A KIAA0310 SEC16 SEC16L	Protein transport protein Sec16A (SEC16 homolog A)	ADSGPTQPPLSLSPAPETK;C(UniMod:4)SSMSSLSR;DAQGQPGLER;DDTHKVDVINFAQNK;EHSAFGDRPEK;EKPEEESLAAPTWLVHLQQVER;FATNEAIQR;FGPGGQLIK;FYQQVTK;GGIGASENLENPPK;GLANPEPAPEPK;HGAVC(UniMod:4)HTGAPDATLHTVHPDSVSSSYSSR;HLLQEAR;KTEAYLPDDKNK;LAEMGLATQAFHYC(UniMod:4)EAIAK;LFDPQLK;LLPSAPQTLPDGPLASPAR;LVLIGSNHSLPFLK;MPAASTC(UniMod:4)C(UniMod:4)GDEK;NEHRPASALVNPLAR;NGLWGHALLLASK;NPSSAAPVQSR;QGYPEGYYSSK;QSGPGAPNLDR;SHLVGVKP…	37	ADSGPTQPPLSLSPAPETK;DAQGQPGLER;EKPEEESLAAPTWLVHLQQVER;FATNEAIQR;FGPGGQLIK;FYQQVTK;GGIGASENLENPPK;GLANPEPAPEPK;HGAVC(UniMod:4)HTGAPDATLHTVHPDSVSSSYSSR;HLLQEAR;KTEAYLPDDKNK;LAEMGLATQAFHYC(UniMod:4)EAIAK;LFDPQLK;LLPSAPQTLPDGPLASPAR;LVLIGSNHSLPFLK;MPAASTC(UniMod:4)C(UniMod:4)GDEK;NEHRPASALVNPLAR;NGLWGHALLLASK;NPSSAAPVQSR;QSGPGAPNLDR;SHLVGVKPFEADR;SPDPGIVPQEAPVGNSLSELSEENFDGK;SSLSSHSHQSQIYR;TLENPVNVYN…	32	0.864865	1	16	4	6287.1	3.85526e+07	0.944141	33	233.517	TRUE	1	0	7.84929e-05	8.70739e-05	1	1	0.00499007	0.592398	-0.755362	-2.89413	2.40891e-57	1.99075e-56	4.64849e-56	1	TRUE	TRUE	0	single_complex_diff	0.138214	0.604136	-0.727055	-1.85392	5.28325e-14	9.65756e-13	1.71961e-12	TRUE	-0.0283069
O15031	O15031_6	PLXB2_HUMAN	PLXNB2 KIAA0315	Plexin-B2 (MM1)	AEEASHWLWSR;AITEIYLTR;AMTLQEAEAFVGAER;C(UniMod:4)AWC(UniMod:4)GGQSR;DIFYKPFHGDIQC(UniMod:4)GGHAPGSSK;DSQDPYC(UniMod:4)GWC(UniMod:4)VVEGR;DTTHNLPEFIVK;EAFEAYTDHATYK;EASPNPEDGIVR;FGAQLQC(UniMod:4)VTGPQATR;GNGPHDNGIIVSTR;GSSLHVGSDLLK;HALLEEENR;IQPETGPLGGGIR;LFYEDGSGEK;LPVQEC(UniMod:4)LSYPTC(UniMod:4)TQC(UniMod:4)R;LQLEQQVATGPALDNKK;LQQIAAALENK;LVEC(UniMod:4)GSLFK;SFVASNDEGVATVGLVSSTGPGGDR;SQLEGLEESV…	26	AEEASHWLWSR;AITEIYLTR;AMTLQEAEAFVGAER;DIFYKPFHGDIQC(UniMod:4)GGHAPGSSK;DTTHNLPEFIVK;EASPNPEDGIVR;HALLEEENR;IQPETGPLGGGIR;LFYEDGSGEK;LQQIAAALENK;LVEC(UniMod:4)GSLFK;SQLEGLEESVR;VGVSQQPEDSQQDLPGER;VLNC(UniMod:4)DTISQVK;VLYAVFSR;VYLTPDGTSSEYDSILVEINKR	16	0.615385	1	39	6	5000.51	4.38579e+07	0.900196	34	205.127	TRUE	1	0	7.84929e-05	8.70739e-05	1	1	0.329512	0.898109	-0.15522	-0.983595	0.022508	0.0166821	0.0389536	1	TRUE	FALSE	0	no_SEC_difference	0.551376	0.919233	-0.121566	-0.653279	0.772318	0.541508	0.964203	FALSE	-0.0336545
O15037	O15037_41	KHNYN_HUMAN	KHNYN KIAA0323	Protein KHNYN (KH and NYN domain-containing protein)	DFSALLQSPGDAHR;IFSVGVSVLPK;SSALLGAQC(UniMod:4)QGVR	3	DFSALLQSPGDAHR;IFSVGVSVLPK;SSALLGAQC(UniMod:4)QGVR	3	1	36	46	41	90.969	710158	0.959375	43	74.534	FALSE	0.99835	0	7.84929e-05	8.70739e-05	1	1	0.0235487	0.51358	-0.961339	-2.32382	3.56403e-05	3.71283e-05	8.66965e-05	1	TRUE	TRUE	0	single_monomer_diff	0.331716	0.525905	-0.927125	-1.26505	0.18791	0.193464	0.344479	FALSE	-0.0342139
O15042	O15042_4	SR140_HUMAN	U2SURP KIAA0332 SR140	U2 snRNP-associated SURP motif-containing protein (140 kDa Ser/Arg-rich domain protein) (U2-associated protein SR140)	LC(UniMod:4)QIFSDLNATYR;LYLVSDVLYNSSAK;NLLALIHR;TIQGHLQSENFK	4	LYLVSDVLYNSSAK;NLLALIHR;TIQGHLQSENFK	3	0.75	1	14	4	6287.1	872876	0.965236	39	118.292	TRUE	0.996458	0	0.000235479	0.000256789	1	1	3.93965e-09	0.0340051	-4.8781	-7.20132	7.1485e-29	2.69153e-28	6.28485e-28	1	TRUE	TRUE	0	single_complex_diff	0.0453764	0.0439097	-4.53612	-16.6973	5.24017e-05	0.000205355	0.000365652	TRUE	-0.341986
O15047	O15047_4	SET1A_HUMAN	SETD1A KIAA0339 KMT2F SET1 SET1A	Histone-lysine N-methyltransferase SETD1A (EC 2.1.1.43) (Lysine N-methyltransferase 2F) (SET domain-containing protein 1A) (hSET1A) (Set1/Ash2 histone methyltransferase complex subunit SET1)	FQGSGAATETAESR;LIVDPALDPALR;VLAMLVQEMK;YLDVC(UniMod:4)PVSAR	4	FQGSGAATETAESR;LIVDPALDPALR;VLAMLVQEMK;YLDVC(UniMod:4)PVSAR	4	1	1	10	4	6287.1	1.09129e+06	0.932479	35	186.034	TRUE	0.999692	0	7.84929e-05	8.70739e-05	1	1	0.00214481	0.437657	-1.2037	-3.23248	6.45064e-11	1.06278e-10	2.48165e-10	1	TRUE	TRUE	0	single_complex_diff	0.303567	0.469585	-1.10074	-1.3723	0.115999	0.132793	0.23645	FALSE	-0.102961
O15056	O15056_23	SYNJ2_HUMAN	SYNJ2 KIAA0348	Synaptojanin-2 (EC 3.1.3.36) (Synaptic inositol 1,4,5-trisphosphate 5-phosphatase 2)	GLEANAPAFDR;LGAEGDC(UniMod:4)SVLLEAR;LLEFDQLQLQK;LTDAYGC(UniMod:4)LGELR;TALQVFDPLAK;YDVGSAAYDTSDK	6	GLEANAPAFDR;LGAEGDC(UniMod:4)SVLLEAR;LLEFDQLQLQK;LTDAYGC(UniMod:4)LGELR;TALQVFDPLAK;YDVGSAAYDTSDK	6	1	13	30	23	714.189	1.46224e+06	0.833393	36	165.538	TRUE	0.999872	0	7.84929e-05	8.70739e-05	1	1	0.00903793	0.480425	-1.05798	-2.67415	4.41221e-11	7.3395e-11	1.71381e-10	1	TRUE	TRUE	0	single_complex_diff	0.473187	0.446399	-1.16361	-0.792247	0.42473	0.353942	0.630225	FALSE	0.105626
O15066	O15066_30	KIF3B_HUMAN	KIF3B KIAA0359	Kinesin-like protein KIF3B (HH0048) (Microtubule plus end-directed kinesin motor 3B) [Cleaved into: Kinesin-like protein KIF3B, N-terminally processed]	AIVEDHSLVAEEK;DEETLELK;DYEGPAIAPK;EIEHVMNVGNQNR;ERPDTGVYVK;GVIPNSFDHIFTHISR;HLIIENFIPLEEK;NIVDHTNEQQK;QELEQTQNELTR;TVMVANVGPASYNVEETLTTLR;VNEDPKDALLR	11	AIVEDHSLVAEEK;DEETLELK;DYEGPAIAPK;EIEHVMNVGNQNR;ERPDTGVYVK;GVIPNSFDHIFTHISR;HLIIENFIPLEEK;NIVDHTNEQQK;QELEQTQNELTR;TVMVANVGPASYNVEETLTTLR;VNEDPKDALLR	11	1	25	35	30	320.471	4.15885e+06	0.963079	42	85.125	TRUE	1	0	7.84929e-05	8.70739e-05	1	1	0.111288	0.660385	-0.59862	-1.61781	2.41273e-06	2.80365e-06	6.54666e-06	1	TRUE	TRUE	0	single_complex_diff	0.172325	0.708159	-0.497854	-2.04882	0.000188441	0.000623007	0.00110932	FALSE	-0.100766
O15067	O15067_43	PUR4_HUMAN	PFAS KIAA0361	Phosphoribosylformylglycinamidine synthase (FGAM synthase) (FGAMS) (EC 6.3.5.3) (Formylglycinamide ribonucleotide amidotransferase) (FGAR amidotransferase) (FGAR-AT) (Formylglycinamide ribotide amidotransferase)	AFSITQGLLK;AFSITQGLLKDR;ALWEETSFQLDR;APGSLVISAYAVC(UniMod:4)PDITATVTPDLK;APGSLVISAYAVC(UniMod:4)PDITATVTPDLKHPEGR;ASVPREPGGPSPR;ATGLGPVDR;ATGLGPVDRVETTR;C(UniMod:4)PAC(UniMod:4)FVGTITGDR;C(UniMod:4)PAC(UniMod:4)FVGTITGDRR;C(UniMod:4)SGNWMWAAK;DAGLHC(UniMod:4)LELGHTGEAGPHAM(UniMod:35)VR;DAGLHC(UniMod:4)LELGHTGEAGPHAMVR;DFLTHVSAR;EAPEPGM(UniMod:35)EVVK;EAPEPGMEVVK;ELSDPAGAIIYTSR;ERC(UniMod:4)PAC(Un…	59	AFSITQGLLK;AFSITQGLLKDR;ALWEETSFQLDR;APGSLVISAYAVC(UniMod:4)PDITATVTPDLK;APGSLVISAYAVC(UniMod:4)PDITATVTPDLKHPEGR;ASVPREPGGPSPR;ATGLGPVDR;ATGLGPVDRVETTR;C(UniMod:4)PAC(UniMod:4)FVGTITGDR;C(UniMod:4)PAC(UniMod:4)FVGTITGDRR;C(UniMod:4)SGNWMWAAK;DAGLHC(UniMod:4)LELGHTGEAGPHAM(UniMod:35)VR;DAGLHC(UniMod:4)LELGHTGEAGPHAMVR;DFLTHVSAR;EAPEPGM(UniMod:35)EVVK;EAPEPGMEVVK;ELSDPAGAIIYTSR;ERC(UniMod:4)PAC(Un…	59	1	38	48	43	72.353	2.6225e+08	0.969695	37	144.734	FALSE	1	0	7.84929e-05	8.70739e-05	2	2	0.635334	0.835888	-0.258619	-0.476572	0.998662	0.428256	1	2	FALSE	FALSE	0.0757479	no_SEC_difference	0.487032	0.833378	-0.262957	-0.770331	0.388822	0.332187	0.591489	FALSE	0.00433823
O15067	O15067_51	PUR4_HUMAN	PFAS KIAA0361	Phosphoribosylformylglycinamidine synthase (FGAM synthase) (FGAMS) (EC 6.3.5.3) (Formylglycinamide ribonucleotide amidotransferase) (FGAR amidotransferase) (FGAR-AT) (Formylglycinamide ribotide amidotransferase)	AFSITQGLLK;AFSITQGLLKDR;ALWEETSFQLDR;APGSLVISAYAVC(UniMod:4)PDITATVTPDLK;APGSLVISAYAVC(UniMod:4)PDITATVTPDLKHPEGR;ASVPREPGGPSPR;ATGLGPVDR;ATGLGPVDRVETTR;C(UniMod:4)PAC(UniMod:4)FVGTITGDR;C(UniMod:4)PAC(UniMod:4)FVGTITGDRR;C(UniMod:4)SGNWMWAAK;DAGLHC(UniMod:4)LELGHTGEAGPHAM(UniMod:35)VR;DAGLHC(UniMod:4)LELGHTGEAGPHAMVR;DFLTHVSAR;EAPEPGM(UniMod:35)EVVK;EAPEPGMEVVK;ELSDPAGAIIYTSR;ERC(UniMod:4)PAC(Un…	59	AFSITQGLLK;AFSITQGLLKDR;ALWEETSFQLDR;APGSLVISAYAVC(UniMod:4)PDITATVTPDLK;APGSLVISAYAVC(UniMod:4)PDITATVTPDLKHPEGR;ASVPREPGGPSPR;ATGLGPVDR;ATGLGPVDRVETTR;C(UniMod:4)PAC(UniMod:4)FVGTITGDR;C(UniMod:4)PAC(UniMod:4)FVGTITGDRR;C(UniMod:4)SGNWMWAAK;DAGLHC(UniMod:4)LELGHTGEAGPHAM(UniMod:35)VR;DAGLHC(UniMod:4)LELGHTGEAGPHAMVR;DFLTHVSAR;EAPEPGM(UniMod:35)EVVK;EAPEPGMEVVK;ELSDPAGAIIYTSR;ERC(UniMod:4)PAC(Un…	59	1	48	65	51	28.955	9.47468e+06	0.154773	37	144.734	FALSE	0.999942	0	7.84929e-05	8.70739e-05	2	2	0.128996	0.76014	-0.395663	-1.5303	1.05185e-22	3.15637e-22	7.37029e-22	1	TRUE	FALSE	0.0757479	no_SEC_difference	0.487032	0.833378	-0.262957	-0.770331	0.388822	0.332187	0.591489	FALSE	-0.132706
O15084	O15084_14	ANR28_HUMAN	ANKRD28 KIAA0379	Serine/threonine-protein phosphatase 6 regulatory ankyrin repeat subunit A (PP6-ARS-A) (Serine/threonine-protein phosphatase 6 regulatory subunit ARS-A) (Ankyrin repeat domain-containing protein 28) (Phosphatase interactor targeting protein hnRNP K) (PITK)	AVASC(UniMod:4)SEEAVQVLLK;KLLSSGFDIDTPDDFGR;LLSSGFDIDTPDDFGR;LLVSHGAEVTC(UniMod:4)K;LRDQPSLVQAIFNGDPDEVR;NLINATNAALQTPLHVAAR;TPLDLAAFK;TVSFEALPIMR	8	LRDQPSLVQAIFNGDPDEVR;TPLDLAAFK	2	0.25	10	25	14	2001.12	592496	0.983772	39	112.966	TRUE	0.891786	0	0.0151491	0.0133416	2	2	0.106781	0.753196	-0.419366	-1.73411	0.0179741	0.0135037	0.0315317	1	TRUE	FALSE	0.190403	no_SEC_difference	0.218785	0.783845	-0.351418	-1.54846	0.00609367	0.0125475	0.022342	FALSE	-0.0679478
O15084	O15084_4	ANR28_HUMAN	ANKRD28 KIAA0379	Serine/threonine-protein phosphatase 6 regulatory ankyrin repeat subunit A (PP6-ARS-A) (Serine/threonine-protein phosphatase 6 regulatory subunit ARS-A) (Ankyrin repeat domain-containing protein 28) (Phosphatase interactor targeting protein hnRNP K) (PITK)	AVASC(UniMod:4)SEEAVQVLLK;KLLSSGFDIDTPDDFGR;LLSSGFDIDTPDDFGR;LLVSHGAEVTC(UniMod:4)K;LRDQPSLVQAIFNGDPDEVR;NLINATNAALQTPLHVAAR;TPLDLAAFK;TVSFEALPIMR	8	AVASC(UniMod:4)SEEAVQVLLK;KLLSSGFDIDTPDDFGR;LLSSGFDIDTPDDFGR;NLINATNAALQTPLHVAAR;TPLDLAAFK	5	0.625	1	11	4	6287.1	3.13961e+06	0.895754	39	112.966	TRUE	0.996814	0	7.84929e-05	8.70739e-05	2	2	0.6382	0.943599	-0.0837539	-0.472537	0.81968	0.419517	0.979594	2	FALSE	FALSE	0.190403	no_SEC_difference	0.218785	0.783845	-0.351418	-1.54846	0.00609367	0.0125475	0.022342	FALSE	0.267664
O15111	O15111_14	IKKA_HUMAN	CHUK IKKA TCF16	Inhibitor of nuclear factor kappa-B kinase subunit alpha (I-kappa-B kinase alpha) (IKK-A) (IKK-alpha) (IkBKA) (IkappaB kinase) (EC 2.7.11.10) (Conserved helix-loop-helix ubiquitous kinase) (I-kappa-B kinase 1) (IKK1) (Nuclear factor NF-kappa-B inhibitor kinase alpha) (NFKBIKA) (Transcription factor 16) (TCF-16)	AAMLSLLR;DLKPENIVLQDVGGK;ETGINTGSQELLSETGISLDPR;GGPVDLTLK;IIVHTVQSQDR;IQLPIIQLR;KPASQC(UniMod:4)VLDGVR;NTLISASQQLK;QGDLMESLEQR;SIQLDLER;SLSDC(UniMod:4)VNYIVQDSK;VEVALSNIK	12	AAMLSLLR;DLKPENIVLQDVGGK;ETGINTGSQELLSETGISLDPR;GGPVDLTLK;IQLPIIQLR;KPASQC(UniMod:4)VLDGVR;SIQLDLER;SLSDC(UniMod:4)VNYIVQDSK;VEVALSNIK	9	0.75	7	26	14	2001.12	7.42542e+06	0.980951	42	84.64	TRUE	1	0	7.84929e-05	8.70739e-05	1	1	0.293451	0.811809	-0.300787	-1.05547	0.0313536	0.0226984	0.0530018	1	TRUE	FALSE	0	no_SEC_difference	0.254845	0.83062	-0.267739	-1.49134	0.00471032	0.0101336	0.0180437	FALSE	-0.033048
O15118	O15118_5	NPC1_HUMAN	NPC1	Niemann-Pick C1 protein	ALGLLC(UniMod:4)GK;AQAWEKEFINFVK;DNLQLPLQFLSR;DVEAPSSNDK;FGGIVVLAFAK;FLPM(UniMod:35)FLSDNPNPK;FLPMFLSDNPNPK;GGHAAYSSAVNILLGHGTR;LQGETLDQQLGR;TEQLIIR;VTTNPVDLWSAPSSQAR;YNC(UniMod:4)EYSGPPKPLPK	12	DNLQLPLQFLSR;DVEAPSSNDK;FLPMFLSDNPNPK;GGHAAYSSAVNILLGHGTR;LQGETLDQQLGR;TEQLIIR;VTTNPVDLWSAPSSQAR;YNC(UniMod:4)EYSGPPKPLPK	8	0.666667	1	31	5	5607.02	1.05967e+07	0.927169	37	142.167	TRUE	0.999997	0	7.84929e-05	8.70739e-05	1	1	0.926124	0.987733	-0.0187769	-0.0961092	0.999998	0.428256	1	1	TRUE	FALSE	0	no_SEC_difference	0.753949	0.925088	-0.112362	-0.338302	0.996581	0.561612	1	FALSE	0.0935848
O15121	O15121_6	DEGS1_HUMAN	DEGS1 DES1 MLD MIG15	Sphingolipid delta(4)-desaturase DES1 (EC 1.14.19.17) (Cell migration-inducing gene 15 protein) (Degenerative spermatocyte homolog 1) (Membrane lipid desaturase)	VLYDFVMDDTISPYSR;VSREDFEWVYTDQPHADR	2	VLYDFVMDDTISPYSR;VSREDFEWVYTDQPHADR	2	1	1	27	6	5000.51	4.55596e+06	0.980566	49	37.866	TRUE	0.980566	0	0.00149137	0.00149416	1	1	0.0609648	0.768772	-0.379398	-1.95259	0.00466362	0.00381506	0.00890837	1	TRUE	FALSE	0	no_SEC_difference	0.370024	0.784414	-0.350348	-1.06946	0.286725	0.26514	0.472105	FALSE	-0.0290504
O15126	O15126_6	SCAM1_HUMAN	SCAMP1 SCAMP	Secretory carrier-associated membrane protein 1 (Secretory carrier membrane protein 1)	AQQEFATGVM(UniMod:35)SNK;AQQEFATGVMSNK;EHALAQAELLK;EHALAQAELLKR;TVQTAAANAASTAASSAAQNAFK	5	AQQEFATGVMSNK;TVQTAAANAASTAASSAAQNAFK	2	0.4	1	27	6	5000.51	8.99402e+06	0.99039	49	37.92	TRUE	0.962111	0	0.00353218	0.00338674	1	1	0.690683	0.839807	-0.312659	-2.04357	0.800697	0.41192	0.961855	1	TRUE	FALSE	0	no_SEC_difference	0.923103	0.813584	-0.297636	-0.102782	0.999867	0.561612	1	FALSE	-0.0150223
O15127	O15127_6	SCAM2_HUMAN	SCAMP2	Secretory carrier-associated membrane protein 2 (Secretory carrier membrane protein 2)	AASSAAQGAFQGN;ELQNTVANLHVR;TGASFQQAQEEFSQGIFSSR	3	AASSAAQGAFQGN;ELQNTVANLHVR;TGASFQQAQEEFSQGIFSSR	3	1	1	31	6	5000.51	1.27336e+07	0.96832	49	36.649	TRUE	0.998996	0	7.84929e-05	8.70739e-05	1	1	0.151151	0.835401	-0.25946	-1.44171	0.0183237	0.0137463	0.0320984	1	TRUE	FALSE	0	no_SEC_difference	0.257008	0.870683	-0.199781	-1.38433	0.092352	0.110734	0.197171	FALSE	-0.0596784
O15143	O15143_38	ARC1B_HUMAN	ARPC1B ARC41	Actin-related protein 2/3 complex subunit 1B (Arp2/3 complex 41 kDa subunit) (p41-ARC)	ASSEGGTAAGAGLDSLHK;EHNGQVTGIDWAPESNR;ERFQNLDK;ERFQNLDKK;EVEERPAPTPWGSK;FQNLDKK;GRTWKPTLVILR;IFSAYIK;IVTC(UniMod:4)GTDR;KASSEGGTAAGAGLDSLHK;NAYVWTLK;NSVSQISVLSGGK;TWKPTLVILR;VAWVSHDSTVC(UniMod:4)LADADKK;VHELKEHNGQVTGIDWAPESNR;WAPNENK;WAPNENKFAVGSGSR	17	ASSEGGTAAGAGLDSLHK;EHNGQVTGIDWAPESNR;ERFQNLDK;ERFQNLDKK;EVEERPAPTPWGSK;FQNLDKK;GRTWKPTLVILR;IFSAYIK;IVTC(UniMod:4)GTDR;KASSEGGTAAGAGLDSLHK;NAYVWTLK;NSVSQISVLSGGK;TWKPTLVILR;VAWVSHDSTVC(UniMod:4)LADADKK;VHELKEHNGQVTGIDWAPESNR;WAPNENK;WAPNENKFAVGSGSR	17	1	33	43	38	128.247	7.60898e+07	0.990158	48	40.95	TRUE	1	0	7.84929e-05	8.70739e-05	1	1	0.795414	0.911823	-0.133175	-0.260386	0.999941	0.428256	1	1	TRUE	FALSE	0	no_SEC_difference	0.800219	0.874655	-0.193214	-0.271372	0.999957	0.561612	1	FALSE	0.0600388
O15144	O15144_38	ARPC2_HUMAN	ARPC2 ARC34 PRO2446	Actin-related protein 2/3 complex subunit 2 (Arp2/3 complex 34 kDa subunit) (p34-ARC)	AKTSDFLK;ASHTAPQVLFSHR;ASHTAPQVLFSHREPPLELK;AVIHYRDDETM(UniMod:35)YVESK;AVIHYRDDETMYVESK;DDDDVVIGK;DDETM(UniMod:35)YVESK;DDETMYVESK;DDETMYVESKK;DNTINLIHTFR;DSIVHQAGM(UniMod:35)LK;DSIVHQAGMLK;DSIVHQAGMLKR;DYLHYHIK;ELQAHGADELLK;ELQAHGADELLKR;FYKELQAHGADELLKR;IIEETLALK;M(UniMod:35)ILLEVNNR;MILLEVNNR;NC(UniMod:4)FASVFEK;RASHTAPQVLFSHR;RASHTAPQVLFSHREPPLELK;VFM(UniMod:35)QEFK;VM(UniMod:35)VSISLK;VTVVF…	29	AKTSDFLK;ASHTAPQVLFSHR;ASHTAPQVLFSHREPPLELK;AVIHYRDDETM(UniMod:35)YVESK;AVIHYRDDETMYVESK;DDDDVVIGK;DDETM(UniMod:35)YVESK;DDETMYVESK;DDETMYVESKK;DNTINLIHTFR;DSIVHQAGM(UniMod:35)LK;DSIVHQAGMLK;DSIVHQAGMLKR;DYLHYHIK;ELQAHGADELLK;ELQAHGADELLKR;FYKELQAHGADELLKR;IIEETLALK;M(UniMod:35)ILLEVNNR;MILLEVNNR;NC(UniMod:4)FASVFEK;RASHTAPQVLFSHR;RASHTAPQVLFSHREPPLELK;VFM(UniMod:35)QEFK;VM(UniMod:35)VSISLK;VTVVF…	29	1	33	43	38	128.247	1.00015e+08	0.965173	50	34.333	TRUE	1	0	7.84929e-05	8.70739e-05	1	1	0.865317	0.938672	-0.0913062	-0.170313	1	0.428256	1	1	TRUE	FALSE	0	no_SEC_difference	0.796937	0.903561	-0.146306	-0.276126	1	0.561612	1	FALSE	0.0549997
O15145	O15145_38	ARPC3_HUMAN	ARPC3 ARC21	Actin-related protein 2/3 complex subunit 3 (Arp2/3 complex 21 kDa subunit) (p21-ARC)	DTDIVDEAIYYFK;ETKDTDIVDEAIYYFK;LIGNM(UniMod:35)ALLPIR;LIGNMALLPIR;NYEIKNEADR;PANKQEDEVMR;PAYHSSLMDPDTK;VFDPQNDKPSK;VFDPQNDKPSKWWTC(UniMod:4)FVK;WWTC(UniMod:4)FVK	10	DTDIVDEAIYYFK;ETKDTDIVDEAIYYFK;LIGNM(UniMod:35)ALLPIR;LIGNMALLPIR;NYEIKNEADR;PANKQEDEVMR;PAYHSSLMDPDTK;VFDPQNDKPSK;VFDPQNDKPSKWWTC(UniMod:4)FVK;WWTC(UniMod:4)FVK	10	1	33	43	38	128.247	4.91226e+07	0.988118	54	20.547	TRUE	1	0	7.84929e-05	8.70739e-05	2	1	0.623279	0.819763	-0.288878	-0.499199	0.87163	0.428256	1	2	FALSE	FALSE	0.179212	multipeak_diffFC_redist	0.605786	0.774774	-0.369062	-0.601154	0.833754	0.561612	1	FALSE	0.0801836
O15145	O15145_55	ARPC3_HUMAN	ARPC3 ARC21	Actin-related protein 2/3 complex subunit 3 (Arp2/3 complex 21 kDa subunit) (p21-ARC)	DTDIVDEAIYYFK;ETKDTDIVDEAIYYFK;LIGNM(UniMod:35)ALLPIR;LIGNMALLPIR;NYEIKNEADR;PANKQEDEVMR;PAYHSSLMDPDTK;VFDPQNDKPSK;VFDPQNDKPSKWWTC(UniMod:4)FVK;WWTC(UniMod:4)FVK	10	DTDIVDEAIYYFK;LIGNMALLPIR;VFDPQNDKPSK	3	0.3	50	62	55	18.317	1.12072e+06	0.97861	54	20.547	FALSE	0.985096	0	0.00117739	0.00119828	2	1	0.0400138	0.640552	-0.642613	-2.09285	0.000220579	0.000212105	0.000495277	1	TRUE	TRUE	0.179212	multipeak_diffFC_redist	0.605786	0.774774	-0.369062	-0.601154	0.833754	0.561612	1	FALSE	-0.273551
O15160	O15160_22	RPAC1_HUMAN	POLR1C POLR1E	DNA-directed RNA polymerases I and III subunit RPAC1 (DNA-directed RNA polymerase I subunit C) (RNA polymerases I and III subunit AC1) (AC40) (DNA-directed RNA polymerases I and III 40 kDa polypeptide) (RPA40) (RPA39) (RPC40)	C(UniMod:4)FSPGVIEVQEVQGK;DSSDPNELYVNHK;FLDELDAVQMD;FSPVATASYR;ILLAEVPTMAVEK;LGLIPIHADPR;NQGDEEGTEIDTLQFR;VLVYNNTSIVQDEILAHR;VVLGEFGVR	9	C(UniMod:4)FSPGVIEVQEVQGK;DSSDPNELYVNHK;FSPVATASYR;ILLAEVPTMAVEK;NQGDEEGTEIDTLQFR;VLVYNNTSIVQDEILAHR;VVLGEFGVR	7	0.777778	16	26	22	800.812	5.24611e+06	0.826927	48	39.25	TRUE	0.999454	0	7.84929e-05	8.70739e-05	3	2	0.000463658	0.519927	-0.94362	-3.70112	3.28402e-22	9.66402e-22	2.2566e-21	2	FALSE	TRUE	0.687559	multipeak_diffFC_redist	0.340214	0.558773	-0.839665	-1.22168	0.0789539	0.0979863	0.174473	FALSE	-0.103955
O15160	O15160_30	RPAC1_HUMAN	POLR1C POLR1E	DNA-directed RNA polymerases I and III subunit RPAC1 (DNA-directed RNA polymerase I subunit C) (RNA polymerases I and III subunit AC1) (AC40) (DNA-directed RNA polymerases I and III 40 kDa polypeptide) (RPA40) (RPA39) (RPC40)	C(UniMod:4)FSPGVIEVQEVQGK;DSSDPNELYVNHK;FLDELDAVQMD;FSPVATASYR;ILLAEVPTMAVEK;LGLIPIHADPR;NQGDEEGTEIDTLQFR;VLVYNNTSIVQDEILAHR;VVLGEFGVR	9	C(UniMod:4)FSPGVIEVQEVQGK;DSSDPNELYVNHK;FSPVATASYR;ILLAEVPTMAVEK;NQGDEEGTEIDTLQFR;VLVYNNTSIVQDEILAHR;VVLGEFGVR	7	0.777778	26	39	30	320.471	5.15099e+06	0.891382	48	39.25	TRUE	0.999962	0	7.84929e-05	8.70739e-05	3	2	8.36984e-08	0.0963042	-3.37626	-6.42704	2.7635e-50	1.94246e-49	4.53574e-49	1	TRUE	TRUE	0.687559	multipeak_diffFC_redist	0.340214	0.558773	-0.839665	-1.22168	0.0789539	0.0979863	0.174473	FALSE	-2.53659
O15160	O15160_45	RPAC1_HUMAN	POLR1C POLR1E	DNA-directed RNA polymerases I and III subunit RPAC1 (DNA-directed RNA polymerase I subunit C) (RNA polymerases I and III subunit AC1) (AC40) (DNA-directed RNA polymerases I and III 40 kDa polypeptide) (RPA40) (RPA39) (RPC40)	C(UniMod:4)FSPGVIEVQEVQGK;DSSDPNELYVNHK;FLDELDAVQMD;FSPVATASYR;ILLAEVPTMAVEK;LGLIPIHADPR;NQGDEEGTEIDTLQFR;VLVYNNTSIVQDEILAHR;VVLGEFGVR	9	C(UniMod:4)FSPGVIEVQEVQGK;DSSDPNELYVNHK;FSPVATASYR;ILLAEVPTMAVEK;LGLIPIHADPR;NQGDEEGTEIDTLQFR;VLVYNNTSIVQDEILAHR;VVLGEFGVR	8	0.888889	39	50	45	57.547	1.20156e+07	0.936434	48	39.25	FALSE	1	0	7.84929e-05	8.70739e-05	3	1	0.416342	0.783864	-0.351632	-0.818505	0.246782	0.149951	0.350144	3	FALSE	FALSE	0.687559	multipeak_diffFC_redist	0.340214	0.558773	-0.839665	-1.22168	0.0789539	0.0979863	0.174473	FALSE	0.488034
O15164	O15164_19	TIF1A_HUMAN	TRIM24 RNF82 TIF1 TIF1A	Transcription intermediary factor 1-alpha (TIF1-alpha) (EC 6.3.2.-) (E3 ubiquitin-protein ligase TRIM24) (RING finger protein 82) (Tripartite motif-containing protein 24)	ALLHQLESLAK;AVAAAAAASAAASGGPSAAPSGENEAESR;C(UniMod:4)PVC(UniMod:4)SQEC(UniMod:4)AER;DTTEVPSSTVEK;FPTQISLAQLR;FTGNQIQNR;HIIDNFFVK;IIEVNQNQK;LENYFEELLK;LLPC(UniMod:4)LHSFC(UniMod:4)QR;LMQQQQEVAGLSK;LNLLDTC(UniMod:4)AVC(UniMod:4)HQNIQSR;LYC(UniMod:4)ETC(UniMod:4)DK	13	ALLHQLESLAK;AVAAAAAASAAASGGPSAAPSGENEAESR;C(UniMod:4)PVC(UniMod:4)SQEC(UniMod:4)AER;DTTEVPSSTVEK;FPTQISLAQLR;FTGNQIQNR;IIEVNQNQK;LENYFEELLK;LLPC(UniMod:4)LHSFC(UniMod:4)QR;LMQQQQEVAGLSK;LNLLDTC(UniMod:4)AVC(UniMod:4)HQNIQSR;LYC(UniMod:4)ETC(UniMod:4)DK	12	0.923077	13	30	19	1128.97	3.82213e+06	0.954644	39	116.831	TRUE	1	0	7.84929e-05	8.70739e-05	1	1	0.0703414	0.719634	-0.475764	-1.83199	4.76256e-09	6.85159e-09	1.59988e-08	1	TRUE	FALSE	0	no_SEC_difference	0.0440974	0.73674	-0.440772	-3.17893	3.02889e-12	4.35628e-11	7.75674e-11	FALSE	-0.0349925
O15173	O15173_8	PGRC2_HUMAN	PGRMC2 DG6 PMBP	Membrane-associated progesterone receptor component 2 (Progesterone membrane-binding protein) (Steroid receptor protein DG6)	EKYDYVGR;FYGPAGPYGIFAGR;GLATFC(UniMod:4)LDKDALR;GLGAGAGAGEESPATSLPR;LLKPGEEPSEYTDEEDTKDHNKQD;RDFSLEQLR;RGLGAGAGAGEESPATSLPR	7	EKYDYVGR;FYGPAGPYGIFAGR;GLATFC(UniMod:4)LDKDALR;GLGAGAGAGEESPATSLPR;LLKPGEEPSEYTDEEDTKDHNKQD;RGLGAGAGAGEESPATSLPR	6	0.857143	1	44	8	3977.22	5.34874e+07	0.982742	53	23.818	TRUE	1	0	7.84929e-05	8.70739e-05	1	1	0.731841	0.956436	-0.0642657	-0.343486	0.95915	0.428256	1	1	TRUE	FALSE	0	no_SEC_difference	0.700572	0.95389	-0.0681047	-0.424491	0.944739	0.561612	1	FALSE	0.00383902
O15212	O15212_40	PFD6_HUMAN	PFDN6 HKE2 PFD6	Prefoldin subunit 6 (Protein Ke2)	EELALLDGSNVVFK;ETLAQLQQEFQR;KLQGEVEK;LDYITAEIK;LDYITAEIKR;LLGPVLVK;QKLEAQLTENNIVK;RLDYITAEIK;RLDYITAEIKR;RYESQLR	10	EELALLDGSNVVFK;ETLAQLQQEFQR;KLQGEVEK;LDYITAEIK;LDYITAEIKR;LLGPVLVK;QKLEAQLTENNIVK;RLDYITAEIK;RLDYITAEIKR;RYESQLR	10	1	26	45	40	102.003	5.54462e+07	0.946699	57	14.583	TRUE	1	0	7.84929e-05	8.70739e-05	2	2	0.426798	0.814997	-0.29516	-0.799436	0.252519	0.153006	0.357277	1	TRUE	FALSE	0.108784	no_SEC_difference	0.393777	0.828144	-0.272094	-1.10023	0.165226	0.175661	0.31278	FALSE	-0.0230663
O15212	O15212_50	PFD6_HUMAN	PFDN6 HKE2 PFD6	Prefoldin subunit 6 (Protein Ke2)	EELALLDGSNVVFK;ETLAQLQQEFQR;KLQGEVEK;LDYITAEIK;LDYITAEIKR;LLGPVLVK;QKLEAQLTENNIVK;RLDYITAEIK;RLDYITAEIKR;RYESQLR	10	EELALLDGSNVVFK;ETLAQLQQEFQR;KLQGEVEK;LDYITAEIK;LDYITAEIKR;LLGPVLVK;RLDYITAEIK;RLDYITAEIKR;RYESQLR	9	0.9	46	65	50	32.466	4.13205e+06	0.276328	57	14.583	TRUE	0.758495	0	0.0396389	0.0327101	2	2	0.430337	0.923781	-0.114376	-0.791661	0.273479	0.164588	0.384321	2	FALSE	FALSE	0.108784	no_SEC_difference	0.393777	0.828144	-0.272094	-1.10023	0.165226	0.175661	0.31278	FALSE	0.157717
O15234	O15234_31	CASC3_HUMAN	CASC3 MLN51	Protein CASC3 (Cancer susceptibility candidate gene 3 protein) (Metastatic lymph node gene 51 protein) (MLN 51) (Protein barentsz) (Btz)	AGFRPVEAGGQHGGR;GQTQEEEVRPK;HLDDDEDRKNPAYIPR;QSGDGQESTEPVENK;SAHNPDDIKPR;SEANDAVNSSTK;SGETVKHEISYR	7	AGFRPVEAGGQHGGR;GQTQEEEVRPK;HLDDDEDRKNPAYIPR;QSGDGQESTEPVENK;SAHNPDDIKPR;SEANDAVNSSTK;SGETVKHEISYR	7	1	26	36	31	285.806	899311	0.971196	43	76.278	TRUE	1	0	7.84929e-05	8.70739e-05	1	1	6.22501e-05	0.17773	-2.49224	-4.46775	9.48365e-29	3.56038e-28	8.31368e-28	1	TRUE	TRUE	0	single_complex_diff	0.137542	0.249091	-2.00525	-2.38884	0.000496898	0.00147576	0.00262773	TRUE	-0.486985
O15254	O15254_35	ACOX3_HUMAN	ACOX3 BRCOX PRCOX	Peroxisomal acyl-coenzyme A oxidase 3 (EC 1.3.3.6) (Branched-chain acyl-CoA oxidase) (BRCACox) (Pristanoyl-CoA oxidase)	EAC(UniMod:4)GGHGYLAMNR;EIHALASASKPLASWTTQQGIQEC(UniMod:4)R;ELALFTEGEGMLR;FGASLGSLSSGR;HAALLYR;HLTYIQK;LAVAIALR;M(UniMod:35)GDVTPEGTYVSPFK;MGDVTPEGTYVSPFK;NLWGAVLQESK;SGSSDFEAR;SLFLDLVELQR;SPGADLSLEK;SVDFLDAYPGILDQK;TATHAVVFAK;TIFSALENDPLFAR;TLLPMPGVMVGDIGK;TLLPMPGVMVGDIGKK;TTAHYDPATEEFIIHSPDFEAAK	19	EAC(UniMod:4)GGHGYLAMNR;EIHALASASKPLASWTTQQGIQEC(UniMod:4)R;ELALFTEGEGMLR;FGASLGSLSSGR;HAALLYR;HLTYIQK;LAVAIALR;M(UniMod:35)GDVTPEGTYVSPFK;MGDVTPEGTYVSPFK;NLWGAVLQESK;SGSSDFEAR;SLFLDLVELQR;SPGADLSLEK;SVDFLDAYPGILDQK;TATHAVVFAK;TIFSALENDPLFAR;TLLPMPGVMVGDIGK;TLLPMPGVMVGDIGKK;TTAHYDPATEEFIIHSPDFEAAK	19	1	29	49	35	180.801	1.37687e+07	0.960576	42	77.629	TRUE	1	0	7.84929e-05	8.70739e-05	1	1	0.399086	0.774684	-0.368319	-0.846268	0.102859	0.0677346	0.158164	1	TRUE	FALSE	0	no_SEC_difference	0.721949	0.814735	-0.295597	-0.382862	0.998177	0.561612	1	FALSE	-0.0727229
O15260	O15260_4	SURF4_HUMAN	SURF4 SURF-4	Surfeit locus protein 4	GQNDLM(UniMod:35)GTAEDFADQFLR;MWFQWSEQR;SM(UniMod:35)FAGVPTM(UniMod:35)R;SM(UniMod:35)FAGVPTMR;SMFAGVPTM(UniMod:35)R;SMFAGVPTMR	6	MWFQWSEQR;SM(UniMod:35)FAGVPTMR;SMFAGVPTM(UniMod:35)R;SMFAGVPTMR	4	0.666667	1	27	4	6287.1	3.55572e+07	0.928231	51	30.394	TRUE	0.99669	0	7.84929e-05	8.70739e-05	1	1	0.0835528	0.698246	-0.525435	-2.02829	0.000728723	0.000660464	0.00154222	1	TRUE	FALSE	0	no_SEC_difference	0.646022	0.815661	-0.296175	-0.499972	0.854563	0.561612	1	FALSE	-0.22926
O15269	O15269_5	SPTC1_HUMAN	SPTLC1 LCB1	Serine palmitoyltransferase 1 (EC 2.3.1.50) (Long chain base biosynthesis protein 1) (LCB 1) (Serine-palmitoyl-CoA transferase 1) (SPT 1) (SPT1)	AAALASLKK;AAC(UniMod:4)FAIQK;DHPALNYNIVSGPPSHK;EKEELIEEWQPEPLVPPVPK;HNDMADLER;LLKEQEIEDQKNPR;LLQEIVDQC(UniMod:4)MNR;VVGESLSPAFHLQLEESTGSR;VVVTVEQTEEELER	9	HNDMADLER;LLQEIVDQC(UniMod:4)MNR;VVGESLSPAFHLQLEESTGSR	3	0.333333	1	31	5	5607.02	6.155e+06	0.975925	46	52.744	TRUE	0.985265	0	0.0010989	0.00112313	1	1	0.0760378	0.818671	-0.288644	-1.78463	0.00193952	0.00167118	0.0039023	1	TRUE	FALSE	0	no_SEC_difference	0.807345	0.988472	-0.0167282	-0.273494	0.998487	0.561612	1	FALSE	-0.271916
O15294	O15294_12	OGT1_HUMAN	OGT	UDP-N-acetylglucosamine--peptide N-acetylglucosaminyltransferase 110 kDa subunit (EC 2.4.1.255) (O-GlcNAc transferase subunit p110) (O-linked N-acetylglucosamine transferase 110 kDa subunit) (OGT)	AATGEEVPR;AFLDSLPDVK;AIQINPAFADAHSNLASIHK;DSGNIPEAIASYR;EYQAGDFEAAER;FPAVGEPNIQQYAQNMGLPQNR;GQLQEAIEHYR;GSVAEAEDC(UniMod:4)YNTALR;HGNLC(UniMod:4)LDK;ISPTFADAYSNMGNTLK;ISSPLFNTK;KLVSIVADQLEK;LC(UniMod:4)PTHADSLNNLANIK;LVSIVADQLEK;NRQEYEDIAVK;QNPLLAEAYSNLGNVYK;VAASQLTC(UniMod:4)LGC(UniMod:4)LELIAK	17	AATGEEVPR;AFLDSLPDVK;AIQINPAFADAHSNLASIHK;DSGNIPEAIASYR;EYQAGDFEAAER;FPAVGEPNIQQYAQNMGLPQNR;GQLQEAIEHYR;GSVAEAEDC(UniMod:4)YNTALR;HGNLC(UniMod:4)LDK;ISPTFADAYSNMGNTLK;ISSPLFNTK;KLVSIVADQLEK;LC(UniMod:4)PTHADSLNNLANIK;QNPLLAEAYSNLGNVYK	14	0.823529	7	26	12	2515.99	1.89057e+07	0.876493	39	116.925	TRUE	1	0	7.84929e-05	8.70739e-05	4	3	0.0815142	0.802673	-0.317239	-1.75811	2.21182e-09	3.24702e-09	7.58195e-09	2	FALSE	FALSE	0.189681	multipeak_diffFC_redist	0.35591	0.715376	-0.483227	-1.18786	0.0418445	0.0604895	0.107707	FALSE	0.165988
O15294	O15294_31	OGT1_HUMAN	OGT	UDP-N-acetylglucosamine--peptide N-acetylglucosaminyltransferase 110 kDa subunit (EC 2.4.1.255) (O-GlcNAc transferase subunit p110) (O-linked N-acetylglucosamine transferase 110 kDa subunit) (OGT)	AATGEEVPR;AFLDSLPDVK;AIQINPAFADAHSNLASIHK;DSGNIPEAIASYR;EYQAGDFEAAER;FPAVGEPNIQQYAQNMGLPQNR;GQLQEAIEHYR;GSVAEAEDC(UniMod:4)YNTALR;HGNLC(UniMod:4)LDK;ISPTFADAYSNMGNTLK;ISSPLFNTK;KLVSIVADQLEK;LC(UniMod:4)PTHADSLNNLANIK;LVSIVADQLEK;NRQEYEDIAVK;QNPLLAEAYSNLGNVYK;VAASQLTC(UniMod:4)LGC(UniMod:4)LELIAK	17	AATGEEVPR;AFLDSLPDVK;AIQINPAFADAHSNLASIHK;DSGNIPEAIASYR;EYQAGDFEAAER;FPAVGEPNIQQYAQNMGLPQNR;GQLQEAIEHYR;GSVAEAEDC(UniMod:4)YNTALR;HGNLC(UniMod:4)LDK;KLVSIVADQLEK;LC(UniMod:4)PTHADSLNNLANIK;LVSIVADQLEK;NRQEYEDIAVK;QNPLLAEAYSNLGNVYK;VAASQLTC(UniMod:4)LGC(UniMod:4)LELIAK	15	0.882353	26	34	31	285.806	6.805e+06	0.922123	39	116.925	TRUE	1	0	7.84929e-05	8.70739e-05	4	3	0.0291607	0.628084	-0.670971	-2.26392	1.63399e-16	3.71079e-16	8.66489e-16	1	TRUE	TRUE	0.189681	multipeak_diffFC_redist	0.35591	0.715376	-0.483227	-1.18786	0.0418445	0.0604895	0.107707	FALSE	-0.187744
O15294	O15294_38	OGT1_HUMAN	OGT	UDP-N-acetylglucosamine--peptide N-acetylglucosaminyltransferase 110 kDa subunit (EC 2.4.1.255) (O-GlcNAc transferase subunit p110) (O-linked N-acetylglucosamine transferase 110 kDa subunit) (OGT)	AATGEEVPR;AFLDSLPDVK;AIQINPAFADAHSNLASIHK;DSGNIPEAIASYR;EYQAGDFEAAER;FPAVGEPNIQQYAQNMGLPQNR;GQLQEAIEHYR;GSVAEAEDC(UniMod:4)YNTALR;HGNLC(UniMod:4)LDK;ISPTFADAYSNMGNTLK;ISSPLFNTK;KLVSIVADQLEK;LC(UniMod:4)PTHADSLNNLANIK;LVSIVADQLEK;NRQEYEDIAVK;QNPLLAEAYSNLGNVYK;VAASQLTC(UniMod:4)LGC(UniMod:4)LELIAK	17	AATGEEVPR;AFLDSLPDVK;AIQINPAFADAHSNLASIHK;DSGNIPEAIASYR;EYQAGDFEAAER;FPAVGEPNIQQYAQNMGLPQNR;GQLQEAIEHYR;GSVAEAEDC(UniMod:4)YNTALR;HGNLC(UniMod:4)LDK;ISPTFADAYSNMGNTLK;ISSPLFNTK;KLVSIVADQLEK;LC(UniMod:4)PTHADSLNNLANIK;LVSIVADQLEK;NRQEYEDIAVK;VAASQLTC(UniMod:4)LGC(UniMod:4)LELIAK	16	0.941176	34	44	38	128.247	9.87788e+06	0.931636	39	116.925	FALSE	1	0	7.84929e-05	8.70739e-05	4	1	0.104792	0.612991	-0.706118	-1.65369	8.11869e-09	1.15007e-08	2.68548e-08	3	FALSE	TRUE	0.189681	multipeak_diffFC_redist	0.35591	0.715376	-0.483227	-1.18786	0.0418445	0.0604895	0.107707	FALSE	-0.222892
O15294	O15294_4	OGT1_HUMAN	OGT	UDP-N-acetylglucosamine--peptide N-acetylglucosaminyltransferase 110 kDa subunit (EC 2.4.1.255) (O-GlcNAc transferase subunit p110) (O-linked N-acetylglucosamine transferase 110 kDa subunit) (OGT)	AATGEEVPR;AFLDSLPDVK;AIQINPAFADAHSNLASIHK;DSGNIPEAIASYR;EYQAGDFEAAER;FPAVGEPNIQQYAQNMGLPQNR;GQLQEAIEHYR;GSVAEAEDC(UniMod:4)YNTALR;HGNLC(UniMod:4)LDK;ISPTFADAYSNMGNTLK;ISSPLFNTK;KLVSIVADQLEK;LC(UniMod:4)PTHADSLNNLANIK;LVSIVADQLEK;NRQEYEDIAVK;QNPLLAEAYSNLGNVYK;VAASQLTC(UniMod:4)LGC(UniMod:4)LELIAK	17	AFLDSLPDVK;AIQINPAFADAHSNLASIHK;GSVAEAEDC(UniMod:4)YNTALR;ISSPLFNTK;QNPLLAEAYSNLGNVYK	5	0.294118	1	7	4	6287.1	2.74032e+06	0.862437	39	116.925	TRUE	0.831639	0	0.0255102	0.0216401	4	3	0.117301	0.792697	-0.335159	-1.60705	0.00114702	0.00101089	0.00236048	4	FALSE	FALSE	0.189681	multipeak_diffFC_redist	0.35591	0.715376	-0.483227	-1.18786	0.0418445	0.0604895	0.107707	FALSE	0.148067
O15305	O15305_48	PMM2_HUMAN	PMM2	Phosphomannomutase 2 (PMM 2) (EC 5.4.2.8)	FVADLRK;HVENDGYK;IEFYELDKK;IGVVGGSDFEK;NGM(UniMod:35)LNVSPIGR;NGMLNVSPIGR;TMGYSVTAPEDTR;TMPGGNDHEIFTDPR;VQEQLGNDVVEK;YDYVFPENGLVAYK;YDYVFPENGLVAYKDGK	11	FVADLRK;HVENDGYK;IEFYELDKK;IGVVGGSDFEK;NGM(UniMod:35)LNVSPIGR;NGMLNVSPIGR;TMGYSVTAPEDTR;TMPGGNDHEIFTDPR;VQEQLGNDVVEK;YDYVFPENGLVAYK;YDYVFPENGLVAYKDGK	11	1	43	65	48	40.82	2.79189e+07	0.938645	51	28.082	FALSE	1	0	7.84929e-05	8.70739e-05	1	1	0.205124	0.649776	-0.621986	-1.27344	0.000958778	0.000853421	0.00199278	1	TRUE	TRUE	0	single_monomer_diff	0.266911	0.674203	-0.568745	-1.31487	0.00941571	0.0181112	0.0322487	FALSE	-0.0532412
O15318	O15318_22	RPC7_HUMAN	POLR3G	DNA-directed RNA polymerase III subunit RPC7 (RNA polymerase III subunit C7) (DNA-directed RNA polymerase III subunit G) (RNA polymerase III 32 kDa subunit) (RPC32)	AAYTFNIEAVGFSK;GTPLTNTEDVLK	2	AAYTFNIEAVGFSK;GTPLTNTEDVLK	2	1	17	27	22	800.812	302928	0.886196	52	25.914	TRUE	0.886196	0	0.0160126	0.0140099	1	1	0.0421717	0.37579	-1.41231	-2.12035	0.00189514	0.00163512	0.0038181	1	TRUE	TRUE	0	single_complex_diff	0.470387	0.378528	-1.41006	-0.798348	0.449816	0.366789	0.6531	FALSE	-0.00224728
O15321	O15321_5	TM9S1_HUMAN	TM9SF1	Transmembrane 9 superfamily member 1 (MP70 protein family member) (hMP70)	AGDPVILYVNK;NNASPFDAPC(UniMod:4)R;SLSLGEVLDGDR	3	AGDPVILYVNK;SLSLGEVLDGDR	2	0.666667	1	34	5	5607.02	5.9321e+06	0.994247	43	68.861	TRUE	0.988527	0	0.000784929	0.000809794	1	1	0.358952	0.845055	-0.242908	-0.920051	0.269963	0.162737	0.379999	1	TRUE	FALSE	0	no_SEC_difference	0.940953	0.8419	-0.248278	-0.0788317	0.999171	0.561612	1	FALSE	0.00537044
O15327	O15327_39	INP4B_HUMAN	INPP4B	Type II inositol 3,4-bisphosphate 4-phosphatase (EC 3.1.3.66) (Inositol polyphosphate 4-phosphatase type II)	MFESLPLQIK;SFLGYASFK;SLNC(UniMod:4)IIAMVDK;SNDVLPVITGR;TLEFVPINLHLQR	5	MFESLPLQIK;SFLGYASFK;SLNC(UniMod:4)IIAMVDK;SNDVLPVITGR;TLEFVPINLHLQR	5	1	34	44	39	114.374	1.05835e+06	0.977166	40	104.738	FALSE	1	0	7.84929e-05	8.70739e-05	1	1	0.197151	0.700297	-0.513962	-1.30577	0.0141197	0.0107897	0.0251944	1	TRUE	FALSE	0	no_SEC_difference	0.0429556	0.751803	-0.411574	-3.18964	6.181e-06	3.03515e-05	5.40436e-05	FALSE	-0.102388
O15344	O15344_32	TRI18_HUMAN	MID1 FXY RNF59 TRIM18 XPRF	E3 ubiquitin-protein ligase Midline-1 (EC 6.3.2.-) (Midin) (Putative transcription factor XPRF) (RING finger protein 59) (RING finger protein Midline-1) (Tripartite motif-containing protein 18)	AFDANTMTSAEK;DHQVAALSER;EIPIEPAPHLR;HVITLSQR;ILVSHC(UniMod:4)ATNESVESITAFQC(UniMod:4)PTC(UniMod:4)R;KLAQQIANC(UniMod:4)K;LAQQIANC(UniMod:4)K;LIEPIPDSHIR;LIQTC(UniMod:4)QHVEVNASR;LKQNLESNLTNLIK;NTELETLLAK;QNLESNLTNLIK;SASLISQAEHSLK;SASLISQAEHSLKENDHAR;TC(UniMod:4)VTC(UniMod:4)EVSYC(UniMod:4)DEC(UniMod:4)LK;VLC(UniMod:4)QFC(UniMod:4)DQDPAQDAVK	16	AFDANTMTSAEK;DHQVAALSER;EIPIEPAPHLR;HVITLSQR;ILVSHC(UniMod:4)ATNESVESITAFQC(UniMod:4)PTC(UniMod:4)R;KLAQQIANC(UniMod:4)K;LAQQIANC(UniMod:4)K;LIEPIPDSHIR;LIQTC(UniMod:4)QHVEVNASR;LKQNLESNLTNLIK;NTELETLLAK;QNLESNLTNLIK;SASLISQAEHSLK;SASLISQAEHSLKENDHAR;TC(UniMod:4)VTC(UniMod:4)EVSYC(UniMod:4)DEC(UniMod:4)LK;VLC(UniMod:4)QFC(UniMod:4)DQDPAQDAVK	16	1	26	39	32	254.89	7.29931e+06	0.887761	43	75.251	TRUE	1	0	7.84929e-05	8.70739e-05	1	1	0.0100541	0.466862	-1.09978	-2.66787	5.58405e-25	1.83533e-24	4.2856e-24	1	TRUE	TRUE	0	single_complex_diff	0.331013	0.503742	-0.989486	-1.26966	0.0235317	0.0382299	0.0680718	FALSE	-0.110293
O15347	O15347_51	HMGB3_HUMAN	HMGB3 HMG2A HMG4	High mobility group protein B3 (High mobility group protein 2a) (HMG-2a) (High mobility group protein 4) (HMG-4)	KKNPEVPVNFAEFSK;KLGEMWNNLNDSEK;KNPEVPVNFAEFSK;KNPEVPVNFAEFSKK;LGEMWNNLNDSEK;LGEMWNNLNDSEKQPYITK;MSAYAFFVQTC(UniMod:4)R;NPEVPVNFAEFSK;RPPSGFFLFC(UniMod:4)SEFRPK;SKFDEM(UniMod:35)AK;SKFDEMAK;STNPGISIGDVAK;STNPGISIGDVAKK;YEKDVADYK	14	KKNPEVPVNFAEFSK;KLGEMWNNLNDSEK;KNPEVPVNFAEFSK;KNPEVPVNFAEFSKK;LGEMWNNLNDSEK;LGEMWNNLNDSEKQPYITK;MSAYAFFVQTC(UniMod:4)R;NPEVPVNFAEFSK;RPPSGFFLFC(UniMod:4)SEFRPK;SKFDEMAK;STNPGISIGDVAK;STNPGISIGDVAKK;YEKDVADYK	13	0.928571	46	61	51	28.955	3.18886e+07	0.960966	53	22.98	FALSE	1	0	7.84929e-05	8.70739e-05	1	1	0.595532	0.818743	-0.288518	-0.532713	0.839605	0.426888	0.996805	1	TRUE	FALSE	0	no_SEC_difference	0.931982	0.871897	-0.19946	-0.090869	1	0.561612	1	FALSE	-0.0890577
O15355	O15355_36	PPM1G_HUMAN	PPM1G PPM1C	Protein phosphatase 1G (EC 3.1.3.16) (Protein phosphatase 1C) (Protein phosphatase 2C isoform gamma) (PP2C-gamma) (Protein phosphatase magnesium-dependent 1 gamma)	ALDM(UniMod:35)SYDHKPEDEVELAR;ALDMSYDHKPEDEVELAR;ALEDAFLAIDAK;AYTGFSSNSER;C(UniMod:4)SGDGVGAPR;EEPGSDSGTTAVVALIR;ELAQIAGRPTEDEDEKEK;ETPSQENGPTAK;GKQLIVANAGDSR;GTEAGQVGEPGIPTGEAGPSC(UniMod:4)SSASDK;GTEAGQVGEPGIPTGEAGPSC(UniMod:4)SSASDKLPR;ISQRDENGELR;KLEEVLSTEGAEENGNSDK;KLEEVLSTEGAEENGNSDKK;LPLPYGFSAM(UniMod:35)QGWR;LPLPYGFSAMQGWR;LTTEEVIK;NKNLPPEEQMISALPDIK;NLPPEEQM(UniMod:35)ISALPDIK;NLPPEEQMISA…	26	ALDM(UniMod:35)SYDHKPEDEVELAR;ALDMSYDHKPEDEVELAR;ALEDAFLAIDAK;AYTGFSSNSER;C(UniMod:4)SGDGVGAPR;EEPGSDSGTTAVVALIR;ELAQIAGRPTEDEDEKEK;ETPSQENGPTAK;GKQLIVANAGDSR;GTEAGQVGEPGIPTGEAGPSC(UniMod:4)SSASDK;GTEAGQVGEPGIPTGEAGPSC(UniMod:4)SSASDKLPR;ISQRDENGELR;KLEEVLSTEGAEENGNSDK;KLEEVLSTEGAEENGNSDKK;LPLPYGFSAM(UniMod:35)QGWR;LPLPYGFSAMQGWR;LTTEEVIK;NKNLPPEEQMISALPDIK;NLPPEEQM(UniMod:35)ISALPDIK;NLPPEEQMISA…	26	1	25	42	36	161.244	9.72421e+07	0.979142	45	59.272	TRUE	1	0	7.84929e-05	8.70739e-05	1	1	0.598052	0.857521	-0.221893	-0.528884	0.924345	0.428256	1	1	TRUE	FALSE	0	no_SEC_difference	0.568937	0.842513	-0.247229	-0.624952	0.842268	0.561612	1	FALSE	0.0253357
O15357	O15357_21	SHIP2_HUMAN	INPPL1 SHIP2	Phosphatidylinositol 3,4,5-trisphosphate 5-phosphatase 2 (EC 3.1.3.86) (Inositol polyphosphate phosphatase-like protein 1) (INPPL-1) (Protein 51C) (SH2 domain-containing inositol 5'-phosphatase 2) (SH2 domain-containing inositol phosphatase 2) (SHIP-2)	AAPREEPLTPR;AHPRPPLPPGPSPASTFLGEVASGDDR;ALQDMSSTAPPAPQPSTR;ASGLGEAGMSAWLR;DSQEDWTTFTHDR;EAFC(UniMod:4)QLLQLMK;ESIQEDLAEEAPC(UniMod:4)LQGGR;FTLSVDVEGGR;GSYGLDLEAVR;ILPDGEDFLAVQTSQGVPVR;ILPDGEDFLAVQTSQGVPVRR;IRESIQEDLAEEAPC(UniMod:4)LQGGR;ISHVSTSSVK;KDFIFVSAR;KEFEPLLR;KPAFTEASC(UniMod:4)PLSR;LDVTLGDLTK;LFEEPEKPPPTGRPPAPPR;LHSEVDKVLSGLEILSK;LKPEGAPEPEGVAAPPPK;LLLDTLQLSK;LLQQQNLPQTGEQELESLVLK;LSVLKDF…	39	AAPREEPLTPR;AHPRPPLPPGPSPASTFLGEVASGDDR;ALQDMSSTAPPAPQPSTR;ASGLGEAGMSAWLR;DSQEDWTTFTHDR;EAFC(UniMod:4)QLLQLMK;ESIQEDLAEEAPC(UniMod:4)LQGGR;FTLSVDVEGGR;GSYGLDLEAVR;ILPDGEDFLAVQTSQGVPVR;ILPDGEDFLAVQTSQGVPVRR;IRESIQEDLAEEAPC(UniMod:4)LQGGR;ISHVSTSSVK;KDFIFVSAR;KEFEPLLR;KPAFTEASC(UniMod:4)PLSR;LDVTLGDLTK;LFEEPEKPPPTGRPPAPPR;LHSEVDKVLSGLEILSK;LKPEGAPEPEGVAAPPPK;LLLDTLQLSK;LLQQQNLPQTGEQELESLVLK;LSVLKDF…	39	1	15	32	21	897.942	3.91877e+07	0.946068	37	138.599	TRUE	1	0	7.84929e-05	8.70739e-05	2	2	0.127656	0.691739	-0.531701	-1.5385	7.97447e-16	1.73923e-15	4.06119e-15	1	TRUE	FALSE	0.546014	no_SEC_difference	0.4673	0.840838	-0.2501	-0.84706	0.280935	0.261063	0.464846	FALSE	-0.281601
O15357	O15357_7	SHIP2_HUMAN	INPPL1 SHIP2	Phosphatidylinositol 3,4,5-trisphosphate 5-phosphatase 2 (EC 3.1.3.86) (Inositol polyphosphate phosphatase-like protein 1) (INPPL-1) (Protein 51C) (SH2 domain-containing inositol 5'-phosphatase 2) (SH2 domain-containing inositol phosphatase 2) (SHIP-2)	AAPREEPLTPR;AHPRPPLPPGPSPASTFLGEVASGDDR;ALQDMSSTAPPAPQPSTR;ASGLGEAGMSAWLR;DSQEDWTTFTHDR;EAFC(UniMod:4)QLLQLMK;ESIQEDLAEEAPC(UniMod:4)LQGGR;FTLSVDVEGGR;GSYGLDLEAVR;ILPDGEDFLAVQTSQGVPVR;ILPDGEDFLAVQTSQGVPVRR;IRESIQEDLAEEAPC(UniMod:4)LQGGR;ISHVSTSSVK;KDFIFVSAR;KEFEPLLR;KPAFTEASC(UniMod:4)PLSR;LDVTLGDLTK;LFEEPEKPPPTGRPPAPPR;LHSEVDKVLSGLEILSK;LKPEGAPEPEGVAAPPPK;LLLDTLQLSK;LLQQQNLPQTGEQELESLVLK;LSVLKDF…	39	AAPREEPLTPR;ALQDMSSTAPPAPQPSTR;ASGLGEAGMSAWLR;DSQEDWTTFTHDR;ESIQEDLAEEAPC(UniMod:4)LQGGR;FTLSVDVEGGR;GSYGLDLEAVR;ILPDGEDFLAVQTSQGVPVRR;IRESIQEDLAEEAPC(UniMod:4)LQGGR;KDFIFVSAR;KPAFTEASC(UniMod:4)PLSR;LFEEPEKPPPTGRPPAPPR;LKPEGAPEPEGVAAPPPK;LLLDTLQLSK;LLQQQNLPQTGEQELESLVLK;LSVLKDFLSGIQK;LYEWISIDKDEAGAK;QLNAFDISLR;RNQNYLDILR;SALLPGPLELQPPR;SFENDAQSSDNINFLK;TIPVQAFEVK;TLSEVDYAPAGPAR;TNVPSWC(UniMod:4)…	26	0.666667	1	15	7	4459.61	2.19001e+07	0.545203	37	138.599	TRUE	0.990677	0	0.000706436	0.000732421	2	2	0.10272	1.23775	0.307198	1.84735	2.22912e-13	4.33207e-13	1.01156e-12	2	FALSE	FALSE	0.546014	no_SEC_difference	0.4673	0.840838	-0.2501	-0.84706	0.280935	0.261063	0.464846	FALSE	0.557297
O15371	O15371_15	EIF3D_HUMAN	EIF3D EIF3S7	Eukaryotic translation initiation factor 3 subunit D (eIF3d) (Eukaryotic translation initiation factor 3 subunit 7) (eIF-3-zeta) (eIF3 p66)	C(UniMod:4)EHDGVM(UniMod:35)TGANGEVSFINIK;C(UniMod:4)VIDIC(UniMod:4)MK;DM(UniMod:35)PYQPFSK;DMPYQPFSK;DNSDFDLLTVSETANEPPQDEGNSFNSPR;EEMDFPQLMK;GAVIATELK;GAVIATELKNNSYK;HC(UniMod:4)NGVDWR;IFHTVTTTDDPVIR;IFHTVTTTDDPVIRK;LGDDIDLIVR;NLAM(UniMod:35)EATYINHNFSQQC(UniMod:4)LR;NLAMEATYINHNFSQQC(UniMod:4)LR;NM(UniMod:35)LQFNLQILPK;NMLQFNLQILPK;RIFHTVTTTDDPVIR;SDWEVKEEMDFPQLM(UniMod:35)K;SDWEVKEEMDFPQLMK;S…	24	C(UniMod:4)EHDGVM(UniMod:35)TGANGEVSFINIK;C(UniMod:4)VIDIC(UniMod:4)MK;DM(UniMod:35)PYQPFSK;DMPYQPFSK;DNSDFDLLTVSETANEPPQDEGNSFNSPR;EEMDFPQLMK;GAVIATELK;GAVIATELKNNSYK;HC(UniMod:4)NGVDWR;IFHTVTTTDDPVIR;IFHTVTTTDDPVIRK;LGDDIDLIVR;NLAM(UniMod:35)EATYINHNFSQQC(UniMod:4)LR;NLAMEATYINHNFSQQC(UniMod:4)LR;NM(UniMod:35)LQFNLQILPK;NMLQFNLQILPK;RIFHTVTTTDDPVIR;SDWEVKEEMDFPQLM(UniMod:35)K;SDWEVKEEMDFPQLMK;S…	24	1	10	21	15	1784.66	4.50663e+07	0.97352	44	63.973	TRUE	1	0	7.84929e-05	8.70739e-05	1	1	0.0722684	0.566316	-0.820338	-1.83055	6.52942e-16	1.4301e-15	3.33935e-15	1	TRUE	TRUE	0	single_complex_diff	0.245654	0.577123	-0.793074	-1.49103	6.9066e-05	0.000258162	0.000459681	TRUE	-0.0272646
O15372	O15372_15	EIF3H_HUMAN	EIF3H EIF3S3	Eukaryotic translation initiation factor 3 subunit H (eIF3h) (Eukaryotic translation initiation factor 3 subunit 3) (eIF-3-gamma) (eIF3 p40 subunit)	DFSPEALKK;EGTGSTATSSSSTAGAAGK;EKDFSPEALKK;GEPPLPEEDLSK;HELLSLASSNHLGK;KEGTGSTATSSSSTAGAAGK;LFM(UniMod:35)AQALQEYNN;LFMAQALQEYNN;MDSLLIAGQINTYC(UniMod:4)QNIK;NLQLLM(UniMod:35)DR;NLQLLMDR;NSHLINVLMWELEK;NSHLINVLMWELEKK;QVQIDGLVVLK;SAVADKHELLSLASSNHLGK;TAQGSLSLK;VDEMSQDIVK	17	DFSPEALKK;EGTGSTATSSSSTAGAAGK;EKDFSPEALKK;GEPPLPEEDLSK;HELLSLASSNHLGK;KEGTGSTATSSSSTAGAAGK;LFM(UniMod:35)AQALQEYNN;LFMAQALQEYNN;MDSLLIAGQINTYC(UniMod:4)QNIK;NLQLLM(UniMod:35)DR;NLQLLMDR;NSHLINVLMWELEK;NSHLINVLMWELEKK;QVQIDGLVVLK;SAVADKHELLSLASSNHLGK;TAQGSLSLK;VDEMSQDIVK	17	1	1	29	15	1784.66	3.40651e+07	0.974212	48	39.93	TRUE	1	0	7.84929e-05	8.70739e-05	1	1	0.0977713	0.562639	-0.829718	-1.66588	9.92813e-10	1.50092e-09	3.50473e-09	1	TRUE	TRUE	0	single_complex_diff	0.183521	0.561555	-0.832502	-1.99037	1.31176e-05	6.00427e-05	0.000106911	TRUE	0.00278412
O15382	O15382_47	BCAT2_HUMAN	BCAT2 BCATM BCT2 ECA40	Branched-chain-amino-acid aminotransferase, mitochondrial (BCAT(m)) (EC 2.6.1.42) (Placental protein 18) (PP18)	AADLQLEMTQKPHK;AWVGGVGNYK;EVFGSGTAC(UniMod:4)QVC(UniMod:4)PVHR;KPGPGEPLVFGK;LFRPWLNMDR;LGGNYGPTVLVQQEALK;LGGNYGPTVLVQQEALKR;NLHIPTMENGPELILR;QSLLDMAQTWGEFR	9	AADLQLEMTQKPHK;AWVGGVGNYK;EVFGSGTAC(UniMod:4)QVC(UniMod:4)PVHR;KPGPGEPLVFGK;LFRPWLNMDR;LGGNYGPTVLVQQEALK;LGGNYGPTVLVQQEALKR;NLHIPTMENGPELILR;QSLLDMAQTWGEFR	9	1	42	51	47	45.771	1.32793e+07	0.9523	47	44.288	FALSE	1	0	7.84929e-05	8.70739e-05	1	1	0.233555	0.637839	-0.648736	-1.20635	0.00643634	0.00516398	0.0120582	1	TRUE	FALSE	0	no_SEC_difference	0.197681	0.668623	-0.580734	-1.90004	0.00184518	0.00458598	0.00816574	FALSE	-0.0680018
O15397	O15397_42	IPO8_HUMAN	IPO8 RANBP8	Importin-8 (Imp8) (Ran-binding protein 8) (RanBP8)	DNIVEGIIR;ETENDDVTNVIQK;IAAENELNQSYK;IEQQGGFTFENK;IINFAPSLLR;IIVSDHVEFPVR;TALQEVYTLAEHR;TALQEVYTLAEHRR;TYAVGIQQVLLK;VEAALALQSLISNQIQAK;VLQSDEYEEVEDK	11	DNIVEGIIR;ETENDDVTNVIQK;IINFAPSLLR;IIVSDHVEFPVR;TALQEVYTLAEHR;TYAVGIQQVLLK	6	0.545455	37	47	42	81.129	1.17369e+06	0.920015	39	119.938	FALSE	0.999415	0	7.84929e-05	8.70739e-05	2	1	0.0820732	0.592325	-0.755542	-1.79041	5.19545e-05	5.32234e-05	0.000124279	1	TRUE	TRUE	0.249179	multipeak_diffFC_redist	0.279398	0.827497	-0.273174	-1.25678	0.0136305	0.024583	0.0437722	FALSE	-0.482368
O15397	O15397_5	IPO8_HUMAN	IPO8 RANBP8	Importin-8 (Imp8) (Ran-binding protein 8) (RanBP8)	DNIVEGIIR;ETENDDVTNVIQK;IAAENELNQSYK;IEQQGGFTFENK;IINFAPSLLR;IIVSDHVEFPVR;TALQEVYTLAEHR;TALQEVYTLAEHRR;TYAVGIQQVLLK;VEAALALQSLISNQIQAK;VLQSDEYEEVEDK	11	DNIVEGIIR;ETENDDVTNVIQK;IAAENELNQSYK;IINFAPSLLR;IIVSDHVEFPVR;TALQEVYTLAEHR;TALQEVYTLAEHRR;TYAVGIQQVLLK;VLQSDEYEEVEDK	9	0.818182	1	37	5	5607.02	2.41428e+07	0.933562	39	119.938	TRUE	1	0	7.84929e-05	8.70739e-05	2	1	0.16957	0.841504	-0.248958	-1.3782	0.000554355	0.000511023	0.00119327	2	FALSE	FALSE	0.249179	multipeak_diffFC_redist	0.279398	0.827497	-0.273174	-1.25678	0.0136305	0.024583	0.0437722	FALSE	0.024216
O15400	O15400_48	STX7_HUMAN	STX7	Syntaxin-7	EFGSLPTTPSEQR;ITQC(UniMod:4)SVEIQR;LVAEFTTSLTNFQK;TLNQLGTPQDSPELR;VSGSFPEDSSK	5	EFGSLPTTPSEQR;ITQC(UniMod:4)SVEIQR;LVAEFTTSLTNFQK;TLNQLGTPQDSPELR;VSGSFPEDSSK	5	1	42	55	48	40.82	1.53456e+06	0.914042	51	29.816	FALSE	0.999945	0	7.84929e-05	8.70739e-05	2	1	0.0331426	0.540328	-0.888093	-2.17207	1.54274e-06	1.82384e-06	4.25876e-06	1	TRUE	TRUE	0.395024	multipeak_diffFC_redist	0.713521	0.924597	-0.113103	-0.399468	0.927218	0.561612	1	FALSE	-0.77499
O15400	O15400_7	STX7_HUMAN	STX7	Syntaxin-7	EFGSLPTTPSEQR;ITQC(UniMod:4)SVEIQR;LVAEFTTSLTNFQK;TLNQLGTPQDSPELR;VSGSFPEDSSK	5	EFGSLPTTPSEQR;ITQC(UniMod:4)SVEIQR;LVAEFTTSLTNFQK;TLNQLGTPQDSPELR;VSGSFPEDSSK	5	1	1	32	7	4459.61	1.94837e+07	0.98823	51	29.816	TRUE	1	0	7.84929e-05	8.70739e-05	2	1	0.590195	0.935351	-0.0964195	-0.539512	0.722319	0.379987	0.88729	2	FALSE	FALSE	0.395024	multipeak_diffFC_redist	0.713521	0.924597	-0.113103	-0.399468	0.927218	0.561612	1	FALSE	0.0166836
O15427	O15427_5	MOT4_HUMAN	SLC16A3 MCT4	Monocarboxylate transporter 4 (MCT 4) (Solute carrier family 16 member 3)	AEPEKNGEVVHTPETSV;EPQPEVAAAEEEK;EPQPEVAAAEEEKLHKPPADSGVDLR;EVEHFLK;GGAVVDEGPTGVK;KPKEPQPEVAAAEEEK;LHKPPADSGVDLR;NGEVVHTPETSV;PAAGFVAGLGK;RLLDLSVFR	10	AEPEKNGEVVHTPETSV;EPQPEVAAAEEEK;EPQPEVAAAEEEKLHKPPADSGVDLR;EVEHFLK;GGAVVDEGPTGVK;KPKEPQPEVAAAEEEK;LHKPPADSGVDLR;NGEVVHTPETSV;PAAGFVAGLGK	9	0.9	1	45	5	5607.02	4.25932e+07	0.898655	46	49.469	TRUE	1	0	7.84929e-05	8.70739e-05	1	1	0.650682	0.950794	-0.0727956	-0.453367	0.907841	0.428256	1	1	TRUE	FALSE	0	no_SEC_difference	0.789104	0.925289	-0.112061	-0.289748	0.998074	0.561612	1	FALSE	0.0392653
O15438	O15438_5	MRP3_HUMAN	ABCC3 CMOAT2 MLP2 MRP3	Canalicular multispecific organic anion transporter 2 (ATP-binding cassette sub-family C member 3) (Multi-specific organic anion transporter D) (MOAT-D) (Multidrug resistance-associated protein 3)	GALVAVVGPVGC(UniMod:4)GK;GVVAEFDSPANLIAAR;IDGLNVADIGLHDLR;SPQSFFDTTPSGR;YRPGLDLVLR	5	GVVAEFDSPANLIAAR;IDGLNVADIGLHDLR;SPQSFFDTTPSGR;YRPGLDLVLR	4	0.8	1	16	5	5607.02	1.94385e+06	0.877623	36	169.343	TRUE	0.993342	0	0.000313972	0.000334662	1	1	5.39326e-05	0.475347	-1.16181	-4.78225	4.11417e-18	1.00872e-17	2.35541e-17	1	TRUE	TRUE	0	single_complex_diff	0.152655	0.433466	-1.20601	-2.04337	0.00420401	0.00918377	0.0163525	FALSE	0.0441986
O15439	O15439_5	MRP4_HUMAN	ABCC4 MRP4	Multidrug resistance-associated protein 4 (ATP-binding cassette sub-family C member 4) (MRP/cMOAT-related ABC transporter) (Multi-specific organic anion transporter B) (MOAT-B)	AEAAALTETAK;AENDAQKPSLTR;APVLFFDR;APVLFFDRNPIGR;DLQLLEDGDLTVIGDR;EAPWEYQK;SFSNLITNLR;SGIDFGSLLK;SSLISALFR;TMNEVITGIR;VIEYTDLEK;VSEAIVSIR	12	AEAAALTETAK;APVLFFDR;APVLFFDRNPIGR;SGIDFGSLLK;SSLISALFR;TMNEVITGIR;VIEYTDLEK;VSEAIVSIR	8	0.666667	1	29	5	5607.02	5.46387e+06	0.934725	37	149.527	TRUE	0.999999	0	7.84929e-05	8.70739e-05	1	1	0.272051	0.835453	-0.259747	-1.13344	0.024896	0.0183208	0.0427801	1	TRUE	FALSE	0	no_SEC_difference	0.837492	0.875195	-0.192947	-0.220998	0.999944	0.561612	1	FALSE	-0.0668009
O15446	O15446_35	RPA34_HUMAN	CD3EAP ASE1 CAST PAF49	DNA-directed RNA polymerase I subunit RPA34 (A34.5) (Antisense to ERCC-1 protein) (ASE-1) (CD3-epsilon-associated protein) (CAST) (CD3E-associated protein) (RNA polymerase I-associated factor PAF49)	HVPLSGSQIVK;SALAPNLLTSGK	2	HVPLSGSQIVK;SALAPNLLTSGK	2	1	22	41	35	180.801	539776	0.873425	45	54.986	TRUE	0.873425	0	0.0175824	0.0152835	1	1	0.00101579	0.324561	-1.65024	-3.88724	1.78459e-07	2.29089e-07	5.34934e-07	1	TRUE	TRUE	0	single_complex_diff	0.717221	0.735455	-0.467322	0.420921	0.834974	0.561612	1	FALSE	-1.18291
O15460	O15460_26	P4HA2_HUMAN	P4HA2 UNQ290/PRO330	Prolyl 4-hydroxylase subunit alpha-2 (4-PH alpha-2) (EC 1.14.11.2) (Procollagen-proline,2-oxoglutarate-4-dioxygenase subunit alpha-2)	APQLLIAPFKEEDEWDSPHIVR;DVYESLC(UniMod:4)R;GQEFLRPC(UniMod:4)GSTEVD;HAAC(UniMod:4)PVLVGC(UniMod:4)K;KGTAVFWYNLLR;LDPGTISR;LLSLDPSHER;QFFPTDEDEIGAAK;QLDAGEEATTTK;RLLSLDPSHER;SAADAEGYLAHPVNAYK;SSWLEEDDDPVVAR;TAELLQVANYGVGGQYEPHFDFSR;TGVLTVASYR;YFEQLLEEER;YFEQLLEEEREK;YYDVM(UniMod:35)SDEEIER;YYDVMSDEEIER	18	APQLLIAPFKEEDEWDSPHIVR;DVYESLC(UniMod:4)R;GQEFLRPC(UniMod:4)GSTEVD;HAAC(UniMod:4)PVLVGC(UniMod:4)K;KGTAVFWYNLLR;LDPGTISR;LLSLDPSHER;QFFPTDEDEIGAAK;QLDAGEEATTTK;RLLSLDPSHER;SAADAEGYLAHPVNAYK;SSWLEEDDDPVVAR;TAELLQVANYGVGGQYEPHFDFSR;TGVLTVASYR;YFEQLLEEER;YFEQLLEEEREK;YYDVM(UniMod:35)SDEEIER;YYDVMSDEEIER	18	1	14	42	26	506.594	4.73577e+07	0.96234	45	60.902	TRUE	1	0	7.84929e-05	8.70739e-05	1	1	0.332028	0.854559	-0.226831	-0.973121	0.0182679	0.0137084	0.0320099	1	TRUE	FALSE	0	no_SEC_difference	0.467587	0.83706	-0.256742	-0.865176	0.3475	0.305494	0.54396	FALSE	0.0299108
O15498	O15498_54	YKT6_HUMAN	YKT6	Synaptobrevin homolog YKT6 (EC 2.3.1.-)	AAYDVSSFSFFQR;ASVKEQDYLC(UniMod:4)HVYVR;EQDYLC(UniMod:4)HVYVR;GEKLDDLVSK;IDWPVGSPATIHYPALDGHLSR;IILHNTM(UniMod:35)ESLLER;IILHNTMESLLER;LYSLSVLYK;NDSLAGVVIADNEYPSR;VAFTLLEK;VQAELDETK	11	AAYDVSSFSFFQR;ASVKEQDYLC(UniMod:4)HVYVR;EQDYLC(UniMod:4)HVYVR;GEKLDDLVSK;IDWPVGSPATIHYPALDGHLSR;IILHNTM(UniMod:35)ESLLER;IILHNTMESLLER;LYSLSVLYK;NDSLAGVVIADNEYPSR;VAFTLLEK;VQAELDETK	11	1	49	59	54	20.538	2.95169e+07	0.970762	53	22.418	FALSE	1	0	7.84929e-05	8.70739e-05	1	1	0.452864	0.795001	-0.330971	-0.755486	0.326995	0.192715	0.45	1	TRUE	FALSE	0	no_SEC_difference	0.520306	0.816327	-0.292781	-0.704501	0.57642	0.436799	0.777759	FALSE	-0.0381895
O15511	O15511_38	ARPC5_HUMAN	ARPC5 ARC16	Actin-related protein 2/3 complex subunit 5 (Arp2/3 complex 16 kDa subunit) (p16-ARC)	ALAAGGVGSIVR;AVQSLDKNGVDLLM(UniMod:35)K;AVQSLDKNGVDLLMK;GFESPSDNSSAM(UniMod:35)LLQWHEK;GFESPSDNSSAMLLQWHEK;KVDVDEYDENKFVDEEDGGDGQAGPDEGEVDSC(UniMod:4)LR;QGNM(UniMod:35)TAALQAALK;QGNMTAALQAALK;QGNMTAALQAALKNPPINTK	9	ALAAGGVGSIVR;AVQSLDKNGVDLLM(UniMod:35)K;AVQSLDKNGVDLLMK;GFESPSDNSSAM(UniMod:35)LLQWHEK;GFESPSDNSSAMLLQWHEK;KVDVDEYDENKFVDEEDGGDGQAGPDEGEVDSC(UniMod:4)LR;QGNM(UniMod:35)TAALQAALK;QGNMTAALQAALK;QGNMTAALQAALKNPPINTK	9	1	33	43	38	128.247	6.49362e+07	0.957329	56	16.32	TRUE	1	0	7.84929e-05	8.70739e-05	2	1	0.820753	0.926496	-0.110144	-0.227511	0.999139	0.428256	1	1.5	FALSE	FALSE	0.0618048	no_SEC_difference	0.71181	0.899753	-0.152399	-0.39791	0.972167	0.561612	1	FALSE	0.0422555
O15511	O15511_52	ARPC5_HUMAN	ARPC5 ARC16	Actin-related protein 2/3 complex subunit 5 (Arp2/3 complex 16 kDa subunit) (p16-ARC)	ALAAGGVGSIVR;AVQSLDKNGVDLLM(UniMod:35)K;AVQSLDKNGVDLLMK;GFESPSDNSSAM(UniMod:35)LLQWHEK;GFESPSDNSSAMLLQWHEK;KVDVDEYDENKFVDEEDGGDGQAGPDEGEVDSC(UniMod:4)LR;QGNM(UniMod:35)TAALQAALK;QGNMTAALQAALK;QGNMTAALQAALKNPPINTK	9	ALAAGGVGSIVR;AVQSLDKNGVDLLMK;GFESPSDNSSAMLLQWHEK;KVDVDEYDENKFVDEEDGGDGQAGPDEGEVDSC(UniMod:4)LR;QGNM(UniMod:35)TAALQAALK;QGNMTAALQAALK	6	0.666667	47	57	52	25.823	8.31087e+06	0.961471	56	16.32	FALSE	0.999996	0	7.84929e-05	8.70739e-05	2	1	0.980087	0.988301	-0.0171009	-0.025072	1	0.428256	1	1.5	FALSE	FALSE	0.0618048	no_SEC_difference	0.71181	0.899753	-0.152399	-0.39791	0.972167	0.561612	1	FALSE	0.135298
O15514	O15514_49	RPB4_HUMAN	POLR2D	DNA-directed RNA polymerase II subunit RPB4 (RNA polymerase II subunit B4) (DNA-directed RNA polymerase II subunit D) (RNA polymerase II 16 kDa subunit) (RPB16)	AGDVEEDASQLIFPK;ALIPSLEGR;FEDEELQQILDDIQTK;FEDEELQQILDDIQTKR	4	AGDVEEDASQLIFPK;ALIPSLEGR;FEDEELQQILDDIQTK;FEDEELQQILDDIQTKR	4	1	45	54	49	36.404	3.52448e+06	0.970721	56	16.311	TRUE	0.999975	0	7.84929e-05	8.70739e-05	1	1	0.00910278	0.196468	-2.34786	-2.77229	4.22612e-08	5.68465e-08	1.32739e-07	1	TRUE	TRUE	0	single_complex_diff	0.299066	0.248988	-2.05023	-1.44448	0.110257	0.127374	0.226801	FALSE	-0.297635
O15533	O15533_5	TPSN_HUMAN	TAPBP NGS17 TAPA	Tapasin (TPN) (TPSN) (NGS-17) (TAP-associated protein) (TAP-binding protein)	GAPAPHC(UniMod:4)EMSR;RPGALLLR;VSLMPATLAR;WASGLTPAQNC(UniMod:4)PR	4	GAPAPHC(UniMod:4)EMSR;RPGALLLR;VSLMPATLAR;WASGLTPAQNC(UniMod:4)PR	4	1	1	30	5	5607.02	1.24324e+07	0.965914	47	47.626	TRUE	0.99996	0	7.84929e-05	8.70739e-05	1	1	0.0807492	0.741802	-0.436634	-2.17291	0.000630338	0.000576955	0.00134722	1	TRUE	FALSE	0	no_SEC_difference	0.38835	0.759082	-0.401264	-1.07733	0.254622	0.242987	0.432659	FALSE	-0.03537
O15541	O15541_40	R113A_HUMAN	RNF113A RNF113 ZNF183	RING finger protein 113A (Zinc finger protein 183)	AVDQVC(UniMod:4)TFLFK;DAQAIFER;DTSMGNASSGMVR;GKEDDKIYR;HGWQIER;HYFC(UniMod:4)ESC(UniMod:4)ALQHFR;QSFQNPVVTK;SAKPVGPEDMGATAVYELDTEKER	8	AVDQVC(UniMod:4)TFLFK;DAQAIFER;DTSMGNASSGMVR;HGWQIER;HYFC(UniMod:4)ESC(UniMod:4)ALQHFR;QSFQNPVVTK;SAKPVGPEDMGATAVYELDTEKER	7	0.875	35	45	40	102.003	4.94586e+06	0.989222	48	38.787	TRUE	1	0	7.84929e-05	8.70739e-05	1	1	0.848697	0.924828	-0.112743	-0.191564	0.999071	0.428256	1	1	TRUE	FALSE	0	no_SEC_difference	0.808379	0.910891	-0.135254	-0.280019	0.997543	0.561612	1	FALSE	0.0225111
O43143	O43143_4	DHX15_HUMAN	DHX15 DBP1 DDX15	Pre-mRNA-splicing factor ATP-dependent RNA helicase DHX15 (EC 3.6.4.13) (ATP-dependent RNA helicase #46) (DEAH box protein 15)	ALVTGYFMQVAHLER;ASTNAM(UniMod:35)LISAGLPPLK;ASTNAMLISAGLPPLK;DYLEAAIR;EAM(UniMod:35)NDPLLER;EAMNDPLLER;EVDDLGPEVGDIK;HQSFVLVGETGSGK;HRLDLGEDYPSGK;IAPQYYDMSNFPQC(UniMod:4)EAK;IIPLYSTLPPQQQQR;IRVESLLVTAISK;LDLGEDYPSGK;LQLPVWEYK;LQLPVWEYKDR;RVAAMSVAQR;SLMSADNVR;SNLGSVVLQLK;SNLGSVVLQLKK;TC(UniMod:4)TDIKPEWLVK;TEMQDNTYPEILR;TGHYLTVK;THPVEIFYTPEPER;THPVEIFYTPEPERDYLEAAIR;TLATDILM(UniMod:35)GVLK;TTQIPQW…	29	ALVTGYFMQVAHLER;ASTNAMLISAGLPPLK;EAMNDPLLER;EVDDLGPEVGDIK;HQSFVLVGETGSGK;HRLDLGEDYPSGK;IIPLYSTLPPQQQQR;IRVESLLVTAISK;LDLGEDYPSGK;LQLPVWEYK;RVAAMSVAQR;SLMSADNVR;SNLGSVVLQLK;SNLGSVVLQLKK;TC(UniMod:4)TDIKPEWLVK;TEMQDNTYPEILR;TTQIPQWC(UniMod:4)VEYMR;VESLLVTAISK;YGVIILDEAHER	19	0.655172	1	24	4	6287.1	3.55495e+07	0.946716	41	90.933	TRUE	1	0	7.84929e-05	8.70739e-05	2	1	1.89772e-05	0.455541	-1.13435	-4.51978	2.93853e-82	4.13098e-81	9.64605e-81	1	TRUE	TRUE	0.24477	multipeak_diffFC_redist	0.36624	0.616286	-0.698327	-1.12022	0.0185651	0.0314224	0.0559504	FALSE	-0.436021
O43143	O43143_40	DHX15_HUMAN	DHX15 DBP1 DDX15	Pre-mRNA-splicing factor ATP-dependent RNA helicase DHX15 (EC 3.6.4.13) (ATP-dependent RNA helicase #46) (DEAH box protein 15)	ALVTGYFMQVAHLER;ASTNAM(UniMod:35)LISAGLPPLK;ASTNAMLISAGLPPLK;DYLEAAIR;EAM(UniMod:35)NDPLLER;EAMNDPLLER;EVDDLGPEVGDIK;HQSFVLVGETGSGK;HRLDLGEDYPSGK;IAPQYYDMSNFPQC(UniMod:4)EAK;IIPLYSTLPPQQQQR;IRVESLLVTAISK;LDLGEDYPSGK;LQLPVWEYK;LQLPVWEYKDR;RVAAMSVAQR;SLMSADNVR;SNLGSVVLQLK;SNLGSVVLQLKK;TC(UniMod:4)TDIKPEWLVK;TEMQDNTYPEILR;TGHYLTVK;THPVEIFYTPEPER;THPVEIFYTPEPERDYLEAAIR;TLATDILM(UniMod:35)GVLK;TTQIPQW…	29	ALVTGYFMQVAHLER;ASTNAM(UniMod:35)LISAGLPPLK;ASTNAMLISAGLPPLK;DYLEAAIR;EAM(UniMod:35)NDPLLER;EAMNDPLLER;EVDDLGPEVGDIK;HQSFVLVGETGSGK;HRLDLGEDYPSGK;IAPQYYDMSNFPQC(UniMod:4)EAK;IIPLYSTLPPQQQQR;IRVESLLVTAISK;LDLGEDYPSGK;LQLPVWEYK;LQLPVWEYKDR;RVAAMSVAQR;SLMSADNVR;SNLGSVVLQLK;SNLGSVVLQLKK;TC(UniMod:4)TDIKPEWLVK;TEMQDNTYPEILR;TGHYLTVK;THPVEIFYTPEPER;THPVEIFYTPEPERDYLEAAIR;TLATDILM(UniMod:35)GVLK;TTQIPQW…	29	1	26	46	40	102.003	9.18726e+07	0.932396	41	90.933	FALSE	1	0	7.84929e-05	8.70739e-05	2	1	0.128458	0.700311	-0.513933	-1.5308	3.50565e-12	6.2841e-12	1.46737e-11	2	FALSE	FALSE	0.24477	multipeak_diffFC_redist	0.36624	0.616286	-0.698327	-1.12022	0.0185651	0.0314224	0.0559504	FALSE	0.184394
O43148	O43148_37	MCES_HUMAN	RNMT KIAA0398	mRNA cap guanine-N7 methyltransferase (EC 2.1.1.56) (RG7MT1) (mRNA (guanine-N(7)-)-methyltransferase) (mRNA cap methyltransferase) (hCMT1) (hMet) (hcm1p)	DITVLDLGC(UniMod:4)GK;IALEDVPEK;KLDPEIVPEEK;KLDPEIVPEEKDC(UniMod:4)GDAEGNSK;LPLGTLSK;LSPGGYFIGTTPNSFELIR;LVC(UniMod:4)TDIADVSVK;M(UniMod:35)QALEPYPANESSK;NLEEGHSSTVAAHYNELQEVGLEKR;RLEASETESFGNEIYTVK;SVLIGEFLEK;TFLEFYEEK;VDDYEHAAK	13	DITVLDLGC(UniMod:4)GK;IALEDVPEK;KLDPEIVPEEK;KLDPEIVPEEKDC(UniMod:4)GDAEGNSK;LPLGTLSK;LSPGGYFIGTTPNSFELIR;LVC(UniMod:4)TDIADVSVK;M(UniMod:35)QALEPYPANESSK;NLEEGHSSTVAAHYNELQEVGLEKR;RLEASETESFGNEIYTVK;SVLIGEFLEK;TFLEFYEEK;VDDYEHAAK	13	1	24	44	37	143.802	1.08603e+07	0.889776	45	54.844	TRUE	1	0	7.84929e-05	8.70739e-05	1	1	0.18749	0.737543	-0.4392	-1.3256	0.000144558	0.000142068	0.000331737	1	TRUE	FALSE	0	no_SEC_difference	0.34228	0.745662	-0.423406	-1.23368	0.0477729	0.0675095	0.120207	FALSE	-0.0157944
O43149	O43149_14	ZZEF1_HUMAN	ZZEF1 KIAA0399	Zinc finger ZZ-type and EF-hand domain-containing protein 1	ALTELFFVTENR;AQAQSILEVLK;ASTIFSTGTESAFQVTQIR;DGFLTETGK;EAAAALLPTPPC(UniMod:4)ESLVSR;FDGDELTTDER;FQTGFEILK;GEESVTLEQFR;KLDPLEGLDEPTR;LASQC(UniMod:4)MALK;LC(UniMod:4)SGPEGGLR;LGRGEESVTLEQFR;LGVQGLTISGYLRPAR;LISSTESELQQSYAK;LLPAEVDAAVIK;NASDLQEVR;NSSGANLQGELSHIIR;NTLLNGAAIFFPNR;SGPENLLVEPWTR;VNEATAVLYAR;YDYLEFTDAR	21	ALTELFFVTENR;AQAQSILEVLK;ASTIFSTGTESAFQVTQIR;DGFLTETGK;EAAAALLPTPPC(UniMod:4)ESLVSR;FDGDELTTDER;FQTGFEILK;GEESVTLEQFR;KLDPLEGLDEPTR;LASQC(UniMod:4)MALK;LC(UniMod:4)SGPEGGLR;LGRGEESVTLEQFR;LGVQGLTISGYLRPAR;LISSTESELQQSYAK;LLPAEVDAAVIK;NASDLQEVR;NSSGANLQGELSHIIR;NTLLNGAAIFFPNR;SGPENLLVEPWTR;VNEATAVLYAR;YDYLEFTDAR	21	1	1	21	14	2001.12	1.51813e+07	0.833988	30	331.075	TRUE	1	0	7.84929e-05	8.70739e-05	1	1	0.775707	0.951118	-0.072303	-0.285605	0.999957	0.428256	1	1	TRUE	FALSE	0	no_SEC_difference	0.993138	0.976441	-0.0343958	-0.0481998	1	0.561612	1	FALSE	-0.0379073
O43150	O43150_23	ASAP2_HUMAN	ASAP2 DDEF2 KIAA0400	Arf-GAP with SH3 domain, ANK repeat and PH domain-containing protein 2 (Development and differentiation-enhancing factor 2) (Paxillin-associated protein with ARF GAP activity 3) (PAG3) (Pyk2 C-terminus-associated protein) (PAP)	AINSSGLAHVENEEQYTQALEK;DDPDLGSAFLK;EIISEVQR;NTVAAIEEALDVDR;SALQVEQK;TSLHIVDFLVQNSGNLDK	6	AINSSGLAHVENEEQYTQALEK;DDPDLGSAFLK;EIISEVQR;NTVAAIEEALDVDR;SALQVEQK;TSLHIVDFLVQNSGNLDK	6	1	18	31	23	714.189	1.7274e+06	0.8952	39	111.651	TRUE	0.999987	0	7.84929e-05	8.70739e-05	1	1	0.139659	0.700287	-0.518904	-1.58573	0.00121805	0.00107203	0.00250325	1	TRUE	FALSE	0	no_SEC_difference	0.261089	0.678891	-0.573273	-1.60899	0.0358189	0.0535268	0.0953092	FALSE	0.0543691
O43156	O43156_6	TTI1_HUMAN	TTI1 KIAA0406 SMG10	TELO2-interacting protein 1 homolog (Protein SMG10)	ALVGLVNDESPEIQAQC(UniMod:4)NK;C(UniMod:4)SQSLVEC(UniMod:4)AGPLLK;DAPLAVLR;INFVLNSVAHLQR;LAGSLVTQAPISAR;TQTVENVEHLQTR;TSATQPWNR;VAELMVYR	8	DAPLAVLR;INFVLNSVAHLQR;LAGSLVTQAPISAR;TQTVENVEHLQTR;TSATQPWNR	5	0.625	1	24	6	5000.51	7.79751e+06	0.955465	38	122.069	TRUE	0.999876	0	7.84929e-05	8.70739e-05	1	1	0.30207	0.887593	-0.17203	-1.0362	0.090291	0.0600701	0.140267	1	TRUE	FALSE	0	no_SEC_difference	0.592499	0.922789	-0.118073	-0.621353	0.77584	0.543361	0.967502	FALSE	-0.0539567
O43157	O43157_19	PLXB1_HUMAN	PLXNB1 KIAA0407 PLXN5 SEP	Plexin-B1 (Semaphorin receptor SEP)	LQQIAAAVENK;RPTVEQGLGQLSNLLNSK;VLDC(UniMod:4)DTISQAK;VYLGPGSDGHPYSTQSIQQGSAVSR	4	LQQIAAAVENK;RPTVEQGLGQLSNLLNSK;VLDC(UniMod:4)DTISQAK;VYLGPGSDGHPYSTQSIQQGSAVSR	4	1	14	27	19	1128.97	535955	0.900845	33	232.298	TRUE	0.999025	0	7.84929e-05	8.70739e-05	1	1	3.02294e-06	0.14287	-2.87219	-5.67885	9.61491e-24	2.98925e-23	6.98006e-23	1	TRUE	TRUE	0	single_complex_diff	0.141336	0.160401	-2.87874	-2.3684	0.0064786	0.0131584	0.0234298	FALSE	0.00655059
O43169	O43169_7	CYB5B_HUMAN	CYB5B CYB5M OMB5	Cytochrome b5 type B (Cytochrome b5 outer mitochondrial membrane isoform)	ELWLVIHGR;FLNEHPGGEEVLLEQAGVDASESFEDVGHSSDAR;GQEVETSVTYYR;NSLKELWLVIHGR;QYYIGDIHPSDLKPESGSK	5	ELWLVIHGR;FLNEHPGGEEVLLEQAGVDASESFEDVGHSSDAR;GQEVETSVTYYR;QYYIGDIHPSDLKPESGSK	4	0.8	1	12	7	4459.61	1.30494e+07	0.84529	56	16.332	TRUE	0.986907	0	0.00102041	0.00104825	1	1	0.00404067	0.702971	-0.508502	-3.27739	1.10925e-09	1.67011e-09	3.8998e-09	1	TRUE	FALSE	0	no_SEC_difference	0.203526	0.861087	-0.215769	-1.58766	0.0163465	0.0284665	0.0506871	FALSE	-0.292733
O43172	O43172_4	PRP4_HUMAN	PRPF4 PRP4	U4/U6 small nuclear ribonucleoprotein Prp4 (PRP4 homolog) (hPrp4) (U4/U6 snRNP 60 kDa protein) (WD splicing factor Prp4)	ALGEPITLFGEGPAER;APDDLVAPVVK;DVNLASC(UniMod:4)AADGSVK;FEPIHGNFLLTGAYDNTAK;FLGTTC(UniMod:4)YDR;GHNTNVGAIVFHPK;IWTHPGWSPLK;LWIANYSLPR;LWSLDSDEPVADIEGHTVR;LWSVPDC(UniMod:4)NLLHTLR;NILSVVGTDALK;NILSVVGTDALKK;QAEVLAEFER;QINVSTDDSEVK;TKAPDDLVAPVVK	15	ALGEPITLFGEGPAER;DVNLASC(UniMod:4)AADGSVK;FEPIHGNFLLTGAYDNTAK;FLGTTC(UniMod:4)YDR;GHNTNVGAIVFHPK;LWSLDSDEPVADIEGHTVR;NILSVVGTDALKK;QAEVLAEFER;QINVSTDDSEVK;TKAPDDLVAPVVK	10	0.666667	1	31	4	6287.1	1.86934e+07	0.980158	45	58.449	TRUE	1	0	7.84929e-05	8.70739e-05	2	1	2.23338e-05	0.501592	-0.995469	-4.40593	2.63203e-44	1.57233e-43	3.67147e-43	1	TRUE	TRUE	0.119845	multipeak_diffFC_redist	0.144325	0.490004	-1.02914	-2.30189	1.73813e-06	9.45239e-06	1.68308e-05	TRUE	0.0336663
O43172	O43172_43	PRP4_HUMAN	PRPF4 PRP4	U4/U6 small nuclear ribonucleoprotein Prp4 (PRP4 homolog) (hPrp4) (U4/U6 snRNP 60 kDa protein) (WD splicing factor Prp4)	ALGEPITLFGEGPAER;APDDLVAPVVK;DVNLASC(UniMod:4)AADGSVK;FEPIHGNFLLTGAYDNTAK;FLGTTC(UniMod:4)YDR;GHNTNVGAIVFHPK;IWTHPGWSPLK;LWIANYSLPR;LWSLDSDEPVADIEGHTVR;LWSVPDC(UniMod:4)NLLHTLR;NILSVVGTDALK;NILSVVGTDALKK;QAEVLAEFER;QINVSTDDSEVK;TKAPDDLVAPVVK	15	ALGEPITLFGEGPAER;APDDLVAPVVK;DVNLASC(UniMod:4)AADGSVK;FEPIHGNFLLTGAYDNTAK;FLGTTC(UniMod:4)YDR;IWTHPGWSPLK;LWIANYSLPR;LWSVPDC(UniMod:4)NLLHTLR;NILSVVGTDALK;NILSVVGTDALKK;QAEVLAEFER;QINVSTDDSEVK;TKAPDDLVAPVVK	13	0.866667	38	48	43	72.353	6.40523e+06	0.981375	45	58.449	FALSE	1	0	7.84929e-05	8.70739e-05	2	1	0.0113873	0.381747	-1.38931	-2.63456	5.1623e-20	1.38805e-19	3.24118e-19	2	FALSE	TRUE	0.119845	multipeak_diffFC_redist	0.144325	0.490004	-1.02914	-2.30189	1.73813e-06	9.45239e-06	1.68308e-05	TRUE	-0.360175
O43175	O43175_25	SERA_HUMAN	PHGDH PGDH3	D-3-phosphoglycerate dehydrogenase (3-PGDH) (EC 1.1.1.95)	AGTGVDNVDLEAATR;AGTGVDNVDLEAATRK;ALQSGQC(UniMod:4)AGAALDVFTEEPPR;ALQSGQC(UniMod:4)AGAALDVFTEEPPRDR;ALVDHENVISC(UniMod:4)PHLGASTK;C(UniMod:4)GEEIAVQFVDM(UniMod:35)VK;C(UniMod:4)GEEIAVQFVDMVK;DLPLLLFR;EELIAELQDC(UniMod:4)EGLIVR;FM(UniMod:35)GTELNGK;GGIVDEGALLR;GTIQVITQGTSLK;ILQDGGLQVVEK;KILQDGGLQVVEK;KKFMGTELNGK;KVLISDSLDPC(UniMod:4)C(UniMod:4)R;KVLISDSLDPC(UniMod:4)C(UniMod:4)RK;NAGNC(UniMod:4)LSP…	29	AGTGVDNVDLEAATR;AGTGVDNVDLEAATRK;ALQSGQC(UniMod:4)AGAALDVFTEEPPR;ALQSGQC(UniMod:4)AGAALDVFTEEPPRDR;ALVDHENVISC(UniMod:4)PHLGASTK;C(UniMod:4)GEEIAVQFVDM(UniMod:35)VK;C(UniMod:4)GEEIAVQFVDMVK;DLPLLLFR;EELIAELQDC(UniMod:4)EGLIVR;FM(UniMod:35)GTELNGK;GGIVDEGALLR;GTIQVITQGTSLK;ILQDGGLQVVEK;KILQDGGLQVVEK;KVLISDSLDPC(UniMod:4)C(UniMod:4)R;KVLISDSLDPC(UniMod:4)C(UniMod:4)RK;NAGNC(UniMod:4)LSPAVIVGLLK;QAD…	26	0.896552	21	31	25	568.038	8.76684e+07	0.861351	45	56.651	TRUE	1	0	7.84929e-05	8.70739e-05	3	2	0.043214	0.70265	-0.509144	-2.07828	1.16052e-22	3.46636e-22	8.09414e-22	2	FALSE	FALSE	0.31995	multipeak_diffFC_redist	0.283108	0.68969	-0.53598	-1.25433	0.000239295	0.000773974	0.00137813	FALSE	0.0268361
O43175	O43175_41	SERA_HUMAN	PHGDH PGDH3	D-3-phosphoglycerate dehydrogenase (3-PGDH) (EC 1.1.1.95)	AGTGVDNVDLEAATR;AGTGVDNVDLEAATRK;ALQSGQC(UniMod:4)AGAALDVFTEEPPR;ALQSGQC(UniMod:4)AGAALDVFTEEPPRDR;ALVDHENVISC(UniMod:4)PHLGASTK;C(UniMod:4)GEEIAVQFVDM(UniMod:35)VK;C(UniMod:4)GEEIAVQFVDMVK;DLPLLLFR;EELIAELQDC(UniMod:4)EGLIVR;FM(UniMod:35)GTELNGK;GGIVDEGALLR;GTIQVITQGTSLK;ILQDGGLQVVEK;KILQDGGLQVVEK;KKFMGTELNGK;KVLISDSLDPC(UniMod:4)C(UniMod:4)R;KVLISDSLDPC(UniMod:4)C(UniMod:4)RK;NAGNC(UniMod:4)LSP…	29	AGTGVDNVDLEAATR;AGTGVDNVDLEAATRK;ALQSGQC(UniMod:4)AGAALDVFTEEPPR;ALQSGQC(UniMod:4)AGAALDVFTEEPPRDR;ALVDHENVISC(UniMod:4)PHLGASTK;C(UniMod:4)GEEIAVQFVDM(UniMod:35)VK;C(UniMod:4)GEEIAVQFVDMVK;DLPLLLFR;EELIAELQDC(UniMod:4)EGLIVR;FM(UniMod:35)GTELNGK;GGIVDEGALLR;GTIQVITQGTSLK;ILQDGGLQVVEK;KILQDGGLQVVEK;KVLISDSLDPC(UniMod:4)C(UniMod:4)R;KVLISDSLDPC(UniMod:4)C(UniMod:4)RK;NAGNC(UniMod:4)LSPAVIVGLLK;QAD…	27	0.931034	31	47	41	90.969	4.11601e+08	0.856069	45	56.651	FALSE	1	0	7.84929e-05	8.70739e-05	3	1	0.00727784	0.585472	-0.772327	-2.75463	2.56675e-44	1.53688e-43	3.5887e-43	1	TRUE	TRUE	0.31995	multipeak_diffFC_redist	0.283108	0.68969	-0.53598	-1.25433	0.000239295	0.000773974	0.00137813	FALSE	-0.236347
O43175	O43175_6	SERA_HUMAN	PHGDH PGDH3	D-3-phosphoglycerate dehydrogenase (3-PGDH) (EC 1.1.1.95)	AGTGVDNVDLEAATR;AGTGVDNVDLEAATRK;ALQSGQC(UniMod:4)AGAALDVFTEEPPR;ALQSGQC(UniMod:4)AGAALDVFTEEPPRDR;ALVDHENVISC(UniMod:4)PHLGASTK;C(UniMod:4)GEEIAVQFVDM(UniMod:35)VK;C(UniMod:4)GEEIAVQFVDMVK;DLPLLLFR;EELIAELQDC(UniMod:4)EGLIVR;FM(UniMod:35)GTELNGK;GGIVDEGALLR;GTIQVITQGTSLK;ILQDGGLQVVEK;KILQDGGLQVVEK;KKFMGTELNGK;KVLISDSLDPC(UniMod:4)C(UniMod:4)R;KVLISDSLDPC(UniMod:4)C(UniMod:4)RK;NAGNC(UniMod:4)LSP…	29	AGTGVDNVDLEAATR;ALQSGQC(UniMod:4)AGAALDVFTEEPPRDR;ALVDHENVISC(UniMod:4)PHLGASTK;C(UniMod:4)GEEIAVQFVDMVK;DLPLLLFR;GGIVDEGALLR;GTIQVITQGTSLK;ILQDGGLQVVEK;KVLISDSLDPC(UniMod:4)C(UniMod:4)R;QADVNLVNAK;QIPQATASMK;QNLSKEELIAELQDC(UniMod:4)EGLIVR;VLISDSLDPC(UniMod:4)C(UniMod:4)R;VTADVINAAEK	14	0.482759	1	21	6	5000.51	2.15986e+08	0.944785	45	56.651	TRUE	1	0	7.84929e-05	8.70739e-05	3	2	0.237121	0.905422	-0.143467	-1.19899	0.00119247	0.00105023	0.00245234	3	FALSE	FALSE	0.31995	multipeak_diffFC_redist	0.283108	0.68969	-0.53598	-1.25433	0.000239295	0.000773974	0.00137813	FALSE	0.392513
O43237	O43237_9	DC1L2_HUMAN	DYNC1LI2 DNCLI2 LIC2	Cytoplasmic dynein 1 light intermediate chain 2 (Dynein light intermediate chain 2, cytosolic) (LIC-2) (LIC53/55)	C(UniMod:4)DAVSVLEK;DAVFIPAGWDNEK;DAVFIPAGWDNEKK;ELAAEDEQVFLMK;FC(UniMod:4)LQYGAALIYTSVKEEK;GGPASVPSSSPGTSVK;GLEYLYLSVHDEDRDDHTR;KPDSMVTNSSTENEA;KTGSPGSPGAGGVQSTAK;LVHDKELAAEDEQVFLMK;NILVFGEDGSGK;TGSPGSPGAGGVQSTAK;TVLSNVQEELDR	13	C(UniMod:4)DAVSVLEK;DAVFIPAGWDNEK;DAVFIPAGWDNEKK;ELAAEDEQVFLMK;FC(UniMod:4)LQYGAALIYTSVKEEK;GGPASVPSSSPGTSVK;GLEYLYLSVHDEDRDDHTR;KPDSMVTNSSTENEA;KTGSPGSPGAGGVQSTAK;LVHDKELAAEDEQVFLMK;NILVFGEDGSGK;TGSPGSPGAGGVQSTAK;TVLSNVQEELDR	13	1	1	15	9	3547	2.61327e+07	0.947451	46	54.099	TRUE	1	0	7.84929e-05	8.70739e-05	1	1	0.0469175	0.660158	-0.599117	-2.02151	6.75903e-12	1.18692e-11	2.77152e-11	1	TRUE	TRUE	0	single_complex_diff	0.118828	0.686093	-0.543523	-2.22489	7.69762e-07	4.48764e-06	7.99063e-06	FALSE	-0.0555936
O43242	O43242_13	PSMD3_HUMAN	PSMD3	26S proteasome non-ATPase regulatory subunit 3 (26S proteasome regulatory subunit RPN3) (26S proteasome regulatory subunit S3) (Proteasome subunit p58)	AIQLEYSEAR;AIQLEYSEARR;AIRDGVIEASINHEK;AKPPPGGGEQEPPPPPAPQDVEMKEEAATGGGSTGEADGK;ALDLVAAK;APQHTAVGFK;AVQGFFTSNNATR;AVSGKEPR;DGVIEASINHEK;DLESAEER;EEAATGGGSTGEADGK;ELDTVTLEDIK;ELDTVTLEDIKEHVK;EMIDIYSTR;EREQQDLEFAK;FNQVLDQFGEK;FQADGTYTLIIR;HDADGQATLLNLLLR;ISDDLM(UniMod:35)QK;ISDDLMQK;ISFC(UniMod:4)LDIHNM(UniMod:35)SVK;ISFC(UniMod:4)LDIHNMSVK;ISLADIAQK;LQLDSPEDAEFIVAK;MISLSYSR;NYLHYSLYDQAEK;RALDLVAAK…	34	AIQLEYSEAR;AIQLEYSEARR;AIRDGVIEASINHEK;AKPPPGGGEQEPPPPPAPQDVEMKEEAATGGGSTGEADGK;ALDLVAAK;AVQGFFTSNNATR;DGVIEASINHEK;DLESAEER;EEAATGGGSTGEADGK;ELDTVTLEDIK;ELDTVTLEDIKEHVK;EMIDIYSTR;EREQQDLEFAK;FNQVLDQFGEK;FQADGTYTLIIR;ISDDLM(UniMod:35)QK;ISDDLMQK;ISFC(UniMod:4)LDIHNMSVK;ISLADIAQK;LQLDSPEDAEFIVAK;MISLSYSR;NYLHYSLYDQAEK;RALDLVAAK;RLNHYVLYK;SLM(UniMod:35)PYFLLTQAVR;SVFPEQANNNEWAR;SYNKDLESAEER;TAAAAAE…	30	0.882353	1	24	13	2243.83	1.36901e+08	0.932438	45	60.978	TRUE	1	0	7.84929e-05	8.70739e-05	2	2	0.113253	0.846137	-0.241046	-1.59538	5.40426e-14	1.08113e-13	2.52449e-13	1	TRUE	FALSE	0.0610376	no_SEC_difference	0.596912	0.837153	-0.256445	-0.557947	0.94734	0.561612	1	FALSE	0.015399
O43242	O43242_29	PSMD3_HUMAN	PSMD3	26S proteasome non-ATPase regulatory subunit 3 (26S proteasome regulatory subunit RPN3) (26S proteasome regulatory subunit S3) (Proteasome subunit p58)	AIQLEYSEAR;AIQLEYSEARR;AIRDGVIEASINHEK;AKPPPGGGEQEPPPPPAPQDVEMKEEAATGGGSTGEADGK;ALDLVAAK;APQHTAVGFK;AVQGFFTSNNATR;AVSGKEPR;DGVIEASINHEK;DLESAEER;EEAATGGGSTGEADGK;ELDTVTLEDIK;ELDTVTLEDIKEHVK;EMIDIYSTR;EREQQDLEFAK;FNQVLDQFGEK;FQADGTYTLIIR;HDADGQATLLNLLLR;ISDDLM(UniMod:35)QK;ISDDLMQK;ISFC(UniMod:4)LDIHNM(UniMod:35)SVK;ISFC(UniMod:4)LDIHNMSVK;ISLADIAQK;LQLDSPEDAEFIVAK;MISLSYSR;NYLHYSLYDQAEK;RALDLVAAK…	34	AIQLEYSEAR;AIQLEYSEARR;AIRDGVIEASINHEK;ALDLVAAK;AVQGFFTSNNATR;DGVIEASINHEK;DLESAEER;EEAATGGGSTGEADGK;ELDTVTLEDIK;ELDTVTLEDIKEHVK;EMIDIYSTR;EREQQDLEFAK;FNQVLDQFGEK;FQADGTYTLIIR;HDADGQATLLNLLLR;ISDDLM(UniMod:35)QK;ISDDLMQK;ISFC(UniMod:4)LDIHNM(UniMod:35)SVK;ISFC(UniMod:4)LDIHNMSVK;ISLADIAQK;LQLDSPEDAEFIVAK;MISLSYSR;NYLHYSLYDQAEK;RALDLVAAK;RLNHYVLYK;SLM(UniMod:35)PYFLLTQAVR;SVFPEQANNNEWAR;SYNKDLESAE…	31	0.911765	24	34	29	359.341	1.31984e+07	0.704332	45	60.978	TRUE	1	0	7.84929e-05	8.70739e-05	2	2	0.60802	0.907174	-0.140548	-0.515469	0.958046	0.428256	1	2	FALSE	FALSE	0.0610376	no_SEC_difference	0.596912	0.837153	-0.256445	-0.557947	0.94734	0.561612	1	FALSE	0.115897
O43252	O43252_41	PAPS1_HUMAN	PAPSS1 ATPSK1 PAPSS	Bifunctional 3'-phosphoadenosine 5'-phosphosulfate synthase 1 (PAPS synthase 1) (PAPSS 1) (Sulfurylase kinase 1) (SK 1) (SK1) [Includes: Sulfate adenylyltransferase (EC 2.7.7.4) (ATP-sulfurylase) (Sulfate adenylate transferase) (SAT); Adenylyl-sulfate kinase (EC 2.7.1.25) (3'-phosphoadenosine-5'-phosphosulfate synthase) (APS kinase) (Adenosine-5'-phosphosulfate 3'-phosphotransferase) (Adenylylsul…	ATNVTYQAHHVSR;AWTVLTEYYK;DDDVPLMWR;DIVPVDASYEVK;DLYEPSHGAK;DMNADAVFAFQLR;DPAGMPHPETGKDLYEPSHGAK;EGQKPPEGFMAPK;ELYVPENK;FKDM(UniMod:35)NADAVFAFQLR;GFTGIDSEYEKPEAPELVLK;LDGC(UniMod:4)TAFALMYEGR;LSNNAQNWGM(UniMod:35)QR;LSNNAQNWGMQR;M(UniMod:35)VAGANFYIVGR;MVAGANFYIVGR;NLGFSPEDR;NLGFSPEDREENVRR;NPEFFEHR;NPVHNGHALLMQDTHK;RPVLLLHPLGGWTK;TDAETLPALK;TDSC(UniMod:4)DVNDC(UniMod:4)VQQVVELLQER;VYWNDGLDQYR	24	ATNVTYQAHHVSR;AWTVLTEYYK;DDDVPLMWR;DIVPVDASYEVK;DLYEPSHGAK;DMNADAVFAFQLR;DPAGMPHPETGKDLYEPSHGAK;EGQKPPEGFMAPK;ELYVPENK;FKDM(UniMod:35)NADAVFAFQLR;GFTGIDSEYEKPEAPELVLK;LDGC(UniMod:4)TAFALMYEGR;LSNNAQNWGM(UniMod:35)QR;LSNNAQNWGMQR;M(UniMod:35)VAGANFYIVGR;MVAGANFYIVGR;NLGFSPEDR;NLGFSPEDREENVRR;NPEFFEHR;NPVHNGHALLMQDTHK;RPVLLLHPLGGWTK;TDAETLPALK;TDSC(UniMod:4)DVNDC(UniMod:4)VQQVVELLQER;VYWNDGLDQYR	24	1	36	46	41	90.969	4.89397e+07	0.954918	43	70.833	FALSE	1	0	7.84929e-05	8.70739e-05	1	1	0.587088	1.21721	0.283575	0.54656	0.889223	0.428256	1	1	TRUE	FALSE	0	no_SEC_difference	0.801972	1.12516	0.170126	0.275842	0.999999	0.561612	1	FALSE	0.113449
O43264	O43264_17	ZW10_HUMAN	ZW10	Centromere/kinetochore protein zw10 homolog	ALFQNTER;C(UniMod:4)QDVIVAAR;DSVVLSLLK;FLKGDTTDLLK;GPLAAAFSSSEVK;INVPELPTPDEDNKLEVQK;ITALEDISTEDGDR;ITALEDISTEDGDRLYSLC(UniMod:4)K;LSEDIDLLK;LVLEVLQK;NC(UniMod:4)LVYSIPTNSSK;NLMTSEIHNTVK;QLLDLPLDTDLENEK;TVMDEGPQVFAPLSEESK;YQEEVPVYVPK	15	ALFQNTER;LVLEVLQK	2	0.133333	14	27	17	1419.45	469211	0.97859	41	88.829	TRUE	0.738597	0	0.0440345	0.0360779	2	2	0.50529	1.1381	0.186169	0.672251	0.50898	0.284539	0.664413	1	TRUE	FALSE	0.0453701	no_SEC_difference	0.855372	1.0309	0.0439011	0.204581	0.999998	0.561612	1	FALSE	0.142268
O43264	O43264_5	ZW10_HUMAN	ZW10	Centromere/kinetochore protein zw10 homolog	ALFQNTER;C(UniMod:4)QDVIVAAR;DSVVLSLLK;FLKGDTTDLLK;GPLAAAFSSSEVK;INVPELPTPDEDNKLEVQK;ITALEDISTEDGDR;ITALEDISTEDGDRLYSLC(UniMod:4)K;LSEDIDLLK;LVLEVLQK;NC(UniMod:4)LVYSIPTNSSK;NLMTSEIHNTVK;QLLDLPLDTDLENEK;TVMDEGPQVFAPLSEESK;YQEEVPVYVPK	15	ALFQNTER;C(UniMod:4)QDVIVAAR;DSVVLSLLK;GPLAAAFSSSEVK;ITALEDISTEDGDR;LSEDIDLLK;LVLEVLQK;NC(UniMod:4)LVYSIPTNSSK;NLMTSEIHNTVK;TVMDEGPQVFAPLSEESK;YQEEVPVYVPK	11	0.733333	1	32	5	5607.02	1.44578e+07	0.94767	41	88.829	TRUE	1	0	7.84929e-05	8.70739e-05	2	2	0.528897	1.09273	0.127939	0.63085	0.608113	0.330182	0.770992	2	FALSE	FALSE	0.0453701	no_SEC_difference	0.855372	1.0309	0.0439011	0.204581	0.999998	0.561612	1	FALSE	0.0840377
O43290	O43290_4	SNUT1_HUMAN	SART1	U4/U6.U5 tri-snRNP-associated protein 1 (SNU66 homolog) (hSnu66) (Squamous cell carcinoma antigen recognized by T-cells 1) (SART-1) (hSART-1) (U4/U6.U5 tri-snRNP-associated 110 kDa protein) (allergen Hom s 1)	ADDLLPLGDQTQDGDFGSR;DLQGLTVEHAIDSFR;EAAGTTAAAGTGGATEQPPR;EAGTKEEPVTADVINPMALR;EGETMILTLK;GAIVFNATSEFC(UniMod:4)R;GLAAALLLC(UniMod:4)QNK;GLLETTVQK;IEYVDETGR;LEQGGTADGLR;LQAQSLSTVGPR;SLPSAVYC(UniMod:4)IEDK;TPYIVLSGSGK	13	DLQGLTVEHAIDSFR;EAAGTTAAAGTGGATEQPPR;EAGTKEEPVTADVINPMALR;EGETMILTLK;GAIVFNATSEFC(UniMod:4)R;GLAAALLLC(UniMod:4)QNK;GLLETTVQK;IEYVDETGR;LEQGGTADGLR;LQAQSLSTVGPR;SLPSAVYC(UniMod:4)IEDK;TPYIVLSGSGK	12	0.923077	1	18	4	6287.1	6.37444e+06	0.946397	41	90.255	TRUE	1	0	7.84929e-05	8.70739e-05	1	1	4.82096e-09	0.0700397	-3.83597	-6.93227	2.90077e-98	5.39807e-97	1.26048e-96	1	TRUE	TRUE	0	single_complex_diff	0.0899748	0.107997	-3.21094	-3.09039	2.60617e-08	2.03982e-07	3.63208e-07	TRUE	-0.625031
O43292	O43292_5	GPAA1_HUMAN	GPAA1 GAA1	Glycosylphosphatidylinositol anchor attachment 1 protein (GPI anchor attachment protein 1) (GAA1 protein homolog) (hGAA1)	GGLLC(UniMod:4)TLQGK;KLPFPDETHER;KSGALPVAWLER;SGALPVAWLER;SVGLEVYTQSFSR;YM(UniMod:35)VSGTNVYGILR;YMVSGTNVYGILR	7	GGLLC(UniMod:4)TLQGK;KLPFPDETHER;SGALPVAWLER;SVGLEVYTQSFSR;YMVSGTNVYGILR	5	0.714286	1	27	5	5607.02	1.4201e+07	0.985053	44	67.623	TRUE	0.999999	0	7.84929e-05	8.70739e-05	1	1	0.203721	0.827066	-0.273926	-1.27655	0.0164185	0.0124273	0.0290184	1	TRUE	FALSE	0	no_SEC_difference	0.182359	0.829799	-0.269167	-2.00646	0.00306907	0.00706392	0.0125779	FALSE	-0.00475923
O43294	O43294_38	TGFI1_HUMAN	TGFB1I1 ARA55	Transforming growth factor beta-1-induced transcript 1 protein (Androgen receptor coactivator 55 kDa protein) (Androgen receptor-associated protein of 55 kDa) (Hydrogen peroxide-inducible clone 5 protein) (Hic-5)	AGKPYC(UniMod:4)QPC(UniMod:4)FLK;ASATSATLELDR;C(UniMod:4)GFC(UniMod:4)NQPIR;DFLQLFAPR;DGAPFC(UniMod:4)PEC(UniMod:4)YFER;GLC(UniMod:4)GSC(UniMod:4)NKPIAGQVVTALGR;GSLC(UniMod:4)ATC(UniMod:4)GLPVTGR;LMASLSDFR;RDFLQLFAPR;RGSLC(UniMod:4)ATC(UniMod:4)GLPVTGR;RGVPTQAK;SPKPAAPAAPPFSSSSGVLGTGLC(UniMod:4)ELDR;VQNHLPASGPTQPPVVSSTNEGSPSPPEPTGK	13	AGKPYC(UniMod:4)QPC(UniMod:4)FLK;ASATSATLELDR;C(UniMod:4)GFC(UniMod:4)NQPIR;DFLQLFAPR;DGAPFC(UniMod:4)PEC(UniMod:4)YFER;GLC(UniMod:4)GSC(UniMod:4)NKPIAGQVVTALGR;GSLC(UniMod:4)ATC(UniMod:4)GLPVTGR;LMASLSDFR;RDFLQLFAPR;RGSLC(UniMod:4)ATC(UniMod:4)GLPVTGR;RGVPTQAK;SPKPAAPAAPPFSSSSGVLGTGLC(UniMod:4)ELDR;VQNHLPASGPTQPPVVSSTNEGSPSPPEPTGK	13	1	25	45	38	128.247	2.16484e+07	0.974858	46	49.814	TRUE	1	0	7.84929e-05	8.70739e-05	1	1	0.0628524	0.605867	-0.722927	-1.88327	2.8814e-10	4.54188e-10	1.06055e-09	1	TRUE	TRUE	0	single_complex_diff	0.0543308	0.639954	-0.643959	-3.23804	4.47482e-11	5.61003e-10	9.98915e-10	TRUE	-0.0789679
O43301	O43301_44	HS12A_HUMAN	HSPA12A KIAA0417	Heat shock 70 kDa protein 12A	ATAIDIATSK;GAVLFGLDPAVIK;IIIPQDVGLTILK;TPTTILLTPER	4	ATAIDIATSK;GAVLFGLDPAVIK;IIIPQDVGLTILK;TPTTILLTPER	4	1	39	49	44	64.527	2.03927e+06	0.966359	43	74.978	FALSE	0.999962	0	7.84929e-05	8.70739e-05	1	1	0.00658034	0.37599	-1.41582	-2.86709	9.88398e-09	1.38572e-08	3.23573e-08	1	TRUE	TRUE	0	single_monomer_diff	0.0157532	0.530498	-0.914985	-4.40276	4.89178e-07	2.94895e-06	5.25086e-06	TRUE	-0.50083
O43310	O43310_41	CTIF_HUMAN	CTIF KIAA0427	CBP80/20-dependent translation initiation factor	LIEILNSMR;LPPQQSGGPEVETK;SLLLNMLQK;SPDTLAPVASER;VLVC(UniMod:4)PIYTC(UniMod:4)LR	5	LIEILNSMR;LPPQQSGGPEVETK;SLLLNMLQK;SPDTLAPVASER;VLVC(UniMod:4)PIYTC(UniMod:4)LR	5	1	36	46	41	90.969	2.28866e+06	0.964461	44	67.587	FALSE	0.999998	0	7.84929e-05	8.70739e-05	1	1	0.278239	0.679072	-0.558364	-1.09533	0.0644987	0.0440319	0.102817	1	TRUE	FALSE	0	no_SEC_difference	0.126445	0.744408	-0.425835	-1.99416	0.00166802	0.00421968	0.00751352	FALSE	-0.132528
O43314	O43314_37	VIP2_HUMAN	PPIP5K2 HISPPD1 KIAA0433 VIP2	Inositol hexakisphosphate and diphosphoinositol-pentakisphosphate kinase 2 (EC 2.7.4.21) (EC 2.7.4.24) (Diphosphoinositol pentakisphosphate kinase 2) (Histidine acid phosphatase domain-containing protein 1) (InsP6 and PP-IP5 kinase 2) (VIP1 homolog 2) (hsVIP2)	ALADIVIPQEYGITK;ASSKPATSGPSSAVVPNTSSR;DRDFTAEDYEK;EEPSLLLVLK;FFDLFEK;FFVGPEDTEINPGNYR;ILPTPPATLK;IPDIYDC(UniMod:4)IK;LENTMELYR;LTPSGSISLIK;QLQEVLDIAR;QVDEFLASIASPSSDVPR;SSVYSPESNVR;TAEISSTALR;TQDDDTVNKLHPVYSR;VSLNTYTPAK;VYSLIQSLTSQIR	17	ALADIVIPQEYGITK;ASSKPATSGPSSAVVPNTSSR;DRDFTAEDYEK;EEPSLLLVLK;FFDLFEK;FFVGPEDTEINPGNYR;ILPTPPATLK;IPDIYDC(UniMod:4)IK;LENTMELYR;LTPSGSISLIK;QLQEVLDIAR;QVDEFLASIASPSSDVPR;SSVYSPESNVR;TAEISSTALR;TQDDDTVNKLHPVYSR;VSLNTYTPAK;VYSLIQSLTSQIR	17	1	26	43	37	143.802	1.38923e+07	0.947751	37	140.407	FALSE	1	0	7.84929e-05	8.70739e-05	1	1	0.068886	0.652657	-0.615604	-1.83964	3.52432e-12	6.31318e-12	1.47416e-11	1	TRUE	TRUE	0	single_monomer_diff	0.378257	0.625204	-0.677601	-1.10216	0.0732248	0.0924968	0.164699	FALSE	0.0619979
O43318	O43318_23	M3K7_HUMAN	MAP3K7 TAK1	Mitogen-activated protein kinase kinase kinase 7 (EC 2.7.11.25) (Transforming growth factor-beta-activated kinase 1) (TGF-beta-activated kinase 1)	DLKPPNLLLVAGGTVLK;GAFGVVC(UniMod:4)K;KPFDEIGGPAFR;KQELVAELDQDEKDQQNTSR;MITTSGPTSEKPTR;SLSTYYQQC(UniMod:4)K;VQTEIALLLQR	7	DLKPPNLLLVAGGTVLK;GAFGVVC(UniMod:4)K;KPFDEIGGPAFR;KQELVAELDQDEKDQQNTSR;MITTSGPTSEKPTR;SLSTYYQQC(UniMod:4)K;VQTEIALLLQR	7	1	16	36	23	714.189	4.41915e+06	0.861051	44	67.196	TRUE	0.999993	0	7.84929e-05	8.70739e-05	1	1	0.00400564	0.6196	-0.690591	-2.93875	3.39726e-15	7.20293e-15	1.68192e-14	1	TRUE	TRUE	0	single_complex_diff	0.190656	0.704011	-0.50633	-1.58196	0.00405196	0.00889965	0.0158466	FALSE	-0.184261
O43324	O43324_4	MCA3_HUMAN	EEF1E1 AIMP3 P18	Eukaryotic translation elongation factor 1 epsilon-1 (Aminoacyl tRNA synthetase complex-interacting multifunctional protein 3) (Elongation factor p18) (Multisynthase complex auxiliary component p18)	AIVQQWLEYR;EYLLGSTAEEK;FIVDLTVQEK;QANKEYLLGSTAEEK;QHLSSVVFIK;WFC(UniMod:4)HIQHYPGIR	6	AIVQQWLEYR;EYLLGSTAEEK;FIVDLTVQEK;QANKEYLLGSTAEEK;QHLSSVVFIK	5	0.833333	1	27	4	6287.1	2.01328e+07	0.979725	54	19.811	TRUE	0.999999	0	7.84929e-05	8.70739e-05	1	1	0.0180727	0.661887	-0.595343	-2.38984	5.82386e-08	7.74121e-08	1.80761e-07	1	TRUE	TRUE	0	single_complex_diff	0.239983	0.630662	-0.670994	-1.54061	0.0234553	0.0381278	0.0678899	FALSE	0.0756516
O43379	O43379_8	WDR62_HUMAN	WDR62 C19orf14	WD repeat-containing protein 62	LSISTQFLSSLQK;LSTASEETVQNR;VLVSSGQVDTGQQQAR	3	LSISTQFLSSLQK;VLVSSGQVDTGQQQAR	2	0.666667	1	17	8	3977.22	1.1499e+06	0.895047	36	165.954	TRUE	0.80111	0	0.0315542	0.0264598	1	1	0.781466	1.2488	0.246577	1.24775	0.90587	0.428256	1	1	TRUE	FALSE	0	no_SEC_difference	0.420356	1.48978	0.575099	1.00554	0.341141	0.301205	0.536322	FALSE	-0.328522
O43390	O43390_44	HNRPR_HUMAN	HNRNPR HNRPR	Heterogeneous nuclear ribonucleoprotein R (hnRNP R)	DLYEDELVPLFEK;DYAFVHFEDR;EFNEEGALSVLQQFK;EIEGEEIEIVLAKPPDKK;ENILEEFSK;ESDLSHVQNK;GYAFITFC(UniMod:4)GK;KYGGPPPDSVYSGVQPGIGTEVFVGK;LC(UniMod:4)DSYEIRPGK;LKDYAFVHFEDR;LM(UniMod:35)MDPLSGQNR;LMM(UniMod:35)DPLSGQNR;LMMDPLSGQNR;NLATTVTEEILEK;STAYEDYYYHPPPR;TKENILEEFSK;TLIEAGLPQK;VQESTKGPDEAK;VTEGLVDVILYHQPDDK;VTEGLVDVILYHQPDDKKK;VWGNVVTVEWADPVEEPDPEVMAK;YGGPPPDSVYSGVQPGIGTEVFVGK	22	DLYEDELVPLFEK;EFNEEGALSVLQQFK;EIEGEEIEIVLAKPPDKK;ENILEEFSK;GYAFITFC(UniMod:4)GK;LC(UniMod:4)DSYEIRPGK;LMMDPLSGQNR;NLATTVTEEILEK;TKENILEEFSK;TLIEAGLPQK;VTEGLVDVILYHQPDDK	11	0.5	39	53	44	64.527	6.07513e+06	0.88322	43	70.943	FALSE	0.999951	0	7.84929e-05	8.70739e-05	2	1	0.0024325	0.322904	-1.63082	-3.21316	5.8669e-25	1.92098e-24	4.48558e-24	2	FALSE	TRUE	0.131324	multipeak_diffFC_redist	0.0160678	0.202044	-2.30745	-4.47815	6.42051e-29	4.66448e-27	8.30551e-27	TRUE	0.676634
O43390	O43390_8	HNRPR_HUMAN	HNRNPR HNRPR	Heterogeneous nuclear ribonucleoprotein R (hnRNP R)	DLYEDELVPLFEK;DYAFVHFEDR;EFNEEGALSVLQQFK;EIEGEEIEIVLAKPPDKK;ENILEEFSK;ESDLSHVQNK;GYAFITFC(UniMod:4)GK;KYGGPPPDSVYSGVQPGIGTEVFVGK;LC(UniMod:4)DSYEIRPGK;LKDYAFVHFEDR;LM(UniMod:35)MDPLSGQNR;LMM(UniMod:35)DPLSGQNR;LMMDPLSGQNR;NLATTVTEEILEK;STAYEDYYYHPPPR;TKENILEEFSK;TLIEAGLPQK;VQESTKGPDEAK;VTEGLVDVILYHQPDDK;VTEGLVDVILYHQPDDKKK;VWGNVVTVEWADPVEEPDPEVMAK;YGGPPPDSVYSGVQPGIGTEVFVGK	22	DLYEDELVPLFEK;DYAFVHFEDR;EFNEEGALSVLQQFK;EIEGEEIEIVLAKPPDKK;ENILEEFSK;ESDLSHVQNK;GYAFITFC(UniMod:4)GK;KYGGPPPDSVYSGVQPGIGTEVFVGK;LC(UniMod:4)DSYEIRPGK;LKDYAFVHFEDR;LMMDPLSGQNR;NLATTVTEEILEK;STAYEDYYYHPPPR;TKENILEEFSK;TLIEAGLPQK;VQESTKGPDEAK;VTEGLVDVILYHQPDDK;VTEGLVDVILYHQPDDKKK;VWGNVVTVEWADPVEEPDPEVMAK;YGGPPPDSVYSGVQPGIGTEVFVGK	20	0.909091	1	31	8	3977.22	8.71766e+07	0.964926	43	70.943	TRUE	1	0	7.84929e-05	8.70739e-05	2	1	1.84397e-09	0.19158	-2.38398	-6.6082	1.20798e-168	4.46377e-167	1.04231e-166	1	TRUE	TRUE	0.131324	multipeak_diffFC_redist	0.0160678	0.202044	-2.30745	-4.47815	6.42051e-29	4.66448e-27	8.30551e-27	TRUE	-0.0765249
O43395	O43395_4	PRPF3_HUMAN	PRPF3 HPRP3 PRP3	U4/U6 small nuclear ribonucleoprotein Prp3 (Pre-mRNA-splicing factor 3) (hPrp3) (U4/U6 snRNP 90 kDa protein)	AADHLKPFLDDSTLR;C(UniMod:4)VLVWEGTAK;DQTKPTPLILDEQGR;DVNVVVVEGGPK;EKPSEDMESNTFFDPR;ELDELKPWIEK;FVDKLFEAVEEGR;LFEAVEEGR;LPIGNTIQPSQAATFMNDAIEK;LQAEISQAAR;QC(UniMod:4)PTENMAR;VLGFSEPTVVTAALNC(UniMod:4)VGK;VLGTEAVQDPTK;VLGTEAVQDPTKVEAHVR;VSIAPSQR	15	AADHLKPFLDDSTLR;DQTKPTPLILDEQGR;ELDELKPWIEK;LFEAVEEGR;LPIGNTIQPSQAATFMNDAIEK;LQAEISQAAR;QC(UniMod:4)PTENMAR;VLGFSEPTVVTAALNC(UniMod:4)VGK;VLGTEAVQDPTK;VLGTEAVQDPTKVEAHVR;VSIAPSQR	11	0.733333	1	29	4	6287.1	1.604e+07	0.96209	42	77.529	TRUE	1	0	7.84929e-05	8.70739e-05	1	1	2.07997e-06	0.451786	-1.14629	-4.96698	3.13809e-60	2.76095e-59	6.44695e-59	1	TRUE	TRUE	0	single_complex_diff	0.13012	0.495213	-1.01388	-2.1442	4.34707e-07	2.63741e-06	4.69614e-06	TRUE	-0.132409
O43396	O43396_48	TXNL1_HUMAN	TXNL1 TRP32 TXL TXNL	Thioredoxin-like protein 1 (32 kDa thioredoxin-related protein)	AGC(UniMod:4)EC(UniMod:4)LNESDEHGFDNC(UniMod:4)LR;AGC(UniMod:4)EC(UniMod:4)LNESDEHGFDNC(UniMod:4)LRK;FQNVNSVTIFVQSNQGEEETTR;GYMDLMPFINK;IAPAFSSMSNK;IDQYQGADAVGLEEK;IFINLPR;IKQHLENDPGSNEDTDIPK;ISYFTFIGTPVQATNMNDFKR;MVGVKPVGSDPDFQPELSGAGSR;QHLENDPGSNEDTDIPK;SEPTQALELTEDDIKEDGIVPLR;SM(UniMod:35)DFEEAER;VGVKPVGSDPDFQPELSGAGSR;VRIDQYQGADAVGLEEK	15	AGC(UniMod:4)EC(UniMod:4)LNESDEHGFDNC(UniMod:4)LR;AGC(UniMod:4)EC(UniMod:4)LNESDEHGFDNC(UniMod:4)LRK;FQNVNSVTIFVQSNQGEEETTR;GYMDLMPFINK;IAPAFSSMSNK;IDQYQGADAVGLEEK;IFINLPR;IKQHLENDPGSNEDTDIPK;ISYFTFIGTPVQATNMNDFKR;MVGVKPVGSDPDFQPELSGAGSR;QHLENDPGSNEDTDIPK;SEPTQALELTEDDIKEDGIVPLR;SM(UniMod:35)DFEEAER;VGVKPVGSDPDFQPELSGAGSR;VRIDQYQGADAVGLEEK	15	1	24	54	48	40.82	6.65707e+07	0.964984	50	32.251	FALSE	1	0	7.84929e-05	8.70739e-05	1	1	0.559747	0.851838	-0.231348	-0.584429	0.746127	0.390527	0.9119	1	TRUE	FALSE	0	no_SEC_difference	0.329463	0.821237	-0.284129	-1.23921	0.0260406	0.0415204	0.0739307	FALSE	0.0527809
O43399	O43399_15	TPD54_HUMAN	TPD52L2	Tumor protein D54 (hD54) (Tumor protein D52-like 2)	AELTKVEEEIVTLR;GLLSDSM(UniMod:35)TDVPVDTGVAAR;GLLSDSMTDVPVDTGVAAR;KTQETLSQAGQK;LGLSTLGELK;LGLSTLGELKQNLSR;RLGLSTLGELK;SWHDVQVSSAYVK;TPAVEGLTEAEEEELR;TPAVEGLTEAEEEELRAELTK;TQETLSQAGQK;TSAALSTVGSAISR;VEEEIVTLR;VTQSDLYK;VTQSDLYKK;VVGDRENGSDNLPSSAGSGDKPLSDPAPF	16	AELTKVEEEIVTLR;LGLSTLGELK;RLGLSTLGELK;SWHDVQVSSAYVK;TPAVEGLTEAEEEELRAELTK;TQETLSQAGQK;TSAALSTVGSAISR;VEEEIVTLR;VTQSDLYK;VTQSDLYKK;VVGDRENGSDNLPSSAGSGDKPLSDPAPF	11	0.6875	1	50	15	1784.66	1.66599e+08	0.954225	53	22.238	TRUE	1	0	7.84929e-05	8.70739e-05	2	1	0.145145	0.873546	-0.195044	-1.46075	3.54506e-05	3.69456e-05	8.62699e-05	1	TRUE	FALSE	0.184909	no_SEC_difference	0.555628	0.880104	-0.184256	-0.646277	0.737703	0.522409	0.930195	FALSE	-0.0107879
O43399	O43399_62	TPD54_HUMAN	TPD52L2	Tumor protein D54 (hD54) (Tumor protein D52-like 2)	AELTKVEEEIVTLR;GLLSDSM(UniMod:35)TDVPVDTGVAAR;GLLSDSMTDVPVDTGVAAR;KTQETLSQAGQK;LGLSTLGELK;LGLSTLGELKQNLSR;RLGLSTLGELK;SWHDVQVSSAYVK;TPAVEGLTEAEEEELR;TPAVEGLTEAEEEELRAELTK;TQETLSQAGQK;TSAALSTVGSAISR;VEEEIVTLR;VTQSDLYK;VTQSDLYKK;VVGDRENGSDNLPSSAGSGDKPLSDPAPF	16	TQETLSQAGQK;VTQSDLYK	2	0.125	45	65	62	8.219	819110	0.983219	53	22.238	FALSE	0.775811	0	0.0365777	0.0304236	2	1	0.662841	1.05846	0.081553	0.444602	0.762023	0.396519	0.925893	2	FALSE	FALSE	0.184909	no_SEC_difference	0.555628	0.880104	-0.184256	-0.646277	0.737703	0.522409	0.930195	FALSE	0.265809
O43402	O43402_5	EMC8_HUMAN	EMC8 C16orf2 C16orf4 COX4AL COX4NB FAM158B NOC4	ER membrane protein complex subunit 8 (Neighbor of COX4) (Protein FAM158B)	DASPNQVAEK;IAEGFSDTALIMVDNTK;ISASLLDSR;NDWTNPEINK;VKDASPNQVAEK;YPHC(UniMod:4)AVNGLLVAEK	6	DASPNQVAEK;IAEGFSDTALIMVDNTK;ISASLLDSR;NDWTNPEINK;VKDASPNQVAEK;YPHC(UniMod:4)AVNGLLVAEK	6	1	1	25	5	5607.02	9.99162e+06	0.971405	53	23.773	TRUE	1	0	7.84929e-05	8.70739e-05	2	1	0.769638	0.950017	-0.0761191	-0.308774	0.980987	0.428256	1	2	FALSE	FALSE	0.0836363	no_SEC_difference	0.754933	0.945191	-0.0832455	-0.370632	0.973909	0.561612	1	FALSE	0.00712639
O43402	O43402_53	EMC8_HUMAN	EMC8 C16orf2 C16orf4 COX4AL COX4NB FAM158B NOC4	ER membrane protein complex subunit 8 (Neighbor of COX4) (Protein FAM158B)	DASPNQVAEK;IAEGFSDTALIMVDNTK;ISASLLDSR;NDWTNPEINK;VKDASPNQVAEK;YPHC(UniMod:4)AVNGLLVAEK	6	DASPNQVAEK;ISASLLDSR;NDWTNPEINK;YPHC(UniMod:4)AVNGLLVAEK	4	0.666667	48	57	53	23.029	717803	0.944945	53	23.773	FALSE	0.998466	0	7.84929e-05	8.70739e-05	2	1	0.662921	0.866381	-0.220883	-0.483547	0.835931	0.42531	0.99312	1	TRUE	FALSE	0.0836363	no_SEC_difference	0.754933	0.945191	-0.0832455	-0.370632	0.973909	0.561612	1	FALSE	-0.137637
O43414	O43414_53	ERI3_HUMAN	ERI3 PINT1 PRNPIP PRNPIP1	ERI1 exoribonuclease 3 (EC 3.1.-.-) (Prion interactor 1) (Prion protein-interacting protein)	EGLLDPNVK;GLSLQHIGRPHSGIDDC(UniMod:4)K;NGLLDMNK;SIFVTC(UniMod:4)GDWDLK	4	EGLLDPNVK;GLSLQHIGRPHSGIDDC(UniMod:4)K;NGLLDMNK;SIFVTC(UniMod:4)GDWDLK	4	1	48	59	53	23.029	9.49941e+06	0.987036	49	37.238	FALSE	0.999998	0	7.84929e-05	8.70739e-05	1	1	0.183754	0.662117	-0.597801	-1.39244	0.0183867	0.0137869	0.0321932	1	TRUE	FALSE	0	no_SEC_difference	0.178618	0.685069	-0.547793	-1.70448	0.0164615	0.0286491	0.0510123	FALSE	-0.0500073
O43422	O43422_37	P52K_HUMAN	THAP12 DAP4 P52RIPK PRKRIR THAP0	52 kDa repressor of the inhibitor of the protein kinase (p52rIPK) (58 kDa interferon-induced protein kinase-interacting protein) (p58IPK-interacting protein) (Death-associated protein 4) (THAP domain-containing protein 0) (THAP domain-containing protein 12)	IKELSEDEIR;INSGEEVLR;PNFC(UniMod:4)AAPNC(UniMod:4)TR;VLC(UniMod:4)ILPVMK	4	IKELSEDEIR;INSGEEVLR;PNFC(UniMod:4)AAPNC(UniMod:4)TR;VLC(UniMod:4)ILPVMK	4	1	32	42	37	143.802	721107	0.925558	41	87.704	FALSE	0.999587	0	7.84929e-05	8.70739e-05	1	1	0.0461567	0.456764	-1.13594	-2.05092	5.64494e-05	5.76227e-05	0.000134552	1	TRUE	TRUE	0	single_monomer_diff	0.449952	0.465782	-1.12438	-0.838133	0.38483	0.329439	0.586596	FALSE	-0.0115563
O43432	O43432_17	IF4G3_HUMAN	EIF4G3	Eukaryotic translation initiation factor 4 gamma 3 (eIF-4-gamma 3) (eIF-4G 3) (eIF4G 3) (eIF-4-gamma II) (eIF4GII)	AAIIADSSTFR;AALSEEELER;AALSEEELERK;AIDEPSFSVAYANMC(UniMod:4)R;ASETDALR;AVEENGEEAEPVR;DFLPEGEDVHNFLLEQK;DHMGQLLYQLVQSEK;DITEEIMSGGGSR;DSQADDPENIK;ELEAASAPEER;ELSAEELYK;ELTIEFSKPLLPVGR;ESAKPEISAMSAHDK;FSALQPPAPSGSTPSTPVEFDSR;GPDFTPAFADFGR;GVIDLVFEK;IEEQEEQR;ITKPTIDEK;LC(UniMod:4)NWVSR;LDFIESDSPC(UniMod:4)SSEALSK;LDQPANLLR;LHDELEEAKDK;LKGVIDLVFEK;LSATESIVEIVK;LTPQMFNQLMK;LTPQMFNQLMKQVSGLTVDTEER;QKEL…	36	AAIIADSSTFR;AALSEEELER;AALSEEELERK;AIDEPSFSVAYANMC(UniMod:4)R;ASETDALR;AVEENGEEAEPVR;DFLPEGEDVHNFLLEQK;DHMGQLLYQLVQSEK;DITEEIMSGGGSR;DSQADDPENIK;ELEAASAPEER;ELSAEELYK;ELTIEFSKPLLPVGR;ESAKPEISAMSAHDK;FSALQPPAPSGSTPSTPVEFDSR;GPDFTPAFADFGR;GVIDLVFEK;IEEQEEQR;ITKPTIDEK;LC(UniMod:4)NWVSR;LDFIESDSPC(UniMod:4)SSEALSK;LDQPANLLR;LHDELEEAKDK;LKGVIDLVFEK;LSATESIVEIVK;LTPQMFNQLMK;LTPQMFNQLMKQVSGLTVDTEER;QKEL…	36	1	9	32	17	1419.45	2.59121e+07	0.939215	35	176.652	TRUE	1	0	7.84929e-05	8.70739e-05	1	1	0.00729889	0.566325	-0.82039	-2.73533	3.48269e-58	2.97312e-57	6.94239e-57	1	TRUE	TRUE	0	single_complex_diff	0.206692	0.59691	-0.744444	-1.68703	1.59619e-08	1.30333e-07	2.32069e-07	TRUE	-0.0759454
O43447	O43447_43	PPIH_HUMAN	PPIH CYP20 CYPH	Peptidyl-prolyl cis-trans isomerase H (PPIase H) (EC 5.2.1.8) (Rotamase H) (Small nuclear ribonucleoprotein particle-specific cyclophilin H) (CypH) (U-snRNP-associated cyclophilin SnuCyp-20) (USA-CYP)	GPFADENFK;HSAPGLLSMANSGPSTNGC(UniMod:4)QFFITC(UniMod:4)SK;IELFADVVPK;IENVPTGPNNKPK;IIDGLLVM(UniMod:35)R;IIDGLLVMR;KDGVPIGYK;KIENVPTGPNNKPK;LPVVISQC(UniMod:4)GEM;LPVVISQC(UniMod:4)GEM(UniMod:35);M(UniMod:35)KIELFADVVPK;MKIELFADVVPK;QFC(UniMod:4)TGEFR;QFC(UniMod:4)TGEFRK;VIKDFM(UniMod:35)IQGGDFVNGDGTGVASIYR;VIKDFMIQGGDFVNGDGTGVASIYR	16	GPFADENFK;HSAPGLLSMANSGPSTNGC(UniMod:4)QFFITC(UniMod:4)SK;IELFADVVPK;IENVPTGPNNKPK;IIDGLLVM(UniMod:35)R;IIDGLLVMR;KDGVPIGYK;KIENVPTGPNNKPK;LPVVISQC(UniMod:4)GEM;LPVVISQC(UniMod:4)GEM(UniMod:35);MKIELFADVVPK;QFC(UniMod:4)TGEFR;QFC(UniMod:4)TGEFRK;VIKDFM(UniMod:35)IQGGDFVNGDGTGVASIYR;VIKDFMIQGGDFVNGDGTGVASIYR	15	0.9375	38	50	43	72.353	3.40904e+06	0.312874	55	19.208	TRUE	0.971861	0	0.00235479	0.0022948	2	1	0.0727885	0.666537	-0.585243	-1.83451	1.26034e-10	2.035e-10	4.75183e-10	1	TRUE	TRUE	0.0850697	multipeak_similarFC	0.242992	0.731966	-0.451641	-1.46301	0.000792741	0.00220206	0.00392096	FALSE	-0.133602
O43447	O43447_55	PPIH_HUMAN	PPIH CYP20 CYPH	Peptidyl-prolyl cis-trans isomerase H (PPIase H) (EC 5.2.1.8) (Rotamase H) (Small nuclear ribonucleoprotein particle-specific cyclophilin H) (CypH) (U-snRNP-associated cyclophilin SnuCyp-20) (USA-CYP)	GPFADENFK;HSAPGLLSMANSGPSTNGC(UniMod:4)QFFITC(UniMod:4)SK;IELFADVVPK;IENVPTGPNNKPK;IIDGLLVM(UniMod:35)R;IIDGLLVMR;KDGVPIGYK;KIENVPTGPNNKPK;LPVVISQC(UniMod:4)GEM;LPVVISQC(UniMod:4)GEM(UniMod:35);M(UniMod:35)KIELFADVVPK;MKIELFADVVPK;QFC(UniMod:4)TGEFR;QFC(UniMod:4)TGEFRK;VIKDFM(UniMod:35)IQGGDFVNGDGTGVASIYR;VIKDFMIQGGDFVNGDGTGVASIYR	16	GPFADENFK;HSAPGLLSMANSGPSTNGC(UniMod:4)QFFITC(UniMod:4)SK;IELFADVVPK;IENVPTGPNNKPK;IIDGLLVM(UniMod:35)R;IIDGLLVMR;KDGVPIGYK;KIENVPTGPNNKPK;LPVVISQC(UniMod:4)GEM;LPVVISQC(UniMod:4)GEM(UniMod:35);MKIELFADVVPK;QFC(UniMod:4)TGEFR;QFC(UniMod:4)TGEFRK;VIKDFM(UniMod:35)IQGGDFVNGDGTGVASIYR;VIKDFMIQGGDFVNGDGTGVASIYR	15	0.9375	50	60	55	18.317	2.82324e+07	0.988218	55	19.208	FALSE	1	0	7.84929e-05	8.70739e-05	2	1	0.427745	0.751607	-0.41195	-0.798602	0.21117	0.130458	0.304626	2	FALSE	FALSE	0.0850697	multipeak_similarFC	0.242992	0.731966	-0.451641	-1.46301	0.000792741	0.00220206	0.00392096	FALSE	0.0396912
O43464	O43464_10	HTRA2_HUMAN	HTRA2 OMI PRSS25	Serine protease HTRA2, mitochondrial (EC 3.4.21.108) (High temperature requirement protein A2) (HtrA2) (Omi stress-regulated endoprotease) (Serine protease 25) (Serine proteinase OMI)	EPLPTLPLGR;SQYNFIADVVEK;TAPAVVYIEILDR;TQSQLAVQIR	4	EPLPTLPLGR;SQYNFIADVVEK	2	0.5	3	16	10	3163.32	474381	0.965396	46	48.841	TRUE	0.899737	0	0.0137363	0.0121909	2	1	0.0235824	0.557546	-0.843411	-2.57986	0.000452279	0.000420674	0.000982296	1	TRUE	TRUE	0.0778304	multipeak_similarFC	0.257576	0.646474	-0.629353	-1.42072	0.0653271	0.0855726	0.15237	FALSE	-0.214058
O43464	O43464_44	HTRA2_HUMAN	HTRA2 OMI PRSS25	Serine protease HTRA2, mitochondrial (EC 3.4.21.108) (High temperature requirement protein A2) (HtrA2) (Omi stress-regulated endoprotease) (Serine protease 25) (Serine proteinase OMI)	EPLPTLPLGR;SQYNFIADVVEK;TAPAVVYIEILDR;TQSQLAVQIR	4	EPLPTLPLGR;SQYNFIADVVEK;TAPAVVYIEILDR;TQSQLAVQIR	4	1	39	49	44	64.527	6.15842e+06	0.98255	46	48.841	FALSE	0.999995	0	7.84929e-05	8.70739e-05	2	1	0.098803	0.635376	-0.654334	-1.68342	0.00147864	0.0012904	0.00301316	2	FALSE	TRUE	0.0778304	multipeak_similarFC	0.257576	0.646474	-0.629353	-1.42072	0.0653271	0.0855726	0.15237	FALSE	-0.0249812
O43488	O43488_47	ARK72_HUMAN	AKR7A2 AFAR AFAR1 AKR7	Aflatoxin B1 aldehyde reductase member 2 (EC 1.1.1.n11) (AFB1 aldehyde reductase 1) (AFB1-AR 1) (Aldoketoreductase 7) (Succinic semialdehyde reductase) (SSA reductase)	ALQAAYGASAPSVTSAALR;EHHFEAIALVEK;FFGNSWAETYR;M(UniMod:35)DAPASAAAVR;MDAPASAAAVR;RMDAPASAAAVR;VASVLGTM(UniMod:35)EMGR;VASVLGTMEM(UniMod:35)GR;VASVLGTMEMGR	9	ALQAAYGASAPSVTSAALR;EHHFEAIALVEK;FFGNSWAETYR;M(UniMod:35)DAPASAAAVR;MDAPASAAAVR;RMDAPASAAAVR;VASVLGTM(UniMod:35)EMGR;VASVLGTMEM(UniMod:35)GR;VASVLGTMEMGR	9	1	42	51	47	45.771	2.43272e+07	0.93545	48	39.589	FALSE	1	0	7.84929e-05	8.70739e-05	1	1	0.314183	0.691517	-0.532162	-1.0173	0.048579	0.0339799	0.0793449	1	TRUE	FALSE	0	no_SEC_difference	0.396506	0.695127	-0.524651	-0.948825	0.183991	0.190537	0.339267	FALSE	-0.00751153
O43491	O43491_24	E41L2_HUMAN	EPB41L2	Band 4.1-like protein 2 (Generally expressed protein 4.1) (4.1G)	AEVGKDER;APHLQLIEGK;AQEDILK;DFPGAAGEISAYGPGLVSIAVVQDGDGRR;DSEGVDIK;DSSQLGTDATK;DYFGLLFQESPEQK;EEKPSVSKEEKPSVSK;EEQEYEEEVEEEPRPAAK;EISPGSGPGEIR;EPTQAVVEEQVLDKEEPLPEEQR;EQHPDMSVTR;ETELAEEGED;ETQEDKLEGGAAK;EVPIVQTETK;EVQTNELK;EVQTNELKAEK;FYPPDPSQLTEDITR;GLSPAQADSQFLENAK;HQASISELKR;HSNLMLEELDKAQEDILK;ITPLSLQTQGSSHETLNIVEEK;IVITGDGDIDHDQALAQAIR;KVEPVTQK;LGVC(UniMod:4)ANGLLIYK;LVSPEQPPK;NFMESTPEPRPNEWE…	49	APHLQLIEGK;AQEDILK;DFPGAAGEISAYGPGLVSIAVVQDGDGRR;DSEGVDIK;DSSQLGTDATK;DYFGLLFQESPEQK;EEKPSVSKEEKPSVSK;EEQEYEEEVEEEPRPAAK;EISPGSGPGEIR;EPTQAVVEEQVLDKEEPLPEEQR;EQHPDMSVTR;ETELAEEGED;ETQEDKLEGGAAK;EVPIVQTETK;EVQTNELK;EVQTNELKAEK;FYPPDPSQLTEDITR;GLSPAQADSQFLENAK;HQASISELKR;HSNLMLEELDKAQEDILK;ITPLSLQTQGSSHETLNIVEEK;IVITGDGDIDHDQALAQAIR;KVEPVTQK;LGVC(UniMod:4)ANGLLIYK;LVSPEQPPK;NFMESTPEPRPNEWEK;QASTLID…	48	0.979592	15	41	24	636.935	6.70624e+07	0.938562	39	112.588	TRUE	1	0	7.84929e-05	8.70739e-05	1	1	0.210157	0.724652	-0.464646	-1.25887	1.61776e-10	2.5927e-10	6.05408e-10	1	TRUE	FALSE	0	no_SEC_difference	0.42371	0.733389	-0.44735	-0.917431	0.0638473	0.0841007	0.149749	FALSE	-0.017296
O43493	O43493_6	TGON2_HUMAN	TGOLN2 TGN46 TGN51	Trans-Golgi network integral membrane protein 2 (TGN38 homolog) (TGN46) (TGN48) (Trans-Golgi network protein TGN51)	ADTNQLADK;DHSKPISNPSDNKELPK;SGAEAQTPEDSPNR;SGAEEQGPIDGPSK;SSAEAQTPEDTPNK	5	ADTNQLADK;DHSKPISNPSDNKELPK;SGAEAQTPEDSPNR;SGAEEQGPIDGPSK;SSAEAQTPEDTPNK	5	1	1	28	6	5000.51	3.33181e+06	0.932262	46	51.113	TRUE	0.999979	0	7.84929e-05	8.70739e-05	1	1	0.0395366	0.67876	-0.559026	-2.08111	3.96993e-06	4.52374e-06	1.05632e-05	1	TRUE	FALSE	0	no_SEC_difference	0.151871	0.699068	-0.516496	-1.83094	0.00410044	0.00898713	0.0160024	FALSE	-0.0425298
O43504	O43504_50	LTOR5_HUMAN	LAMTOR5 HBXIP XIP	Ragulator complex protein LAMTOR5 (Hepatitis B virus X-interacting protein) (HBV X-interacting protein) (HBX-interacting protein) (Late endosomal/lysosomal adaptor and MAPK and MTOR activator 5)	GTLSDEHAGVISVLAQQAAK;HDGITVAVHK;NPSIVGVLC(UniMod:4)TDSQGLNLGC(UniMod:4)R	3	GTLSDEHAGVISVLAQQAAK;HDGITVAVHK;NPSIVGVLC(UniMod:4)TDSQGLNLGC(UniMod:4)R	3	1	45	56	50	32.466	3.17565e+06	0.951102	61	9.614	TRUE	0.997609	0	7.84929e-05	8.70739e-05	1	1	0.788896	1.09638	0.132743	0.268785	0.948387	0.428256	1	1	TRUE	FALSE	0	no_SEC_difference	0.964521	1.13713	0.185402	0.0473291	0.999854	0.561612	1	FALSE	-0.0526591
O43505	O43505_6	B4GA1_HUMAN	B4GAT1 B3GNT1 B3GNT6	Beta-1,4-glucuronyltransferase 1 (EC 2.4.1.-) (I-beta-1,3-N-acetylglucosaminyltransferase) (iGnT) (N-acetyllactosaminide beta-1,3-N-acetylglucosaminyltransferase) (Poly-N-acetyllactosamine extension enzyme) (UDP-GlcNAc:betaGal beta-1,3-N-acetylglucosaminyltransferase 1)	EPGEFALLR;SC(UniMod:4)QEVFDK;TALASGGVLDASGDYR;YEAAVPDPR	4	EPGEFALLR;TALASGGVLDASGDYR;YEAAVPDPR	3	0.75	1	28	6	5000.51	5.52034e+06	0.974893	47	47.119	TRUE	0.998141	0	7.84929e-05	8.70739e-05	1	1	0.0493844	0.790498	-0.339166	-1.98177	0.000452082	0.000420642	0.000982221	1	TRUE	FALSE	0	no_SEC_difference	0.136053	0.743311	-0.429406	-2.31562	0.00555069	0.0115554	0.0205755	FALSE	0.0902397
O43516	O43516_25	WIPF1_HUMAN	WIPF1 WASPIP WIP	WAS/WASL-interacting protein family member 1 (Protein PRPL-2) (Wiskott-Aldrich syndrome protein-interacting protein) (WASP-interacting protein)	ALPATPQLPSR;GAPPLPPIPR;NLSLSSSTPPLPSPGR;SAPILDKPK;SGPLPPPPPVSR	5	ALPATPQLPSR;GAPPLPPIPR;NLSLSSSTPPLPSPGR;SAPILDKPK;SGPLPPPPPVSR	5	1	19	29	25	568.038	9.74916e+06	0.961976	46	51.258	TRUE	0.999998	0	7.84929e-05	8.70739e-05	2	2	0.00926305	0.516169	-0.954086	-2.72448	1.52567e-09	2.26805e-09	5.29601e-09	1	TRUE	TRUE	0.339162	multipeak_diffFC_redist	0.0798676	0.625349	-0.677266	-2.43125	0.000161591	0.00054635	0.000972825	TRUE	-0.27682
O43516	O43516_32	WIPF1_HUMAN	WIPF1 WASPIP WIP	WAS/WASL-interacting protein family member 1 (Protein PRPL-2) (Wiskott-Aldrich syndrome protein-interacting protein) (WASP-interacting protein)	ALPATPQLPSR;GAPPLPPIPR;NLSLSSSTPPLPSPGR;SAPILDKPK;SGPLPPPPPVSR	5	ALPATPQLPSR;GAPPLPPIPR;SAPILDKPK;SGPLPPPPPVSR	4	0.8	29	42	32	254.89	3.29624e+06	0.905482	46	51.258	TRUE	0.996862	0	7.84929e-05	8.70739e-05	2	2	0.462928	0.85533	-0.225447	-0.740198	0.41424	0.237425	0.5544	2	FALSE	FALSE	0.339162	multipeak_diffFC_redist	0.0798676	0.625349	-0.677266	-2.43125	0.000161591	0.00054635	0.000972825	TRUE	0.451818
O43583	O43583_46	DENR_HUMAN	DENR DRP1 H14	Density-regulated protein (DRP) (Protein DRP1) (Smooth muscle cell-associated protein 3) (SMAP-3)	LDADYPLR;QEAGISEGQGTAGEEEEK;QEAGISEGQGTAGEEEEKKK;VC(UniMod:4)GLATFEIDLK;VLYC(UniMod:4)GVC(UniMod:4)SLPTEYC(UniMod:4)EYMPDVAK;WPEVDDDSIEDLGEVKK	6	LDADYPLR;QEAGISEGQGTAGEEEEK;QEAGISEGQGTAGEEEEKKK;VC(UniMod:4)GLATFEIDLK;VLYC(UniMod:4)GVC(UniMod:4)SLPTEYC(UniMod:4)EYMPDVAK;WPEVDDDSIEDLGEVKK	6	1	40	51	46	51.322	1.70282e+07	0.958241	53	22.092	TRUE	1	0	7.84929e-05	8.70739e-05	1	1	0.648101	0.82316	-0.332126	-0.558753	0.858129	0.428256	1	1	TRUE	FALSE	0	no_SEC_difference	0.703405	0.80357	-0.36389	-0.518441	0.93382	0.561612	1	FALSE	0.0317638
O43592	O43592_7	XPOT_HUMAN	XPOT	Exportin-T (Exportin(tRNA)) (tRNA exportin)	ASALQDMMR;FFC(UniMod:4)FQVLEHQVK;FMEVEVAIR;HIVPAC(UniMod:4)FLAPLK;ILMAIDSELVDR;ILMAIDSELVDRDVVHTSEEAR;ISPDAWQVC(UniMod:4)AEALAQR;LAQVSPELLLASVR;LMLAQDEER;NAQEALQAIETK;QASLADC(UniMod:4)LNHAVGFASR;QLTVLSDQQK;QMNPFIEDILNR;VFSSTLQNWQTTR;VLVTVIQGAVEYPDPIAQK	15	HIVPAC(UniMod:4)FLAPLK;ILMAIDSELVDR;ILMAIDSELVDRDVVHTSEEAR;LAQVSPELLLASVR;LMLAQDEER;VFSSTLQNWQTTR	6	0.4	1	16	7	4459.61	8.02078e+06	0.82486	39	109.964	TRUE	0.91763	0	0.010675	0.00960853	1	1	0.00855236	0.63718	-0.650288	-2.69561	3.08873e-11	5.18799e-11	1.21142e-10	1	TRUE	TRUE	0	single_complex_diff	0.564767	0.683346	-0.549312	-0.211739	0.763763	0.536705	0.955651	FALSE	-0.100975
O43598	O43598_47	DNPH1_HUMAN	DNPH1 C6orf108 RCL	2'-deoxynucleoside 5'-phosphate N-hydrolase 1 (EC 3.2.2.-) (c-Myc-responsive protein RCL)	FGTVLTEHVAAAELGAR;GEPGRPALYFC(UniMod:4)GSIR;ILC(UniMod:4)LFRPQSGR;RFGTVLTEHVAAAELGAR;YFEADPPGQVAASPDPTT	5	FGTVLTEHVAAAELGAR;GEPGRPALYFC(UniMod:4)GSIR;ILC(UniMod:4)LFRPQSGR;RFGTVLTEHVAAAELGAR;YFEADPPGQVAASPDPTT	5	1	42	51	47	45.771	4.09463e+07	0.989881	55	19.108	TRUE	1	0	7.84929e-05	8.70739e-05	1	1	0.214704	0.590354	-0.760348	-1.25976	0.0208544	0.0155144	0.0362269	1	TRUE	FALSE	0	no_SEC_difference	0.316915	0.613411	-0.705073	-1.25168	0.109251	0.126404	0.225073	FALSE	-0.0552754
O43615	O43615_13	TIM44_HUMAN	TIMM44 MIMT44 TIM44	Mitochondrial import inner membrane translocase subunit TIM44	ALGLQFHSR;ALSQGVESVK;ALSQGVESVKK;DFKENNVVFNR;DQDELNPYAAWR;EIDDSVLGQTGPYR;GEVVEGDPDKVLR;GFLSGLLDNVK;ILDIDNVDLAMGK;LGELTGTVK;RLEESDVLQEAR;VDPAFDKDR;VFEPNEEALGVVLHK;VTDLLGGLFSK	14	ALGLQFHSR;ALSQGVESVKK;DFKENNVVFNR;EIDDSVLGQTGPYR;GEVVEGDPDKVLR;GFLSGLLDNVK;ILDIDNVDLAMGK;LGELTGTVK;RLEESDVLQEAR;VDPAFDKDR;VTDLLGGLFSK	11	0.785714	1	19	13	2243.83	1.75711e+07	0.864511	46	51.356	TRUE	1	0	7.84929e-05	8.70739e-05	2	2	0.0071597	0.80332	-0.315954	-2.74046	1.38094e-19	3.63012e-19	8.47652e-19	1	TRUE	FALSE	0.0516099	no_SEC_difference	0.308895	0.770003	-0.377071	-1.24565	0.0169222	0.0292177	0.0520248	FALSE	0.0611168
O43615	O43615_24	TIM44_HUMAN	TIMM44 MIMT44 TIM44	Mitochondrial import inner membrane translocase subunit TIM44	ALGLQFHSR;ALSQGVESVK;ALSQGVESVKK;DFKENNVVFNR;DQDELNPYAAWR;EIDDSVLGQTGPYR;GEVVEGDPDKVLR;GFLSGLLDNVK;ILDIDNVDLAMGK;LGELTGTVK;RLEESDVLQEAR;VDPAFDKDR;VFEPNEEALGVVLHK;VTDLLGGLFSK	14	DFKENNVVFNR;GFLSGLLDNVK;VTDLLGGLFSK	3	0.214286	19	49	24	636.935	4.31447e+06	0.946254	46	51.356	TRUE	0.847709	0	0.022449	0.0192158	2	2	0.0103372	0.75171	-0.411752	-2.59254	2.05002e-06	2.39942e-06	5.60277e-06	2	FALSE	FALSE	0.0516099	no_SEC_difference	0.308895	0.770003	-0.377071	-1.24565	0.0169222	0.0292177	0.0520248	FALSE	-0.0346816
O43617	O43617_23	TPPC3_HUMAN	TRAPPC3 BET3 CDABP0066	Trafficking protein particle complex subunit 3 (BET3 homolog)	GALEMVQMAVEAK;LIEDFLAR;RIEDNLPAGEE	3	LIEDFLAR;RIEDNLPAGEE	2	0.666667	19	28	23	714.189	2.67076e+06	0.979838	54	20.274	TRUE	0.960083	0	0.00384615	0.00367608	3	2	0.218669	0.76267	-0.393272	-1.28209	0.0942591	0.0625332	0.146018	1	TRUE	FALSE	0.163243	no_SEC_difference	0.982151	0.929269	-0.105832	-0.023801	0.999986	0.561612	1	FALSE	-0.287439
O43617	O43617_51	TPPC3_HUMAN	TRAPPC3 BET3 CDABP0066	Trafficking protein particle complex subunit 3 (BET3 homolog)	GALEMVQMAVEAK;LIEDFLAR;RIEDNLPAGEE	3	GALEMVQMAVEAK;LIEDFLAR;RIEDNLPAGEE	3	1	40	61	51	28.955	7.1521e+06	0.923865	54	20.274	FALSE	0.994204	0	0.000313972	0.000334662	3	1	0.509908	0.889958	-0.16819	-0.66096	0.520179	0.28986	0.676837	2	FALSE	FALSE	0.163243	no_SEC_difference	0.982151	0.929269	-0.105832	-0.023801	0.999986	0.561612	1	FALSE	-0.0623579
O43617	O43617_9	TPPC3_HUMAN	TRAPPC3 BET3 CDABP0066	Trafficking protein particle complex subunit 3 (BET3 homolog)	GALEMVQMAVEAK;LIEDFLAR;RIEDNLPAGEE	3	LIEDFLAR;RIEDNLPAGEE	2	0.666667	1	19	9	3547	6.86051e+06	0.985035	54	20.274	TRUE	0.970293	0	0.00235479	0.0022948	3	2	0.655838	0.925913	-0.112521	-0.462714	0.751898	0.392793	0.917192	3	FALSE	FALSE	0.163243	no_SEC_difference	0.982151	0.929269	-0.105832	-0.023801	0.999986	0.561612	1	FALSE	-0.00668889
O43633	O43633_48	CHM2A_HUMAN	CHMP2A BC2 CHMP2	Charged multivesicular body protein 2a (Chromatin-modifying protein 2a) (CHMP2a) (Putative breast adenocarcinoma marker BC-2) (Vacuolar protein sorting-associated protein 2-1) (Vps2-1) (hVps2-1)	AEAAASALADADADLEER;KAEAAASALADADADLEER;KTPEELLR;SNNSMAQAMK;TPEELLR	5	AEAAASALADADADLEER;KAEAAASALADADADLEER;KTPEELLR;TPEELLR	4	0.8	43	53	48	40.82	1.32107e+07	0.960511	52	25.104	FALSE	0.999761	0	7.84929e-05	8.70739e-05	1	1	0.307668	0.706053	-0.502472	-1.03054	0.121379	0.078827	0.184065	1	TRUE	FALSE	0	no_SEC_difference	0.10227	0.720712	-0.472505	-2.38286	0.000574327	0.0016707	0.00297482	FALSE	-0.0299665
O43663	O43663_24	PRC1_HUMAN	PRC1	Protein regulator of cytokinesis 1	ALQLEVDRLEELK;IELWEQEHSK;LQIPEEER;QTETEMLYGSAPR;SEVLAEESIVC(UniMod:4)LQK;SQNEAVC(UniMod:4)EGLR	6	ALQLEVDRLEELK;LQIPEEER;QTETEMLYGSAPR;SEVLAEESIVC(UniMod:4)LQK;SQNEAVC(UniMod:4)EGLR	5	0.833333	11	31	24	636.935	2.94718e+06	0.930505	43	71.607	TRUE	0.99989	0	7.84929e-05	8.70739e-05	1	1	3.32487e-05	0.276364	-1.85536	-4.39446	5.64145e-23	1.70873e-22	3.98997e-22	1	TRUE	TRUE	0	single_complex_diff	0.272411	0.224814	-2.1536	-1.53614	0.0441075	0.0631168	0.112385	FALSE	0.298238
O43665	O43665_51	RGS10_HUMAN	RGS10	Regulator of G-protein signaling 10 (RGS10)	ASSQVNVEGQSR;ILEEPHPLMFQK;LQDQIFNLMK;TEEEEEDLPDAQTAAK	4	ASSQVNVEGQSR;ILEEPHPLMFQK;LQDQIFNLMK;TEEEEEDLPDAQTAAK	4	1	46	56	51	28.955	1.36614e+06	0.983327	54	20.236	FALSE	0.999995	0	7.84929e-05	8.70739e-05	1	1	0.316831	0.714828	-0.508631	-1.20866	0.133912	0.0865098	0.202005	1	TRUE	FALSE	0	no_SEC_difference	0.307883	0.672624	-0.6037	-1.27105	0.121666	0.137528	0.244881	FALSE	0.0950689
O43670	O43670_34	ZN207_HUMAN	ZNF207 BUGZ	BUB3-interacting and GLEBS motif-containing protein ZNF207 (BuGZ) (hBuGZ) (Zinc finger protein 207)	ETIDAVPNAIPGR;LIHPDEDISLEER;LIHPDEDISLEERR;PAASITSKPATLTTTSATSK;PATLTTTSATSK	5	ETIDAVPNAIPGR;LIHPDEDISLEER;LIHPDEDISLEERR;PAASITSKPATLTTTSATSK;PATLTTTSATSK	5	1	24	44	34	202.73	2.09389e+07	0.971975	46	50.751	TRUE	0.999999	0	7.84929e-05	8.70739e-05	1	1	0.211827	0.697861	-0.518988	-1.2551	0.0196174	0.0146573	0.0342257	1	TRUE	FALSE	0	no_SEC_difference	0.45334	0.662545	-0.59391	-0.897713	0.380857	0.326702	0.581721	FALSE	0.0749215
O43678	O43678_43	NDUA2_HUMAN	NDUFA2	NADH dehydrogenase [ubiquinone] 1 alpha subcomplex subunit 2 (Complex I-B8) (CI-B8) (NADH-ubiquinone oxidoreductase B8 subunit)	ALENVLSGK;ALENVLSGKA;ANPDLPILIR;KANPDLPILIR;YAFGQETNVPLNNFSADQVTR	5	ALENVLSGK;ALENVLSGKA;ANPDLPILIR;KANPDLPILIR	4	0.8	35	49	43	72.353	1.77531e+06	0.73942	60	10.922	TRUE	0.943057	0	0.00588697	0.00546202	2	1	2.38785e-07	7.63784	2.92477	6.14604	1.05208e-28	3.93833e-28	9.19622e-28	1	TRUE	TRUE	2.54643	multipeak_diffFC_redist	0.137148	5.37101	2.42519	2.38459	0.00249234	0.00589607	0.0104985	FALSE	0.499578
O43678	O43678_56	NDUA2_HUMAN	NDUFA2	NADH dehydrogenase [ubiquinone] 1 alpha subcomplex subunit 2 (Complex I-B8) (CI-B8) (NADH-ubiquinone oxidoreductase B8 subunit)	ALENVLSGK;ALENVLSGKA;ANPDLPILIR;KANPDLPILIR;YAFGQETNVPLNNFSADQVTR	5	ALENVLSGK;ALENVLSGKA;ANPDLPILIR;KANPDLPILIR;YAFGQETNVPLNNFSADQVTR	5	1	49	61	56	16.335	1.94683e+06	0.979967	60	10.922	FALSE	1	0	7.84929e-05	8.70739e-05	2	1	0.000202239	5.09141	2.34807	3.96162	1.15773e-18	2.9018e-18	6.77585e-18	2	FALSE	TRUE	2.54643	multipeak_diffFC_redist	0.137148	5.37101	2.42519	2.38459	0.00249234	0.00589607	0.0104985	FALSE	-0.0771261
O43681	O43681_10	ASNA_HUMAN	ASNA1 ARSA TRC40	ATPase ASNA1 (EC 3.6.-.-) (Arsenical pump-driving ATPase) (Arsenite-stimulated ATPase) (Transmembrane domain recognition complex 40 kDa ATPase subunit) (hARSA-I) (hASNA-I)	ESVLIISTDPAHNISDAFDQK;GADKVNTFSALLLEPYKPPSAQ;GMNFSVVVFDTAPTGHTLR;GRESVLIISTDPAHNISDAFDQK;IDTHNIIVNQLVFPDPEKPC(UniMod:4)K;LEETLPVIR;LLNFPTIVER;LPLLPHEVR;TTC(UniMod:4)SC(UniMod:4)SLAVQLSK;YLDQMEDLYEDFHIVK	10	ESVLIISTDPAHNISDAFDQK;GADKVNTFSALLLEPYKPPSAQ;GMNFSVVVFDTAPTGHTLR;GRESVLIISTDPAHNISDAFDQK;LLNFPTIVER;LPLLPHEVR;TTC(UniMod:4)SC(UniMod:4)SLAVQLSK;YLDQMEDLYEDFHIVK	8	0.8	1	30	10	3163.32	4.24487e+07	0.950184	48	38.793	TRUE	1	0	7.84929e-05	8.70739e-05	2	1	0.251861	0.841157	-0.249614	-1.1504	0.0153395	0.0116735	0.0272581	2	FALSE	FALSE	0.0663772	no_SEC_difference	0.790102	0.823301	-0.280785	-0.29514	0.998148	0.561612	1	FALSE	0.0311715
O43681	O43681_44	ASNA_HUMAN	ASNA1 ARSA TRC40	ATPase ASNA1 (EC 3.6.-.-) (Arsenical pump-driving ATPase) (Arsenite-stimulated ATPase) (Transmembrane domain recognition complex 40 kDa ATPase subunit) (hARSA-I) (hASNA-I)	ESVLIISTDPAHNISDAFDQK;GADKVNTFSALLLEPYKPPSAQ;GMNFSVVVFDTAPTGHTLR;GRESVLIISTDPAHNISDAFDQK;IDTHNIIVNQLVFPDPEKPC(UniMod:4)K;LEETLPVIR;LLNFPTIVER;LPLLPHEVR;TTC(UniMod:4)SC(UniMod:4)SLAVQLSK;YLDQMEDLYEDFHIVK	10	IDTHNIIVNQLVFPDPEKPC(UniMod:4)K;LEETLPVIR;LLNFPTIVER;TTC(UniMod:4)SC(UniMod:4)SLAVQLSK	4	0.4	39	58	44	64.527	1.11385e+07	0.812911	48	38.793	FALSE	0.771712	0	0.0371272	0.0308168	2	1	0.123185	0.77478	-0.368294	-1.71677	0.00369715	0.00306614	0.0071596	1	TRUE	FALSE	0.0663772	no_SEC_difference	0.790102	0.823301	-0.280785	-0.29514	0.998148	0.561612	1	FALSE	-0.0875084
O43684	O43684_34	BUB3_HUMAN	BUB3	Mitotic checkpoint protein BUB3	AFPNKQGYVLSSIEGR;FSPNTSQFLLVSSWDTSVR;LNQPPEDGISSVK;LYDVPANSMR;M(UniMod:35)HDLNTDQENLVGTHDAPIR;MHDLNTDQENLVGTHDAPIR;QGYVLSSIEGR;RVLVWDLR;TPC(UniMod:4)NAGTFSQPEK;VAVEYLDPSPEVQK;VAVEYLDPSPEVQKK;VYTLSVSGDR	12	AFPNKQGYVLSSIEGR;FSPNTSQFLLVSSWDTSVR;LNQPPEDGISSVK;LYDVPANSMR;M(UniMod:35)HDLNTDQENLVGTHDAPIR;MHDLNTDQENLVGTHDAPIR;QGYVLSSIEGR;RVLVWDLR;TPC(UniMod:4)NAGTFSQPEK;VAVEYLDPSPEVQK;VAVEYLDPSPEVQKK;VYTLSVSGDR	12	1	29	43	34	202.73	4.11192e+07	0.960755	49	37.155	TRUE	1	0	7.84929e-05	8.70739e-05	3	2	0.151017	0.732411	-0.449289	-1.449	2.58789e-05	2.73224e-05	6.37993e-05	2	FALSE	FALSE	0.415446	multipeak_diffFC_redist	0.525921	0.719959	-0.474376	-0.486978	0.601336	0.449966	0.801204	FALSE	0.0250876
O43684	O43684_51	BUB3_HUMAN	BUB3	Mitotic checkpoint protein BUB3	AFPNKQGYVLSSIEGR;FSPNTSQFLLVSSWDTSVR;LNQPPEDGISSVK;LYDVPANSMR;M(UniMod:35)HDLNTDQENLVGTHDAPIR;MHDLNTDQENLVGTHDAPIR;QGYVLSSIEGR;RVLVWDLR;TPC(UniMod:4)NAGTFSQPEK;VAVEYLDPSPEVQK;VAVEYLDPSPEVQKK;VYTLSVSGDR	12	AFPNKQGYVLSSIEGR;FSPNTSQFLLVSSWDTSVR;LNQPPEDGISSVK;LYDVPANSMR;M(UniMod:35)HDLNTDQENLVGTHDAPIR;MHDLNTDQENLVGTHDAPIR;QGYVLSSIEGR;RVLVWDLR;TPC(UniMod:4)NAGTFSQPEK;VAVEYLDPSPEVQK;VAVEYLDPSPEVQKK;VYTLSVSGDR	12	1	46	61	51	28.955	2.46197e+07	0.936662	49	37.155	FALSE	1	0	7.84929e-05	8.70739e-05	3	1	0.776679	0.924191	-0.113767	-0.284921	0.998623	0.428256	1	3	FALSE	FALSE	0.415446	multipeak_diffFC_redist	0.525921	0.719959	-0.474376	-0.486978	0.601336	0.449966	0.801204	FALSE	0.36061
O43684	O43684_9	BUB3_HUMAN	BUB3	Mitotic checkpoint protein BUB3	AFPNKQGYVLSSIEGR;FSPNTSQFLLVSSWDTSVR;LNQPPEDGISSVK;LYDVPANSMR;M(UniMod:35)HDLNTDQENLVGTHDAPIR;MHDLNTDQENLVGTHDAPIR;QGYVLSSIEGR;RVLVWDLR;TPC(UniMod:4)NAGTFSQPEK;VAVEYLDPSPEVQK;VAVEYLDPSPEVQKK;VYTLSVSGDR	12	LNQPPEDGISSVK;LYDVPANSMR;TPC(UniMod:4)NAGTFSQPEK;VAVEYLDPSPEVQK	4	0.333333	1	17	9	3547	6.47283e+06	0.832766	49	37.155	TRUE	0.724961	0	0.0462323	0.0377119	3	2	1.28908e-08	0.508745	-0.976228	-7.80627	2.07626e-34	9.27561e-34	2.1659e-33	1	TRUE	TRUE	0.415446	multipeak_diffFC_redist	0.525921	0.719959	-0.474376	-0.486978	0.601336	0.449966	0.801204	FALSE	-0.501852
O43707	O43707_25	ACTN4_HUMAN	ACTN4	Alpha-actinin-4 (Non-muscle alpha-actinin 4)	AC(UniMod:4)LISLGYDVENDR;AC(UniMod:4)LISLGYDVENDRQGEAEFNR;AGTQIENIDEDFR;AGTQIENIDEDFRDGLK;ASFNHFDK;ASFNHFDKDHGGALGPEEFK;DDPVTNLNNAFEVAEK;DHALLEEQSK;DHGGALGPEEFK;DYETATLSDIK;EAILAIHK;ETTDTDTADQVIASFK;GISQEQM(UniMod:35)QEFR;GISQEQMQEFR;HRDYETATLSDIK;HRPELIEYDK;HRPELIEYDKLR;IAESNHIK;IC(UniMod:4)DQWDALGSLTHSR;ISIEM(UniMod:35)NGTLEDQLSHLK;ISIEMNGTLEDQLSHLK;KAGTQIENIDEDFRDGLK;KDDPVTNLNNAFEVAEK;LRKDDPVT…	49	AC(UniMod:4)LISLGYDVENDR;AC(UniMod:4)LISLGYDVENDRQGEAEFNR;AGTQIENIDEDFR;AGTQIENIDEDFRDGLK;ASFNHFDK;ASFNHFDKDHGGALGPEEFK;DDPVTNLNNAFEVAEK;DHALLEEQSK;DHGGALGPEEFK;DYETATLSDIK;EAILAIHK;ETTDTDTADQVIASFK;GISQEQM(UniMod:35)QEFR;GISQEQMQEFR;HRDYETATLSDIK;HRPELIEYDK;HRPELIEYDKLR;IAESNHIK;IC(UniMod:4)DQWDALGSLTHSR;ISIEM(UniMod:35)NGTLEDQLSHLK;ISIEMNGTLEDQLSHLK;KAGTQIENIDEDFRDGLK;KDDPVTNLNNAFEVAEK;LRKDDPVT…	49	1	20	30	25	568.038	2.81274e+08	0.986545	40	104.854	TRUE	1	0	7.84929e-05	8.70739e-05	1	1	0.770585	0.910718	-0.134923	-0.292872	1	0.428256	1	1	TRUE	FALSE	0	no_SEC_difference	0.752381	0.899233	-0.153232	-0.347942	1	0.561612	1	FALSE	0.0183091
O43708	O43708_50	MAAI_HUMAN	GSTZ1 MAAI	Maleylacetoacetate isomerase (MAAI) (EC 5.2.1.2) (GSTZ1-1) (Glutathione S-transferase zeta 1) (EC 2.5.1.18)	DFQALNPMK;FKVDLTPYPTISSINKR;LLVLEAFQVSHPC(UniMod:4)R;QPDTPTELRA	4	DFQALNPMK;FKVDLTPYPTISSINKR;LLVLEAFQVSHPC(UniMod:4)R;QPDTPTELRA	4	1	45	55	50	32.466	3.64424e+06	0.949278	53	24.212	FALSE	0.99987	0	7.84929e-05	8.70739e-05	1	1	0.176339	0.594507	-0.750297	-1.37162	0.0156541	0.0118919	0.0277683	1	TRUE	FALSE	0	no_SEC_difference	0.370266	0.560993	-0.83521	-1.14559	0.220507	0.21868	0.38938	FALSE	0.0849123
O43715	O43715_53	TRIA1_HUMAN	TRIAP1 15E1.1 HSPC132	TP53-regulated inhibitor of apoptosis 1 (Protein 15E1.1) (WF-1) (p53-inducible cell-survival factor) (p53CSV)	EIPIEGLEFMGHGK;FLKGDSSGDPC(UniMod:4)TDLFK;FLKGDSSGDPC(UniMod:4)TDLFKR;GDSSGDPC(UniMod:4)TDLFK;GDSSGDPC(UniMod:4)TDLFKR	5	EIPIEGLEFMGHGK;FLKGDSSGDPC(UniMod:4)TDLFK;FLKGDSSGDPC(UniMod:4)TDLFKR;GDSSGDPC(UniMod:4)TDLFK;GDSSGDPC(UniMod:4)TDLFKR	5	1	48	58	53	23.029	2.11279e+06	0.967321	61	8.786	TRUE	0.999999	0	7.84929e-05	8.70739e-05	1	1	0.199144	0.675434	-0.566112	-1.29877	0.0147904	0.0112821	0.0263444	1	TRUE	FALSE	0	no_SEC_difference	0.0723959	0.759046	-0.39774	-2.44322	9.70353e-05	0.000346965	0.000617802	FALSE	-0.168372
O43716	O43716_37	GATC_HUMAN	GATC 15E1.2	Glutamyl-tRNA(Gln) amidotransferase subunit C, mitochondrial (Glu-AdT subunit C) (EC 6.3.5.-) (Protein 15E1.2)	ITAAVIEHLER;LALVDFGSR;LDEQEPFPHS;SDNVVEGNC(UniMod:4)ADELLQNSHR;VVEEYFVAPPGNISLPK	5	ITAAVIEHLER;LALVDFGSR;LDEQEPFPHS;SDNVVEGNC(UniMod:4)ADELLQNSHR;VVEEYFVAPPGNISLPK	5	1	32	42	37	143.802	4.02768e+06	0.981864	57	15.086	TRUE	1	0	7.84929e-05	8.70739e-05	2	2	0.928646	1.02782	0.0395848	0.0899015	0.99991	0.428256	1	1.5	FALSE	FALSE	0.0476158	no_SEC_difference	0.414329	0.955439	-0.0657637	-0.993708	0.287841	0.265911	0.473478	FALSE	0.105348
O43716	O43716_47	GATC_HUMAN	GATC 15E1.2	Glutamyl-tRNA(Gln) amidotransferase subunit C, mitochondrial (Glu-AdT subunit C) (EC 6.3.5.-) (Protein 15E1.2)	ITAAVIEHLER;LALVDFGSR;LDEQEPFPHS;SDNVVEGNC(UniMod:4)ADELLQNSHR;VVEEYFVAPPGNISLPK	5	ITAAVIEHLER;LALVDFGSR;LDEQEPFPHS;SDNVVEGNC(UniMod:4)ADELLQNSHR;VVEEYFVAPPGNISLPK	5	1	42	52	47	45.771	269021	0.293484	57	15.086	TRUE	0.750835	0	0.0415228	0.0341477	2	2	0.930795	0.980202	-0.0288487	-0.0871893	0.999923	0.428256	1	1.5	FALSE	FALSE	0.0476158	no_SEC_difference	0.414329	0.955439	-0.0657637	-0.993708	0.287841	0.265911	0.473478	FALSE	0.036915
O43719	O43719_25	HTSF1_HUMAN	HTATSF1	HIV Tat-specific factor 1 (Tat-SF1)	APEPTDAR;DPEEADYC(UniMod:4)IQTLDGR;ESEEGNPVR;FGIIMRDPQTEEFK;FQLKGEYDASK;GDGLC(UniMod:4)C(UniMod:4)YLK;GWEAFLNAPEANR;HFSEHPSTSK;HPDGVASVSFRDPEEADYC(UniMod:4)IQTLDGR;LLDEDEIR;LRGWEAFLNAPEANR;NDC(UniMod:4)EENGLAK;SDSVSASER;TAEEPPQEK;TEDGGEFEEGASENNAK;TLKNDC(UniMod:4)EENGLAK	16	APEPTDAR;DPEEADYC(UniMod:4)IQTLDGR;ESEEGNPVR;FGIIMRDPQTEEFK;GDGLC(UniMod:4)C(UniMod:4)YLK;GWEAFLNAPEANR;HPDGVASVSFRDPEEADYC(UniMod:4)IQTLDGR;LLDEDEIR;SDSVSASER;TAEEPPQEK;TEDGGEFEEGASENNAK	11	0.6875	20	31	25	568.038	3.90847e+06	0.921874	42	85.853	TRUE	1	0	7.84929e-05	8.70739e-05	2	2	0.217365	1.39969	0.485108	1.24621	0.00161734	0.00140812	0.00328803	2	FALSE	FALSE	0.998652	multipeak_diffFC_redist	0.452645	0.635892	-0.653276	-0.833328	0.294191	0.270016	0.480788	FALSE	1.13838
O43719	O43719_9	HTSF1_HUMAN	HTATSF1	HIV Tat-specific factor 1 (Tat-SF1)	APEPTDAR;DPEEADYC(UniMod:4)IQTLDGR;ESEEGNPVR;FGIIMRDPQTEEFK;FQLKGEYDASK;GDGLC(UniMod:4)C(UniMod:4)YLK;GWEAFLNAPEANR;HFSEHPSTSK;HPDGVASVSFRDPEEADYC(UniMod:4)IQTLDGR;LLDEDEIR;LRGWEAFLNAPEANR;NDC(UniMod:4)EENGLAK;SDSVSASER;TAEEPPQEK;TEDGGEFEEGASENNAK;TLKNDC(UniMod:4)EENGLAK	16	APEPTDAR;DPEEADYC(UniMod:4)IQTLDGR;FQLKGEYDASK;GDGLC(UniMod:4)C(UniMod:4)YLK;GWEAFLNAPEANR;HFSEHPSTSK;HPDGVASVSFRDPEEADYC(UniMod:4)IQTLDGR;LLDEDEIR;LRGWEAFLNAPEANR;NDC(UniMod:4)EENGLAK;SDSVSASER;TAEEPPQEK;TEDGGEFEEGASENNAK	13	0.8125	1	20	9	3547	7.94479e+06	0.882355	42	85.853	TRUE	1	0	7.84929e-05	8.70739e-05	2	2	0.00038758	0.401039	-1.31819	-3.73898	8.91116e-40	4.81215e-39	1.12366e-38	1	TRUE	TRUE	0.998652	multipeak_diffFC_redist	0.452645	0.635892	-0.653276	-0.833328	0.294191	0.270016	0.480788	FALSE	-0.664911
O43741	O43741_38	AAKB2_HUMAN	PRKAB2	5'-AMP-activated protein kinase subunit beta-2 (AMPK subunit beta-2)	EVFISGSFNNWSTK;SDFEVFDALK	2	EVFISGSFNNWSTK;SDFEVFDALK	2	1	34	44	38	128.247	268447	0.925325	51	30.302	TRUE	0.925325	0	0.0088697	0.00805577	1	1	0.0515584	0.394491	-1.34238	-2.00645	0.00309973	0.00259566	0.00606099	1	TRUE	TRUE	0	single_complex_diff	0.510386	0.481566	-1.0608	-0.72232	0.517627	0.403914	0.719204	FALSE	-0.281585
O43747	O43747_29	AP1G1_HUMAN	AP1G1 ADTG CLAPG1	AP-1 complex subunit gamma-1 (Adaptor protein complex AP-1 subunit gamma-1) (Adaptor-related protein complex 1 subunit gamma-1) (Clathrin assembly protein complex 1 gamma-1 large chain) (Gamma1-adaptin) (Golgi adaptor HA1/AP1 adaptin subunit gamma-1)	AALC(UniMod:4)AVHVIR;ADC(UniMod:4)ASGIFLAAEK;AMELSFALVNGNNIR;AVEYNALFKK;DLAGEVEK;DLDVSIKR;ELLYFLDSC(UniMod:4)EPEFK;FLLNNDKNIR;IGYLGAM(UniMod:35)LLLDER;KAALC(UniMod:4)AVHVIR;KLVPQLVR;KVPELMEMFLPATK;KVVSIYGSSIDVELQQR;NDDDSSEAMNDILAQVATNTETSK;NHGVLHTSVVLLTEMC(UniMod:4)ER;QDVHLLMTNC(UniMod:4)IK;RAMELSFALVNGNNIR;SSFREEDNTYR;STIVDC(UniMod:4)LK;TVQTDHNAVQR;VLAINILGR;VLTTAGSYVR;VVSIYGSSIDVELQQR;WHIDTIMR;…	25	AALC(UniMod:4)AVHVIR;ADC(UniMod:4)ASGIFLAAEK;AMELSFALVNGNNIR;AVEYNALFKK;DLAGEVEK;DLDVSIKR;ELLYFLDSC(UniMod:4)EPEFK;FLLNNDKNIR;IGYLGAM(UniMod:35)LLLDER;KAALC(UniMod:4)AVHVIR;KLVPQLVR;KVPELMEMFLPATK;KVVSIYGSSIDVELQQR;NDDDSSEAMNDILAQVATNTETSK;NHGVLHTSVVLLTEMC(UniMod:4)ER;QDVHLLMTNC(UniMod:4)IK;RAMELSFALVNGNNIR;SSFREEDNTYR;STIVDC(UniMod:4)LK;TVQTDHNAVQR;VLAINILGR;VLTTAGSYVR;VVSIYGSSIDVELQQR;WHIDTIMR;…	25	1	24	35	29	359.341	3.85329e+07	0.962627	41	91.351	TRUE	1	0	7.84929e-05	8.70739e-05	1	1	0.541293	0.825951	-0.275872	-0.613928	0.721702	0.37974	0.886713	1	TRUE	FALSE	0	no_SEC_difference	0.416081	0.805978	-0.311188	-0.945949	0.11482	0.13187	0.234807	FALSE	0.0353162
O43765	O43765_18	SGTA_HUMAN	SGTA SGT SGT1	Small glutamine-rich tetratricopeptide repeat-containing protein alpha (Alpha-SGT) (Vpu-binding protein) (UBP)	AIC(UniMod:4)IDPAYSK;AIELNPANAVYFC(UniMod:4)NR;ALELDPDNETYK;LGNYAGAVQDC(UniMod:4)ER;MGLALSSLNK;VENFEAAVHFYGK	6	AIC(UniMod:4)IDPAYSK;ALELDPDNETYK;LGNYAGAVQDC(UniMod:4)ER	3	0.5	15	29	18	1265.91	8.58468e+06	0.945125	50	34.063	TRUE	0.973058	0	0.0022763	0.00223366	3	3	0.000121319	0.674445	-0.568227	-4.15574	3.66239e-13	7.02253e-13	1.6398e-12	3	FALSE	FALSE	0.158969	multipeak_diffFC_redist	0.40174	0.56995	-0.812953	-1.05548	0.241345	0.233781	0.416268	FALSE	0.244726
O43765	O43765_33	SGTA_HUMAN	SGTA SGT SGT1	Small glutamine-rich tetratricopeptide repeat-containing protein alpha (Alpha-SGT) (Vpu-binding protein) (UBP)	AIC(UniMod:4)IDPAYSK;AIELNPANAVYFC(UniMod:4)NR;ALELDPDNETYK;LGNYAGAVQDC(UniMod:4)ER;MGLALSSLNK;VENFEAAVHFYGK	6	AIC(UniMod:4)IDPAYSK;AIELNPANAVYFC(UniMod:4)NR;ALELDPDNETYK;LGNYAGAVQDC(UniMod:4)ER;MGLALSSLNK	5	0.833333	30	36	33	227.319	4.62378e+06	0.485836	50	34.063	TRUE	0.794293	0	0.0330455	0.0276383	3	3	2.58771e-05	0.515476	-0.956021	-5.26467	1.42127e-23	4.39754e-23	1.02685e-22	1	TRUE	TRUE	0.158969	multipeak_diffFC_redist	0.40174	0.56995	-0.812953	-1.05548	0.241345	0.233781	0.416268	FALSE	-0.143068
O43765	O43765_41	SGTA_HUMAN	SGTA SGT SGT1	Small glutamine-rich tetratricopeptide repeat-containing protein alpha (Alpha-SGT) (Vpu-binding protein) (UBP)	AIC(UniMod:4)IDPAYSK;AIELNPANAVYFC(UniMod:4)NR;ALELDPDNETYK;LGNYAGAVQDC(UniMod:4)ER;MGLALSSLNK;VENFEAAVHFYGK	6	AIC(UniMod:4)IDPAYSK;AIELNPANAVYFC(UniMod:4)NR;ALELDPDNETYK;LGNYAGAVQDC(UniMod:4)ER;MGLALSSLNK;VENFEAAVHFYGK	6	1	36	51	41	90.969	1.81715e+07	0.953394	50	34.063	TRUE	1	0	7.84929e-05	8.70739e-05	3	3	0.000509441	0.540976	-0.888329	-3.62597	3.49976e-19	9.04368e-19	2.11175e-18	2	FALSE	TRUE	0.158969	multipeak_diffFC_redist	0.40174	0.56995	-0.812953	-1.05548	0.241345	0.233781	0.416268	FALSE	-0.0753759
O43768	O43768_37	ENSA_HUMAN	ENSA	Alpha-endosulfine (ARPP-19e)	EGILPERAEEAK;NLVTGDHIPTPQDLPQR;QLPSAGPDK	3	EGILPERAEEAK;QLPSAGPDK	2	0.666667	32	42	37	143.802	155100	0.885224	58	13.389	TRUE	0.783622	0	0.0353218	0.0294603	2	2	0.85079	1.57008	0.450246	0.342745	0.960528	0.428256	1	2	FALSE	FALSE	1.03921	no_SEC_difference	0.875241	0.565447	-0.822536	-0.167425	0.990091	0.561612	1	FALSE	1.27278
O43768	O43768_48	ENSA_HUMAN	ENSA	Alpha-endosulfine (ARPP-19e)	EGILPERAEEAK;NLVTGDHIPTPQDLPQR;QLPSAGPDK	3	EGILPERAEEAK;NLVTGDHIPTPQDLPQR;QLPSAGPDK	3	1	43	52	48	40.82	6.27659e+06	0.927464	58	13.389	TRUE	0.994739	0	0.000313972	0.000334662	2	2	0.215731	0.530871	-0.913565	-1.25842	0.0550958	0.0380749	0.088907	1	TRUE	FALSE	1.03921	no_SEC_difference	0.875241	0.565447	-0.822536	-0.167425	0.990091	0.561612	1	FALSE	-0.0910293
O43772	O43772_8	MCAT_HUMAN	SLC25A20 CAC CACT	Mitochondrial carnitine/acylcarnitine carrier protein (Carnitine/acylcarnitine translocase) (CAC) (Solute carrier family 25 member 20)	C(UniMod:4)LLQIQASSGESK;ELIRDEGVTSLYK;GTVLTLMR;LYQEFGIR;YTGTLDC(UniMod:4)AK	5	C(UniMod:4)LLQIQASSGESK;GTVLTLMR;LYQEFGIR	3	0.6	1	27	8	3977.22	3.51634e+06	0.944947	50	32.944	TRUE	0.983122	0	0.00133438	0.00135205	1	1	0.00625581	1.4537	0.539726	2.77075	3.56294e-07	4.45225e-07	1.03962e-06	1	TRUE	FALSE	0	no_SEC_difference	0.211539	1.29205	0.36966	1.59603	0.0194964	0.0327445	0.0583044	FALSE	0.170066
O43776	O43776_39	SYNC_HUMAN	NARS	Asparagine--tRNA ligase, cytoplasmic (EC 6.1.1.22) (Asparaginyl-tRNA synthetase) (AsnRS)	ALM(UniMod:35)TVGKEPFPTIYVDSQK;ALMTVGKEPFPTIYVDSQKENER;DVC(UniMod:4)LYPR;EDGTFYEFGEDIPEAPER;EGIDPTPYYWYTDQR;EGIDPTPYYWYTDQRK;EGSDATGDGTK;EHDVKKEDGTFYEFGEDIPEAPER;EPFPTIYVDSQK;EPFPTIYVDSQKENER;FLTWILNR;GYYEVTPPTLVQTQVEGGATLFK;IFDSEEILAGYK;IFDSEEILAGYKR;IGALEGYR;ITIKNDPSLPEPK;KEDGTFYEFGEDIPEAPER;LEDLVC(UniMod:4)DVVDR;LM(UniMod:35)TDTINEPILLC(UniMod:4)R;LMTDTINEPILLC(UniMod:4)R;LTESVDVLM(UniMod:35)P…	32	ALM(UniMod:35)TVGKEPFPTIYVDSQK;ALMTVGKEPFPTIYVDSQKENER;DVC(UniMod:4)LYPR;EDGTFYEFGEDIPEAPER;EGIDPTPYYWYTDQR;EGIDPTPYYWYTDQRK;EHDVKKEDGTFYEFGEDIPEAPER;EPFPTIYVDSQK;EPFPTIYVDSQKENER;FLTWILNR;GYYEVTPPTLVQTQVEGGATLFK;IFDSEEILAGYK;IFDSEEILAGYKR;IGALEGYR;ITIKNDPSLPEPK;KEDGTFYEFGEDIPEAPER;LEDLVC(UniMod:4)DVVDR;LM(UniMod:35)TDTINEPILLC(UniMod:4)R;LMTDTINEPILLC(UniMod:4)R;LTESVDVLM(UniMod:35)PNVGEIVGGSMR;…	31	0.96875	35	44	39	114.374	1.45554e+08	0.979854	44	62.943	FALSE	1	0	7.84929e-05	8.70739e-05	1	1	0.524362	0.78824	-0.343293	-0.640855	0.650042	0.349137	0.815252	1	TRUE	FALSE	0	no_SEC_difference	0.483153	0.789831	-0.340385	-0.777897	0.393317	0.334654	0.59588	FALSE	-0.00290824
O43795	O43795_33	MYO1B_HUMAN	MYO1B	Unconventional myosin-Ib (MYH-1c) (Myosin I alpha) (MMI-alpha) (MMIa)	IFLLTNNNLLLADQK;IIIAEVVNK;SEVPLVDVTK;SLFPEGNPAK;SSALVIQSYIR;VSTTLNVAQAYYAR	6	IIIAEVVNK;SEVPLVDVTK	2	0.333333	28	38	33	227.319	81636.5	0.961602	38	131.985	FALSE	0.822199	0	0.0273155	0.0230903	1	1	0.0001389	0.0718327	-3.80121	-4.59635	1.23507e-09	1.84666e-09	4.31204e-09	1	TRUE	TRUE	0	single_monomer_diff	0.0955737	0.0351339	-4.87357	-10.7114	0.000130456	0.000448032	0.000797761	TRUE	1.07236
O43805	O43805_41	SSNA1_HUMAN	SSNA1 NA14	Sjoegren syndrome nuclear autoantigen 1 (Nuclear autoantigen of 14 kDa)	C(UniMod:4)IEELC(UniMod:4)QK;ILESSQTLLSVLK;ILESSQTLLSVLKR;QIQEEEDEKQR;TIAETEAAYLK	5	C(UniMod:4)IEELC(UniMod:4)QK;ILESSQTLLSVLK;ILESSQTLLSVLKR;QIQEEEDEKQR;TIAETEAAYLK	5	1	35	47	41	90.969	6.97019e+06	0.977629	58	13.596	TRUE	1	0	7.84929e-05	8.70739e-05	1	1	0.614814	0.886663	-0.173542	-0.505306	0.774781	0.401865	0.938375	1	TRUE	FALSE	0	no_SEC_difference	0.212813	0.840993	-0.249835	-1.51883	0.020035	0.0335298	0.0597027	FALSE	0.0762923
O43809	O43809_31	CPSF5_HUMAN	NUDT21 CFIM25 CPSF25 CPSF5	Cleavage and polyadenylation specificity factor subunit 5 (Cleavage and polyadenylation specificity factor 25 kDa subunit) (CFIm25) (CPSF 25 kDa subunit) (Nucleoside diphosphate-linked moiety X motif 21) (Nudix motif 21) (Pre-mRNA cleavage factor Im 25 kDa subunit)	LFLVQLQEK;LPGGELNPGEDEVEGLKR;YIQQTKPLTLER	3	LFLVQLQEK;LPGGELNPGEDEVEGLKR	2	0.666667	15	47	31	285.806	1.94327e+06	0.859106	52	26.227	TRUE	0.738063	0	0.0440345	0.0360779	1	1	1.9056e-08	0.315659	-1.66506	-6.18121	2.72317e-19	7.08646e-19	1.65473e-18	1	TRUE	TRUE	0	single_complex_diff	0.168082	0.280394	-1.83447	-2.08553	0.0256028	0.0409569	0.0729274	FALSE	0.169413
O43813	O43813_52	LANC1_HUMAN	LANCL1 GPR69A	LanC-like protein 1 (40 kDa erythrocyte membrane protein) (p40)	AFPNPYADYNK;ARFPAFEL;ELLQQM(UniMod:35)ER;ELLQQMER;FAEWC(UniMod:4)LEYGEHGC(UniMod:4)R;FPSGNYPPC(UniMod:4)IGDNR;IDPHAPNEM(UniMod:35)LYGR;IDPHAPNEMLYGR;IPQSHIQQIC(UniMod:4)ETILTSGENLAR;IRELLQQMER;LHSLVKPSVDYVC(UniMod:4)QLK;QAEDC(UniMod:4)ITR;SLAEGYFDAAGR	13	AFPNPYADYNK;ARFPAFEL;ELLQQM(UniMod:35)ER;ELLQQMER;FAEWC(UniMod:4)LEYGEHGC(UniMod:4)R;FPSGNYPPC(UniMod:4)IGDNR;IDPHAPNEM(UniMod:35)LYGR;IDPHAPNEMLYGR;IPQSHIQQIC(UniMod:4)ETILTSGENLAR;IRELLQQMER;LHSLVKPSVDYVC(UniMod:4)QLK;QAEDC(UniMod:4)ITR;SLAEGYFDAAGR	13	1	47	58	52	25.823	7.45292e+07	0.941848	47	45.283	FALSE	1	0	7.84929e-05	8.70739e-05	1	1	0.0979097	0.63279	-0.660202	-1.68102	7.37628e-08	9.74462e-08	2.27542e-07	1	TRUE	TRUE	0	single_monomer_diff	0.136653	0.657726	-0.604441	-1.87211	4.0226e-06	2.028e-05	3.61103e-05	TRUE	-0.0557601
O43815	O43815_4	STRN_HUMAN	STRN	Striatin	AELQAQIAFLQGER;ALAFHPIEPVLITASEDHTLK;ALPDSGEDRDTK;C(UniMod:4)YIASAGADALAK;DVDELPSLQPSVGSPSRPSSSR;EALKEFDFLVTSEEGDNESR;ELGIPASVDLVSSDPSHMVASFSK;ETAM(UniMod:35)IAKSELTDSASVLDNFK;GLGPLAEAAAAGDGAAAAGAAR;GPLLGHTDAVWGLAYSAAHQR;GYTSIFNMETQQR;ILTLESNVDTTANSSC(UniMod:4)QINR;LLSC(UniMod:4)SADGTLR;LQDMLANLR;LWNTTEVAPALSVFNDTK;QYLQEVGYTDTILDVK;SELTDSASVLDNFK;STSLDVEPIYTFR;SVIDTSTIVR;TC(UniMod:4)IQEFTAHR;VISH…	21	AELQAQIAFLQGER;ALAFHPIEPVLITASEDHTLK;C(UniMod:4)YIASAGADALAK;DVDELPSLQPSVGSPSRPSSSR;EALKEFDFLVTSEEGDNESR;ETAM(UniMod:35)IAKSELTDSASVLDNFK;GLGPLAEAAAAGDGAAAAGAAR;GPLLGHTDAVWGLAYSAAHQR;GYTSIFNMETQQR;ILTLESNVDTTANSSC(UniMod:4)QINR;LLSC(UniMod:4)SADGTLR;LQDMLANLR;LWNTTEVAPALSVFNDTK;QYLQEVGYTDTILDVK;SELTDSASVLDNFK;STSLDVEPIYTFR;SVIDTSTIVR;VISHPTLPISITAHEDR	18	0.857143	1	20	4	6287.1	2.10271e+07	0.936968	41	86.132	TRUE	1	0	7.84929e-05	8.70739e-05	1	1	0.525548	0.891993	-0.164899	-0.63785	0.621307	0.336286	0.785246	1	TRUE	FALSE	0	no_SEC_difference	0.295164	0.864052	-0.210809	-1.31358	0.00259778	0.00610314	0.0108672	FALSE	0.0459099
O43818	O43818_27	U3IP2_HUMAN	RRP9 RNU3IP2 U355K	U3 small nucleolar RNA-interacting protein 2 (RRP9 homolog) (U3 small nucleolar ribonucleoprotein-associated 55 kDa protein) (U3 snoRNP-associated 55 kDa protein) (U3-55K)	DAVSGLAFR;EIQAPASADIR;NSVC(UniMod:4)IIPLR	3	DAVSGLAFR;EIQAPASADIR;NSVC(UniMod:4)IIPLR	3	1	13	39	27	451.796	1.30089e+06	0.959021	46	51.841	TRUE	0.998321	0	7.84929e-05	8.70739e-05	1	1	6.71208e-12	0.023169	-5.43166	-7.88281	1.45919e-38	7.57918e-38	1.76978e-37	1	TRUE	TRUE	0	single_complex_diff	0.00620978	0.0235534	-5.40792	-12.5388	3.47235e-07	2.1528e-06	3.83326e-06	TRUE	-0.0237399
O43823	O43823_4	AKAP8_HUMAN	AKAP8 AKAP95	A-kinase anchor protein 8 (AKAP-8) (A-kinase anchor protein 95 kDa) (AKAP 95)	GGSGGGGEGIQDR;LPDKTVEFLQEYIVNR;QFQLYEEPDTK;SFDDEEIQK;TVEFLQEYIVNR;VAPAPAAADAEVEQTDAESK	6	GGSGGGGEGIQDR;QFQLYEEPDTK;SFDDEEIQK;VAPAPAAADAEVEQTDAESK	4	0.666667	1	10	4	6287.1	1.04649e+06	0.610801	43	76.108	TRUE	0.70105	0	0.0510204	0.0413517	1	1	1.22289e-05	0.199819	-2.34881	-5.11336	5.1791e-21	1.46251e-20	3.41504e-20	1	TRUE	TRUE	0	single_complex_diff	0.296198	0.230616	-2.16481	-1.47285	0.0657667	0.0859557	0.153052	FALSE	-0.184002
O43837	O43837_34	IDH3B_HUMAN	IDH3B	Isocitrate dehydrogenase [NAD] subunit beta, mitochondrial (EC 1.1.1.41) (Isocitric dehydrogenase subunit beta) (NAD(+)-specific ICDH subunit beta)	AAAVPVEFQEHHLSEVQNMASEEK;DM(UniMod:35)GGYSTTTDFIK;DMGGYSTTTDFIK;EQTEGEYSSLEHESAR;FAFDYATKK;GELASYDM(UniMod:35)R;GELASYDMR;HLNLEYHSSMIADAVKK;HNNLDLVIIR;HPFAQAVGR;IHTPMEYK;KLDLFANVVHVK;LDLFANVVHVK;LEQVLSSMK;LGDGLFLQC(UniMod:4)C(UniMod:4)EEVAELYPK;RKLDLFANVVHVK;SVIGHLQTK;VEGSFPVTM(UniMod:35)LPGDGVGPELMHAVK;VEGSFPVTMLPGDGVGPELMHAVK	19	AAAVPVEFQEHHLSEVQNMASEEK;DM(UniMod:35)GGYSTTTDFIK;DMGGYSTTTDFIK;EQTEGEYSSLEHESAR;FAFDYATKK;GELASYDM(UniMod:35)R;GELASYDMR;HLNLEYHSSMIADAVKK;HNNLDLVIIR;HPFAQAVGR;IHTPMEYK;KLDLFANVVHVK;LDLFANVVHVK;LEQVLSSMK;LGDGLFLQC(UniMod:4)C(UniMod:4)EEVAELYPK;RKLDLFANVVHVK;SVIGHLQTK;VEGSFPVTM(UniMod:35)LPGDGVGPELMHAVK;VEGSFPVTMLPGDGVGPELMHAVK	19	1	29	39	34	202.73	3.22689e+07	0.977062	48	42.184	TRUE	1	0	7.84929e-05	8.70739e-05	2	1	0.437385	0.785893	-0.347596	-0.781865	0.217653	0.134079	0.31308	2	FALSE	FALSE	0.170906	multipeak_diffFC_redist	0.319449	0.751806	-0.411568	-1.30409	0.0101825	0.0193628	0.0344771	FALSE	0.0639721
O43837	O43837_51	IDH3B_HUMAN	IDH3B	Isocitrate dehydrogenase [NAD] subunit beta, mitochondrial (EC 1.1.1.41) (Isocitric dehydrogenase subunit beta) (NAD(+)-specific ICDH subunit beta)	AAAVPVEFQEHHLSEVQNMASEEK;DM(UniMod:35)GGYSTTTDFIK;DMGGYSTTTDFIK;EQTEGEYSSLEHESAR;FAFDYATKK;GELASYDM(UniMod:35)R;GELASYDMR;HLNLEYHSSMIADAVKK;HNNLDLVIIR;HPFAQAVGR;IHTPMEYK;KLDLFANVVHVK;LDLFANVVHVK;LEQVLSSMK;LGDGLFLQC(UniMod:4)C(UniMod:4)EEVAELYPK;RKLDLFANVVHVK;SVIGHLQTK;VEGSFPVTM(UniMod:35)LPGDGVGPELMHAVK;VEGSFPVTMLPGDGVGPELMHAVK	19	AAAVPVEFQEHHLSEVQNMASEEK;DM(UniMod:35)GGYSTTTDFIK;DMGGYSTTTDFIK;EQTEGEYSSLEHESAR;GELASYDM(UniMod:35)R;GELASYDMR;HLNLEYHSSMIADAVKK;HNNLDLVIIR;HPFAQAVGR;KLDLFANVVHVK;LDLFANVVHVK;LGDGLFLQC(UniMod:4)C(UniMod:4)EEVAELYPK;RKLDLFANVVHVK;SVIGHLQTK	14	0.736842	46	56	51	28.955	9.32108e+06	0.946452	48	42.184	FALSE	1	0	7.84929e-05	8.70739e-05	2	1	0.149033	0.614987	-0.70143	-1.468	5.40034e-06	6.08401e-06	1.42065e-05	1	TRUE	TRUE	0.170906	multipeak_diffFC_redist	0.319449	0.751806	-0.411568	-1.30409	0.0101825	0.0193628	0.0344771	FALSE	-0.289863
O43847	O43847_39	NRDC_HUMAN	NRDC NRD1	Nardilysin (EC 3.4.24.61) (N-arginine dibasic convertase) (NRD convertase) (NRD-C) (Nardilysin convertase)	AFDC(UniMod:4)PETEYPVK;AFTTTLNLLPYHK;ALNKGDANSEVTVYYQSGTR;ANLVLLSGANEGK;ANLVLLSGANEGKC(UniMod:4)DLK;DAIDREVEAVDSEYQLAR;DAIDREVEAVDSEYQLARPSDANRK;EVEAVDSEYQLAR;EVEAVDSEYQLARPSDANRK;FFWGNAETLK;FFWGNAETLKHEPR;GDANSEVTVYYQSGTR;GSILSFLR;GSLSNAGDPEIVK;HGGSDNASTDC(UniMod:4)ER;IEEFLSSFEEK;IENLTEEAFNTQVTALIK;IVNTPQGC(UniMod:4)LWYK;IVNTPQGC(UniMod:4)LWYKK;LAHEIEALK;LGADESEEEGR;LGADESEEEGRR;LKEC(UniMod:4)ED…	40	AFDC(UniMod:4)PETEYPVK;AFTTTLNLLPYHK;ALNKGDANSEVTVYYQSGTR;ANLVLLSGANEGK;ANLVLLSGANEGKC(UniMod:4)DLK;DAIDREVEAVDSEYQLAR;DAIDREVEAVDSEYQLARPSDANRK;EVEAVDSEYQLAR;EVEAVDSEYQLARPSDANRK;FFWGNAETLK;FFWGNAETLKHEPR;GDANSEVTVYYQSGTR;GSILSFLR;GSLSNAGDPEIVK;HGGSDNASTDC(UniMod:4)ER;IEEFLSSFEEK;IENLTEEAFNTQVTALIK;IVNTPQGC(UniMod:4)LWYK;IVNTPQGC(UniMod:4)LWYKK;LAHEIEALK;LGADESEEEGR;LGADESEEEGRR;LKEC(UniMod:4)ED…	40	1	34	45	39	114.374	7.61691e+07	0.96755	38	131.572	FALSE	1	0	7.84929e-05	8.70739e-05	1	1	0.903193	0.959894	-0.0590678	-0.122071	1	0.428256	1	1	TRUE	FALSE	0	no_SEC_difference	0.734862	0.904373	-0.145011	-0.364901	0.999996	0.561612	1	FALSE	0.0859428
O43852	O43852_37	CALU_HUMAN	CALU	Calumenin (Crocalbin) (IEF SSP 9302)	DGFVTVDELKDWIK;DIVVQETMEDIDK;DRVHHEPQLSDK;DWILPSDYDHAEAEAR;EEFTAFLHPEEYDYMK;EEIVDKYDLFVGSQATDFGEALVR;EETKDWILPSDYDHAEAEAR;GHDLNEDGLVSWEEYK;HLVYESDQNK;HLVYESDQNKDGK;IDGDKDGFVTVDELK;IDGDKDGFVTVDELKDWIK;LTKEEIVDKYDLFVGSQATDFGEALVR;M(UniMod:35)ADKDGDLIATK;M(UniMod:35)DKEETKDWILPSDYDHAEAEAR;MADKDGDLIATK;MDKEETKDWILPSDYDHAEAEAR;RWIYEDVER;TEREQFVEFR;TFDQLTPEESK;TFDQLTPEESKER;VHHEPQLSDK;VHHEPQLSDKVHNDAQS…	25	DGFVTVDELKDWIK;DIVVQETMEDIDK;DRVHHEPQLSDK;DWILPSDYDHAEAEAR;EEFTAFLHPEEYDYMK;EEIVDKYDLFVGSQATDFGEALVR;EETKDWILPSDYDHAEAEAR;GHDLNEDGLVSWEEYK;HLVYESDQNK;HLVYESDQNKDGK;IDGDKDGFVTVDELK;IDGDKDGFVTVDELKDWIK;LTKEEIVDKYDLFVGSQATDFGEALVR;M(UniMod:35)ADKDGDLIATK;M(UniMod:35)DKEETKDWILPSDYDHAEAEAR;MADKDGDLIATK;MDKEETKDWILPSDYDHAEAEAR;RWIYEDVER;TEREQFVEFR;TFDQLTPEESK;TFDQLTPEESKER;VHHEPQLSDK;VHHEPQLSDKVHNDAQS…	25	1	32	54	37	143.802	1.30091e+08	0.974843	49	37.107	TRUE	1	0	7.84929e-05	8.70739e-05	1	1	0.266084	0.713066	-0.487892	-1.1174	0.000205987	0.000198591	0.000463721	1	TRUE	FALSE	0	no_SEC_difference	0.51799	0.74392	-0.426781	-0.708132	0.600939	0.449844	0.800987	FALSE	-0.0611111
O43854	O43854_6	EDIL3_HUMAN	EDIL3 DEL1	EGF-like repeat and discoidin I-like domain-containing protein 3 (Developmentally-regulated endothelial cell locus 1 protein) (Integrin-binding protein DEL1)	DFGHVQFVGSYK;DKVFQGNFDNDTHRK;GNIDNNTPYANSFTPPIK;IGSPEYIK;KNVIDPPIYAR;LAYSNDGEHWTVYQDEK;NVIDPPIYAR;SELLGC(UniMod:4)TEEE;SGHIQDYQITASSIFR;TLNMDMFTWEPR;VFQGNFDNDTHRK;VTGIITQGAK;VTGVITQGAK	13	DFGHVQFVGSYK;GNIDNNTPYANSFTPPIK;IGSPEYIK;LAYSNDGEHWTVYQDEK;NVIDPPIYAR;SELLGC(UniMod:4)TEEE;SGHIQDYQITASSIFR;VTGIITQGAK;VTGVITQGAK	9	0.692308	1	39	6	5000.51	3.95971e+07	0.956632	46	53.765	TRUE	1	0	7.84929e-05	8.70739e-05	1	1	1.48382e-05	0.515252	-0.95665	-4.46196	6.36027e-42	3.58429e-41	8.36951e-41	1	TRUE	TRUE	0	single_complex_diff	0.032116	0.516396	-0.953451	-4.07849	4.84289e-14	8.91008e-13	1.58652e-12	TRUE	-0.00319935
O43865	O43865_37	SAHH2_HUMAN	AHCYL1 DCAL IRBIT XPVKONA	Adenosylhomocysteinase 2 (AdoHcyase 2) (EC 3.3.1.1) (DC-expressed AHCY-like molecule) (IP(3)Rs binding protein released with IP(3)) (IRBIT) (S-adenosyl-L-homocysteine hydrolase 2) (S-adenosylhomocysteine hydrolase-like protein 1)	EIEDAEKYSFMATVTK;EIEIAEQDM(UniMod:35)SALISLR;EIEIAEQDMSALISLR;EIEIAEQDMSALISLRK;GSSNFC(UniMod:4)VK;KQIQFADDM(UniMod:35)QEFTK;KQIQFADDMQEFTK;KYPNVFK;NSC(UniMod:4)IVC(UniMod:4)NM(UniMod:35)GHSNTEIDVTSLR;NSC(UniMod:4)IVC(UniMod:4)NMGHSNTEIDVTSLR;QIQFADDMQEFTK;QVDVVITC(UniMod:4)TGNK;REIEIAEQDMSALISLR;RVVLLAEGR;TTDVM(UniMod:35)FGGK;YSFMATVTK	16	EIEDAEKYSFMATVTK;EIEIAEQDM(UniMod:35)SALISLR;EIEIAEQDMSALISLR;EIEIAEQDMSALISLRK;GSSNFC(UniMod:4)VK;KQIQFADDMQEFTK;NSC(UniMod:4)IVC(UniMod:4)NM(UniMod:35)GHSNTEIDVTSLR;NSC(UniMod:4)IVC(UniMod:4)NMGHSNTEIDVTSLR;QIQFADDMQEFTK;QVDVVITC(UniMod:4)TGNK;RVVLLAEGR;TTDVM(UniMod:35)FGGK;YSFMATVTK	13	0.8125	16	45	37	143.802	2.10261e+07	0.891726	45	58.951	TRUE	1	0	7.84929e-05	8.70739e-05	1	1	0.145592	0.811978	-0.300487	-1.46169	8.40486e-06	9.29279e-06	2.16991e-05	1	TRUE	FALSE	0	no_SEC_difference	0.419229	0.757727	-0.403024	-0.954716	0.176939	0.185196	0.329758	FALSE	0.102537
O43896	O43896_32	KIF1C_HUMAN	KIF1C KIAA0706	Kinesin-like protein KIF1C	AEIEALAALK;LVTEPLVLK	2	AEIEALAALK;LVTEPLVLK	2	1	26	43	32	254.89	613258	0.809042	38	122.947	TRUE	0.809042	0	0.0298273	0.0250903	1	1	2.56287e-05	0.150923	-2.74921	-4.63323	1.80635e-11	3.07599e-11	7.18261e-11	1	TRUE	TRUE	0	single_complex_diff	0.387462	0.223244	-2.16711	-0.977468	0.313752	0.283562	0.504906	FALSE	-0.582102
O43913	O43913_30	ORC5_HUMAN	ORC5 ORC5L	Origin recognition complex subunit 5	C(UniMod:4)TVSLDFIR;DM(UniMod:35)EANLLPGFLR;DMEANLLPGFLR;HLAVLNFPK;LQKDDTDPGQLK;PHLENVVLC(UniMod:4)R;TVNFDIIK;TYVTQTLLK;YC(UniMod:4)EPVVK	9	C(UniMod:4)TVSLDFIR;DM(UniMod:35)EANLLPGFLR;DMEANLLPGFLR;LQKDDTDPGQLK;PHLENVVLC(UniMod:4)R;TVNFDIIK;TYVTQTLLK;YC(UniMod:4)EPVVK	8	0.888889	24	39	30	320.471	2.44169e+06	0.902709	46	50.283	TRUE	0.999999	0	7.84929e-05	8.70739e-05	1	1	3.09583e-06	0.178108	-2.50776	-5.36985	1.85529e-43	1.07843e-42	2.51819e-42	1	TRUE	TRUE	0	single_complex_diff	0.185773	0.272675	-1.87475	-1.98302	0.00114003	0.00303293	0.0054004	TRUE	-0.633017
O43924	O43924_54	PDE6D_HUMAN	PDE6D PDED	Retinal rod rhodopsin-sensitive cGMP 3',5'-cyclic phosphodiesterase subunit delta (GMP-PDE delta) (Protein p17)	ELNFSSTEQMEK;FFDDDLLVSTSR;ILWQGTEDLSVPGVEHEAR	3	ELNFSSTEQMEK;FFDDDLLVSTSR;ILWQGTEDLSVPGVEHEAR	3	1	49	59	54	20.538	3.36313e+06	0.987933	55	17.42	FALSE	0.999854	0	7.84929e-05	8.70739e-05	1	1	0.0826549	0.604625	-0.725888	-1.77019	0.00256217	0.00217152	0.00507062	1	TRUE	TRUE	0	single_monomer_diff	0.00679404	0.670893	-0.575846	-6.37581	4.75126e-07	2.87034e-06	5.11089e-06	FALSE	-0.150043
O60216	O60216_15	RAD21_HUMAN	RAD21 HR21 KIAA0078 NXP1	Double-strand-break repair protein rad21 homolog (hHR21) (Nuclear matrix protein 1) (NXP-1) (SCC1 homolog)	AHVFEC(UniMod:4)NLESSVESIISPK;AQLSDYSDIVTTLDLAPPTK;AQLSDYSDIVTTLDLAPPTKK;C(UniMod:4)LTPLVPEDLR;C(UniMod:4)LTPLVPEDLRK;DVIDEPIIEEPSR;DVIDEPIIEEPSRLQESVMEASR;EKEKEDDEEEEDEDASGGDQDQEER;INHLEYEDQYKDDNFGEGNDGGILDDK;KGGEADNLDEFLK;KQQAIELTQEEPYSDIIATPGPR;LFSLPAQPLWNNR;LQESVM(UniMod:35)EASR;LQESVMEASR;M(UniMod:35)AFRPGVVDLPEENR;MAFRPGVVDLPEENR;MFYAHFVLSK;QQAIELTQEEPYSDIIATPGPR;TGAESISLLELC(UniMod:4)R;TNI…	23	AHVFEC(UniMod:4)NLESSVESIISPK;AQLSDYSDIVTTLDLAPPTK;AQLSDYSDIVTTLDLAPPTKK;C(UniMod:4)LTPLVPEDLR;C(UniMod:4)LTPLVPEDLRK;DVIDEPIIEEPSR;DVIDEPIIEEPSRLQESVMEASR;EKEKEDDEEEEDEDASGGDQDQEER;INHLEYEDQYKDDNFGEGNDGGILDDK;KGGEADNLDEFLK;KQQAIELTQEEPYSDIIATPGPR;LFSLPAQPLWNNR;LQESVM(UniMod:35)EASR;LQESVMEASR;M(UniMod:35)AFRPGVVDLPEENR;MAFRPGVVDLPEENR;MFYAHFVLSK;QQAIELTQEEPYSDIIATPGPR;TGAESISLLELC(UniMod:4)R;TNI…	23	1	7	21	15	1784.66	2.76338e+07	0.955041	43	71.69	TRUE	1	0	7.84929e-05	8.70739e-05	1	1	0.00212514	0.370462	-1.4326	-3.20688	1.21522e-50	8.70738e-50	2.03322e-49	1	TRUE	TRUE	0	single_complex_diff	0.142454	0.419179	-1.25436	-2.34864	3.90281e-09	3.53289e-08	6.29063e-08	TRUE	-0.178242
O60220	O60220_43	TIM8A_HUMAN	TIMM8A DDP DDP1 TIM8A	Mitochondrial import inner membrane translocase subunit Tim8 A (Deafness dystonia protein 1) (X-linked deafness dystonia protein)	AEAC(UniMod:4)FVNC(UniMod:4)VER;FIDTSQFILNR;SKPVFSESLSD	3	AEAC(UniMod:4)FVNC(UniMod:4)VER;SKPVFSESLSD	2	0.666667	31	50	43	72.353	4.70822e+06	0.991442	59	10.998	TRUE	0.982957	0	0.00141287	0.0014244	1	1	0.222023	0.744395	-0.432104	-1.2927	0.0975025	0.06447	0.150541	1	TRUE	FALSE	0	no_SEC_difference	0.355128	0.753397	-0.408517	-1.04676	0.224744	0.221718	0.394788	FALSE	-0.0235861
O60231	O60231_37	DHX16_HUMAN	DHX16 DBP2 DDX16 KIAA0577	Putative pre-mRNA-splicing factor ATP-dependent RNA helicase DHX16 (EC 3.6.4.13) (ATP-dependent RNA helicase #3) (DEAH-box protein 16)	FSTFFDDAPVFR;TSLGNVVLLLK	2	FSTFFDDAPVFR;TSLGNVVLLLK	2	1	27	45	37	143.802	786972	0.94062	39	119.264	FALSE	0.94062	0	0.00627943	0.00580604	1	1	0.0209043	0.508777	-0.981769	-2.56021	0.000335574	0.000317142	0.000740544	1	TRUE	TRUE	0	single_monomer_diff	0.550416	0.574627	-0.82064	-0.653535	0.585154	0.441998	0.787017	FALSE	-0.161128
O60232	O60232_15	SSA27_HUMAN	SSSCA1	Sjoegren syndrome/scleroderma autoantigen 1 (Autoantigen p27)	AAQGPPAPAVPPNTDVMAC(UniMod:4)TQTALLQK;EHQLASASELPLGSR;EHQLASASELPLGSRPAPQPPVPRPEHC(UniMod:4)EGAAAGLK;IYC(UniMod:4)VAC(UniMod:4)QELDSDVDKDNPALNAQAALSQAR;KIYC(UniMod:4)VAC(UniMod:4)QELDSDVDKDNPALNAQAALSQAR;LM(UniMod:35)GDYLLR;LMGDYLLR;MLGETC(UniMod:4)ADC(UniMod:4)GTILLQDK;SLQQLQH	9	AAQGPPAPAVPPNTDVMAC(UniMod:4)TQTALLQK;EHQLASASELPLGSR;EHQLASASELPLGSRPAPQPPVPRPEHC(UniMod:4)EGAAAGLK;IYC(UniMod:4)VAC(UniMod:4)QELDSDVDKDNPALNAQAALSQAR;KIYC(UniMod:4)VAC(UniMod:4)QELDSDVDKDNPALNAQAALSQAR;LM(UniMod:35)GDYLLR;LMGDYLLR;MLGETC(UniMod:4)ADC(UniMod:4)GTILLQDK;SLQQLQH	9	1	7	27	15	1784.66	1.55626e+07	0.953864	54	21.474	TRUE	1	0	7.84929e-05	8.70739e-05	1	1	0.538828	0.880087	-0.184282	-0.616317	0.631029	0.340694	0.795537	1	TRUE	FALSE	0	no_SEC_difference	0.551893	0.855948	-0.224405	-0.673486	0.672813	0.488545	0.869898	FALSE	0.0401225
O60239	O60239_38	3BP5_HUMAN	SH3BP5 SAB	SH3 domain-binding protein 5 (SH3BP-5) (SH3 domain-binding protein that preferentially associates with BTK)	ETISLAEQR;NLEMISDEIHER;QLSLQC(UniMod:4)SK;SQSSTSPEGQALENR;SVLVEATVK;YYVQLEQLK	6	ETISLAEQR;NLEMISDEIHER;QLSLQC(UniMod:4)SK;SQSSTSPEGQALENR;SVLVEATVK;YYVQLEQLK	6	1	33	43	38	128.247	2.14023e+06	0.871556	46	50.425	TRUE	0.999965	0	7.84929e-05	8.70739e-05	1	1	0.0470723	0.520999	-0.94324	-2.03715	1.66974e-06	1.96948e-06	4.59884e-06	1	TRUE	TRUE	0	single_complex_diff	0.292458	0.571617	-0.812493	-1.41999	0.0619591	0.082514	0.146924	FALSE	-0.130746
O60245	O60245_5	PCDH7_HUMAN	PCDH7 BHPCDH	Protocadherin-7 (Brain-heart protocadherin) (BH-Pcdh)	LDASEGGGGTNPGGR;LDETSGWLSVLHR;LFEIDPTSGVVSLVGK;VATVLATDADSGK;VLITDVNDNSPR;YFLHTSTPLDYEATR	6	VATVLATDADSGK;VLITDVNDNSPR	2	0.333333	1	28	5	5607.02	1.98687e+06	0.964321	39	116.071	TRUE	0.83389	0	0.0251962	0.0214115	1	1	9.85342e-08	0.369275	-1.44003	-6.22441	1.65564e-17	3.94346e-17	9.20818e-17	1	TRUE	TRUE	0	single_complex_diff	0.0577787	0.107356	-3.43203	-12.333	5.99845e-06	2.95576e-05	5.26298e-05	TRUE	1.992
O60256	O60256_44	KPRB_HUMAN	PRPSAP2	Phosphoribosyl pyrophosphate synthase-associated protein 2 (PRPP synthase-associated protein 2) (41 kDa phosphoribosypyrophosphate synthetase-associated protein) (PAP41)	EIQGFFNIPVDNLR;GKDVFIIQTVSK;IFVMATHGLLSSDAPR;IHNGESMSYLFR;RIEESAIDEVVVTNTIPHEVQK;SIIGVIPYFPYSK;SVAAIHPSLEIPMLIPK;VQIQESVR;VQVYQEPNR	9	EIQGFFNIPVDNLR;GKDVFIIQTVSK;IFVMATHGLLSSDAPR;IHNGESMSYLFR;RIEESAIDEVVVTNTIPHEVQK;SIIGVIPYFPYSK;SVAAIHPSLEIPMLIPK;VQIQESVR;VQVYQEPNR	9	1	22	50	44	64.527	2.93995e+07	0.963426	48	40.926	FALSE	1	0	7.84929e-05	8.70739e-05	1	1	0.467695	0.853121	-0.229178	-0.728066	0.390415	0.225519	0.526598	1	TRUE	FALSE	0	no_SEC_difference	0.214612	0.825814	-0.276111	-1.4742	0.00344406	0.00775074	0.0138009	FALSE	0.0469325
O60264	O60264_16	SMCA5_HUMAN	SMARCA5 SNF2H WCRF135	SWI/SNF-related matrix-associated actin-dependent regulator of chromatin subfamily A member 5 (SWI/SNF-related matrix-associated actin-dependent regulator of chromatin A5) (EC 3.6.4.-) (Sucrose nonfermenting protein 2 homolog) (hSNF2H)	C(UniMod:4)NTLITLIER;DIDILNSAGK;EIQEPDPTYEEK;ESEITDEDIDGILER;FEDSPSYVK;FITDNTVEER;IAFTEWIEPPKR;IGKDEMLQMIR;LLTQGFTNWNKR;LVDQNLNK;QNLLSVGDYR;SVC(UniMod:4)LIGDKEQR;TLQTISLLGYMK;WGRDDIENIAR	14	C(UniMod:4)NTLITLIER;EIQEPDPTYEEK;ESEITDEDIDGILER;FEDSPSYVK;IAFTEWIEPPKR;IGKDEMLQMIR;LLTQGFTNWNKR;LVDQNLNK;QNLLSVGDYR;TLQTISLLGYMK;WGRDDIENIAR	11	0.785714	7	27	16	1591.61	4.92058e+06	0.769353	38	121.905	TRUE	0.99994	0	7.84929e-05	8.70739e-05	2	2	6.58362e-13	0.0840814	-3.57207	-8.94654	5.6411e-135	1.5523e-133	3.6247e-133	1	TRUE	TRUE	0.0391584	multipeak_similarFC	0.106338	0.140865	-2.82768	-2.77395	7.42105e-08	5.26975e-07	9.38326e-07	TRUE	-0.744389
O60264	O60264_4	SMCA5_HUMAN	SMARCA5 SNF2H WCRF135	SWI/SNF-related matrix-associated actin-dependent regulator of chromatin subfamily A member 5 (SWI/SNF-related matrix-associated actin-dependent regulator of chromatin A5) (EC 3.6.4.-) (Sucrose nonfermenting protein 2 homolog) (hSNF2H)	C(UniMod:4)NTLITLIER;DIDILNSAGK;EIQEPDPTYEEK;ESEITDEDIDGILER;FEDSPSYVK;FITDNTVEER;IAFTEWIEPPKR;IGKDEMLQMIR;LLTQGFTNWNKR;LVDQNLNK;QNLLSVGDYR;SVC(UniMod:4)LIGDKEQR;TLQTISLLGYMK;WGRDDIENIAR	14	IAFTEWIEPPKR;LLTQGFTNWNKR	2	0.142857	1	8	4	6287.1	408721	0.967562	38	121.905	TRUE	0.651362	0	0.0623234	0.0497514	2	2	6.48152e-08	0.12324	-3.02382	-7.86227	5.8102e-18	1.4165e-17	3.3076e-17	2	FALSE	TRUE	0.0391584	multipeak_similarFC	0.106338	0.140865	-2.82768	-2.77395	7.42105e-08	5.26975e-07	9.38326e-07	TRUE	-0.196138
O60271	O60271_18	JIP4_HUMAN	SPAG9 HSS KIAA0516 MAPK8IP4 SYD1 HLC6	C-Jun-amino-terminal kinase-interacting protein 4 (JIP-4) (JNK-interacting protein 4) (Cancer/testis antigen 89) (CT89) (Human lung cancer oncogene 6 protein) (HLC-6) (JNK-associated leucine-zipper protein) (JLP) (Mitogen-activated protein kinase 8-interacting protein 4) (Proliferation-inducing protein 6) (Protein highly expressed in testis) (PHET) (Sperm surface protein) (Sperm-associated antige…	AFDFLSEETEASLASR;AGPSAQEPGSQTPLK;AKDDDDSDIPTAQR;AKDDDDSDIPTAQRK;ATTPASTANSDVATIPTDTPLKEENEGFVK;AVEQEDELSDVSQGGSK;DDDDSDIPTAQR;DDNEQLITQYER;DGGSVVGASVFYK;DVAGLDTEGSK;DVLQGELEAVK;ERPISLGIFPLPAGDGLLTPDAQK;ETDYPAGEDLSESGQVDK;EVENLILENTQLLETK;FFVAVPGQVISPQSSSSGTDLTGDK;FIEFEDSQEQEK;FIEFEDSQEQEKK;FQELSQPR;GGETPGSEQWK;HIEVQVAQETR;HTEMIHNYMEHLER;ITALMVSC(UniMod:4)NR;IYVVQPK;KPEPPVNLK;LFSSSSNTTK;LHQLSGSDQL…	50	AFDFLSEETEASLASR;AGPSAQEPGSQTPLK;AKDDDDSDIPTAQR;AKDDDDSDIPTAQRK;ATTPASTANSDVATIPTDTPLKEENEGFVK;AVEQEDELSDVSQGGSK;DDDDSDIPTAQR;DDNEQLITQYER;DGGSVVGASVFYK;DVAGLDTEGSK;DVLQGELEAVK;ERPISLGIFPLPAGDGLLTPDAQK;ETDYPAGEDLSESGQVDK;EVENLILENTQLLETK;FFVAVPGQVISPQSSSSGTDLTGDK;FIEFEDSQEQEK;FIEFEDSQEQEKK;FQELSQPR;GGETPGSEQWK;HIEVQVAQETR;HTEMIHNYMEHLER;ITALMVSC(UniMod:4)NR;IYVVQPK;KPEPPVNLK;LFSSSSNTTK;LHQLSGSDQL…	50	1	12	27	18	1265.91	6.66231e+07	0.904605	37	146.205	TRUE	1	0	7.84929e-05	8.70739e-05	1	1	0.694178	0.90397	-0.145687	-0.394429	0.999975	0.428256	1	1	TRUE	FALSE	0	no_SEC_difference	0.524404	0.881312	-0.182275	-0.714502	0.687792	0.496017	0.883202	FALSE	0.0365872
O60294	O60294_46	TYW4_HUMAN	LCMT2 KIAA0547 TYW4	tRNA wybutosine-synthesizing protein 4 (tRNA yW-synthesizing protein 4) (EC 2.1.1.290) (EC 2.3.1.231) (Leucine carboxyl methyltransferase 2) (tRNA(Phe) (7-(3-amino-3-(methoxycarbonyl)propyl)wyosine(37)-N)-methoxycarbonyltransferase) (tRNA(Phe) (7-(3-amino-3-carboxypropyl)wyosine(37)-O)-methyltransferase)	AAVWEVDFPDVAR;AFLEQIGAPQAALR;AGAVQNTNDSSALSK;FPDVEAQR;GDTLSHTLVFPSSEAFPR;GYVQDPFAALLVPGAAR;IGETPELC(UniMod:4)ALTGPFER;IPVEGEVPEAR;KDDSTLC(UniMod:4)C(UniMod:4)WR;SEDNNTEDLKVTITK;VNPASPSGVFPASVVSSEGQVPNLKR	11	AAVWEVDFPDVAR;AFLEQIGAPQAALR;AGAVQNTNDSSALSK;FPDVEAQR;GDTLSHTLVFPSSEAFPR;GYVQDPFAALLVPGAAR;IGETPELC(UniMod:4)ALTGPFER;IPVEGEVPEAR;KDDSTLC(UniMod:4)C(UniMod:4)WR;SEDNNTEDLKVTITK;VNPASPSGVFPASVVSSEGQVPNLKR	11	1	41	51	46	51.322	1.24822e+07	0.969618	43	75.602	FALSE	1	0	7.84929e-05	8.70739e-05	1	1	0.553963	0.770077	-0.376925	-0.595531	0.696202	0.368524	0.860523	1	TRUE	FALSE	0	no_SEC_difference	0.738087	0.768514	-0.379857	-0.359636	0.991941	0.561612	1	FALSE	0.00293238
O60306	O60306_22	AQR_HUMAN	AQR KIAA0560	Intron-binding protein aquarius (Intron-binding protein of 160 kDa) (IBP160)	ASFPGHNVK;ASLC(UniMod:4)NLYNWR;DADVEDEDTEEAK;DHIKDEWEGLR;FLSQLIQK;FQGQQNDYILLSLVR;IFTQLEEFR;IMALDIDER;KIFTQLEEFR;KIVAPTVSQINAEFVTQLAC(UniMod:4)K;LGHGEEELETEKDFSR;LGLYIFAR;NTIQFTHTQIEAIR;QDIEDSVSR;RIELLEEVKR;RNTIQFTHTQIEAIR;RPFIEQVGLVYVR;SVPLSEPVTMDK;TLIVEPHVIPNR;TLIVTHSNQALNQLFEK;VGVPTVDLDAQGR;VIEDGPEPRPNLR;VIEDIYEK;VIEDIYEKEIVK;VTVEDPALQIPPFR;YSNMEQSLFTR	26	ASFPGHNVK;ASLC(UniMod:4)NLYNWR;DADVEDEDTEEAK;DHIKDEWEGLR;FLSQLIQK;FQGQQNDYILLSLVR;IFTQLEEFR;IMALDIDER;KIFTQLEEFR;KIVAPTVSQINAEFVTQLAC(UniMod:4)K;LGLYIFAR;NTIQFTHTQIEAIR;QDIEDSVSR;RIELLEEVKR;RNTIQFTHTQIEAIR;RPFIEQVGLVYVR;SVPLSEPVTMDK;TLIVEPHVIPNR;TLIVTHSNQALNQLFEK;VGVPTVDLDAQGR;VIEDGPEPRPNLR;VIEDIYEK;VIEDIYEKEIVK;VTVEDPALQIPPFR;YSNMEQSLFTR	25	0.961538	14	29	22	800.812	1.51923e+07	0.913275	35	171.295	TRUE	1	0	7.84929e-05	8.70739e-05	2	1	0.00161094	0.492018	-1.02322	-3.25713	7.26985e-58	6.1253e-57	1.43029e-56	1	TRUE	TRUE	0.0888341	multipeak_similarFC	0.189372	0.467589	-1.0967	-1.8451	2.08394e-07	1.35735e-06	2.41689e-06	TRUE	0.0734811
O60306	O60306_34	AQR_HUMAN	AQR KIAA0560	Intron-binding protein aquarius (Intron-binding protein of 160 kDa) (IBP160)	ASFPGHNVK;ASLC(UniMod:4)NLYNWR;DADVEDEDTEEAK;DHIKDEWEGLR;FLSQLIQK;FQGQQNDYILLSLVR;IFTQLEEFR;IMALDIDER;KIFTQLEEFR;KIVAPTVSQINAEFVTQLAC(UniMod:4)K;LGHGEEELETEKDFSR;LGLYIFAR;NTIQFTHTQIEAIR;QDIEDSVSR;RIELLEEVKR;RNTIQFTHTQIEAIR;RPFIEQVGLVYVR;SVPLSEPVTMDK;TLIVEPHVIPNR;TLIVTHSNQALNQLFEK;VGVPTVDLDAQGR;VIEDGPEPRPNLR;VIEDIYEK;VIEDIYEKEIVK;VTVEDPALQIPPFR;YSNMEQSLFTR	26	ASLC(UniMod:4)NLYNWR;DADVEDEDTEEAK;FLSQLIQK;FQGQQNDYILLSLVR;IFTQLEEFR;IMALDIDER;KIVAPTVSQINAEFVTQLAC(UniMod:4)K;LGLYIFAR;NTIQFTHTQIEAIR;QDIEDSVSR;RIELLEEVKR;RNTIQFTHTQIEAIR;RPFIEQVGLVYVR;SVPLSEPVTMDK;TLIVEPHVIPNR;TLIVTHSNQALNQLFEK;VGVPTVDLDAQGR;VIEDGPEPRPNLR;VIEDIYEK;VTVEDPALQIPPFR;YSNMEQSLFTR	21	0.807692	29	40	34	202.73	6.50122e+06	0.930527	35	171.295	FALSE	1	0	7.84929e-05	8.70739e-05	2	1	0.0471563	0.580852	-0.783758	-2.04505	6.26543e-18	1.52318e-17	3.55669e-17	2	FALSE	TRUE	0.0888341	multipeak_similarFC	0.189372	0.467589	-1.0967	-1.8451	2.08394e-07	1.35735e-06	2.41689e-06	TRUE	0.312941
O60313	O60313_39	OPA1_HUMAN	OPA1 KIAA0567	Dynamin-like 120 kDa protein, mitochondrial (EC 3.6.5.5) (Optic atrophy protein 1) [Cleaved into: Dynamin-like 120 kDa protein, form S1]	AKNEILDEVISLSQVTPK;ALGYFAVVTGK;AVEVAWETLQEEFSR;C(UniMod:4)NEEHPAYLASDEITTVR;EAVKEESIKR;EFDLTKEEDLAALR;EGC(UniMod:4)TVSPETISLNVK;ELDRNELFEK;ESVEQQADSFK;EVLEDFAEDGEK;EVLEDFAEDGEKK;FNLETEWK;GKEHDDIFDKLK;GNSSESIEAIR;GVEVDPSLIK;HKWNDFAEDSLR;HWEEILQQSLWER;IDQLQEELLHTQLK;IQQIIEGK;LDAFIEALHQEK;MLAITANTLR;NLSLAVSDC(UniMod:4)FWK;QQLTNTEVR;RVQLAEDLKK;SIVTDLVSQMDPHGR;TALNHC(UniMod:4)NLC(UniMod:4)R;TIFVLTK;TQ…	36	AKNEILDEVISLSQVTPK;ALGYFAVVTGK;AVEVAWETLQEEFSR;C(UniMod:4)NEEHPAYLASDEITTVR;EGC(UniMod:4)TVSPETISLNVK;ESVEQQADSFK;EVLEDFAEDGEK;FNLETEWK;GNSSESIEAIR;GVEVDPSLIK;HWEEILQQSLWER;IDQLQEELLHTQLK;LDAFIEALHQEK;MLAITANTLR;NLSLAVSDC(UniMod:4)FWK;QQLTNTEVR;SIVTDLVSQMDPHGR;TALNHC(UniMod:4)NLC(UniMod:4)R;TIFVLTK;TSVLEMIAQAR;VVVVGDQSAGK	21	0.583333	29	45	39	114.374	8.56461e+06	0.819971	39	111.631	FALSE	1	0	7.84929e-05	8.70739e-05	2	1	0.211883	0.767286	-0.382163	-1.25747	1.7196e-05	1.84796e-05	4.31508e-05	2	FALSE	FALSE	0.079	no_SEC_difference	0.435974	0.842557	-0.247488	-0.869635	0.136791	0.151515	0.269786	FALSE	-0.134675
O60313	O60313_9	OPA1_HUMAN	OPA1 KIAA0567	Dynamin-like 120 kDa protein, mitochondrial (EC 3.6.5.5) (Optic atrophy protein 1) [Cleaved into: Dynamin-like 120 kDa protein, form S1]	AKNEILDEVISLSQVTPK;ALGYFAVVTGK;AVEVAWETLQEEFSR;C(UniMod:4)NEEHPAYLASDEITTVR;EAVKEESIKR;EFDLTKEEDLAALR;EGC(UniMod:4)TVSPETISLNVK;ELDRNELFEK;ESVEQQADSFK;EVLEDFAEDGEK;EVLEDFAEDGEKK;FNLETEWK;GKEHDDIFDKLK;GNSSESIEAIR;GVEVDPSLIK;HKWNDFAEDSLR;HWEEILQQSLWER;IDQLQEELLHTQLK;IQQIIEGK;LDAFIEALHQEK;MLAITANTLR;NLSLAVSDC(UniMod:4)FWK;QQLTNTEVR;RVQLAEDLKK;SIVTDLVSQMDPHGR;TALNHC(UniMod:4)NLC(UniMod:4)R;TIFVLTK;TQ…	36	AKNEILDEVISLSQVTPK;ALGYFAVVTGK;AVEVAWETLQEEFSR;C(UniMod:4)NEEHPAYLASDEITTVR;EAVKEESIKR;EFDLTKEEDLAALR;EGC(UniMod:4)TVSPETISLNVK;ELDRNELFEK;ESVEQQADSFK;EVLEDFAEDGEK;EVLEDFAEDGEKK;FNLETEWK;GKEHDDIFDKLK;GNSSESIEAIR;GVEVDPSLIK;HKWNDFAEDSLR;HWEEILQQSLWER;LDAFIEALHQEK;MLAITANTLR;NLSLAVSDC(UniMod:4)FWK;QQLTNTEVR;SIVTDLVSQMDPHGR;TALNHC(UniMod:4)NLC(UniMod:4)R;TIFVLTK;TQEQC(UniMod:4)VHNETKNELEK;TSVLEMIAQA…	32	0.888889	1	29	9	3547	7.49383e+07	0.936312	39	111.631	TRUE	1	0	7.84929e-05	8.70739e-05	2	1	0.174889	0.846286	-0.241302	-1.36286	1.30207e-09	1.94459e-09	4.54071e-09	1	TRUE	FALSE	0.079	no_SEC_difference	0.435974	0.842557	-0.247488	-0.869635	0.136791	0.151515	0.269786	FALSE	0.00618596
O60333	O60333_32	KIF1B_HUMAN	KIF1B KIAA0591 KIAA1448	Kinesin-like protein KIF1B (Klp)	C(UniMod:4)NAVINEDPNAK;DVC(UniMod:4)MVFYSR;EALLAEMGVAIR;EFSQVHGSVSDC(UniMod:4)K;EKTPSAETPSEPVDWTFAQR;HDEAFSTEPLKNNGR;ILDTSVAYVR;IM(UniMod:35)STPGGEEAIER;IMSTPGGEEAIER;IVEGQGQSSEVITPPEEISR;KHDNETNLSTEK;LAVTSYTDIADLMDAGNK;LGSAFTFR;LSDISPIGR;RITVTIIHEK;RPYVFIYNSDKDPVER;RQDIVLSGAHIK;SGLSLEELR;SLFGSGYSK;SNSGEVIVTLEPC(UniMod:4)ER;TPSAETPSEPVDWTFAQR;TSLGQSMSK;TVVAVEVQDLK;VAVQAIAADEEAPDYGSGIR;VSQPVQLR;VT…	26	C(UniMod:4)NAVINEDPNAK;DVC(UniMod:4)MVFYSR;EALLAEMGVAIR;EFSQVHGSVSDC(UniMod:4)K;EKTPSAETPSEPVDWTFAQR;ILDTSVAYVR;IMSTPGGEEAIER;IVEGQGQSSEVITPPEEISR;KHDNETNLSTEK;LAVTSYTDIADLMDAGNK;LGSAFTFR;LSDISPIGR;RITVTIIHEK;RPYVFIYNSDKDPVER;RQDIVLSGAHIK;SGLSLEELR;SLFGSGYSK;SNSGEVIVTLEPC(UniMod:4)ER;TPSAETPSEPVDWTFAQR;TSLGQSMSK;TVVAVEVQDLK;VAVQAIAADEEAPDYGSGIR;VSQPVQLR;VTGIYELSLC(UniMod:4)K	24	0.923077	27	38	32	254.89	1.25281e+07	0.948465	34	204.476	FALSE	1	0	7.84929e-05	8.70739e-05	1	1	0.319528	0.720995	-0.472222	-1.00301	0.00463244	0.00379195	0.00885441	1	TRUE	FALSE	0	no_SEC_difference	0.258337	0.745674	-0.423557	-1.3231	9.27994e-05	0.000334945	0.000596399	FALSE	-0.0486658
O60341	O60341_27	KDM1A_HUMAN	KDM1A AOF2 KDM1 KIAA0601 LSD1	Lysine-specific histone demethylase 1A (EC 1.-.-.-) (BRAF35-HDAC complex protein BHC110) (Flavin-containing amine oxidase domain-containing protein 2)	C(UniMod:4)DAVLC(UniMod:4)TLPLGVLK;EKDEMVEQEFNR;EYDELAETQGK;GIFGSSAVPQPK;HWDQDDDFEFTGSHLTVR;IADQFLGAMYTLPR;LFFAGEHTIR;LQELEANPPSDVYLSSR;NYPATVHGALLSGLR;STSQTFIYK;VIIIGSGVSGLAAAR	11	C(UniMod:4)DAVLC(UniMod:4)TLPLGVLK;EYDELAETQGK;GIFGSSAVPQPK;HWDQDDDFEFTGSHLTVR;IADQFLGAMYTLPR;NYPATVHGALLSGLR;VIIIGSGVSGLAAAR	7	0.636364	23	31	27	451.796	3.08661e+06	0.87119	41	92.903	TRUE	0.999398	0	7.84929e-05	8.70739e-05	3	2	0.000653582	0.347031	-1.52686	-3.6867	4.30726e-21	1.22568e-20	2.86203e-20	2	FALSE	TRUE	0.260706	multipeak_diffFC_redist	0.281365	0.521305	-0.9398	-1.44498	0.0144147	0.0256704	0.0457084	FALSE	-0.587063
O60341	O60341_35	KDM1A_HUMAN	KDM1A AOF2 KDM1 KIAA0601 LSD1	Lysine-specific histone demethylase 1A (EC 1.-.-.-) (BRAF35-HDAC complex protein BHC110) (Flavin-containing amine oxidase domain-containing protein 2)	C(UniMod:4)DAVLC(UniMod:4)TLPLGVLK;EKDEMVEQEFNR;EYDELAETQGK;GIFGSSAVPQPK;HWDQDDDFEFTGSHLTVR;IADQFLGAMYTLPR;LFFAGEHTIR;LQELEANPPSDVYLSSR;NYPATVHGALLSGLR;STSQTFIYK;VIIIGSGVSGLAAAR	11	C(UniMod:4)DAVLC(UniMod:4)TLPLGVLK;EYDELAETQGK;GIFGSSAVPQPK;LFFAGEHTIR;LQELEANPPSDVYLSSR;NYPATVHGALLSGLR;STSQTFIYK;VIIIGSGVSGLAAAR	8	0.727273	31	41	35	180.801	3.84795e+06	0.950585	41	92.903	FALSE	1	0	7.84929e-05	8.70739e-05	3	1	0.0381703	0.594592	-0.751939	-2.21698	8.48098e-09	1.19877e-08	2.79919e-08	3	FALSE	TRUE	0.260706	multipeak_diffFC_redist	0.281365	0.521305	-0.9398	-1.44498	0.0144147	0.0256704	0.0457084	FALSE	0.187861
O60341	O60341_6	KDM1A_HUMAN	KDM1A AOF2 KDM1 KIAA0601 LSD1	Lysine-specific histone demethylase 1A (EC 1.-.-.-) (BRAF35-HDAC complex protein BHC110) (Flavin-containing amine oxidase domain-containing protein 2)	C(UniMod:4)DAVLC(UniMod:4)TLPLGVLK;EKDEMVEQEFNR;EYDELAETQGK;GIFGSSAVPQPK;HWDQDDDFEFTGSHLTVR;IADQFLGAMYTLPR;LFFAGEHTIR;LQELEANPPSDVYLSSR;NYPATVHGALLSGLR;STSQTFIYK;VIIIGSGVSGLAAAR	11	C(UniMod:4)DAVLC(UniMod:4)TLPLGVLK;LFFAGEHTIR;LQELEANPPSDVYLSSR;NYPATVHGALLSGLR;STSQTFIYK	5	0.454545	1	17	6	5000.51	8.12776e+06	0.909106	41	92.903	TRUE	0.990852	0	0.000706436	0.000732421	3	2	8.40247e-07	0.607737	-0.718482	-5.25474	9.24538e-32	3.86344e-31	9.02134e-31	1	TRUE	TRUE	0.260706	multipeak_diffFC_redist	0.281365	0.521305	-0.9398	-1.44498	0.0144147	0.0256704	0.0457084	FALSE	0.221318
O60343	O60343_21	TBCD4_HUMAN	TBC1D4 AS160 KIAA0603	TBC1 domain family member 4 (Akt substrate of 160 kDa) (AS160)	AIHQQILLLR;AQPDDPESQMAC(UniMod:4)HVFR;ATDPSQVPDVISSIR;DISSC(UniMod:4)SQGIK;DLNC(UniMod:4)NPNNK;DNEDAFYNSQK;FEINLISPDTK;FEVLYC(UniMod:4)GK;FKLDILK;FSLHEQQR;HLSSLTDNEQADIFER;IEGLYPPR;IITQVFEMDISK;ILEDSGFDEQQEFR;IQALESNLENLLTR;KAIHQQILLLR;KAPSSLIDDC(UniMod:4)MEK;LDYEEVGAC(UniMod:4)QK;LEASRDELQSR;LGSVDSFER;LLPADALVNC(UniMod:4)DLLLR;LWYVGGSC(UniMod:4)LDHR;M(UniMod:35)KPVSDQEENELVILHLR;NTLPDMNTSEMEK;QA…	30	AIHQQILLLR;AQPDDPESQMAC(UniMod:4)HVFR;ATDPSQVPDVISSIR;DISSC(UniMod:4)SQGIK;DLNC(UniMod:4)NPNNK;DNEDAFYNSQK;FEINLISPDTK;FEVLYC(UniMod:4)GK;FKLDILK;FSLHEQQR;HLSSLTDNEQADIFER;IEGLYPPR;IITQVFEMDISK;ILEDSGFDEQQEFR;IQALESNLENLLTR;KAIHQQILLLR;KAPSSLIDDC(UniMod:4)MEK;LDYEEVGAC(UniMod:4)QK;LEASRDELQSR;LGSVDSFER;LWYVGGSC(UniMod:4)LDHR;M(UniMod:35)KPVSDQEENELVILHLR;NTLPDMNTSEMEK;QAFSTAAALQSAK;QLTAQQHAILVDLG…	29	0.966667	1	31	21	897.942	2.96757e+07	0.935066	37	146.563	TRUE	1	0	7.84929e-05	8.70739e-05	1	1	0.583728	0.909504	-0.136848	-0.548936	0.901467	0.428256	1	1	TRUE	FALSE	0	no_SEC_difference	0.349857	0.878927	-0.18619	-1.11471	0.00839712	0.0163743	0.0291559	FALSE	0.0493422
O60427	O60427_7	FADS1_HUMAN	FADS1 FADSD5	Fatty acid desaturase 1 (EC 1.14.19.-) (Delta(5) fatty acid desaturase) (D5D) (Delta(5) desaturase) (Delta-5 desaturase)	APDPVAAETAAQGPTPR;NKELTDEFR;VAPLVQSLC(UniMod:4)AK;VISHYAGQDATDPFVAFHINK;VYNISEFTR;YFTWDEVAQR	6	VAPLVQSLC(UniMod:4)AK;VYNISEFTR;YFTWDEVAQR	3	0.5	1	29	7	4459.61	1.33407e+07	0.994429	46	51.964	TRUE	0.999693	0	7.84929e-05	8.70739e-05	1	1	0.230323	0.863162	-0.212296	-1.20414	0.0669867	0.0455979	0.106474	1	TRUE	FALSE	0	no_SEC_difference	0.493853	0.842507	-0.247645	-0.753969	0.482658	0.384138	0.683991	FALSE	0.0353484
O60437	O60437_8	PEPL_HUMAN	PPL KIAA0568	Periplakin (190 kDa paraneoplastic pemphigus antigen) (195 kDa cornified envelope precursor protein)	AEASAFAESIDVELR;AITGILRPPLEQGR;AQADEVLQLR;ASQEEQIAR;C(UniMod:4)DLEIYQLK;DGGQEYVVK;EAEVLLLQQR;EKQEEELSFLQDK;ELDVEVSR;ELSELIEQLQK;ETPLKPIPVEALC(UniMod:4)DFEGEQGLISR;EVDPQVNWAALVEEK;FSIEEALQSGR;FTEVYAINR;GQQVVPLK;IC(UniMod:4)ANSQQYQQAVK;KVPDPVLEESFQQLQR;LAALEQEEAEAR;LHSEGDQLLAAEHPGR;LLAASQAR;LLYVLEADAAIAK;LQLEEEQHR;LSELEFHNSK;QC(UniMod:4)SSTLASR;QLLEGELETLR;QNLQLETR;SIVVIHPDTGR;SLLDLENGR;SLLGEVEQNLQ…	40	AEASAFAESIDVELR;AITGILRPPLEQGR;AQADEVLQLR;ASQEEQIAR;C(UniMod:4)DLEIYQLK;DGGQEYVVK;EAEVLLLQQR;EKQEEELSFLQDK;ELDVEVSR;ELSELIEQLQK;ETPLKPIPVEALC(UniMod:4)DFEGEQGLISR;EVDPQVNWAALVEEK;FSIEEALQSGR;FTEVYAINR;GQQVVPLK;IC(UniMod:4)ANSQQYQQAVK;KVPDPVLEESFQQLQR;LAALEQEEAEAR;LHSEGDQLLAAEHPGR;LLAASQAR;LLYVLEADAAIAK;LQLEEEQHR;LSELEFHNSK;QC(UniMod:4)SSTLASR;QLLEGELETLR;QNLQLETR;SIVVIHPDTGR;SLLDLENGR;SLLGEVEQNLQ…	40	1	3	14	8	3977.22	1.56872e+07	0.916048	34	204.747	TRUE	1	0	7.84929e-05	8.70739e-05	1	1	0.0251902	1.94503	0.959795	2.28899	7.10862e-43	4.07708e-42	9.52019e-42	1	TRUE	TRUE	0	single_complex_diff	0.365852	1.86155	0.896489	1.14758	0.00709597	0.0142187	0.0253177	FALSE	0.0633065
O60443	O60443_47	DFNA5_HUMAN	DFNA5 ICERE1	Non-syndromic hearing impairment protein 5 (Inversely correlated with estrogen receptor expression 1) (ICERE-1)	ALSDDGVSDLEDPTLTPLKDTER;C(UniMod:4)GGIVGIQTK;FANHVSGTLETALGK;IDSVYLDPLVFR;KQEVDLQQLIR;LDGQFEFC(UniMod:4)LLR;LFASADISLER;LQIIPTLC(UniMod:4)HLLR;NEVLC(UniMod:4)VLTQK;NPVLQQVLEGR;TVQVSATEDGNVTK;VESQSSFGTLR	12	ALSDDGVSDLEDPTLTPLKDTER;C(UniMod:4)GGIVGIQTK;FANHVSGTLETALGK;IDSVYLDPLVFR;KQEVDLQQLIR;LDGQFEFC(UniMod:4)LLR;LFASADISLER;LQIIPTLC(UniMod:4)HLLR;NEVLC(UniMod:4)VLTQK;NPVLQQVLEGR;TVQVSATEDGNVTK;VESQSSFGTLR	12	1	42	52	47	45.771	2.36931e+07	0.975535	45	54.555	FALSE	1	0	7.84929e-05	8.70739e-05	2	2	0.423216	0.751901	-0.411405	-0.806627	0.222207	0.136623	0.319022	2	FALSE	FALSE	0.0518258	no_SEC_difference	0.549847	0.798749	-0.324557	-0.659313	0.68961	0.496791	0.88458	FALSE	-0.0868474
O60443	O60443_56	DFNA5_HUMAN	DFNA5 ICERE1	Non-syndromic hearing impairment protein 5 (Inversely correlated with estrogen receptor expression 1) (ICERE-1)	ALSDDGVSDLEDPTLTPLKDTER;C(UniMod:4)GGIVGIQTK;FANHVSGTLETALGK;IDSVYLDPLVFR;KQEVDLQQLIR;LDGQFEFC(UniMod:4)LLR;LFASADISLER;LQIIPTLC(UniMod:4)HLLR;NEVLC(UniMod:4)VLTQK;NPVLQQVLEGR;TVQVSATEDGNVTK;VESQSSFGTLR	12	ALSDDGVSDLEDPTLTPLKDTER;C(UniMod:4)GGIVGIQTK;FANHVSGTLETALGK;IDSVYLDPLVFR;KQEVDLQQLIR;LDGQFEFC(UniMod:4)LLR;LFASADISLER;LQIIPTLC(UniMod:4)HLLR;NEVLC(UniMod:4)VLTQK;NPVLQQVLEGR;TVQVSATEDGNVTK;VESQSSFGTLR	12	1	52	62	56	16.335	1.02305e+06	0.162265	45	54.555	FALSE	0.857382	0	0.0205651	0.0176849	2	2	0.0756169	0.700075	-0.514756	-1.81022	1.10764e-08	1.54786e-08	3.61434e-08	1	TRUE	FALSE	0.0518258	no_SEC_difference	0.549847	0.798749	-0.324557	-0.659313	0.68961	0.496791	0.88458	FALSE	-0.190198
O60476	O60476_5	MA1A2_HUMAN	MAN1A2 MAN1B	Mannosyl-oligosaccharide 1,2-alpha-mannosidase IB (EC 3.2.1.113) (Mannosidase alpha class 1A member 2) (Processing alpha-1,2-mannosidase IB) (Alpha-1,2-mannosidase IB)	AGHYLELGAEIAR;FDGAVEAVAVR;FDLGLEDVLIPHVDAGK;GGDPEDNDIR;GGLTFIGEWK	5	FDGAVEAVAVR;GGDPEDNDIR	2	0.4	1	29	5	5607.02	1.53002e+06	0.955277	43	73.004	TRUE	0.832754	0	0.0255102	0.0216401	1	1	0.109455	0.829816	-0.272004	-1.79572	0.0190617	0.0142705	0.0333223	1	TRUE	FALSE	0	no_SEC_difference	0.259544	0.802992	-0.316542	-1.32981	0.0480912	0.0678577	0.120827	FALSE	0.0445382
O60488	O60488_13	ACSL4_HUMAN	ACSL4 ACS4 FACL4 LACS4	Long-chain-fatty-acid--CoA ligase 4 (EC 6.2.1.3) (Long-chain acyl-CoA synthetase 4) (LACS 4)	AEWMIAAQTC(UniMod:4)FK;AKPTSDKPGSPYR;ALLGGNVR;EILSEENEMQPNGK;GDC(UniMod:4)TVLKPTLM(UniMod:35)AAVPEIMDR;GDC(UniMod:4)TVLKPTLMAAVPEIMDR;GEIVIGGQNISMGYFK;GVEGTWVDIC(UniMod:4)NNPAMEAEILK;GYDAPLC(UniMod:4)NLLLFKK;HIIYVDNK;IGYSSPLTLSDQSSK;KGYDAPLC(UniMod:4)NLLLFK;KLILGNYK;LKDWQEGGYTINDKPNPR;LTLLAQQK;MMLSGGAPLSPQTHR;NC(UniMod:4)PLIDNIC(UniMod:4)AFAK;NTIAIFC(UniMod:4)ETR;RVNNFGSGLTALGLKPK;SDQSYVISFVVPNQK…	27	AEWMIAAQTC(UniMod:4)FK;AKPTSDKPGSPYR;ALLGGNVR;EILSEENEMQPNGK;GDC(UniMod:4)TVLKPTLM(UniMod:35)AAVPEIMDR;GDC(UniMod:4)TVLKPTLMAAVPEIMDR;GEIVIGGQNISMGYFK;GVEGTWVDIC(UniMod:4)NNPAMEAEILK;GYDAPLC(UniMod:4)NLLLFKK;HIIYVDNK;IGYSSPLTLSDQSSK;LTLLAQQK;MMLSGGAPLSPQTHR;RVNNFGSGLTALGLKPK;SDQSYVISFVVPNQK;SVTHFDSLAVIDIPGADTLDK;TAEDYSVDENGQR;TALLDISC(UniMod:4)VK;VGAPLIC(UniMod:4)C(UniMod:4)EIK;VNNFGSGLTALGLKPK;W…	21	0.777778	1	40	13	2243.83	4.30372e+07	0.888378	42	79.188	TRUE	1	0	7.84929e-05	8.70739e-05	1	1	0.0136717	0.689271	-0.536857	-2.48544	3.38119e-29	1.29956e-28	3.03453e-28	1	TRUE	FALSE	0	no_SEC_difference	0.475358	0.690815	-0.533628	-0.787226	0.357905	0.312116	0.55575	FALSE	-0.0032285
O60493	O60493_52	SNX3_HUMAN	SNX3	Sorting nexin-3 (Protein SDP3)	C(UniMod:4)LHMFLQDEIIDK;GDDGIFDDNFIEER;KQGLEQFINK;QLPFRGDDGIFDDNFIEER;RYSDFEWLR;VAGHPLAQNER;VVVPPLPGK;YSDFEWLR	8	C(UniMod:4)LHMFLQDEIIDK;GDDGIFDDNFIEER;KQGLEQFINK;QLPFRGDDGIFDDNFIEER;RYSDFEWLR;VAGHPLAQNER;VVVPPLPGK;YSDFEWLR	8	1	47	57	52	25.823	3.34136e+07	0.989337	55	18.762	FALSE	1	0	7.84929e-05	8.70739e-05	1	1	0.967404	1.01548	0.0217081	0.0411163	1	0.428256	1	1	TRUE	FALSE	0	no_SEC_difference	0.999829	0.982594	-0.0273645	-0.00152898	1	0.561612	1	FALSE	0.0490726
O60502	O60502_28	OGA_HUMAN	MGEA5 HEXC KIAA0679 MEA5	Protein O-GlcNAcase (OGA) (EC 3.2.1.169) (Beta-N-acetylglucosaminidase) (EC 3.2.1.-) (Beta-N-acetylhexosaminidase) (Beta-hexosaminidase) (Meningioma-expressed antigen 5) (N-acetyl-beta-D-glucosaminidase) (N-acetyl-beta-glucosaminidase) (Nuclear cytoplasmic O-GlcNAcase and acetyltransferase) (NCOAT)	ANSSVVSVNC(UniMod:4)K;APVIWDNIHANDYDQK;APVIWDNIHANDYDQKR;EIPVESIEEVSK;ESELSSNPAASAGASLEPPAAPAPGEDNPAGAGGAAVAGAAGGAR;ESQATLEER;GAFC(UniMod:4)EVRPDDKR;GGLAGEFQR;ISWIPFMQEK;KLDQVSQFGC(UniMod:4)R;LDQVSQFGC(UniMod:4)R;LENEGSDEDIETDVLYSPQMALK;LFLGPYK;LGC(UniMod:4)FEIAK;LLPGIEVLWTGPK;RAPVIWDNIHANDYDQK;RAPVIWDNIHANDYDQKR;SFVQWLGC(UniMod:4)R;SHSSAQFLIGDQEPWAFR;SMMAC(UniMod:4)LLSSLK;STELIPR;VTDPSVAK;VYTIRP…	24	ANSSVVSVNC(UniMod:4)K;APVIWDNIHANDYDQK;APVIWDNIHANDYDQKR;EIPVESIEEVSK;ESELSSNPAASAGASLEPPAAPAPGEDNPAGAGGAAVAGAAGGAR;ESQATLEER;GAFC(UniMod:4)EVRPDDKR;GGLAGEFQR;ISWIPFMQEK;KLDQVSQFGC(UniMod:4)R;LDQVSQFGC(UniMod:4)R;LENEGSDEDIETDVLYSPQMALK;LFLGPYK;LGC(UniMod:4)FEIAK;LLPGIEVLWTGPK;RAPVIWDNIHANDYDQK;RAPVIWDNIHANDYDQKR;SFVQWLGC(UniMod:4)R;SHSSAQFLIGDQEPWAFR;SMMAC(UniMod:4)LLSSLK;STELIPR;VTDPSVAK;VYTIRP…	24	1	22	32	28	402.925	3.1575e+07	0.968739	40	102.915	TRUE	1	0	7.84929e-05	8.70739e-05	2	1	0.936315	0.975954	-0.0352654	-0.0802966	1	0.428256	1	2	FALSE	FALSE	0.15897	no_SEC_difference	0.75772	0.925495	-0.111703	-0.331646	0.999946	0.561612	1	FALSE	0.0764379
O60502	O60502_35	OGA_HUMAN	MGEA5 HEXC KIAA0679 MEA5	Protein O-GlcNAcase (OGA) (EC 3.2.1.169) (Beta-N-acetylglucosaminidase) (EC 3.2.1.-) (Beta-N-acetylhexosaminidase) (Beta-hexosaminidase) (Meningioma-expressed antigen 5) (N-acetyl-beta-D-glucosaminidase) (N-acetyl-beta-glucosaminidase) (Nuclear cytoplasmic O-GlcNAcase and acetyltransferase) (NCOAT)	ANSSVVSVNC(UniMod:4)K;APVIWDNIHANDYDQK;APVIWDNIHANDYDQKR;EIPVESIEEVSK;ESELSSNPAASAGASLEPPAAPAPGEDNPAGAGGAAVAGAAGGAR;ESQATLEER;GAFC(UniMod:4)EVRPDDKR;GGLAGEFQR;ISWIPFMQEK;KLDQVSQFGC(UniMod:4)R;LDQVSQFGC(UniMod:4)R;LENEGSDEDIETDVLYSPQMALK;LFLGPYK;LGC(UniMod:4)FEIAK;LLPGIEVLWTGPK;RAPVIWDNIHANDYDQK;RAPVIWDNIHANDYDQKR;SFVQWLGC(UniMod:4)R;SHSSAQFLIGDQEPWAFR;SMMAC(UniMod:4)LLSSLK;STELIPR;VTDPSVAK;VYTIRP…	24	ANSSVVSVNC(UniMod:4)K;APVIWDNIHANDYDQK;APVIWDNIHANDYDQKR;EIPVESIEEVSK;ESELSSNPAASAGASLEPPAAPAPGEDNPAGAGGAAVAGAAGGAR;ESQATLEER;GAFC(UniMod:4)EVRPDDKR;GGLAGEFQR;ISWIPFMQEK;KLDQVSQFGC(UniMod:4)R;LDQVSQFGC(UniMod:4)R;LENEGSDEDIETDVLYSPQMALK;LFLGPYK;LGC(UniMod:4)FEIAK;LLPGIEVLWTGPK;RAPVIWDNIHANDYDQK;RAPVIWDNIHANDYDQKR;SFVQWLGC(UniMod:4)R;SHSSAQFLIGDQEPWAFR;SMMAC(UniMod:4)LLSSLK;STELIPR;VTDPSVAK;VYTIRP…	24	1	32	40	35	180.801	5.31065e+06	0.351809	40	102.915	FALSE	0.999953	0	7.84929e-05	8.70739e-05	2	1	0.397673	0.816984	-0.2935	-0.853586	0.0748509	0.0504073	0.117704	1	TRUE	FALSE	0.15897	no_SEC_difference	0.75772	0.925495	-0.111703	-0.331646	0.999946	0.561612	1	FALSE	-0.181797
O60503	O60503_5	ADCY9_HUMAN	ADCY9 KIAA0520	Adenylate cyclase type 9 (EC 4.6.1.1) (ATP pyrophosphate-lyase 9) (Adenylate cyclase type IX) (ACIX) (Adenylyl cyclase 9) (AC9)	FDSVNLEEAC(UniMod:4)LER;GQGTASSGNVSDLAQTVK;LGQSVVADQLK;TSLGSDSSTQAK;TYLISGQR	5	FDSVNLEEAC(UniMod:4)LER;GQGTASSGNVSDLAQTVK	2	0.4	1	16	5	5607.02	945085	0.972864	37	150.701	TRUE	0.895795	0	0.0142072	0.0125488	1	1	0.55726	0.847348	-0.273917	-1.36094	0.596572	0.325418	0.759868	1	TRUE	FALSE	0	no_SEC_difference	0.969564	0.88726	-0.172572	-0.0406011	0.999999	0.561612	1	FALSE	-0.101345
O60504	O60504_46	VINEX_HUMAN	SORBS3 SCAM1	Vinexin (SH3-containing adapter molecule 1) (SCAM-1) (Sorbin and SH3 domain-containing protein 3)	AMYQYRPQNEDELELR;DFVYPSSTR;LC(UniMod:4)DDGPQLPTSPR	3	AMYQYRPQNEDELELR;DFVYPSSTR	2	0.666667	40	53	46	51.322	2.1246e+06	0.962891	43	75.341	FALSE	0.927159	0	0.00847724	0.00771531	1	1	0.74966	1.27058	0.255627	0.541532	0.87304	0.428256	1	1	TRUE	FALSE	0	no_SEC_difference	0.408144	1.56668	0.647712	1.03781	0.318056	0.286446	0.510042	FALSE	-0.392085
O60506	O60506_45	HNRPQ_HUMAN	SYNCRIP HNRPQ NSAP1	Heterogeneous nuclear ribonucleoprotein Q (hnRNP Q) (Glycine- and tyrosine-rich RNA-binding protein) (GRY-RBP) (NS1-associated protein 1) (Synaptotagmin-binding, cytoplasmic RNA-interacting protein)	DLEGENIEIVFAKPPDQK;DSDLSHVQNK;DYAFIHFDER;EFNEDGALAVLQQFK;EQILEEFSK;GYAFVTFC(UniMod:4)TK;KYGGPPPDSVYSGQQPSVGTEIFVGK;LDEIYVAGLVAHSDLDER;LKDYAFIHFDER;LM(UniMod:35)MDPLTGLNR;LMM(UniMod:35)DPLTGLNR;LMMDPLTGLNR;LYNNHEIR;NLANTVTEEILEK;TKEQILEEFSK;VADSSKGPDEAK;VAEKLDEIYVAGLVAHSDLDER;VTEGLTDVILYHQPDDK;VTEGLTDVILYHQPDDKKK;VWGNVGTVEWADPIEDPDPEVMAK;YGGPPPDSVYSGQQPSVGTEIFVGK	21	EFNEDGALAVLQQFK;GYAFVTFC(UniMod:4)TK;LMMDPLTGLNR;NLANTVTEEILEK;VAEKLDEIYVAGLVAHSDLDER;VTEGLTDVILYHQPDDK	6	0.285714	37	50	45	57.547	3.40211e+06	0.833911	43	69.603	FALSE	0.770987	0	0.0374411	0.031056	2	1	0.0035814	0.326095	-1.61683	-3.53336	1.10383e-13	2.16963e-13	5.0662e-13	2	FALSE	TRUE	0.133434	multipeak_diffFC_redist	0.0273475	0.470159	-1.08878	-3.72183	7.65666e-23	3.44347e-21	6.1314e-21	TRUE	-0.52805
O60506	O60506_9	HNRPQ_HUMAN	SYNCRIP HNRPQ NSAP1	Heterogeneous nuclear ribonucleoprotein Q (hnRNP Q) (Glycine- and tyrosine-rich RNA-binding protein) (GRY-RBP) (NS1-associated protein 1) (Synaptotagmin-binding, cytoplasmic RNA-interacting protein)	DLEGENIEIVFAKPPDQK;DSDLSHVQNK;DYAFIHFDER;EFNEDGALAVLQQFK;EQILEEFSK;GYAFVTFC(UniMod:4)TK;KYGGPPPDSVYSGQQPSVGTEIFVGK;LDEIYVAGLVAHSDLDER;LKDYAFIHFDER;LM(UniMod:35)MDPLTGLNR;LMM(UniMod:35)DPLTGLNR;LMMDPLTGLNR;LYNNHEIR;NLANTVTEEILEK;TKEQILEEFSK;VADSSKGPDEAK;VAEKLDEIYVAGLVAHSDLDER;VTEGLTDVILYHQPDDK;VTEGLTDVILYHQPDDKKK;VWGNVGTVEWADPIEDPDPEVMAK;YGGPPPDSVYSGQQPSVGTEIFVGK	21	DLEGENIEIVFAKPPDQK;DSDLSHVQNK;DYAFIHFDER;EFNEDGALAVLQQFK;EQILEEFSK;GYAFVTFC(UniMod:4)TK;KYGGPPPDSVYSGQQPSVGTEIFVGK;LDEIYVAGLVAHSDLDER;LKDYAFIHFDER;LM(UniMod:35)MDPLTGLNR;LMM(UniMod:35)DPLTGLNR;LMMDPLTGLNR;LYNNHEIR;NLANTVTEEILEK;TKEQILEEFSK;VAEKLDEIYVAGLVAHSDLDER;VTEGLTDVILYHQPDDK;VTEGLTDVILYHQPDDKKK;VWGNVGTVEWADPIEDPDPEVMAK;YGGPPPDSVYSGQQPSVGTEIFVGK	20	0.952381	1	30	9	3547	1.00609e+08	0.964097	43	69.603	TRUE	1	0	7.84929e-05	8.70739e-05	2	1	2.47234e-05	0.45953	-1.1218	-4.3796	4.9274e-84	7.36736e-83	1.72032e-82	1	TRUE	TRUE	0.133434	multipeak_diffFC_redist	0.0273475	0.470159	-1.08878	-3.72183	7.65666e-23	3.44347e-21	6.1314e-21	TRUE	-0.0330176
O60518	O60518_33	RNBP6_HUMAN	RANBP6	Ran-binding protein 6 (RanBP6)	ATAC(UniMod:4)QMLVYYAK;FHETVIAALLR;FLIDSIYSK;HDLDIIK;HIVELAVQK;IELILAVK;INETINYEDPC(UniMod:4)AK;KFHETVIAALLR;LC(UniMod:4)DIFAVLAR;LLDQC(UniMod:4)IQDQEHPAIR;LLSSGFEEVYPNLPADVQR;NLHSVLVIK;NLIDEDGTNHWPEGLK;NVIATENC(UniMod:4)ISAIGK;QEFYQLLK;RLLSSGFEEVYPNLPADVQR;RQAEEIYENIPGLC(UniMod:4)K;SLC(UniMod:4)SEAVPLLVK;TIEC(UniMod:4)ISHIGLAVGK;TTFLLDAVR;VAAAESMPFLLEC(UniMod:4)AR;VQSHAASALIIFIEDC(UniMod:4)PK;VS…	23	ATAC(UniMod:4)QMLVYYAK;FHETVIAALLR;FLIDSIYSK;HDLDIIK;HIVELAVQK;IELILAVK;INETINYEDPC(UniMod:4)AK;LC(UniMod:4)DIFAVLAR;LLDQC(UniMod:4)IQDQEHPAIR;LLSSGFEEVYPNLPADVQR;NLHSVLVIK;NLIDEDGTNHWPEGLK;NVIATENC(UniMod:4)ISAIGK;QEFYQLLK;RLLSSGFEEVYPNLPADVQR;RQAEEIYENIPGLC(UniMod:4)K;SLC(UniMod:4)SEAVPLLVK;TIEC(UniMod:4)ISHIGLAVGK;TTFLLDAVR;VAAAESMPFLLEC(UniMod:4)AR;VQSHAASALIIFIEDC(UniMod:4)PK;VSDILHSLFSTYK	22	0.956522	27	43	33	227.319	1.38559e+07	0.952151	38	124.714	FALSE	1	0	7.84929e-05	8.70739e-05	2	1	0.744321	1.07833	0.108793	0.327052	0.999754	0.428256	1	2	FALSE	FALSE	0.405337	no_SEC_difference	0.647645	0.90319	-0.146899	-0.481788	0.980294	0.561612	1	FALSE	0.255692
O60518	O60518_5	RNBP6_HUMAN	RANBP6	Ran-binding protein 6 (RanBP6)	ATAC(UniMod:4)QMLVYYAK;FHETVIAALLR;FLIDSIYSK;HDLDIIK;HIVELAVQK;IELILAVK;INETINYEDPC(UniMod:4)AK;KFHETVIAALLR;LC(UniMod:4)DIFAVLAR;LLDQC(UniMod:4)IQDQEHPAIR;LLSSGFEEVYPNLPADVQR;NLHSVLVIK;NLIDEDGTNHWPEGLK;NVIATENC(UniMod:4)ISAIGK;QEFYQLLK;RLLSSGFEEVYPNLPADVQR;RQAEEIYENIPGLC(UniMod:4)K;SLC(UniMod:4)SEAVPLLVK;TIEC(UniMod:4)ISHIGLAVGK;TTFLLDAVR;VAAAESMPFLLEC(UniMod:4)AR;VQSHAASALIIFIEDC(UniMod:4)PK;VS…	23	FHETVIAALLR;HIVELAVQK;INETINYEDPC(UniMod:4)AK;LLDQC(UniMod:4)IQDQEHPAIR;LLSSGFEEVYPNLPADVQR;RQAEEIYENIPGLC(UniMod:4)K;SLC(UniMod:4)SEAVPLLVK;TTFLLDAVR;VAAAESMPFLLEC(UniMod:4)AR;VSDILHSLFSTYK	10	0.434783	1	27	5	5607.02	5.94694e+06	0.915864	38	124.714	TRUE	0.999962	0	7.84929e-05	8.70739e-05	2	1	0.00246372	0.672989	-0.57136	-3.09332	7.22239e-23	2.17992e-22	5.09023e-22	1	TRUE	FALSE	0.405337	no_SEC_difference	0.647645	0.90319	-0.146899	-0.481788	0.980294	0.561612	1	FALSE	-0.424461
O60547	O60547_41	GMDS_HUMAN	GMDS	GDP-mannose 4,6 dehydratase (EC 4.2.1.47) (GDP-D-mannose dehydratase) (GMD)	ETTPFYPR;FYQASTSELYGK;IINEVKPTEIYNLGAQSHVK;ISFDLAEYTADVDGVGTLR;LHYGDLTDSTC(UniMod:4)LVK;SFLHIGK;TC(UniMod:4)GLINSVK;TIVWEGKNENEVGR;VAFDELVR;VQEIPQKETTPFYPR;YYRPTEVDFLQGDC(UniMod:4)TK	11	ETTPFYPR;FYQASTSELYGK;IINEVKPTEIYNLGAQSHVK;ISFDLAEYTADVDGVGTLR;LHYGDLTDSTC(UniMod:4)LVK;SFLHIGK;TC(UniMod:4)GLINSVK;TIVWEGKNENEVGR;VAFDELVR;VQEIPQKETTPFYPR;YYRPTEVDFLQGDC(UniMod:4)TK	11	1	37	46	41	90.969	1.6851e+07	0.982425	48	41.95	TRUE	1	0	7.84929e-05	8.70739e-05	1	1	0.334242	0.71962	-0.474693	-0.975118	0.052737	0.0365719	0.0853972	1	TRUE	FALSE	0	no_SEC_difference	0.245554	0.742963	-0.428638	-1.38235	0.00469008	0.0100977	0.0179798	FALSE	-0.0460547
O60563	O60563_17	CCNT1_HUMAN	CCNT1	Cyclin-T1 (CycT1) (Cyclin-T)	EQLENSPSR;HNSVEDSVTK;TYSLSSSFSSSSSTR	3	EQLENSPSR;TYSLSSSFSSSSSTR	2	0.666667	12	23	17	1419.45	200103	0.978395	42	80.685	TRUE	0.957256	0	0.00431711	0.00409616	1	1	0.0270843	2.26767	1.16058	2.47976	0.000636904	0.000582552	0.00136029	1	TRUE	TRUE	0	single_complex_diff	0.502552	1.99233	0.994458	0.736077	0.505199	0.39743	0.707659	FALSE	0.166124
O60566	O60566_27	BUB1B_HUMAN	BUB1B BUBR1 MAD3L SSK1	Mitotic checkpoint serine/threonine-protein kinase BUB1 beta (EC 2.7.11.1) (MAD3/BUB1-related protein kinase) (hBUBR1) (Mitotic checkpoint kinase MAD3L) (Protein SSK1)	ADAIFQEGIQQK;AKENELQAGPWNTGR;AVEALQGEK;AVEALQGEKR;EAELLTSAEK;EAELLTSAEKR;EATHSSGFSGSSASVASTSSIK;EIELGNEDYC(UniMod:4)IK;EIELGNEDYC(UniMod:4)IKR;EIQTTQQER;EKIYAGVGEFSFEEIR;EQREAELLTSAEKR;ESNM(UniMod:35)STLLER;ESNMSTLLER;ETSLAENIWQEQPHSK;EYLIC(UniMod:4)EDYK;FYTGNDPLDVWDR;GLQNPFPQQMQNNSR;IEPSINHILSTR;IHDPYDC(UniMod:4)NK;IPGMTLSSSVC(UniMod:4)QVNC(UniMod:4)C(UniMod:4)AR;IVDFSYSVDLR;IYAGVGEFSFEEIR;KADAI…	41	ADAIFQEGIQQK;AKENELQAGPWNTGR;AVEALQGEK;AVEALQGEKR;EAELLTSAEK;EAELLTSAEKR;EATHSSGFSGSSASVASTSSIK;EIELGNEDYC(UniMod:4)IK;EIELGNEDYC(UniMod:4)IKR;EIQTTQQER;EKIYAGVGEFSFEEIR;EQREAELLTSAEKR;ESNM(UniMod:35)STLLER;ESNMSTLLER;ETSLAENIWQEQPHSK;EYLIC(UniMod:4)EDYK;FYTGNDPLDVWDR;GLQNPFPQQMQNNSR;IEPSINHILSTR;IHDPYDC(UniMod:4)NK;IPGMTLSSSVC(UniMod:4)QVNC(UniMod:4)C(UniMod:4)AR;IVDFSYSVDLR;IYAGVGEFSFEEIR;KADAI…	39	0.95122	16	41	27	451.796	5.64381e+07	0.924733	39	119.545	TRUE	1	0	7.84929e-05	8.70739e-05	1	1	0.00985509	0.618846	-0.692349	-2.61885	1.04765e-57	8.76998e-57	2.04784e-56	1	TRUE	TRUE	0	single_complex_diff	0.132238	0.580899	-0.78364	-1.97005	5.42856e-16	1.30732e-14	2.3278e-14	TRUE	0.0912918
O60568	O60568_17	PLOD3_HUMAN	PLOD3	Procollagen-lysine,2-oxoglutarate 5-dioxygenase 3 (EC 1.14.11.4) (Lysyl hydroxylase 3) (LH3)	AVMNFVVR;DKGIFLHLSNQHEFGR;DVFSGSDTDPDM(UniMod:35)AFC(UniMod:4)K;DVFSGSDTDPDMAFC(UniMod:4)K;GIFLHLSNQHEFGR;GLDYEGGGC(UniMod:4)R;IFQNLNGALDEVVLK;ILIEENRK;LAGGYENVPTVDIHMK;LLLLDYPPDR;LLVITVATAETEGYLR;LSLNLDHK;LTHYHEGLPTTWGTR;LVGPEEALSPGEAR;LYLDPGLR;NVAYDTLPIVVHGNGPTK;QVGYEDQWLQLLR;SEDYVELVQR;TLGLGEEWR;TLPGGQPPPR;TYVGPMTESLFPGYHTK;YDC(UniMod:4)VISSPR;YIMVSFVDP;YKDDDDDQLFYTR	24	AVMNFVVR;DKGIFLHLSNQHEFGR;DVFSGSDTDPDM(UniMod:35)AFC(UniMod:4)K;DVFSGSDTDPDMAFC(UniMod:4)K;GIFLHLSNQHEFGR;GLDYEGGGC(UniMod:4)R;IFQNLNGALDEVVLK;ILIEENRK;LAGGYENVPTVDIHMK;LLLLDYPPDR;LLVITVATAETEGYLR;LSLNLDHK;LTHYHEGLPTTWGTR;LVGPEEALSPGEAR;LYLDPGLR;NVAYDTLPIVVHGNGPTK;QVGYEDQWLQLLR;SEDYVELVQR;TLGLGEEWR;TLPGGQPPPR;TYVGPMTESLFPGYHTK;YDC(UniMod:4)VISSPR;YIMVSFVDP;YKDDDDDQLFYTR	24	1	9	27	17	1419.45	4.54595e+07	0.91735	42	84.785	TRUE	1	0	7.84929e-05	8.70739e-05	3	2	0.00261798	0.612623	-0.706929	-3.09675	1.65394e-50	1.17856e-49	2.75201e-49	1	TRUE	TRUE	0.142468	multipeak_diffFC_redist	0.128021	0.679828	-0.556789	-1.95499	1.9799e-10	2.2529e-09	4.01149e-09	FALSE	-0.15014
O60568	O60568_33	PLOD3_HUMAN	PLOD3	Procollagen-lysine,2-oxoglutarate 5-dioxygenase 3 (EC 1.14.11.4) (Lysyl hydroxylase 3) (LH3)	AVMNFVVR;DKGIFLHLSNQHEFGR;DVFSGSDTDPDM(UniMod:35)AFC(UniMod:4)K;DVFSGSDTDPDMAFC(UniMod:4)K;GIFLHLSNQHEFGR;GLDYEGGGC(UniMod:4)R;IFQNLNGALDEVVLK;ILIEENRK;LAGGYENVPTVDIHMK;LLLLDYPPDR;LLVITVATAETEGYLR;LSLNLDHK;LTHYHEGLPTTWGTR;LVGPEEALSPGEAR;LYLDPGLR;NVAYDTLPIVVHGNGPTK;QVGYEDQWLQLLR;SEDYVELVQR;TLGLGEEWR;TLPGGQPPPR;TYVGPMTESLFPGYHTK;YDC(UniMod:4)VISSPR;YIMVSFVDP;YKDDDDDQLFYTR	24	AVMNFVVR;DVFSGSDTDPDMAFC(UniMod:4)K;GLDYEGGGC(UniMod:4)R;LLVITVATAETEGYLR;LSLNLDHK;LTHYHEGLPTTWGTR;LVGPEEALSPGEAR;SEDYVELVQR;TLGLGEEWR;TLPGGQPPPR;YDC(UniMod:4)VISSPR;YKDDDDDQLFYTR	12	0.5	28	38	33	227.319	8.04822e+06	0.670501	42	84.785	TRUE	0.900396	0	0.0137363	0.0121909	3	2	8.61764e-05	0.470155	-1.09156	-4.35814	4.12384e-45	2.55191e-44	5.95885e-44	2	FALSE	TRUE	0.142468	multipeak_diffFC_redist	0.128021	0.679828	-0.556789	-1.95499	1.9799e-10	2.2529e-09	4.01149e-09	FALSE	-0.534774
O60568	O60568_42	PLOD3_HUMAN	PLOD3	Procollagen-lysine,2-oxoglutarate 5-dioxygenase 3 (EC 1.14.11.4) (Lysyl hydroxylase 3) (LH3)	AVMNFVVR;DKGIFLHLSNQHEFGR;DVFSGSDTDPDM(UniMod:35)AFC(UniMod:4)K;DVFSGSDTDPDMAFC(UniMod:4)K;GIFLHLSNQHEFGR;GLDYEGGGC(UniMod:4)R;IFQNLNGALDEVVLK;ILIEENRK;LAGGYENVPTVDIHMK;LLLLDYPPDR;LLVITVATAETEGYLR;LSLNLDHK;LTHYHEGLPTTWGTR;LVGPEEALSPGEAR;LYLDPGLR;NVAYDTLPIVVHGNGPTK;QVGYEDQWLQLLR;SEDYVELVQR;TLGLGEEWR;TLPGGQPPPR;TYVGPMTESLFPGYHTK;YDC(UniMod:4)VISSPR;YIMVSFVDP;YKDDDDDQLFYTR	24	DVFSGSDTDPDMAFC(UniMod:4)K;GLDYEGGGC(UniMod:4)R;IFQNLNGALDEVVLK;ILIEENRK;LVGPEEALSPGEAR;QVGYEDQWLQLLR;TLGLGEEWR;TLPGGQPPPR;TYVGPMTESLFPGYHTK;YDC(UniMod:4)VISSPR;YKDDDDDQLFYTR	11	0.458333	38	48	42	81.129	4.63216e+06	0.848668	42	84.785	FALSE	0.998929	0	7.84929e-05	8.70739e-05	3	1	0.0612446	0.549241	-0.864488	-1.9361	4.23004e-09	6.10245e-09	1.42495e-08	3	FALSE	TRUE	0.142468	multipeak_diffFC_redist	0.128021	0.679828	-0.556789	-1.95499	1.9799e-10	2.2529e-09	4.01149e-09	FALSE	-0.307698
O60573	O60573_5	IF4E2_HUMAN	EIF4E2 EIF4EL3	Eukaryotic translation initiation factor 4E type 2 (eIF-4E type 2) (eIF4E type 2) (Eukaryotic translation initiation factor 4E homologous protein) (Eukaryotic translation initiation factor 4E-like 3) (eIF4E-like protein 4E-LP) (mRNA cap-binding protein 4EHP) (mRNA cap-binding protein type 3)	FQEDIISIWNK;QIGTFASVEQFWR;TASDQATTAR;TPGRPTSSQSYEQNIK	4	FQEDIISIWNK;QIGTFASVEQFWR;TASDQATTAR;TPGRPTSSQSYEQNIK	4	1	1	17	5	5607.02	2.23303e+06	0.863054	51	28.362	TRUE	0.997432	0	7.84929e-05	8.70739e-05	1	1	0.00127814	0.592543	-0.766191	-3.74822	6.29543e-12	1.10928e-11	2.59022e-11	1	TRUE	TRUE	0	single_complex_diff	0.260972	0.588892	-0.782169	-1.46353	0.0684691	0.08822	0.157084	FALSE	0.0159772
O60610	O60610_12	DIAP1_HUMAN	DIAPH1 DIAP1	Protein diaphanous homolog 1 (Diaphanous-related formin-1) (DRF1)	AEM(UniMod:35)DEVER;AEMDEVER;AGC(UniMod:4)AVTSLLASELTK;AM(UniMod:35)DPAVPNMMIDAAK;AMDPAVPNM(UniMod:35)MIDAAK;AMDPAVPNMMIDAAK;DAQEQYNK;DDAM(UniMod:35)AAVPAK;DDAMAAVPAK;DM(UniMod:35)PLLSC(UniMod:4)LESLR;DVQNFPAATDEK;DVQNFPAATDEKDK;DVQNFPAATDEKDKFVEK;ELGEYFLFDPK;ELGEYFLFDPKK;EM(UniMod:35)VSQYLYTSK;EMASLSAAAITVPPSVPSR;EMVSQYLYTSK;FENNELFAK;FPDELAHVEK;GRSPDELPSAGGDGGK;HELQVEM(UniMod:35)K;HELQVEMK;KAGC…	60	AEM(UniMod:35)DEVER;AEMDEVER;AGC(UniMod:4)AVTSLLASELTK;AM(UniMod:35)DPAVPNMMIDAAK;AMDPAVPNM(UniMod:35)MIDAAK;AMDPAVPNMMIDAAK;DAQEQYNK;DDAM(UniMod:35)AAVPAK;DDAMAAVPAK;DM(UniMod:35)PLLSC(UniMod:4)LESLR;DVQNFPAATDEK;DVQNFPAATDEKDK;DVQNFPAATDEKDKFVEK;ELGEYFLFDPK;ELGEYFLFDPKK;EM(UniMod:35)VSQYLYTSK;EMASLSAAAITVPPSVPSR;EMVSQYLYTSK;FENNELFAK;FPDELAHVEK;GRSPDELPSAGGDGGK;HELQVEM(UniMod:35)K;HELQVEMK;KAGC…	60	1	1	16	12	2515.99	5.65003e+06	0.202436	37	141.347	TRUE	0.999998	0	7.84929e-05	8.70739e-05	2	2	0.0445244	0.747089	-0.420647	-2.0413	1.16554e-48	7.81051e-48	1.82379e-47	1	TRUE	FALSE	0.0589218	no_SEC_difference	0.355767	0.688923	-0.537585	-1.12106	0.000606818	0.00175262	0.00312069	FALSE	0.116938
O60610	O60610_21	DIAP1_HUMAN	DIAPH1 DIAP1	Protein diaphanous homolog 1 (Diaphanous-related formin-1) (DRF1)	AEM(UniMod:35)DEVER;AEMDEVER;AGC(UniMod:4)AVTSLLASELTK;AM(UniMod:35)DPAVPNMMIDAAK;AMDPAVPNM(UniMod:35)MIDAAK;AMDPAVPNMMIDAAK;DAQEQYNK;DDAM(UniMod:35)AAVPAK;DDAMAAVPAK;DM(UniMod:35)PLLSC(UniMod:4)LESLR;DVQNFPAATDEK;DVQNFPAATDEKDK;DVQNFPAATDEKDKFVEK;ELGEYFLFDPK;ELGEYFLFDPKK;EM(UniMod:35)VSQYLYTSK;EMASLSAAAITVPPSVPSR;EMVSQYLYTSK;FENNELFAK;FPDELAHVEK;GRSPDELPSAGGDGGK;HELQVEM(UniMod:35)K;HELQVEMK;KAGC…	60	AEM(UniMod:35)DEVER;AEMDEVER;AGC(UniMod:4)AVTSLLASELTK;AM(UniMod:35)DPAVPNMMIDAAK;AMDPAVPNM(UniMod:35)MIDAAK;AMDPAVPNMMIDAAK;DAQEQYNK;DDAM(UniMod:35)AAVPAK;DDAMAAVPAK;DM(UniMod:35)PLLSC(UniMod:4)LESLR;DVQNFPAATDEK;DVQNFPAATDEKDK;DVQNFPAATDEKDKFVEK;ELGEYFLFDPK;ELGEYFLFDPKK;EM(UniMod:35)VSQYLYTSK;EMASLSAAAITVPPSVPSR;EMVSQYLYTSK;FENNELFAK;FPDELAHVEK;GRSPDELPSAGGDGGK;HELQVEM(UniMod:35)K;HELQVEMK;KAGC…	60	1	16	27	21	897.942	1.00913e+08	0.979	37	141.347	TRUE	1	0	7.84929e-05	8.70739e-05	2	2	0.239509	0.688168	-0.539182	-1.187	3.25513e-10	5.10299e-10	1.19157e-09	2	FALSE	FALSE	0.0589218	no_SEC_difference	0.355767	0.688923	-0.537585	-1.12106	0.000606818	0.00175262	0.00312069	FALSE	-0.00159716
O60613	O60613_35	SEP15_HUMAN	2015-09-01	15 kDa selenoprotein	FPQVQAFVR;GC(UniMod:4)C(UniMod:4)QEEAQFETK;GC(UniMod:4)C(UniMod:4)QEEAQFETKK;LGRFPQVQAFVR;LLDDNGNIAEELSILK	5	FPQVQAFVR;GC(UniMod:4)C(UniMod:4)QEEAQFETK;LGRFPQVQAFVR;LLDDNGNIAEELSILK	4	0.8	24	42	35	180.801	5.50599e+06	0.984036	55	17.79	TRUE	0.999984	0	7.84929e-05	8.70739e-05	1	1	0.503522	0.89964	-0.152767	-0.675099	0.508199	0.284348	0.663968	1	TRUE	FALSE	0	no_SEC_difference	0.473279	0.901661	-0.149342	-0.808198	0.431171	0.356791	0.635298	FALSE	-0.00342444
O60645	O60645_4	EXOC3_HUMAN	EXOC3 SEC6 SEC6L1	Exocyst complex component 3 (Exocyst complex component Sec6)	DIVVPSLNVAK;ETQDLIEQGALLQAHR;IEGTQADTR;LMDLEC(UniMod:4)SR;YVLDDLIVAK	5	DIVVPSLNVAK;YVLDDLIVAK	2	0.4	1	23	4	6287.1	3.94302e+06	0.968533	41	86.845	TRUE	0.87995	0	0.016562	0.0144591	1	1	0.0441615	0.721326	-0.486652	-2.74961	0.00212199	0.00181751	0.00424398	1	TRUE	FALSE	0	no_SEC_difference	0.362505	0.570171	-0.810533	-1.17006	0.181596	0.188816	0.336203	FALSE	0.323881
O60664	O60664_11	PLIN3_HUMAN	PLIN3 M6PRBP1 TIP47	Perilipin-3 (47 kDa mannose 6-phosphate receptor-binding protein) (47 kDa MPR-binding protein) (Cargo selection protein TIP47) (Mannose-6-phosphate receptor-binding protein 1) (Placental protein 17) (PP17)	DIAQQLQATC(UniMod:4)TSLGSSIQGLPTNVK;DIAQQLQATC(UniMod:4)TSLGSSIQGLPTNVKDQVQQAR;DTVATQLSEAVDATR;GAVQSGVDK;GLDKLEENLPILQQPTEK;IATSLDGFDVASVQQQR;LEENLPILQQPTEK;LEPQIASASEYAHR;LGQM(UniMod:35)VLSGVDTVLGK;LGQMVLSGVDTVLGK;LHQMWLSWNQK;LRQHAYEHSLGK;QEQSYFVR;QLQGPEKEPPKPEQVESR;SEEWADNHLPLTDAELAR;SVVTGGVQSVM(UniMod:35)GSR;SVVTGGVQSVMGSR;TLTAAAVSGAQPILSK;VASMPLISSTC(UniMod:4)DMVSAAYASTK;VSGAQEM(UniMod:35)VSS…	21	DIAQQLQATC(UniMod:4)TSLGSSIQGLPTNVKDQVQQAR;GLDKLEENLPILQQPTEK;LEENLPILQQPTEK;LEPQIASASEYAHR;LGQM(UniMod:35)VLSGVDTVLGK;QLQGPEKEPPKPEQVESR;TLTAAAVSGAQPILSK	7	0.333333	1	43	11	2821.15	7.53062e+07	0.958836	47	47.075	TRUE	0.999886	0	7.84929e-05	8.70739e-05	2	2	0.12592	0.800622	-0.320807	-1.53549	0.000276099	0.000262662	0.000613328	2	FALSE	FALSE	0.00686248	no_SEC_difference	0.237848	0.792793	-0.334983	-1.45898	0.000109161	0.000384211	0.000684121	FALSE	0.0141768
O60664	O60664_8	PLIN3_HUMAN	PLIN3 M6PRBP1 TIP47	Perilipin-3 (47 kDa mannose 6-phosphate receptor-binding protein) (47 kDa MPR-binding protein) (Cargo selection protein TIP47) (Mannose-6-phosphate receptor-binding protein 1) (Placental protein 17) (PP17)	DIAQQLQATC(UniMod:4)TSLGSSIQGLPTNVK;DIAQQLQATC(UniMod:4)TSLGSSIQGLPTNVKDQVQQAR;DTVATQLSEAVDATR;GAVQSGVDK;GLDKLEENLPILQQPTEK;IATSLDGFDVASVQQQR;LEENLPILQQPTEK;LEPQIASASEYAHR;LGQM(UniMod:35)VLSGVDTVLGK;LGQMVLSGVDTVLGK;LHQMWLSWNQK;LRQHAYEHSLGK;QEQSYFVR;QLQGPEKEPPKPEQVESR;SEEWADNHLPLTDAELAR;SVVTGGVQSVM(UniMod:35)GSR;SVVTGGVQSVMGSR;TLTAAAVSGAQPILSK;VASMPLISSTC(UniMod:4)DMVSAAYASTK;VSGAQEM(UniMod:35)VSS…	21	DIAQQLQATC(UniMod:4)TSLGSSIQGLPTNVK;DTVATQLSEAVDATR;GLDKLEENLPILQQPTEK;IATSLDGFDVASVQQQR;LEPQIASASEYAHR;LGQMVLSGVDTVLGK;QEQSYFVR;SEEWADNHLPLTDAELAR;SVVTGGVQSVMGSR;TLTAAAVSGAQPILSK;VSGAQEMVSSAK	11	0.52381	1	45	8	3977.22	1.53846e+08	0.976178	47	47.075	TRUE	1	0	7.84929e-05	8.70739e-05	2	2	0.0117411	0.79376	-0.333226	-2.53764	3.90075e-17	9.19775e-17	2.14772e-16	1	TRUE	FALSE	0.00686248	no_SEC_difference	0.237848	0.792793	-0.334983	-1.45898	0.000109161	0.000384211	0.000684121	FALSE	0.00175754
O60671	O60671_48	RAD1_HUMAN	RAD1 REC1	Cell cycle checkpoint protein RAD1 (hRAD1) (EC 3.1.11.2) (DNA repair exonuclease rad1 homolog) (Rad1-like DNA damage checkpoint protein)	GFLSLQYMIR;ISLLKPSTK;PLLTQQIQDEDDQYSLVASLDNVR;VQEESVTFR	4	GFLSLQYMIR;PLLTQQIQDEDDQYSLVASLDNVR;VQEESVTFR	3	0.75	34	54	48	40.82	5.58123e+06	0.910363	50	31.827	FALSE	0.977336	0	0.00188383	0.00187064	1	1	0.69696	1.09051	0.124997	0.390366	0.852914	0.428256	1	1	TRUE	FALSE	0	no_SEC_difference	0.786874	1.00098	-0.00672139	0.334344	0.967523	0.561612	1	FALSE	0.131718
O60678	O60678_37	ANM3_HUMAN	PRMT3 HRMT1L3	Protein arginine N-methyltransferase 3 (EC 2.1.1.-) (Heterogeneous nuclear ribonucleoprotein methyltransferase-like protein 3)	ALSAEAALAR;AVIPEAVVEVLDPK;DFIYQNPHIFK;GGSVYPDIC(UniMod:4)TISLVAVSDVNK;HGLEFYGYIK;IAFWDDVYGFK;KAVIPEAVVEVLDPK;LEDTITLIK;LFTSAEETFSHC(UniMod:4)K;LNKLEDTITLIK;QQTPC(UniMod:4)LFC(UniMod:4)NR;QTVFLLEKPFSVK;SEHQFNIDSMVHK;VVFSTGPQSTK	14	ALSAEAALAR;AVIPEAVVEVLDPK;DFIYQNPHIFK;GGSVYPDIC(UniMod:4)TISLVAVSDVNK;HGLEFYGYIK;IAFWDDVYGFK;KAVIPEAVVEVLDPK;LEDTITLIK;LFTSAEETFSHC(UniMod:4)K;LNKLEDTITLIK;QQTPC(UniMod:4)LFC(UniMod:4)NR;QTVFLLEKPFSVK;SEHQFNIDSMVHK;VVFSTGPQSTK	14	1	22	51	37	143.802	1.59307e+07	0.926778	45	59.876	TRUE	1	0	7.84929e-05	8.70739e-05	1	1	0.0116138	0.480627	-1.05706	-2.55912	2.97809e-21	8.54027e-21	1.9942e-20	1	TRUE	TRUE	0	single_complex_diff	0.359684	0.508867	-0.97464	-1.15776	0.0631069	0.0833969	0.148495	FALSE	-0.0824193
O60684	O60684_25	IMA7_HUMAN	KPNA6 IPOA7	Importin subunit alpha-7 (Karyopherin subunit alpha-6)	EPSPPIDEVINTPR;GKNPPPEFAK;LLSKEPSPPIDEVINTPR;NENC(UniMod:4)TLQFEAAWALTNIASGTSQQTK;NNALNPEEM(UniMod:35)R;NNALNPEEMR;NNALNPEEMRR;NPPPEFAK;VSPC(UniMod:4)LPVLSR;VVDRFVEFLKR	10	EPSPPIDEVINTPR;GKNPPPEFAK;LLSKEPSPPIDEVINTPR;NENC(UniMod:4)TLQFEAAWALTNIASGTSQQTK;NNALNPEEM(UniMod:35)R;NNALNPEEMR;NNALNPEEMRR;NPPPEFAK;VSPC(UniMod:4)LPVLSR;VVDRFVEFLKR	10	1	20	29	25	568.038	6.58145e+06	0.479079	45	60.03	TRUE	0.997175	0	7.84929e-05	8.70739e-05	2	2	0.557006	0.889524	-0.173822	-0.649221	0.697765	0.369022	0.861684	1	TRUE	FALSE	0.227247	no_SEC_difference	0.647877	0.772213	-0.372933	-0.617476	0.914683	0.561612	1	FALSE	0.19911
O60684	O60684_34	IMA7_HUMAN	KPNA6 IPOA7	Importin subunit alpha-7 (Karyopherin subunit alpha-6)	EPSPPIDEVINTPR;GKNPPPEFAK;LLSKEPSPPIDEVINTPR;NENC(UniMod:4)TLQFEAAWALTNIASGTSQQTK;NNALNPEEM(UniMod:35)R;NNALNPEEMR;NNALNPEEMRR;NPPPEFAK;VSPC(UniMod:4)LPVLSR;VVDRFVEFLKR	10	EPSPPIDEVINTPR;GKNPPPEFAK;LLSKEPSPPIDEVINTPR;NENC(UniMod:4)TLQFEAAWALTNIASGTSQQTK;NNALNPEEM(UniMod:35)R;NNALNPEEMR;NNALNPEEMRR;NPPPEFAK;VSPC(UniMod:4)LPVLSR;VVDRFVEFLKR	10	1	29	46	34	202.73	2.46133e+07	0.957322	45	60.03	TRUE	1	0	7.84929e-05	8.70739e-05	2	2	0.697785	1.11677	0.159033	0.389668	0.969142	0.428256	1	2	FALSE	FALSE	0.227247	no_SEC_difference	0.647877	0.772213	-0.372933	-0.617476	0.914683	0.561612	1	FALSE	0.531965
O60701	O60701_36	UGDH_HUMAN	UGDH	UDP-glucose 6-dehydrogenase (UDP-Glc dehydrogenase) (UDP-GlcDH) (UDPGDH) (EC 1.1.1.22)	ASVGFGGSC(UniMod:4)FQK;AVQALC(UniMod:4)AVYEHWVPR;EADLVFISVNTPTK;EQIVVDLSHPGVSEDDQVSR;FSLQDPPNK;FSLQDPPNKKPK;IAILGFAFK;IAILGFAFKK;IFDANTKPNLNLQVLSNPEFLAEGTAIK;IIDSLFNTVTDK;IIDSLFNTVTDKK;ILTTNTWSSELSK;INAWNSPTLPIYEPGLK;IPYAPSGEIPK;LAANAFLAQR;MLKPAFIFDGR;NLFFSTNIDDAIK;RIPYAPSGEIPK;VLDGLHNELQTIGFQIETIGK;VLDGLHNELQTIGFQIETIGKK;VLIGGDETPEGQR;VTVVDVNESR;YWQQVIDMNDYQR	23	ASVGFGGSC(UniMod:4)FQK;AVQALC(UniMod:4)AVYEHWVPR;EADLVFISVNTPTK;EQIVVDLSHPGVSEDDQVSR;FSLQDPPNK;FSLQDPPNKKPK;IAILGFAFK;IAILGFAFKK;IIDSLFNTVTDK;IIDSLFNTVTDKK;ILTTNTWSSELSK;INAWNSPTLPIYEPGLK;IPYAPSGEIPK;LAANAFLAQR;MLKPAFIFDGR;NLFFSTNIDDAIK;RIPYAPSGEIPK;VLDGLHNELQTIGFQIETIGK;VLDGLHNELQTIGFQIETIGKK;VLIGGDETPEGQR;VTVVDVNESR;YWQQVIDMNDYQR	22	0.956522	30	39	36	161.244	6.4758e+07	0.974418	45	55.024	TRUE	1	0	7.84929e-05	8.70739e-05	2	1	0.837025	0.954455	-0.0673882	-0.207115	1	0.428256	1	1.5	FALSE	FALSE	0.0521319	no_SEC_difference	0.898734	1.0168	0.0240429	0.135608	1	0.561612	1	FALSE	-0.091431
O60701	O60701_45	UGDH_HUMAN	UGDH	UDP-glucose 6-dehydrogenase (UDP-Glc dehydrogenase) (UDP-GlcDH) (UDPGDH) (EC 1.1.1.22)	ASVGFGGSC(UniMod:4)FQK;AVQALC(UniMod:4)AVYEHWVPR;EADLVFISVNTPTK;EQIVVDLSHPGVSEDDQVSR;FSLQDPPNK;FSLQDPPNKKPK;IAILGFAFK;IAILGFAFKK;IFDANTKPNLNLQVLSNPEFLAEGTAIK;IIDSLFNTVTDK;IIDSLFNTVTDKK;ILTTNTWSSELSK;INAWNSPTLPIYEPGLK;IPYAPSGEIPK;LAANAFLAQR;MLKPAFIFDGR;NLFFSTNIDDAIK;RIPYAPSGEIPK;VLDGLHNELQTIGFQIETIGK;VLDGLHNELQTIGFQIETIGKK;VLIGGDETPEGQR;VTVVDVNESR;YWQQVIDMNDYQR	23	ASVGFGGSC(UniMod:4)FQK;AVQALC(UniMod:4)AVYEHWVPR;EADLVFISVNTPTK;EQIVVDLSHPGVSEDDQVSR;FSLQDPPNK;FSLQDPPNKKPK;IAILGFAFK;IAILGFAFKK;IFDANTKPNLNLQVLSNPEFLAEGTAIK;IIDSLFNTVTDKK;ILTTNTWSSELSK;INAWNSPTLPIYEPGLK;IPYAPSGEIPK;LAANAFLAQR;MLKPAFIFDGR;NLFFSTNIDDAIK;RIPYAPSGEIPK;VLDGLHNELQTIGFQIETIGK;VLDGLHNELQTIGFQIETIGKK;VLIGGDETPEGQR;VTVVDVNESR;YWQQVIDMNDYQR	22	0.956522	39	52	45	57.547	1.11013e+08	0.953923	45	55.024	FALSE	1	0	7.84929e-05	8.70739e-05	2	1	0.973344	1.00659	0.00945514	0.0335253	1	0.428256	1	1.5	FALSE	FALSE	0.0521319	no_SEC_difference	0.898734	1.0168	0.0240429	0.135608	1	0.561612	1	FALSE	-0.0145877
O60716	O60716_35	CTND1_HUMAN	CTNND1 KIAA0384	Catenin delta-1 (Cadherin-associated Src substrate) (CAS) (p120 catenin) (p120(ctn)) (p120(cas))	AAALVLQTIWGYK;ALSAIADLLTNEHER;APSRQDVYGPQPQVR;FHPEPYGLEDDQR;FVGDADLER;GIPVLVGLLDHPK;GIPVLVGLLDHPKK;GKKPIEDPANDTVDFPK;GKKPIEDPANDTVDFPKR;GSLASLDSLR;GSLASLDSLRK;GYELLFQPEVVR;HAIPNLVK;HIEWESVLTNTAGC(UniMod:4)LR;HVSAQLER;HYEDGYPGGSDNYGSLSR;IYISLLK;KPIEDPANDTVDFPK;KSDFQVNLNNASR;LNGPQDHSHLLYSTIPR;LRETQGIEK;LVENC(UniMod:4)VC(UniMod:4)LLR;NC(UniMod:4)DGVPALVR;NGNGGPGPYVGQAGTATLPR;NLSYQVHR;QDVYGPQPQVR;SDF…	35	AAALVLQTIWGYK;ALSAIADLLTNEHER;APSRQDVYGPQPQVR;FHPEPYGLEDDQR;FVGDADLER;GIPVLVGLLDHPK;GIPVLVGLLDHPKK;GKKPIEDPANDTVDFPK;GKKPIEDPANDTVDFPKR;GSLASLDSLR;GSLASLDSLRK;GYELLFQPEVVR;HAIPNLVK;HIEWESVLTNTAGC(UniMod:4)LR;HVSAQLER;HYEDGYPGGSDNYGSLSR;IYISLLK;KPIEDPANDTVDFPK;KSDFQVNLNNASR;LNGPQDHSHLLYSTIPR;LRETQGIEK;LVENC(UniMod:4)VC(UniMod:4)LLR;NC(UniMod:4)DGVPALVR;NGNGGPGPYVGQAGTATLPR;NLSYQVHR;QDVYGPQPQVR;SDF…	35	1	24	52	35	180.801	6.64429e+07	0.948485	40	108.17	FALSE	1	0	7.84929e-05	8.70739e-05	1	1	0.105381	0.698084	-0.518528	-1.62804	5.46182e-17	1.27739e-16	2.98277e-16	1	TRUE	FALSE	0	no_SEC_difference	0.408718	0.728285	-0.457425	-1.02874	0.06106	0.0816823	0.145443	FALSE	-0.0611032
O60749	O60749_15	SNX2_HUMAN	SNX2 TRG9	Sorting nexin-2 (Transformation-related gene 9 protein) (TRG-9)	AVNTQALSGAGILR;DFEQISK;EDSSSTEFVEK;ELSANTAAFAK;FSDFLGLHSK;HPTLLQDPDLR;KLHVSVEALVC(UniMod:4)HR;LHVSVEALVC(UniMod:4)HR;MNESDAWFEEK;QFLESSELPR;QQQFENLDQQLR;RFSDFLGLHSK;SAAM(UniMod:35)LGNSEDHTALSR;SAAMLGNSEDHTALSR;SMSAPVIFDR;TSLSMFSK;TVKHPTLLQDPDLR;VGDGMNAYMAYR;VGKEDSSSTEFVEK;VQQGERDFEQISK;WEDAQITLLK;YLESLVQTQQQLIK;YLHVGYIVPPAPEK	23	AVNTQALSGAGILR;DFEQISK;EDSSSTEFVEK;ELSANTAAFAK;FSDFLGLHSK;HPTLLQDPDLR;KLHVSVEALVC(UniMod:4)HR;QFLESSELPR;QQQFENLDQQLR;RFSDFLGLHSK;SAAMLGNSEDHTALSR;SMSAPVIFDR;TSLSMFSK;VGDGMNAYMAYR;WEDAQITLLK;YLESLVQTQQQLIK;YLHVGYIVPPAPEK	17	0.73913	1	25	15	1784.66	3.39256e+07	0.899177	45	58.471	TRUE	1	0	7.84929e-05	8.70739e-05	2	2	0.0015738	1.57419	0.654611	3.23989	1.98502e-40	1.09015e-39	2.54555e-39	2	FALSE	TRUE	1.43185	multipeak_diffFC_redist	0.388888	0.767609	-0.381557	-1.08138	0.062433	0.0827766	0.147391	FALSE	1.03617
O60749	O60749_31	SNX2_HUMAN	SNX2 TRG9	Sorting nexin-2 (Transformation-related gene 9 protein) (TRG-9)	AVNTQALSGAGILR;DFEQISK;EDSSSTEFVEK;ELSANTAAFAK;FSDFLGLHSK;HPTLLQDPDLR;KLHVSVEALVC(UniMod:4)HR;LHVSVEALVC(UniMod:4)HR;MNESDAWFEEK;QFLESSELPR;QQQFENLDQQLR;RFSDFLGLHSK;SAAM(UniMod:35)LGNSEDHTALSR;SAAMLGNSEDHTALSR;SMSAPVIFDR;TSLSMFSK;TVKHPTLLQDPDLR;VGDGMNAYMAYR;VGKEDSSSTEFVEK;VQQGERDFEQISK;WEDAQITLLK;YLESLVQTQQQLIK;YLHVGYIVPPAPEK	23	AVNTQALSGAGILR;DFEQISK;EDSSSTEFVEK;ELSANTAAFAK;FSDFLGLHSK;HPTLLQDPDLR;KLHVSVEALVC(UniMod:4)HR;LHVSVEALVC(UniMod:4)HR;QQQFENLDQQLR;RFSDFLGLHSK;SAAM(UniMod:35)LGNSEDHTALSR;SAAMLGNSEDHTALSR;SMSAPVIFDR;TSLSMFSK;TVKHPTLLQDPDLR;VGDGMNAYMAYR;VGKEDSSSTEFVEK;VQQGERDFEQISK;WEDAQITLLK;YLESLVQTQQQLIK;YLHVGYIVPPAPEK	21	0.913043	26	38	31	285.806	1.78924e+07	0.891062	45	58.471	TRUE	1	0	7.84929e-05	8.70739e-05	2	2	8.10963e-09	0.142345	-2.81254	-7.21937	5.88118e-163	2.05576e-161	4.80032e-161	1	TRUE	TRUE	1.43185	multipeak_diffFC_redist	0.388888	0.767609	-0.381557	-1.08138	0.062433	0.0827766	0.147391	FALSE	-2.43098
O60762	O60762_7	DPM1_HUMAN	DPM1	Dolichol-phosphate mannosyltransferase subunit 1 (EC 2.4.1.83) (Dolichol-phosphate mannose synthase subunit 1) (DPM synthase subunit 1) (Dolichyl-phosphate beta-D-mannosyltransferase subunit 1) (Mannose-P-dolichol synthase subunit 1) (MPD synthase subunit 1)	EGNFDIVSGTR;HATGNYIIIMDADLSHHPK;LGGNEIVSFLK;LGLGTAYIHGMK;QKEGNFDIVSGTR;QLNYTIGEVPISFVDR;YSVLLPTYNER	7	EGNFDIVSGTR;HATGNYIIIMDADLSHHPK;LGGNEIVSFLK;QKEGNFDIVSGTR;YSVLLPTYNER	5	0.714286	1	42	7	4459.61	2.52331e+07	0.942186	51	29.634	TRUE	0.999848	0	7.84929e-05	8.70739e-05	1	1	0.035032	0.787839	-0.344027	-2.12046	2.07737e-06	2.43033e-06	5.67495e-06	1	TRUE	FALSE	0	no_SEC_difference	0.460854	0.807215	-0.308975	-0.821391	0.382595	0.327986	0.584008	FALSE	-0.0350515
O60763	O60763_23	USO1_HUMAN	USO1 VDP	General vesicular transport factor p115 (Protein USO1 homolog) (Transcytosis-associated protein) (TAP) (Vesicle-docking protein)	C(UniMod:4)QNEQLQTAVTQQVSQIQQHK;C(UniMod:4)QNEQLQTAVTQQVSQIQQHKDQYNLLK;DKLELEITDSKK;DNQHQGSYSEGAQMNGIQPEEIGR;DQYNLLK;DSEQVAELK;DSEQVAELKQELATLK;EQDDLLVLLADQDQK;EQDLQLEELR;EQDLQLEELRQQVSTLK;EQLDSSNSTIAILQTEK;EVIRNDGVLLLQALTR;GVM(UniMod:35)GGQSAGPQHTEAETIQK;GVMGGQSAGPQHTEAETIQK;IGKENFIEK;IVAFENAFER;KEQDDLLVLLADQDQK;LM(UniMod:35)DLLADSR;LMDLLADSR;LQTEKQELLQK;LREEIEELKR;LSALLQETK;MKPWFEVGDENSGWSAQK;N…	40	C(UniMod:4)QNEQLQTAVTQQVSQIQQHK;C(UniMod:4)QNEQLQTAVTQQVSQIQQHKDQYNLLK;DKLELEITDSKK;DNQHQGSYSEGAQMNGIQPEEIGR;DQYNLLK;DSEQVAELK;DSEQVAELKQELATLK;EQDDLLVLLADQDQK;EQDLQLEELR;EQDLQLEELRQQVSTLK;EQLDSSNSTIAILQTEK;EVIRNDGVLLLQALTR;GVM(UniMod:35)GGQSAGPQHTEAETIQK;GVMGGQSAGPQHTEAETIQK;IGKENFIEK;IVAFENAFER;KEQDDLLVLLADQDQK;LM(UniMod:35)DLLADSR;LMDLLADSR;LQTEKQELLQK;LREEIEELKR;LSALLQETK;MKPWFEVGDENSGWSAQK;N…	40	1	18	28	23	714.189	6.63604e+07	0.976889	40	107.895	TRUE	1	0	7.84929e-05	8.70739e-05	1	1	0.455258	0.784216	-0.350679	-0.751839	0.210559	0.130144	0.303894	1	TRUE	FALSE	0	no_SEC_difference	0.25977	0.792633	-0.335284	-1.37499	2.14447e-06	1.14426e-05	2.03745e-05	FALSE	-0.0153952
O60783	O60783_14	RT14_HUMAN	MRPS14	28S ribosomal protein S14, mitochondrial (MRP-S14) (S14mt)	HLADHGQLSGIQR;ILQDVADEEIAALPR;MAYEYADER	3	HLADHGQLSGIQR;ILQDVADEEIAALPR;MAYEYADER	3	1	8	21	14	2001.12	2.99891e+06	0.926332	57	15.139	TRUE	0.994573	0	0.000313972	0.000334662	1	1	0.72261	0.934419	-0.0978578	-0.35628	0.885108	0.428256	1	1	TRUE	FALSE	0	no_SEC_difference	0.807597	0.864106	-0.21072	-0.260352	0.961081	0.561612	1	FALSE	0.112862
O60784	O60784_35	TOM1_HUMAN	TOM1	Target of Myb protein 1	AADRLPNLSSPSAEGPPGPPSGPAPR;AGLQSLEASGR;EVKYEAPQATDGLAGALDAR;FHVLVASQDFVESVLVR;GVTSEEFDKFLEER;LEDEFDM(UniMod:35)FALTR;LEDEFDMFALTR;LPNLSSPSAEGPPGPPSGPAPR;LRSELEMVSGNVR;NNPPTIVHDK;SELEM(UniMod:35)VSGNVR;SELEMVSGNVR;SSPDLTGVVTIYEDLR;SSPDLTGVVTIYEDLRR;TQEKDDDMLFAL;YEAPQATDGLAGALDAR	16	AADRLPNLSSPSAEGPPGPPSGPAPR;AGLQSLEASGR;EVKYEAPQATDGLAGALDAR;FHVLVASQDFVESVLVR;GVTSEEFDKFLEER;LEDEFDM(UniMod:35)FALTR;LEDEFDMFALTR;LPNLSSPSAEGPPGPPSGPAPR;LRSELEMVSGNVR;NNPPTIVHDK;SELEM(UniMod:35)VSGNVR;SELEMVSGNVR;SSPDLTGVVTIYEDLR;SSPDLTGVVTIYEDLRR;YEAPQATDGLAGALDAR	15	0.9375	24	40	35	180.801	1.39746e+07	0.96074	46	53.818	TRUE	1	0	7.84929e-05	8.70739e-05	1	1	0.530495	0.868947	-0.202659	-0.629583	0.632002	0.340953	0.796142	1	TRUE	FALSE	0	no_SEC_difference	0.361713	0.831392	-0.266745	-1.03152	0.0538778	0.0746474	0.132916	FALSE	0.0640858
O60825	O60825_38	F262_HUMAN	PFKFB2	6-phosphofructo-2-kinase/fructose-2,6-bisphosphatase 2 (6PF-2-K/Fru-2,6-P2ase 2) (PFK/FBPase 2) (6PF-2-K/Fru-2,6-P2ase heart-type isozyme) [Includes: 6-phosphofructo-2-kinase (EC 2.7.1.105); Fructose-2,6-bisphosphatase (EC 3.1.3.46)]	AYLTEENGQIAVFDATNTTR;FLEEQEITDLK;GADELPYLR;HGESEFNLLGK;LNVEAVNTHR;NSFTPLSSSNTIR;QC(UniMod:4)ALVALEDVK;TIQTAESLGVPYEQWK;VFNLGVYR;VSSPDYPER;YPGGESYQDLVQR	11	AYLTEENGQIAVFDATNTTR;FLEEQEITDLK;GADELPYLR;HGESEFNLLGK;LNVEAVNTHR;NSFTPLSSSNTIR;QC(UniMod:4)ALVALEDVK;TIQTAESLGVPYEQWK;VFNLGVYR;VSSPDYPER;YPGGESYQDLVQR	11	1	31	45	38	128.247	7.46945e+06	0.866287	45	58.477	TRUE	1	0	7.84929e-05	8.70739e-05	1	1	0.145115	0.738862	-0.436623	-1.47031	3.5378e-05	3.68996e-05	8.61626e-05	1	TRUE	FALSE	0	no_SEC_difference	0.20007	0.751565	-0.41203	-1.55046	0.000763282	0.00213277	0.00379759	FALSE	-0.0245926
O60826	O60826_27	CCD22_HUMAN	CCDC22 CXorf37 JM1	Coiled-coil domain-containing protein 22	AFTTELVVEAVVR;AVELLPDGTANLAK;DLEEQIETELGKK;DQLALPWVPPHLR;DRPGDEDWVHR;EFQASPLLLPVPTQVPQPVGR;EQLEGVNR;FTFHLEPQAQATQVSDVPATSR;HRVPLLAEYR;ILEIVGNIR;LAEIQELHQSVR;LQHLQGSALQKPFHASR;LQLVVENSAQR;LVVPELSSR;QAGTAVPPDVQTLR;QENAGLLGR;QLMSELETLPR;QSWGLLGAPIQAR;RPEQVTWAAQEQELESLR;SIEEVEADMK;TFAVTDELVFK;TLGVSFVQAESEC(UniMod:4)R;VASLLEHHALQLC(UniMod:4)QQTGR;VIHLAGQWEK;VPLLAEYR	25	AFTTELVVEAVVR;AVELLPDGTANLAK;DLEEQIETELGKK;DQLALPWVPPHLR;DRPGDEDWVHR;EFQASPLLLPVPTQVPQPVGR;EQLEGVNR;FTFHLEPQAQATQVSDVPATSR;HRVPLLAEYR;ILEIVGNIR;LAEIQELHQSVR;LQHLQGSALQKPFHASR;LQLVVENSAQR;LVVPELSSR;QAGTAVPPDVQTLR;QENAGLLGR;QLMSELETLPR;QSWGLLGAPIQAR;RPEQVTWAAQEQELESLR;SIEEVEADMK;TFAVTDELVFK;TLGVSFVQAESEC(UniMod:4)R;VASLLEHHALQLC(UniMod:4)QQTGR;VIHLAGQWEK;VPLLAEYR	25	1	21	37	27	451.796	2.77428e+07	0.965163	43	70.756	TRUE	1	0	7.84929e-05	8.70739e-05	1	1	0.40914	0.819633	-0.28695	-0.829119	0.0964114	0.0637974	0.14897	1	TRUE	FALSE	0	no_SEC_difference	0.433425	0.828975	-0.270599	-0.881405	0.170937	0.179778	0.32011	FALSE	-0.0163512
O60831	O60831_12	PRAF2_HUMAN	PRAF2 JM4	PRA1 family protein 2	ALDDFVLGSAR;IENKIESIGLK;LAAPDPC(UniMod:4)DPQR	3	ALDDFVLGSAR;LAAPDPC(UniMod:4)DPQR	2	0.666667	8	44	12	2515.99	1.58786e+07	0.988434	55	19.258	TRUE	0.977003	0	0.00188383	0.00187064	1	1	0.331097	0.860206	-0.21921	-1.0281	0.229338	0.140574	0.328247	1	TRUE	FALSE	0	no_SEC_difference	0.21447	0.77134	-0.374561	-1.47506	0.0541327	0.074854	0.133284	FALSE	0.155352
O60832	O60832_28	DKC1_HUMAN	DKC1 NOLA4	H/ACA ribonucleoprotein complex subunit 4 (EC 5.4.99.-) (CBF5 homolog) (Dyskerin) (Nopp140-associated protein of 57 kDa) (Nucleolar protein NAP57) (Nucleolar protein family A member 4) (snoRNP protein DKC1)	AGLESGAEPGDGDSDTTK;ALETLTGALFQRPPLIAAVK;APQVVAEAAK;DSAVNAIC(UniMod:4)YGAK;HGKPTDSTPATWK;LDTSQWPLLLK;LHNAIEGGTQLSR;QEYVDYSESAK;TTHYTPLAC(UniMod:4)GSNPLKR	9	AGLESGAEPGDGDSDTTK;ALETLTGALFQRPPLIAAVK;APQVVAEAAK;DSAVNAIC(UniMod:4)YGAK;LDTSQWPLLLK	5	0.555556	19	36	28	402.925	1.11834e+06	0.860492	45	57.674	TRUE	0.983417	0	0.00133438	0.00135205	2	2	4.35236e-07	0.0866008	-3.52948	-5.75633	2.48128e-33	1.08416e-32	2.53157e-32	2	FALSE	TRUE	0.0636206	multipeak_similarFC	0.186104	0.0395375	-4.66063	-1.98028	0.001156	0.00306967	0.00546581	TRUE	1.13116
O60832	O60832_4	DKC1_HUMAN	DKC1 NOLA4	H/ACA ribonucleoprotein complex subunit 4 (EC 5.4.99.-) (CBF5 homolog) (Dyskerin) (Nopp140-associated protein of 57 kDa) (Nucleolar protein NAP57) (Nucleolar protein family A member 4) (snoRNP protein DKC1)	AGLESGAEPGDGDSDTTK;ALETLTGALFQRPPLIAAVK;APQVVAEAAK;DSAVNAIC(UniMod:4)YGAK;HGKPTDSTPATWK;LDTSQWPLLLK;LHNAIEGGTQLSR;QEYVDYSESAK;TTHYTPLAC(UniMod:4)GSNPLKR	9	AGLESGAEPGDGDSDTTK;ALETLTGALFQRPPLIAAVK;APQVVAEAAK;DSAVNAIC(UniMod:4)YGAK;LDTSQWPLLLK;LHNAIEGGTQLSR;QEYVDYSESAK;TTHYTPLAC(UniMod:4)GSNPLKR	8	0.888889	1	16	4	6287.1	5.37016e+06	0.946882	45	57.674	TRUE	1	0	7.84929e-05	8.70739e-05	2	2	1.47018e-05	0.0229801	-5.46891	-4.92683	1.04575e-37	5.29357e-37	1.23608e-36	1	TRUE	TRUE	0.0636206	multipeak_similarFC	0.186104	0.0395375	-4.66063	-1.98028	0.001156	0.00306967	0.00546581	TRUE	-0.808273
O60841	O60841_26	IF2P_HUMAN	EIF5B IF2 KIAA0741	Eukaryotic translation initiation factor 5B (eIF-5B) (EC 3.6.5.3) (Translation initiation factor IF-2)	HIAVFPC(UniMod:4)K;IEPIPGESPK;ILPQYIFNSR;LLQAQGVEVPSK	4	HIAVFPC(UniMod:4)K;IEPIPGESPK;ILPQYIFNSR	3	0.75	21	31	26	506.594	867521	0.776466	37	138.827	TRUE	0.872437	0	0.0178964	0.0155396	2	1	3.95658e-05	37.5126	5.2293	4.76184	7.25601e-15	1.50997e-14	3.52585e-14	1	TRUE	TRUE	17.529	multipeak_diffFC_redist	0.179169	26.6672	4.7195	2.02713	0.0166608	0.0288392	0.0513508	FALSE	0.509798
O60841	O60841_34	IF2P_HUMAN	EIF5B IF2 KIAA0741	Eukaryotic translation initiation factor 5B (eIF-5B) (EC 3.6.5.3) (Translation initiation factor IF-2)	HIAVFPC(UniMod:4)K;IEPIPGESPK;ILPQYIFNSR;LLQAQGVEVPSK	4	IEPIPGESPK;ILPQYIFNSR	2	0.5	31	40	34	202.73	270167	0.867191	37	138.827	FALSE	0.652145	0	0.0622449	0.0497134	2	1	0.0022527	19.9835	4.24423	3.48998	1.30529e-06	1.55021e-06	3.61982e-06	2	FALSE	TRUE	17.529	multipeak_diffFC_redist	0.179169	26.6672	4.7195	2.02713	0.0166608	0.0288392	0.0513508	FALSE	-0.475271
O60869	O60869_52	EDF1_HUMAN	EDF1	Endothelial differentiation-related factor 1 (EDF-1) (Multiprotein-bridging factor 1) (MBF1)	DIGKPIEK;INEKPQVIADYESGR;LDRETEELHHDR;SKQAILAAQR	4	DIGKPIEK;INEKPQVIADYESGR;LDRETEELHHDR;SKQAILAAQR	4	1	46	65	52	25.823	1.09415e+07	0.956235	56	16.369	FALSE	0.999916	0	7.84929e-05	8.70739e-05	1	1	0.137092	0.606659	-0.722058	-1.50945	0.00572503	0.0046234	0.0107959	1	TRUE	FALSE	0	no_SEC_difference	0.874866	0.636511	-0.652107	-0.168025	0.996057	0.561612	1	FALSE	-0.0699506
O60879	O60879_25	DIAP2_HUMAN	DIAPH2 DIA	Protein diaphanous homolog 2 (Diaphanous-related formin-2) (DRF2)	EKENDELDIQLK;EMVVQYISATAK;EVLDLFEK;HEC(UniMod:4)TLSSQEYVHELR;IEPTELSENC(UniMod:4)FWLR;IKELEAEIQQLR;LALNFATQIK;LDIDLTHLIDSC(UniMod:4)VNK;LLNC(UniMod:4)LESLR;NAQSLGFK;TAQNLSIFLGSYR;TTLLHFIADIC(UniMod:4)EEK	12	EKENDELDIQLK;EMVVQYISATAK;EVLDLFEK;HEC(UniMod:4)TLSSQEYVHELR;IEPTELSENC(UniMod:4)FWLR;IKELEAEIQQLR;LALNFATQIK;LDIDLTHLIDSC(UniMod:4)VNK;LLNC(UniMod:4)LESLR;NAQSLGFK;TAQNLSIFLGSYR;TTLLHFIADIC(UniMod:4)EEK	12	1	16	31	25	568.038	5.36269e+06	0.903771	38	125.569	TRUE	1	0	7.84929e-05	8.70739e-05	1	1	0.0479927	0.665468	-0.588148	-2.05635	5.14436e-11	8.5245e-11	1.99052e-10	1	TRUE	TRUE	0	single_complex_diff	0.308428	0.670212	-0.577727	-1.27499	0.0242659	0.0391534	0.069716	FALSE	-0.0104215
O60884	O60884_36	DNJA2_HUMAN	DNAJA2 CPR3 HIRIP4	DnaJ homolog subfamily A member 2 (Cell cycle progression restoration gene 3 protein) (Dnj3) (Dj3) (HIRA-interacting protein 4) (Renal carcinoma antigen NY-REN-14)	DGNDLHMTYK;EISFAYEVLSNPEK;EISFAYEVLSNPEKR;EYHPDKNPNAGDKFK;FDVQFPENNWINPDK;ILEVHVDK;LYDILGVPPGASENELKK;NVLC(UniMod:4)SAC(UniMod:4)SGQGGK;VIEPGC(UniMod:4)VR;VSLEDLYNGK	10	EISFAYEVLSNPEK;EISFAYEVLSNPEKR;EYHPDKNPNAGDKFK;ILEVHVDK;LYDILGVPPGASENELKK;NVLC(UniMod:4)SAC(UniMod:4)SGQGGK;VIEPGC(UniMod:4)VR;VSLEDLYNGK	8	0.8	23	43	36	161.244	2.04021e+07	0.911853	47	45.746	TRUE	0.999999	0	7.84929e-05	8.70739e-05	2	2	0.00398573	0.701796	-0.511546	-2.95348	4.8921e-17	1.1483e-16	2.68133e-16	1	TRUE	FALSE	0.232058	no_SEC_difference	0.227463	0.809192	-0.305606	-1.42671	0.00357568	0.00800878	0.0142603	FALSE	-0.20594
O60884	O60884_5	DNJA2_HUMAN	DNAJA2 CPR3 HIRIP4	DnaJ homolog subfamily A member 2 (Cell cycle progression restoration gene 3 protein) (Dnj3) (Dj3) (HIRA-interacting protein 4) (Renal carcinoma antigen NY-REN-14)	DGNDLHMTYK;EISFAYEVLSNPEK;EISFAYEVLSNPEKR;EYHPDKNPNAGDKFK;FDVQFPENNWINPDK;ILEVHVDK;LYDILGVPPGASENELKK;NVLC(UniMod:4)SAC(UniMod:4)SGQGGK;VIEPGC(UniMod:4)VR;VSLEDLYNGK	10	LYDILGVPPGASENELKK;NVLC(UniMod:4)SAC(UniMod:4)SGQGGK;VIEPGC(UniMod:4)VR;VSLEDLYNGK	4	0.4	1	25	5	5607.02	2.05794e+07	0.971899	47	45.746	TRUE	0.998359	0	7.84929e-05	8.70739e-05	2	2	0.386284	0.933854	-0.0996199	-0.939647	0.250613	0.151994	0.354913	2	FALSE	FALSE	0.232058	no_SEC_difference	0.227463	0.809192	-0.305606	-1.42671	0.00357568	0.00800878	0.0142603	FALSE	0.205986
O60885	O60885_17	BRD4_HUMAN	BRD4 HUNK1	Bromodomain-containing protein 4 (Protein HUNK1)	AASVVQPQPLVVVK;NSNPDEIEIDFETLKPSTLR;VQPPTPLLPSVK	3	AASVVQPQPLVVVK;VQPPTPLLPSVK	2	0.666667	11	27	17	1419.45	876852	0.982664	37	152.219	TRUE	0.965628	0	0.00282575	0.00273112	1	1	0.0591271	0.558364	-0.851408	-2.62171	0.00432896	0.00355591	0.00830324	1	TRUE	TRUE	0	single_complex_diff	0.502275	0.501056	-0.996957	-0.736699	0.504635	0.39743	0.707659	FALSE	0.145549
O60888	O60888_37	CUTA_HUMAN	CUTA ACHAP C6orf82	Protein CutA (Acetylcholinesterase-associated protein) (Brain acetylcholinesterase putative membrane anchor)	GKIEEDSEVLMMIK;TQSSLVPALTDFVR	2	GKIEEDSEVLMMIK;TQSSLVPALTDFVR	2	1	31	40	37	143.802	473602	0.808358	55	19.116	TRUE	0.808358	0	0.0299058	0.025152	2	2	0.237987	0.609702	-0.732941	-1.30897	0.113661	0.0741867	0.17323	1	TRUE	FALSE	0.170695	no_SEC_difference	0.39546	0.770379	-0.377699	-0.979413	0.326381	0.292086	0.520086	FALSE	-0.355242
O60888	O60888_46	CUTA_HUMAN	CUTA ACHAP C6orf82	Protein CutA (Acetylcholinesterase-associated protein) (Brain acetylcholinesterase putative membrane anchor)	GKIEEDSEVLMMIK;TQSSLVPALTDFVR	2	GKIEEDSEVLMMIK;TQSSLVPALTDFVR	2	1	40	51	46	51.322	3.01318e+07	0.975921	55	19.116	TRUE	0.975921	0	0.00204082	0.00201821	2	2	0.436243	0.780397	-0.358816	-0.78984	0.39264	0.226753	0.529481	2	FALSE	FALSE	0.170695	no_SEC_difference	0.39546	0.770379	-0.377699	-0.979413	0.326381	0.292086	0.520086	FALSE	0.0188828
O60921	O60921_42	HUS1_HUMAN	HUS1	Checkpoint protein HUS1 (hHUS1)	DLGNPPLASESTHEDR;ISPDKLNFILC(UniMod:4)DK;IVDGAC(UniMod:4)LNHFTR	3	ISPDKLNFILC(UniMod:4)DK;IVDGAC(UniMod:4)LNHFTR	2	0.666667	34	49	42	81.129	1.11481e+06	0.878352	50	31.691	TRUE	0.771503	0	0.0372057	0.0308766	1	1	0.997799	1.61758	0.355225	0.0365271	0.999999	0.428256	1	1	TRUE	FALSE	0	no_SEC_difference	0.525855	0.607829	-0.718263	-0.694045	0.552555	0.424125	0.755193	FALSE	1.07349
O60925	O60925_23	PFD1_HUMAN	PFDN1 PFD1	Prefoldin subunit 1	EAIHSQLLEK;HAHLTDTEIMTLVDETNMYEGVGR;KAFTELQAK;LADIQIEQLNR;SVKEAEDNIR	5	EAIHSQLLEK;LADIQIEQLNR	2	0.4	16	27	23	714.189	1.30574e+06	0.946636	57	14.21	TRUE	0.803032	0	0.0310047	0.0260217	2	2	0.0488685	0.807794	-0.309774	-2.01932	0.00271922	0.00229635	0.00536209	1	TRUE	FALSE	0.00458424	no_SEC_difference	0.514469	0.810221	-0.303612	-0.714428	0.537383	0.415666	0.740131	FALSE	-0.00616204
O60925	O60925_40	PFD1_HUMAN	PFDN1 PFD1	Prefoldin subunit 1	EAIHSQLLEK;HAHLTDTEIMTLVDETNMYEGVGR;KAFTELQAK;LADIQIEQLNR;SVKEAEDNIR	5	EAIHSQLLEK;HAHLTDTEIMTLVDETNMYEGVGR;KAFTELQAK;LADIQIEQLNR;SVKEAEDNIR	5	1	27	45	40	102.003	2.12127e+07	0.952402	57	14.21	TRUE	0.999995	0	7.84929e-05	8.70739e-05	2	2	0.415805	0.812378	-0.299777	-0.816859	0.29119	0.174072	0.406468	2	FALSE	FALSE	0.00458424	no_SEC_difference	0.514469	0.810221	-0.303612	-0.714428	0.537383	0.415666	0.740131	FALSE	0.00383512
O60927	O60927_38	PP1RB_HUMAN	PPP1R11 HCGV TCTE5	Protein phosphatase 1 regulatory subunit 11 (Hemochromatosis candidate gene V protein) (HCG V) (Protein phosphatase inhibitor 3)	C(UniMod:4)C(UniMod:4)C(UniMod:4)IYEKPR;VEWTSDTVDNEHMGR	2	C(UniMod:4)C(UniMod:4)C(UniMod:4)IYEKPR;VEWTSDTVDNEHMGR	2	1	33	43	38	128.247	672614	0.980598	57	13.953	TRUE	0.980598	0	0.00149137	0.00149416	1	1	0.134593	0.594344	-0.750897	-1.51823	0.0310363	0.0224938	0.0525243	1	TRUE	FALSE	0	no_SEC_difference	0.371263	0.589959	-0.761332	-1.1382	0.288621	0.266371	0.474297	FALSE	0.0104345
O60934	O60934_10	NBN_HUMAN	NBN NBS NBS1 P95	Nibrin (Cell cycle regulatory protein p95) (Nijmegen breakage syndrome protein 1)	ASQQQQTNSIR;EESLADDLFR;ERDEENQEMSSC(UniMod:4)K;ISQENEIGK;LLPAAGPAGGEPYR;LLTGVEYVVGR;LSSAVVFGGGEAR;NPSGINDDYGQLK;SGDGITFGVFGSK;TTTPGPSLSQGVSVDEK;VQKQEEDVNVR;YGTFVNEEK	12	ASQQQQTNSIR;EESLADDLFR;ERDEENQEMSSC(UniMod:4)K;ISQENEIGK;LLPAAGPAGGEPYR;LLTGVEYVVGR;LSSAVVFGGGEAR;NPSGINDDYGQLK;SGDGITFGVFGSK;TTTPGPSLSQGVSVDEK;VQKQEEDVNVR;YGTFVNEEK	12	1	1	16	10	3163.32	6.68119e+06	0.939081	42	84.959	TRUE	1	0	7.84929e-05	8.70739e-05	1	1	0.0273377	0.558326	-0.841162	-2.24506	5.68742e-14	1.1369e-13	2.65471e-13	1	TRUE	TRUE	0	single_complex_diff	0.329331	0.55023	-0.861904	-1.27314	0.0407118	0.0591842	0.105383	FALSE	0.0207426
O60936	O60936_41	NOL3_HUMAN	NOL3 ARC NOP	Nucleolar protein 3 (Apoptosis repressor with CARD) (Muscle-enriched cytoplasmic protein) (Myp) (Nucleolar protein of 30 kDa) (Nop30)	GEAAC(UniMod:4)QELLR;GVLTGPEYEALDALPDAER;GVLTGPEYEALDALPDAERR;SYDPPC(UniMod:4)PGHWTPEAPGSGTTC(UniMod:4)PGLPR;TAGAPDPAWDWQHVGPGYR	5	GEAAC(UniMod:4)QELLR;GVLTGPEYEALDALPDAER;GVLTGPEYEALDALPDAERR;SYDPPC(UniMod:4)PGHWTPEAPGSGTTC(UniMod:4)PGLPR;TAGAPDPAWDWQHVGPGYR	5	1	36	46	41	90.969	1.23955e+07	0.986637	53	22.629	TRUE	1	0	7.84929e-05	8.70739e-05	1	1	0.389607	0.762269	-0.391627	-0.866912	0.234267	0.143156	0.334276	1	TRUE	FALSE	0	no_SEC_difference	0.0922424	0.79185	-0.336702	-2.204	0.000339304	0.00104914	0.00186808	FALSE	-0.0549254
O75027	O75027_7	ABCB7_HUMAN	ABCB7 ABC7	ATP-binding cassette sub-family B member 7, mitochondrial (ATP-binding cassette transporter 7) (ABC transporter 7 protein)	AGAAFFNEVR;GSIYLAGQNIQDVSLESLR;GSIYLAGQNIQDVSLESLRR;KENISKEEER;KLQEEIVNSVK;LAGLHDAILR;LQEEIVNSVK;LSTVVDADEIIVLDQGK;MPHGYDTQVGER;TSIFIAHR;VAISLGFLGGAK;VAIVGGSGSGK;VLSGISFEVPAGK;VLSGISFEVPAGKK	14	AGAAFFNEVR;GSIYLAGQNIQDVSLESLR;GSIYLAGQNIQDVSLESLRR;KLQEEIVNSVK;LAGLHDAILR;LQEEIVNSVK;MPHGYDTQVGER;VAISLGFLGGAK;VAIVGGSGSGK	9	0.642857	1	24	7	4459.61	1.29809e+07	0.863531	42	82.641	TRUE	0.999919	0	7.84929e-05	8.70739e-05	1	1	0.576759	1.06528	0.0912264	0.559438	0.746778	0.390788	0.91251	1	TRUE	FALSE	0	no_SEC_difference	0.497918	1.09944	0.136663	0.807861	0.491132	0.389285	0.693157	FALSE	-0.0454362
O75044	O75044_20	SRGP2_HUMAN	SRGAP2 ARHGAP34 FNBP2 KIAA0456 SRGAP2A	SLIT-ROBO Rho GTPase-activating protein 2 (srGAP2) (Formin-binding protein 2) (Rho GTPase-activating protein 34)	AGASC(UniMod:4)PSGGHVADIYLANINK;ANQQETEQFYFTK;ASDDWWEGR;GASLLLYQR;SASTAGDIAC(UniMod:4)AFRPVK;SEIEVISEPPEEK;TDC(UniMod:4)SLAR;TIIIQHENIFPSPR	8	AGASC(UniMod:4)PSGGHVADIYLANINK;ANQQETEQFYFTK;ASDDWWEGR;GASLLLYQR;SASTAGDIAC(UniMod:4)AFRPVK;SEIEVISEPPEEK;TDC(UniMod:4)SLAR;TIIIQHENIFPSPR	8	1	14	34	20	1006.85	5.03287e+06	0.873706	39	120.881	TRUE	0.999999	0	7.84929e-05	8.70739e-05	1	1	0.00593948	0.497621	-1.00709	-2.81837	1.43325e-15	3.09204e-15	7.22006e-15	1	TRUE	TRUE	0	single_complex_diff	0.359447	0.512593	-0.966207	-1.17343	0.121843	0.137648	0.245095	FALSE	-0.0408811
O75054	O75054_4	IGSF3_HUMAN	IGSF3 EWI3 KIAA0466	Immunoglobulin superfamily member 3 (IgSF3) (Glu-Trp-Ile EWI motif-containing protein 3) (EWI-3)	AAFQLDC(UniMod:4)SIVSR;AVDGEWQIVGER;LSQAQGNLSVLETR;LTEEESAPIGIR;NIPIIVLPLK;QVTVQEGPLYR;SEGAVVNVQPTDKEFTVR;TSNLLEIR;VGEKPVEVISLSR	9	AAFQLDC(UniMod:4)SIVSR;AVDGEWQIVGER;LTEEESAPIGIR;NIPIIVLPLK;QVTVQEGPLYR;VGEKPVEVISLSR	6	0.666667	1	26	4	6287.1	5.52102e+06	0.972879	38	135.196	TRUE	0.999999	0	7.84929e-05	8.70739e-05	1	1	0.801842	0.959269	-0.0611989	-0.259353	0.991413	0.428256	1	1	TRUE	FALSE	0	no_SEC_difference	0.47143	0.91481	-0.128456	-0.795551	0.402836	0.340361	0.606042	FALSE	0.0672575
O75063	O75063_6	XYLK_HUMAN	FAM20B KIAA0475	Glycosaminoglycan xylosylkinase (EC 2.7.1.-) (Xylose kinase)	ALLILEGGQK;DHVVEGEPYAGYDR;SFGNPSLDER	3	ALLILEGGQK;SFGNPSLDER	2	0.666667	1	23	6	5000.51	3.40702e+06	0.974475	47	46.432	TRUE	0.949602	0	0.00525903	0.0049297	1	1	0.77728	1.11332	0.135584	0.660256	0.901816	0.428256	1	1	TRUE	FALSE	0	no_SEC_difference	0.27944	1.0675	0.0942304	1.27193	0.117309	0.133875	0.238376	FALSE	0.0413533
O75083	O75083_47	WDR1_HUMAN	WDR1	WD repeat-containing protein 1 (Actin-interacting protein 1) (AIP1) (NORI-1)	AHDGGIYAISWSPDSTHLLSASGDK;AHDGGIYAISWSPDSTHLLSASGDKTSK;C(UniMod:4)FSIDNPGYEPEVVAVHPGGDTVAIGGVDGNVR;DIAWTEDSKR;EKFGAVFLWDSGSSVGEITGHNK;FATASADGQIYIYDGK;FGAVFLWDSGSSVGEITGHNK;FTIGDHSR;GPVTDVAYSHDGAFLAVC(UniMod:4)DASK;IAVVGEGR;IKDIAWTEDSK;IKDIAWTEDSKR;IWDTTQKEHLLK;KC(UniMod:4)FSIDNPGYEPEVVAVHPGGDTVAIGGVDGNVR;KVFASLPQVER;LATGSDDNC(UniMod:4)AAFFEGPPFK;LHHVSSLAWLDEHTLVTTSHDASVK;LYSILGTTLK;LYSILGTTLKDEG…	31	AHDGGIYAISWSPDSTHLLSASGDK;AHDGGIYAISWSPDSTHLLSASGDKTSK;C(UniMod:4)FSIDNPGYEPEVVAVHPGGDTVAIGGVDGNVR;DIAWTEDSKR;EKFGAVFLWDSGSSVGEITGHNK;FATASADGQIYIYDGK;FGAVFLWDSGSSVGEITGHNK;FTIGDHSR;GPVTDVAYSHDGAFLAVC(UniMod:4)DASK;IAVVGEGR;IKDIAWTEDSK;IKDIAWTEDSKR;IWDTTQKEHLLK;KC(UniMod:4)FSIDNPGYEPEVVAVHPGGDTVAIGGVDGNVR;KVFASLPQVER;LATGSDDNC(UniMod:4)AAFFEGPPFK;LHHVSSLAWLDEHTLVTTSHDASVK;LYSILGTTLK;LYSILGTTLKDEG…	31	1	42	52	47	45.771	4.08448e+08	0.96581	44	66.194	FALSE	1	0	7.84929e-05	8.70739e-05	1	1	0.854294	0.932275	-0.101172	-0.184386	1	0.428256	1	1	TRUE	FALSE	0	no_SEC_difference	0.839817	0.896793	-0.157153	-0.216057	1	0.561612	1	FALSE	0.0559804
O75113	O75113_32	N4BP1_HUMAN	N4BP1 KIAA0615	NEDD4-binding protein 1 (N4BP1)	AELLEQSR;AVLDEFTAPAEK;DETVLQEEAR;EFSAGTVYPETNK;FSQLPFK;GIC(UniMod:4)EPELEER;GSAEAVVMAR;GVYSSTNELTTDSTPK;SAGPSDHIDSSVTGVQR;SSAETNELR;TGGIIVTNDNFR;VPGTQAASTSHQPPTR	12	AELLEQSR;AVLDEFTAPAEK;DETVLQEEAR;EFSAGTVYPETNK;FSQLPFK;GIC(UniMod:4)EPELEER;GSAEAVVMAR;SAGPSDHIDSSVTGVQR;SSAETNELR;TGGIIVTNDNFR	10	0.833333	26	39	32	254.89	3.48489e+06	0.910604	40	100.379	TRUE	1	0	7.84929e-05	8.70739e-05	1	1	0.833182	0.956552	-0.064432	-0.212469	0.999741	0.428256	1	1	TRUE	FALSE	0	no_SEC_difference	0.335442	0.862373	-0.213641	-1.24495	0.0468412	0.0662921	0.118039	FALSE	0.149209
O75116	O75116_18	ROCK2_HUMAN	ROCK2 KIAA0619	Rho-associated protein kinase 2 (EC 2.7.11.1) (Rho kinase 2) (Rho-associated, coiled-coil-containing protein kinase 2) (Rho-associated, coiled-coil-containing protein kinase II) (ROCK-II) (p164 ROCK-2)	ADSEQLAR;AEDYDVVK;C(UniMod:4)LTQNDLK;C(UniMod:4)SLLDC(UniMod:4)DLK;DATIASLEETNR;DLQDKNC(UniMod:4)LLETAK;DRTHGSEIINDLQGR;DSDIEQLR;DSLAAQLEITLTK;DVLNEDVR;DVQEQLSR;EEIIAPC(UniMod:4)K;EFINLQSALESER;EFINLQSALESERR;ELEEEITLRK;ELKEEC(UniMod:4)EEK;ELNEM(UniMod:35)QAQIAEESQIR;ELNEMQAQIAEESQIR;ENLLLSDSPSC(UniMod:4)R;EQEFPVEPVGEK;ETDSIQSR;FTDLEKEK;HKQELTEK;HKQELTEKDATIASLEETNR;IC(UniMod:4)GLEEDLK;IC(UniMod:…	86	ADSEQLAR;AEDYDVVK;C(UniMod:4)LTQNDLK;C(UniMod:4)SLLDC(UniMod:4)DLK;DATIASLEETNR;DLQDKNC(UniMod:4)LLETAK;DRTHGSEIINDLQGR;DSDIEQLR;DSLAAQLEITLTK;DVLNEDVR;DVQEQLSR;EEIIAPC(UniMod:4)K;EFINLQSALESER;EFINLQSALESERR;ELEEEITLRK;ELKEEC(UniMod:4)EEK;ELNEMQAQIAEESQIR;ENLLLSDSPSC(UniMod:4)R;EQEFPVEPVGEK;ETDSIQSR;FTDLEKEK;HKQELTEK;HKQELTEKDATIASLEETNR;IC(UniMod:4)GLEEDLK;IC(UniMod:4)GLEEDLKNGK;IELQM(UniMod:35…	85	0.988372	13	23	18	1265.91	1.56574e+08	0.987256	36	160.9	TRUE	1	0	7.84929e-05	8.70739e-05	2	2	0.570804	0.83545	-0.259374	-0.569845	0.968446	0.428256	1	2	FALSE	FALSE	0.0133075	no_SEC_difference	0.2953	0.827783	-0.272679	-1.26621	9.24489e-09	8.03492e-08	1.43069e-07	FALSE	0.0133052
O75116	O75116_6	ROCK2_HUMAN	ROCK2 KIAA0619	Rho-associated protein kinase 2 (EC 2.7.11.1) (Rho kinase 2) (Rho-associated, coiled-coil-containing protein kinase 2) (Rho-associated, coiled-coil-containing protein kinase II) (ROCK-II) (p164 ROCK-2)	ADSEQLAR;AEDYDVVK;C(UniMod:4)LTQNDLK;C(UniMod:4)SLLDC(UniMod:4)DLK;DATIASLEETNR;DLQDKNC(UniMod:4)LLETAK;DRTHGSEIINDLQGR;DSDIEQLR;DSLAAQLEITLTK;DVLNEDVR;DVQEQLSR;EEIIAPC(UniMod:4)K;EFINLQSALESER;EFINLQSALESERR;ELEEEITLRK;ELKEEC(UniMod:4)EEK;ELNEM(UniMod:35)QAQIAEESQIR;ELNEMQAQIAEESQIR;ENLLLSDSPSC(UniMod:4)R;EQEFPVEPVGEK;ETDSIQSR;FTDLEKEK;HKQELTEK;HKQELTEKDATIASLEETNR;IC(UniMod:4)GLEEDLK;IC(UniMod:…	86	ADSEQLAR;AEDYDVVK;C(UniMod:4)LTQNDLK;C(UniMod:4)SLLDC(UniMod:4)DLK;DATIASLEETNR;DLQDKNC(UniMod:4)LLETAK;DRTHGSEIINDLQGR;DSDIEQLR;DSLAAQLEITLTK;DVLNEDVR;DVQEQLSR;EEIIAPC(UniMod:4)K;EFINLQSALESER;EFINLQSALESERR;ELEEEITLRK;ELKEEC(UniMod:4)EEK;ELNEM(UniMod:35)QAQIAEESQIR;ELNEMQAQIAEESQIR;ENLLLSDSPSC(UniMod:4)R;EQEFPVEPVGEK;ETDSIQSR;FTDLEKEK;HKQELTEKDATIASLEETNR;IC(UniMod:4)GLEEDLK;IC(UniMod:4)GLEEDLK…	85	0.988372	1	13	6	5000.51	4.23881e+06	0.0477083	36	160.9	TRUE	0.917529	0	0.010675	0.00960853	2	2	0.278403	0.848758	-0.236575	-1.09224	5.09809e-10	7.90118e-10	1.84497e-09	1	TRUE	FALSE	0.0133075	no_SEC_difference	0.2953	0.827783	-0.272679	-1.26621	9.24489e-09	8.03492e-08	1.43069e-07	FALSE	0.0361041
O75122	O75122_41	CLAP2_HUMAN	CLASP2 KIAA0627	CLIP-associating protein 2 (Cytoplasmic linker-associated protein 2) (Protein Orbit homolog 2) (hOrbit2)	AFTDVPSIQIYSSR;AGGDATDSSQTALDNK;EGGAGAVDEDDFIK;ELEETLNK;FTVDQTQTPSLK;GVTEAIQNFSFR;LIPLITSNC(UniMod:4)TSK;QTEDVAEVLNR;SDIDVNAAAGAK;SSGSVASLPQSDR;VITWTTEPK;VLNTGSDVEEAVADALKKPAR;VLTTTALSTVSSGVQR;VMATSGC(UniMod:4)AAIR;WSTANPSTVAGR	15	AFTDVPSIQIYSSR;LIPLITSNC(UniMod:4)TSK	2	0.133333	37	46	41	90.969	147726	0.971634	37	141.133	FALSE	0.668399	0	0.0594192	0.0477175	2	1	0.0453273	2.5149	1.30573	2.34966	0.0022619	0.00192904	0.00450441	1	TRUE	TRUE	1.573	multipeak_diffFC_redist	0.632921	0.873959	-0.194363	-0.53794	0.932585	0.561612	1	FALSE	1.5001
O75122	O75122_7	CLAP2_HUMAN	CLASP2 KIAA0627	CLIP-associating protein 2 (Cytoplasmic linker-associated protein 2) (Protein Orbit homolog 2) (hOrbit2)	AFTDVPSIQIYSSR;AGGDATDSSQTALDNK;EGGAGAVDEDDFIK;ELEETLNK;FTVDQTQTPSLK;GVTEAIQNFSFR;LIPLITSNC(UniMod:4)TSK;QTEDVAEVLNR;SDIDVNAAAGAK;SSGSVASLPQSDR;VITWTTEPK;VLNTGSDVEEAVADALKKPAR;VLTTTALSTVSSGVQR;VMATSGC(UniMod:4)AAIR;WSTANPSTVAGR	15	AFTDVPSIQIYSSR;AGGDATDSSQTALDNK;EGGAGAVDEDDFIK;GVTEAIQNFSFR;LIPLITSNC(UniMod:4)TSK;SSGSVASLPQSDR;VITWTTEPK;VLNTGSDVEEAVADALKKPAR;VLTTTALSTVSSGVQR;WSTANPSTVAGR	10	0.666667	1	25	7	4459.61	1.34497e+07	0.893679	37	141.133	TRUE	0.999998	0	7.84929e-05	8.70739e-05	2	1	0.74783	0.941904	-0.0865542	-0.322125	0.991917	0.428256	1	2	FALSE	FALSE	1.573	multipeak_diffFC_redist	0.632921	0.873959	-0.194363	-0.53794	0.932585	0.561612	1	FALSE	0.107809
O75127	O75127_7	PTCD1_HUMAN	PTCD1 KIAA0632	Pentatricopeptide repeat-containing protein 1, mitochondrial	DC(UniMod:4)GLGDPQVASELLLKPR;DSYNLLLVAAR;LVEALDLFER;VPVNEVVIR	4	DC(UniMod:4)GLGDPQVASELLLKPR;DSYNLLLVAAR;LVEALDLFER;VPVNEVVIR	4	1	1	31	7	4459.61	2.25873e+06	0.951546	42	78.856	TRUE	0.999886	0	7.84929e-05	8.70739e-05	1	1	0.851944	0.9685	-0.0469793	-0.190512	0.992185	0.428256	1	1	TRUE	FALSE	0	no_SEC_difference	0.996751	0.952051	-0.0709274	-0.00433177	1	0.561612	1	FALSE	0.0239481
O75128	O75128_30	COBL_HUMAN	COBL KIAA0633	Protein cordon-bleu	DNIAGEELELSK;SLTLGPSLSLGSISGVSVK;VSLGSQIDLQK	3	DNIAGEELELSK;SLTLGPSLSLGSISGVSVK;VSLGSQIDLQK	3	1	22	36	30	320.471	513586	0.89012	38	135.617	TRUE	0.987926	0	0.000784929	0.000809794	1	1	4.58663e-06	0.246283	-2.02161	-4.99676	3.84889e-18	9.4547e-18	2.20772e-17	1	TRUE	TRUE	0	single_complex_diff	0.132987	0.242339	-2.0449	-2.40873	0.0121749	0.0223709	0.0398334	FALSE	0.0232935
O75131	O75131_47	CPNE3_HUMAN	CPNE3 CPN3 KIAA0636	Copine-3 (Copine III)	FGVYDIDNK;GSITISAEEIK;GSITISAEEIKDNR;IKNC(UniMod:4)LNPQFSK;LYGPTNFSPIINHVAR;NC(UniMod:4)LNPQFSK;NNLNPVWRPFK;QTSDGNWLMVHR;SC(UniMod:4)LPQIK;SDPYLEFHK;SPLGEVAIR;SSPVEFEC(UniMod:4)INEK;TIELSDDDFLGEC(UniMod:4)EC(UniMod:4)TLGQIVSSK;VALNVSC(UniMod:4)ANLLDK;VALNVSC(UniMod:4)ANLLDKDIGSK;VVLFEMEAR	16	FGVYDIDNK;GSITISAEEIK;GSITISAEEIKDNR;IKNC(UniMod:4)LNPQFSK;LYGPTNFSPIINHVAR;NC(UniMod:4)LNPQFSK;NNLNPVWRPFK;QTSDGNWLMVHR;SC(UniMod:4)LPQIK;SDPYLEFHK;SPLGEVAIR;SSPVEFEC(UniMod:4)INEK;TIELSDDDFLGEC(UniMod:4)EC(UniMod:4)TLGQIVSSK;VALNVSC(UniMod:4)ANLLDK;VALNVSC(UniMod:4)ANLLDKDIGSK;VVLFEMEAR	16	1	42	52	47	45.771	2.37741e+07	0.95669	45	60.131	FALSE	1	0	7.84929e-05	8.70739e-05	1	1	0.000682139	41.7155	5.34813	3.74366	3.36456e-44	1.9961e-43	4.661e-43	1	TRUE	TRUE	0	single_monomer_diff	0.0455305	19.4809	4.24946	4.66832	2.18424e-14	4.26806e-13	7.59965e-13	TRUE	1.09867
O75143	O75143_32	ATG13_HUMAN	ATG13 KIAA0652	Autophagy-related protein 13	ALAGQLPAVGR;LATC(UniMod:4)TPSDR;TVQVIVQAR	3	ALAGQLPAVGR;LATC(UniMod:4)TPSDR;TVQVIVQAR	3	1	27	38	32	254.89	695796	0.932247	45	56.572	TRUE	0.99541	0	0.000235479	0.000256789	1	1	0.128073	0.64553	-0.631445	-1.54115	0.0107848	0.00838742	0.0195851	1	TRUE	FALSE	0	no_SEC_difference	0.387297	0.617711	-0.694996	-1.09516	0.279903	0.26036	0.463594	FALSE	0.0635518
O75146	O75146_20	HIP1R_HUMAN	HIP1R HIP12 KIAA0655	Huntingtin-interacting protein 1-related protein (HIP1-related protein) (Huntingtin-interacting protein 12) (HIP-12)	AQEALSHTEQSK;C(UniMod:4)TSSPDYLVSR;EADLLAAQSLVR;GAAAEAAGILQDAVSK;GAATQQEFYAK;KPPLAQKPSVAPR;LLDEQFAVLR;LPEGPPNFLR;SSQEQGELQGR;TPLQGILQLGQELKPK	10	C(UniMod:4)TSSPDYLVSR;EADLLAAQSLVR;GAAAEAAGILQDAVSK;GAATQQEFYAK;KPPLAQKPSVAPR;LLDEQFAVLR;LPEGPPNFLR;SSQEQGELQGR;TPLQGILQLGQELKPK	9	0.9	15	25	20	1006.85	1.76754e+06	0.902716	39	119.388	TRUE	1	0	7.84929e-05	8.70739e-05	1	1	0.0766317	0.663596	-0.591623	-1.80565	6.49742e-07	7.9202e-07	1.84941e-06	1	TRUE	TRUE	0	single_complex_diff	0.276052	0.735305	-0.443614	-1.43979	0.0160461	0.028092	0.0500202	FALSE	-0.148009
O75150	O75150_22	BRE1B_HUMAN	RNF40 BRE1B KIAA0661	E3 ubiquitin-protein ligase BRE1B (BRE1-B) (EC 2.3.2.27) (95 kDa retinoblastoma-associated protein) (RBP95) (RING finger protein 40) (RING-type E3 ubiquitin transferase BRE1B)	AAGDGGSGPPEK;AKAEVDELR;ALQGSLGGVEK;AVEAAQLAEDLK;AVEAAQLAEDLKVQLEHVQTR;DKVQLMAAER;EGPSLGPPPVASALSR;EIQPC(UniMod:4)LAESR;EKESFNLKR;EMAPVPGTTTTTTSVK;FEMLNAELEENQELANSR;GDSEPLSEAAQAHTR;IEFEQNLAANEQAGPINR;ISLEYSELQDK;KAVEAAQLAEDLK;KEELVPSEEDFQGITPGAQGPSSR;LGGISSTEEMDLK;LLREEKDELGEQVLGLK;LQAELQGAVR;LQDLATQLQEK;LREIQPC(UniMod:4)LAESR;LTC(UniMod:4)PC(UniMod:4)C(UniMod:4)NTR;QAEEQIEHLQR;QATDDATLLIVNR;RLQD…	33	AAGDGGSGPPEK;AKAEVDELR;ALQGSLGGVEK;AVEAAQLAEDLK;AVEAAQLAEDLKVQLEHVQTR;DKVQLMAAER;EGPSLGPPPVASALSR;EIQPC(UniMod:4)LAESR;EKESFNLKR;EMAPVPGTTTTTTSVK;FEMLNAELEENQELANSR;GDSEPLSEAAQAHTR;IEFEQNLAANEQAGPINR;ISLEYSELQDK;KAVEAAQLAEDLK;KEELVPSEEDFQGITPGAQGPSSR;LGGISSTEEMDLK;LLREEKDELGEQVLGLK;LQAELQGAVR;LQDLATQLQEK;LREIQPC(UniMod:4)LAESR;LTC(UniMod:4)PC(UniMod:4)C(UniMod:4)NTR;QAEEQIEHLQR;QATDDATLLIVNR;RLQD…	33	1	17	27	22	800.812	2.34927e+07	0.97409	39	113.65	TRUE	1	0	7.84929e-05	8.70739e-05	2	2	0.174218	0.654497	-0.611541	-1.37475	6.67976e-10	1.02664e-09	2.39725e-09	2	FALSE	TRUE	0.0436695	multipeak_similarFC	0.385801	0.672367	-0.572678	-1.08318	0.0295407	0.0459536	0.0818244	FALSE	-0.0388624
O75150	O75150_6	BRE1B_HUMAN	RNF40 BRE1B KIAA0661	E3 ubiquitin-protein ligase BRE1B (BRE1-B) (EC 2.3.2.27) (95 kDa retinoblastoma-associated protein) (RBP95) (RING finger protein 40) (RING-type E3 ubiquitin transferase BRE1B)	AAGDGGSGPPEK;AKAEVDELR;ALQGSLGGVEK;AVEAAQLAEDLK;AVEAAQLAEDLKVQLEHVQTR;DKVQLMAAER;EGPSLGPPPVASALSR;EIQPC(UniMod:4)LAESR;EKESFNLKR;EMAPVPGTTTTTTSVK;FEMLNAELEENQELANSR;GDSEPLSEAAQAHTR;IEFEQNLAANEQAGPINR;ISLEYSELQDK;KAVEAAQLAEDLK;KEELVPSEEDFQGITPGAQGPSSR;LGGISSTEEMDLK;LLREEKDELGEQVLGLK;LQAELQGAVR;LQDLATQLQEK;LREIQPC(UniMod:4)LAESR;LTC(UniMod:4)PC(UniMod:4)C(UniMod:4)NTR;QAEEQIEHLQR;QATDDATLLIVNR;RLQD…	33	AVEAAQLAEDLK;EGPSLGPPPVASALSR;EIQPC(UniMod:4)LAESR;EMAPVPGTTTTTTSVK;GDSEPLSEAAQAHTR;ISLEYSELQDK;LGGISSTEEMDLK;LQDLATQLQEK;LREIQPC(UniMod:4)LAESR;LTC(UniMod:4)PC(UniMod:4)C(UniMod:4)NTR;QAEEQIEHLQR;QATDDATLLIVNR;SLPEEVVR;SQVDAQLLTVQK;TTTTLIEPIR	15	0.454545	1	17	6	5000.51	1.66445e+07	0.908098	39	113.65	TRUE	1	0	7.84929e-05	8.70739e-05	2	2	0.00402652	0.698167	-0.518356	-2.94943	1.08695e-29	4.27942e-29	9.99266e-29	1	TRUE	FALSE	0.0436695	multipeak_similarFC	0.385801	0.672367	-0.572678	-1.08318	0.0295407	0.0459536	0.0818244	FALSE	0.0543222
O75152	O75152_23	ZC11A_HUMAN	ZC3H11A KIAA0663 ZC3HDC11A	Zinc finger CCCH domain-containing protein 11A	AAVAVVPLVSEDK;EASGETTGVDITK;TLEEILLER;TVVLPPIVASR	4	AAVAVVPLVSEDK;EASGETTGVDITK;TLEEILLER;TVVLPPIVASR	4	1	12	30	23	714.189	2.59563e+06	0.902502	41	89.131	TRUE	0.999073	0	7.84929e-05	8.70739e-05	1	1	3.57394e-08	0.0433431	-4.85371	-6.71783	2.0426e-32	8.70435e-32	2.03251e-31	1	TRUE	TRUE	0	single_complex_diff	0.281092	0.104709	-3.97463	-1.49263	0.0890278	0.10743	0.191288	FALSE	-0.879082
O75153	O75153_28	CLU_HUMAN	CLUH KIAA0664	Clustered mitochondria protein homolog	AEDAYTSR;ASDAFHFFQSGQAK;AVGSISSTAFDIR;C(UniMod:4)LTQQAVALQR;DAAAFLLSC(UniMod:4)QIPGLVK;DC(UniMod:4)M(UniMod:35)EHAVLPVDGATLAEVMR;DC(UniMod:4)MEHAVLPVDGATLAEVMR;DFGGDVAAYVAPTNDLNGVR;DHYKDFGGDVAAYVAPTNDLNGVR;DLENLKAEVAR;DQEQSVIYGSIDFGK;DRAEEPMATEPAPAGAPGDLGSQPPAAK;DWNEELQTTR;EAAAAEPPRENGLDEAGPGDETTGQEVIVIQDTGFSVK;ELAETIAADDGTDPR;ERPLC(UniMod:4)PLQPQNR;FLENALAVSTK;FLSHSLVELLNQISPTFKK;FNPDIFSPGVR;FPE…	47	AEDAYTSR;ASDAFHFFQSGQAK;AVGSISSTAFDIR;C(UniMod:4)LTQQAVALQR;DAAAFLLSC(UniMod:4)QIPGLVK;DC(UniMod:4)M(UniMod:35)EHAVLPVDGATLAEVMR;DC(UniMod:4)MEHAVLPVDGATLAEVMR;DFGGDVAAYVAPTNDLNGVR;DHYKDFGGDVAAYVAPTNDLNGVR;DLENLKAEVAR;DQEQSVIYGSIDFGK;DRAEEPMATEPAPAGAPGDLGSQPPAAK;DWNEELQTTR;EAAAAEPPRENGLDEAGPGDETTGQEVIVIQDTGFSVK;ELAETIAADDGTDPR;ERPLC(UniMod:4)PLQPQNR;FLENALAVSTK;FLSHSLVELLNQISPTFKK;FNPDIFSPGVR;FPE…	47	1	23	33	28	402.925	9.59064e+07	0.974724	37	146.67	TRUE	1	0	7.84929e-05	8.70739e-05	1	1	0.647018	0.869067	-0.202461	-0.460096	0.998268	0.428256	1	1	TRUE	FALSE	0	no_SEC_difference	0.477945	0.87794	-0.187806	-0.816841	0.333957	0.297084	0.528983	FALSE	-0.0146552
O75157	O75157_18	T22D2_HUMAN	TSC22D2 KIAA0669 TILZ4	TSC22 domain family protein 2 (TSC22-related-inducible leucine zipper protein 4)	ATDYGPEEVC(UniMod:4)ER;DSDSSVLTR;HSSTFDQTAER	3	ATDYGPEEVC(UniMod:4)ER;DSDSSVLTR;HSSTFDQTAER	3	1	12	26	18	1265.91	2.12772e+06	0.955923	42	79.228	TRUE	0.998057	0	7.84929e-05	8.70739e-05	1	1	0.098698	1.51595	0.600223	1.66954	0.00461069	0.00377654	0.00881842	1	TRUE	TRUE	0	single_complex_diff	0.425204	1.47764	0.563296	0.990696	0.35044	0.307404	0.547359	FALSE	0.0369265
O75164	O75164_36	KDM4A_HUMAN	KDM4A JHDM3A JMJD2 JMJD2A KIAA0677	Lysine-specific demethylase 4A (EC 1.14.11.-) (JmjC domain-containing histone demethylation protein 3A) (Jumonji domain-containing protein 2A)	AQGQTGVLTVHSYAK;DNTVIDHTLPTPEAAEFLK;GALQSITAGQK;GFFPGSAQSC(UniMod:4)EAFLR;HVDEWNIGR;TILDLVEK;VTVGEPC(UniMod:4)TR;YSEFEELER	8	AQGQTGVLTVHSYAK;DNTVIDHTLPTPEAAEFLK;GALQSITAGQK;GFFPGSAQSC(UniMod:4)EAFLR;HVDEWNIGR;TILDLVEK;VTVGEPC(UniMod:4)TR;YSEFEELER	8	1	30	40	36	161.244	1.82353e+06	0.902855	39	120.662	FALSE	1	0	7.84929e-05	8.70739e-05	1	1	0.19043	1.63302	0.67629	1.40894	0.00235195	0.0020032	0.00467758	1	TRUE	TRUE	0	single_monomer_diff	0.811441	1.33202	0.359088	0.277413	0.997805	0.561612	1	FALSE	0.317202
O75165	O75165_4	DJC13_HUMAN	DNAJC13 KIAA0678 RME8	DnaJ homolog subfamily C member 13 (Required for receptor-mediated endocytosis 8) (RME-8)	ADLVPYLLK;ADTVGLAC(UniMod:4)EAINR;AGFLAFTQLPK;AIIEEGDKEIATK;AQTAELFAK;ATVPLQSNVIEAAPDMKR;AYEFLC(UniMod:4)TK;DQDNAIIRPLPK;ELIVGEIFVR;ENGLEVLQEAFSR;ENINQKPVVLR;EQSELVAQALK;FLATPPNGNFADAVFR;FLPSVFMDAMR;FNKVPEWQR;GQGTEFNLTFR;IAAHLADFTPR;IAMDQYGK;IFIAQPAWVLR;IVDGPDPENIILILK;KLAVASVTEILK;KPVILEVTPGGFDQINPATNR;LAVASVTEILK;LFQHPSMAIIK;LGGYLAEEQATPENPTIR;LLEGIGLENLDSPAATK;LLLEEDENEESGSIKR;LSVHALSR;MQELALS…	50	ADLVPYLLK;ADTVGLAC(UniMod:4)EAINR;AGFLAFTQLPK;AIIEEGDKEIATK;AQTAELFAK;AYEFLC(UniMod:4)TK;DQDNAIIRPLPK;ELIVGEIFVR;ENGLEVLQEAFSR;ENINQKPVVLR;EQSELVAQALK;FLATPPNGNFADAVFR;FLPSVFMDAMR;FNKVPEWQR;GQGTEFNLTFR;IAAHLADFTPR;IAMDQYGK;IFIAQPAWVLR;IVDGPDPENIILILK;KLAVASVTEILK;KPVILEVTPGGFDQINPATNR;LAVASVTEILK;LGGYLAEEQATPENPTIR;LLEGIGLENLDSPAATK;LLLEEDENEESGSIKR;MQELALSEGALPR;NQQDNPEANWK;RADTVGLAC(UniMod:4)EA…	45	0.9	1	12	4	6287.1	3.77751e+07	0.952848	32	254.415	TRUE	1	0	7.84929e-05	8.70739e-05	1	1	0.0396459	0.667522	-0.583112	-2.1033	2.935e-39	1.56211e-38	3.64761e-38	1	TRUE	FALSE	0	no_SEC_difference	0.110236	0.714697	-0.484599	-2.17605	1.52386e-22	6.74625e-21	1.20123e-20	FALSE	-0.0985129
O75175	O75175_4	CNOT3_HUMAN	CNOT3 KIAA0691 LENG2 NOT3	CCR4-NOT transcription complex subunit 3 (CCR4-associated factor 3) (Leukocyte receptor cluster member 2)	AAGALLNGPPQFSTAPEIK;AAISSGIEDPVPTLHLTER;APEPLSSLK;MLDNDSILVDAIR;STDSEVSQSPAK;TWVASNEIK;VSEGVEQFEDIWQK	7	AAISSGIEDPVPTLHLTER;APEPLSSLK;TWVASNEIK	3	0.428571	1	16	4	6287.1	5.60071e+06	0.987736	42	81.872	TRUE	0.997817	0	7.84929e-05	8.70739e-05	1	1	0.000645475	0.531088	-0.912978	-3.54126	1.271e-10	2.05093e-10	4.78903e-10	1	TRUE	TRUE	0	single_complex_diff	0.337734	0.516213	-0.953963	-1.24915	0.101882	0.119629	0.21301	FALSE	0.0409845
O75191	O75191_47	XYLB_HUMAN	XYLB	Xylulose kinase (Xylulokinase) (EC 2.7.1.17)	AFHGLAGGTDVPFSEVVK;AGAQQALTSLSPDLR;LAATPSPGASQVYEALLPQYAK;VAAFPGDVEVR	4	AFHGLAGGTDVPFSEVVK;AGAQQALTSLSPDLR;LAATPSPGASQVYEALLPQYAK;VAAFPGDVEVR	4	1	43	52	47	45.771	2.53238e+06	0.990527	45	58.382	FALSE	0.999999	0	7.84929e-05	8.70739e-05	1	1	0.591142	0.81938	-0.288024	-0.540393	0.704175	0.371956	0.868536	1	TRUE	FALSE	0	no_SEC_difference	0.581807	0.799314	-0.323334	-0.738211	0.684634	0.494216	0.879995	FALSE	0.03531
O75208	O75208_16	COQ9_HUMAN	COQ9 C16orf49 HSPC326 PSEC0129	Ubiquinone biosynthesis protein COQ9, mitochondrial	DGSELILHFVTQC(UniMod:4)NTR;LVQLGQAEK;MLIPYIEHWPR;NLTGLNQR;STGEALVQGLMGAAVTLK;YTDQGGEEEEDYESEEQLQHR	6	LVQLGQAEK;NLTGLNQR;YTDQGGEEEEDYESEEQLQHR	3	0.5	1	28	16	1591.61	7.25945e+06	0.872142	49	35.509	TRUE	0.874456	0	0.0175039	0.0152263	1	1	0.00953061	0.659465	-0.600632	-2.62688	1.54511e-06	1.8258e-06	4.26335e-06	1	TRUE	TRUE	0	single_complex_diff	0.939304	0.714401	-0.485211	-0.0810819	0.999992	0.561612	1	FALSE	-0.115421
O75223	O75223_40	GGCT_HUMAN	GGCT C7orf24 CRF21	Gamma-glutamylcyclotransferase (EC 2.3.2.4) (Cytochrome c-releasing factor 21)	AIEPNDYTGK;ENGLPLEYQEK;KIIC(UniMod:4)MGAK;LDFGNSQGK;LKAIEPNDYTGK;LQDFKLDFGNSQGK;NPSAAFFC(UniMod:4)VAR;SGMYVVIEVK;SNLNSLDEQEGVK;SYLM(UniMod:35)TNYESAPPSPQYK;SYLMTNYESAPPSPQYK;VSEEIEDIIK;VSEEIEDIIKK	13	AIEPNDYTGK;ENGLPLEYQEK;KIIC(UniMod:4)MGAK;LDFGNSQGK;LKAIEPNDYTGK;LQDFKLDFGNSQGK;NPSAAFFC(UniMod:4)VAR;SGMYVVIEVK;SNLNSLDEQEGVK;SYLM(UniMod:35)TNYESAPPSPQYK;SYLMTNYESAPPSPQYK;VSEEIEDIIK;VSEEIEDIIKK	13	1	37	47	40	102.003	445741	0.179896	54	21.008	TRUE	0.90744	0	0.0124804	0.0111255	2	1	0.0702422	0.774133	-0.369347	-1.84271	1.17943e-09	1.77063e-09	4.13452e-09	1	TRUE	FALSE	0.045403	no_SEC_difference	0.166591	0.730539	-0.452967	-1.79292	3.90627e-05	0.000159478	0.000283964	FALSE	0.0836202
O75223	O75223_51	GGCT_HUMAN	GGCT C7orf24 CRF21	Gamma-glutamylcyclotransferase (EC 2.3.2.4) (Cytochrome c-releasing factor 21)	AIEPNDYTGK;ENGLPLEYQEK;KIIC(UniMod:4)MGAK;LDFGNSQGK;LKAIEPNDYTGK;LQDFKLDFGNSQGK;NPSAAFFC(UniMod:4)VAR;SGMYVVIEVK;SNLNSLDEQEGVK;SYLM(UniMod:35)TNYESAPPSPQYK;SYLMTNYESAPPSPQYK;VSEEIEDIIK;VSEEIEDIIKK	13	AIEPNDYTGK;ENGLPLEYQEK;KIIC(UniMod:4)MGAK;LDFGNSQGK;LKAIEPNDYTGK;LQDFKLDFGNSQGK;NPSAAFFC(UniMod:4)VAR;SGMYVVIEVK;SNLNSLDEQEGVK;SYLMTNYESAPPSPQYK;VSEEIEDIIK;VSEEIEDIIKK	12	0.923077	47	56	51	28.955	6.25757e+07	0.992048	54	21.008	FALSE	1	0	7.84929e-05	8.70739e-05	2	1	0.371659	0.72873	-0.456616	-0.901527	0.0981048	0.0648179	0.151353	2	FALSE	FALSE	0.045403	no_SEC_difference	0.166591	0.730539	-0.452967	-1.79292	3.90627e-05	0.000159478	0.000283964	FALSE	-0.00364892
O75306	O75306_4	NDUS2_HUMAN	NDUFS2	NADH dehydrogenase [ubiquinone] iron-sulfur protein 2, mitochondrial (EC 1.6.5.3) (EC 1.6.99.3) (Complex I-49kD) (CI-49kD) (NADH-ubiquinone oxidoreductase 49 kDa subunit)	APGFAHLAGLDK;GEFGVYLVSDGSSRPYR;GSGIQWDLR;IIAQC(UniMod:4)LNK;IKAPGFAHLAGLDK;LDELEELLTNNR;LVMELSGEMVR;MFEFYER;NITLNFGPQHPAAHGVLR;TQPYDVYDQVEFDVPVGSR;TSMESLIHHFK;TYLQALPYFDR;VLFGEITR	13	APGFAHLAGLDK;IIAQC(UniMod:4)LNK;LDELEELLTNNR;LVMELSGEMVR;MFEFYER;TQPYDVYDQVEFDVPVGSR	6	0.461538	1	27	4	6287.1	1.22211e+07	0.944327	46	52.546	TRUE	0.999696	0	7.84929e-05	8.70739e-05	2	1	0.152274	0.759605	-0.40196	-1.88433	0.00199665	0.00171527	0.00400524	1	TRUE	FALSE	0.500096	no_SEC_difference	0.531689	0.750217	-0.41462	-0.683879	0.628022	0.46508	0.828116	FALSE	0.0126604
O75306	O75306_43	NDUS2_HUMAN	NDUFS2	NADH dehydrogenase [ubiquinone] iron-sulfur protein 2, mitochondrial (EC 1.6.5.3) (EC 1.6.99.3) (Complex I-49kD) (CI-49kD) (NADH-ubiquinone oxidoreductase 49 kDa subunit)	APGFAHLAGLDK;GEFGVYLVSDGSSRPYR;GSGIQWDLR;IIAQC(UniMod:4)LNK;IKAPGFAHLAGLDK;LDELEELLTNNR;LVMELSGEMVR;MFEFYER;NITLNFGPQHPAAHGVLR;TQPYDVYDQVEFDVPVGSR;TSMESLIHHFK;TYLQALPYFDR;VLFGEITR	13	GEFGVYLVSDGSSRPYR;IIAQC(UniMod:4)LNK;LVMELSGEMVR;MFEFYER;NITLNFGPQHPAAHGVLR	5	0.384615	38	48	43	72.353	1.1915e+06	0.927463	46	52.546	FALSE	0.991467	0	0.000627943	0.000660993	2	1	0.504224	1.2597	0.333081	0.671883	0.510925	0.285441	0.66652	2	FALSE	FALSE	0.500096	no_SEC_difference	0.531689	0.750217	-0.41462	-0.683879	0.628022	0.46508	0.828116	FALSE	0.747701
O75312	O75312_40	ZPR1_HUMAN	ZPR1 ZNF259	Zinc finger protein ZPR1 (Zinc finger protein 259)	AISGLEQDQPAR;AISGLEQDQPARR;EVIIMATNC(UniMod:4)ENC(UniMod:4)GHR;GALTTVEGLITR;IPELDFEIPAFSQK;ITLHITDASDMTR;LVQIPHFK;NPFTLGDSSNPGQTER;SGGAVEPLGTR;TEGYEAGLAPQR;TFDQNEELGLNDMK	11	AISGLEQDQPAR;AISGLEQDQPARR;EVIIMATNC(UniMod:4)ENC(UniMod:4)GHR;GALTTVEGLITR;IPELDFEIPAFSQK;ITLHITDASDMTR;LVQIPHFK;NPFTLGDSSNPGQTER;SGGAVEPLGTR;TEGYEAGLAPQR;TFDQNEELGLNDMK	11	1	35	45	40	102.003	1.29341e+07	0.972933	46	50.925	TRUE	1	0	7.84929e-05	8.70739e-05	1	1	0.773651	0.924366	-0.113464	-0.288828	0.997684	0.428256	1	1	TRUE	FALSE	0	no_SEC_difference	0.528061	0.898288	-0.154749	-0.691056	0.605056	0.452209	0.805199	FALSE	0.0412854
O75323	O75323_4	NIPS2_HUMAN	GBAS NIPSNAP2	Protein NipSnap homolog 2 (NipSnap2) (Glioblastoma-amplified sequence)	DAHSNLLAK;IC(UniMod:4)QEVLPK;KDAHSNLLAK;LQFHNVKPEC(UniMod:4)LEAYNK;SGPNIYELR;YEGGYPALTEVMNK	6	DAHSNLLAK;IC(UniMod:4)QEVLPK;LQFHNVKPEC(UniMod:4)LEAYNK;SGPNIYELR;YEGGYPALTEVMNK	5	0.833333	1	27	4	6287.1	1.50115e+07	0.919423	50	33.743	TRUE	0.999803	0	7.84929e-05	8.70739e-05	1	1	1.28876e-05	0.440166	-1.18388	-4.51886	3.07334e-25	1.0205e-24	2.38292e-24	1	TRUE	TRUE	0	single_complex_diff	0.341254	0.43178	-1.21341	-1.23183	0.124432	0.14007	0.249407	FALSE	0.029532
O75340	O75340_4	PDCD6_HUMAN	PDCD6 ALG2	Programmed cell death protein 6 (Apoptosis-linked gene 2 protein) (Probable calcium-binding protein ALG-2)	AGVNFSEFTGVWK;LSDQFHDILIR;QALSGFGYR;SIISMFDR;SIISMFDRENK;YITDWQNVFR	6	AGVNFSEFTGVWK;LSDQFHDILIR;QALSGFGYR	3	0.5	1	18	4	6287.1	1.41241e+07	0.948649	53	21.868	TRUE	0.976236	0	0.00204082	0.00201821	2	1	0.605809	1.11017	0.150785	0.517907	0.707669	0.373649	0.872489	1	TRUE	FALSE	0.0408821	no_SEC_difference	0.980897	1.08219	0.111282	0.0129146	1	0.561612	1	FALSE	0.0395032
O75340	O75340_50	PDCD6_HUMAN	PDCD6 ALG2	Programmed cell death protein 6 (Apoptosis-linked gene 2 protein) (Probable calcium-binding protein ALG-2)	AGVNFSEFTGVWK;LSDQFHDILIR;QALSGFGYR;SIISMFDR;SIISMFDRENK;YITDWQNVFR	6	AGVNFSEFTGVWK;LSDQFHDILIR;SIISMFDR;SIISMFDRENK;YITDWQNVFR	5	0.833333	38	59	50	32.466	3.15787e+07	0.825364	53	21.868	FALSE	0.995999	0	0.000235479	0.000256789	2	1	0.784394	1.06929	0.096655	0.274217	0.978746	0.428256	1	2	FALSE	FALSE	0.0408821	no_SEC_difference	0.980897	1.08219	0.111282	0.0129146	1	0.561612	1	FALSE	-0.0146269
O75347	O75347_52	TBCA_HUMAN	TBCA	Tubulin-specific chaperone A (TCP1-chaperonin cofactor A) (Tubulin-folding cofactor A) (CFA)	AEDGENYDIK;AEDGENYDIKK;DLEEAEEYKEAR;ILENEKDLEEAEEYK;ILENEKDLEEAEEYKEAR;KQAEILQESR;LEAAYLDLQR;LVLDSVKLEA;M(UniMod:35)MIPDC(UniMod:4)QR;M(UniMod:35)RAEDGENYDIK;M(UniMod:35)RAEDGENYDIKK;MMIPDC(UniMod:4)QR;MRAEDGENYDIK;MRAEDGENYDIKK;QAEILQESR;RLEAAYLDLQR	16	AEDGENYDIK;AEDGENYDIKK;DLEEAEEYKEAR;ILENEKDLEEAEEYK;ILENEKDLEEAEEYKEAR;KQAEILQESR;LEAAYLDLQR;LVLDSVKLEA;M(UniMod:35)MIPDC(UniMod:4)QR;M(UniMod:35)RAEDGENYDIK;M(UniMod:35)RAEDGENYDIKK;MMIPDC(UniMod:4)QR;MRAEDGENYDIK;MRAEDGENYDIKK;QAEILQESR;RLEAAYLDLQR	16	1	47	56	52	25.823	1.5466e+08	0.985486	58	12.855	TRUE	1	0	7.84929e-05	8.70739e-05	1	1	0.196667	0.647994	-0.626005	-1.30852	5.59078e-05	5.70923e-05	0.000133313	1	TRUE	TRUE	0	single_complex_diff	0.223363	0.657188	-0.605626	-1.46731	0.000283097	0.000902259	0.00160655	TRUE	-0.020379
O75348	O75348_30	VATG1_HUMAN	ATP6V1G1 ATP6G ATP6G1 ATP6J	V-type proton ATPase subunit G 1 (V-ATPase subunit G 1) (V-ATPase 13 kDa subunit 1) (Vacuolar proton pump subunit G 1) (Vacuolar proton pump subunit M16)	EEAQAEIEQYR;GSC(UniMod:4)STEVEKETQEK;M(UniMod:35)TILQTYFR;MTILQTYFR;QAKEEAQAEIEQYR	5	EEAQAEIEQYR;GSC(UniMod:4)STEVEKETQEK;M(UniMod:35)TILQTYFR;MTILQTYFR;QAKEEAQAEIEQYR	5	1	22	48	30	320.471	8.83213e+06	0.852095	58	13.758	TRUE	0.999521	0	7.84929e-05	8.70739e-05	1	1	0.502943	0.864626	-0.209852	-0.671386	0.507613	0.284082	0.663346	1	TRUE	FALSE	0	no_SEC_difference	0.740502	0.888774	-0.170111	-0.355078	0.951945	0.561612	1	FALSE	-0.039741
O75351	O75351_46	VPS4B_HUMAN	VPS4B SKD1 VPS42 MIG1	Vacuolar protein sorting-associated protein 4B (EC 3.6.4.6) (Cell migration-inducing gene 1 protein) (Suppressor of K(+) transport growth defect 1) (Protein SKD1)	AVATEANNSTFFSISSSDLVSK;C(UniMod:4)TEYLDR;ENKPSIIFIDEIDSLC(UniMod:4)GSR;FTEDFGQEG;IYIPLPEPHAR;KFTEDFGQEG;KLQNQLQGAIVIERPNVK;KTDGYSGADISIIVR;LHLGTTQNSLTEADFR;LLEPVVSMSDMLR;LQNQLQGAIVIERPNVK;NLFQLAR;RIYIPLPEPHAR;SLSNTKPTVNEHDLLK;WSDVAGLEGAK	15	AVATEANNSTFFSISSSDLVSK;C(UniMod:4)TEYLDR;ENKPSIIFIDEIDSLC(UniMod:4)GSR;FTEDFGQEG;IYIPLPEPHAR;KFTEDFGQEG;KLQNQLQGAIVIERPNVK;KTDGYSGADISIIVR;LHLGTTQNSLTEADFR;LLEPVVSMSDMLR;LQNQLQGAIVIERPNVK;NLFQLAR;RIYIPLPEPHAR;SLSNTKPTVNEHDLLK;WSDVAGLEGAK	15	1	41	51	46	51.322	2.62975e+07	0.961283	46	49.302	FALSE	1	0	7.84929e-05	8.70739e-05	2	2	0.507636	0.802616	-0.317218	-0.666461	0.53361	0.296068	0.691335	2	FALSE	FALSE	0.275295	multipeak_diffFC_redist	0.457236	0.770821	-0.375533	-0.880578	0.318019	0.286446	0.510042	FALSE	0.0583148
[truncated: 5,567 more rows]
