# Supplementary material for: A Global Screen for Assembly State Changes of the Mitotic Proteome by SEC-SWATH-MS
Source: Cell Syst. 2020 Feb 26;10(2):133–155.e6. doi: 10.1016/j.cels.2020.01.001 (PMC7042714; doi:10.1016/j.cels.2020.01.001)
Supplement: Table S3. Global Complex Remodeling Summary Table, Related to Figure 6 [file mmc4.xlsx]

## Sheet: Legend
Supplemental Table ST3: Global complex remodeling summary table
related to Figure 6
Legend
column	category	description
ComplexID	Complex Id and properties	CORUM complex ID
ComplexName	Complex Id and properties	CORUM complex name
Organism	Complex Id and properties	Organism
Synonyms	Complex Id and properties	Synonyms for ComplexName
FunCat ID	Complex Id and properties	Corum-internal functional classification
FunCat description	Complex Id and properties	Corum-internal functional classification, description
Complex comment	Complex Id and properties	Complex comment
Protein complex purification method	Complex Id and properties	Protein complex purification method
Cell line	Complex Id and properties	Cell line
GO ID	Complex Id and properties	GO ID
GO description	Complex Id and properties	GO description
subunits(UniProt IDs)	Complex Id and properties	subunits(UniProt IDs)
subunits(Entrez IDs)	Complex Id and properties	subunits(Entrez IDs)
subunits(Protein name)	Complex Id and properties	subunits(Protein name)
subunits(Gene name)	Complex Id and properties	subunits(Gene name)
subunits(Gene name syn)	Complex Id and properties	subunits(Gene name syn)
Subunits comment	Complex Id and properties	Subunits comment
PubMed ID	Complex Id and properties	PubMed ID
Disease comment	Complex Id and properties	Disease comment
subunits_annotated	Complex Id and properties	Uniprot IDs of the CORUM-annotated subunits of the complex
subunits_annotated_n	Complex Id and properties	Number of the CORUM-annotated subunits of the complex
subunits_detected	MS detection metrics	Uniprot IDs of subunits that were detected in SEC-SWATH-MS
subunits_detected_n	MS detection metrics	Number of subunits that were detected in SEC-SWATH-MS
complex_is_detected	MS detection metrics	Whether the complex is MS-detected (subunits_detected_n ≥ 2)
detection_completeness	MS detection metrics	Completeness of detection (by MS, subunits_detected_n / subunits_annotated_n)
subunit_is_hit	Change_detection_metrics	whether the subunit protein was a 'hit protein' in protein-centric scoring, i.e. had a peak that scored significantly different along SEC
subunit_is_hit_n	Change_detection_metrics	number of hit proteins in the given complex
complex_is_changing	Change_detection_metrics	Whether the complex is detected as changing/remodeling (based on subunit_is_hit_n_n ≥ 2)
hit_completeness_vs_annotated	Change_detection_metrics	completeness of detection of complex subunits as a 'hit protein'(, subunit_is_hit_n / subunits_annotated_n)
hit_completeness_vs_detected	Change_detection_metrics	completeness of detection of complex subunits as a 'hit protein'(, subunit_is_hit_n / subunits_detected_n)
subunits_detected_medianLog2FC	Change_detection_metrics	per each MS-detected subunit, median Log2FC in protein-centric differential scoring, semicolon-separated and ordered as identifiers in column subunits_detected
subunits_detected_pBHadj	Change_detection_metrics	per each MS-detected subunit, median pBHadj score in protein-centric differential scoring, semicolon-separated and ordered as identifiers in column subunits_detected
subunits_detected_negLog10pBHadj	Change_detection_metrics	per each MS-detected subunit, median of negative Log10 transformed pBHadj score, semicolon-separated and ordered as identifiers in column subunits_detected
subunits_detected_absMedianLog2FC	Change_detection_metrics	per each MS-detected subunit, absolute value of median Log2FC in protein-centric differential scoring, semicolon-separated and ordered as identifiers in column subunits_detected
complex_meanAbsMedianLog2FC	Change_metric_summary_for_vizualization	for the given complex, mean of absolute values of median Log2FC of all observed subunits, for visualization purposes (Figure 6D&E)
complex_meanNegLog10pBHadj	Change_metric_summary_for_vizualization	for the given complex, mean of the -lo10-transformed Benjamini-Hochberg correted p-values, for visualization purposes (Figure 6D&E)

## Sheet: ST3 Global complex remodeling
Complex Id and properties																					MS detection metrics				Change_detection_metrics									Change_metric_summary_for_vizualization
ComplexID	ComplexName	Organism	Synonyms	FunCat ID	FunCat description	Complex comment	Protein complex purification method	Cell line	GO ID	GO description	subunits(UniProt IDs)	subunits(Entrez IDs)	subunits(Protein name)	subunits(Gene name)	subunits(Gene name syn)	Subunits comment	PubMed ID	Disease comment	subunits_annotated	subunits_annotated_n	subunits_detected	subunits_detected_n	complex_is_detected	detection_completeness	subunit_is_hit	subunit_is_hit_n	complex_is_changing	hit_completeness_vs_annotated	hit_completeness_vs_detected	subunits_detected_medianLog2FC	subunits_detected_pBHadj	subunits_detected_negLog10pBHadj	subunits_detected_absMedianLog2FC	complex_meanAbsMedianLog2FC	complex_meanNegLog10pBHadj
1	BCL6-HDAC4 complex	Human	None	10.01.09.05;11.02.03.04.03;14.07.04;42.10.03;43.03.07.02.01.01;70.10	DNA conformation modification (e.g. chromatin);transcription repression;modification by acetylation, deacetylation;organization of chromosome structure;B-cell;nucleus	Transcriptional repression by BCL6 is thought to be achieved in part by recruiting a repressor complex containing histone deacetylases.	MI:0007- anti tag coimmunoprecipitation	None	GO:0006265;GO:0045892;GO:0006473;GO:0006476;GO:0051276;GO:0030183;GO:0005634	DNA topological change;negative regulation of transcription, DNA-templated;protein acetylation;protein deacetylation;chromosome organization;B cell differentiation;nucleus	P41182;P56524	604;9759	B-cell lymphoma 6 protein ;Histone deacetylase 4	BCL6;HDAC4	BCL5 LAZ3 ZBTB27 ZNF51;KIAA0288	None	11929873	None	P41182;P56524	2	P56524	1	FALSE	0.5	TRUE	1	FALSE	0.5	1	-0.937086	1.81871e-13	12.7402	0.937086	0.937086	12.7402
2	BCL6-HDAC5 complex	Human	None	10.01.09.05;11.02.03.04.03;14.07.04;42.10.03;43.03.07.02.01.01;70.10	DNA conformation modification (e.g. chromatin);transcription repression;modification by acetylation, deacetylation;organization of chromosome structure;B-cell;nucleus	Transcriptional repression by BCL6 is thought to be achieved in part by recruiting a repressor complex containing histone deacetylases.	MI:0007- anti tag coimmunoprecipitation	None	GO:0006265;GO:0045892;GO:0006473;GO:0006476;GO:0051276;GO:0030183;GO:0005634	DNA topological change;negative regulation of transcription, DNA-templated;protein acetylation;protein deacetylation;chromosome organization;B cell differentiation;nucleus	P41182;Q9UQL6	604;10014	B-cell lymphoma 6 protein ;Histone deacetylase 5	BCL6;HDAC5	BCL5 LAZ3 ZBTB27 ZNF51;KIAA0600	None	11929873	None	P41182;Q9UQL6	2		0	FALSE	0		0	FALSE	0	NA					NA	NA
3	BCL6-HDAC7 complex	Human	None	10.01.09.05;11.02.03.04.03;14.07.04;42.10.03;43.03.07.02.01.01;70.10	DNA conformation modification (e.g. chromatin);transcription repression;modification by acetylation, deacetylation;organization of chromosome structure;B-cell;nucleus	Transcriptional repression by BCL6 is thought to be achieved in part by recruiting a repressor complex containing histone deacetylases.	MI:0007- anti tag coimmunoprecipitation	None	GO:0006265;GO:0045892;GO:0006473;GO:0006476;GO:0051276;GO:0030183;GO:0005634	DNA topological change;negative regulation of transcription, DNA-templated;protein acetylation;protein deacetylation;chromosome organization;B cell differentiation;nucleus	P41182;Q8WUI4	604;51564	B-cell lymphoma 6 protein ;Histone deacetylase 7	BCL6;HDAC7	BCL5 LAZ3 ZBTB27 ZNF51;HDAC7A	None	11929873	None	P41182;Q8WUI4	2	Q8WUI4	1	FALSE	0.5	FALSE	0	FALSE	0	0	-0.318046	0.0831767	1.08	0.318046	0.318046	1.08
4	Multisubunit ACTR coactivator complex	Human	None	11.02.03.04.01;30.01;70.10	transcription activation;cellular signalling;nucleus	Cofactor ACTR binds directly nuclear receptors and stimulates their transcriptional activities in a hormone-dependent fashion.	MI:0004-affinity chromatography technologies;MI:0018-two hybrid	None	GO:0045893;GO:0023052;GO:0005634	positive regulation of transcription, DNA-templated;signaling;nucleus	Q09472;Q92793;Q92831;Q9Y6Q9	2033;1387;8850;8202	Histone acetyltransferase p300;CREB-binding protein;Histone acetyltransferase KAT2B;Nuclear receptor coactivator 3	EP300;CREBBP;KAT2B;NCOA3	P300;CBP;PCAF;AIB1, BHLHE42, RAC3, TRAM1, ACTR	None	9267036	None	Q09472;Q92793;Q92831;Q9Y6Q9	4	Q92793	1	FALSE	0.25	TRUE	1	FALSE	0.25	1	-1.42554	3.30232e-12	11.4812	1.42554	1.42554	11.4812
11	BLOC-3 (biogenesis of lysosome-related organelles complex 3)	Human	None	42.22;42.25	endosome;vacuole or lysosome	The results suggest that HPS1 and HPS4 are components of a protein complex that regulates the intracellular localization of lysosomes and late endosomes and may function in a BLOC-1-dependent pathway for melanosome biogenesis.	MI:0019- coimmunoprecipitation; MI:0029- cosedimentation through density gradients	None	GO:0007032;GO:0007040;GO:0007033	endosome organization;lysosome organization;vacuole organization	Q92902;Q9NQG7	3257;89781	Hermansky-Pudlak syndrome 1 protein;Hermansky-Pudlak syndrome 4 protein	HPS1;HPS4	HPS;KIAA1667	None	12847290	HPS1-7 are involved in Hermansky-Pudlak syndrome (HPS), which comprises at least seven different autosomal recessive disorders (referred to as HPS-1 through -7) that share the clinical manifestations of oculocutaneous albinism combined with platelet storage pool deficiency and do not present with the severe immunodeficiency and giant intracellular granules characteristic of Chediak-Higashi syndro…	Q92902;Q9NQG7	2		0	FALSE	0		0	FALSE	0	NA					NA	NA
12	BLOC-2 (biogenesis of lysosome-related organelles complex 2)	Human	None	42.22;42.25	endosome;vacuole or lysosome	The results suggest that BLOC-2 is not critical for basal levels of secretion of lysosomal enzymes by fibroblasts.	MI:0019- coimmunoprecipitation; MI:0029- cosedimentation through density gradients; MI:0071- molecular sieving	None	GO:0007032;GO:0007040;GO:0007033	endosome organization;lysosome organization;vacuole organization	Q86YV9;Q969F9;Q9UPZ3	79803;84343;11234	Hermansky-Pudlak syndrome 6 protein ;Hermansky-Pudlak syndrome 3 protein;Hermansky-Pudlak syndrome 5 protein	HPS6;HPS3;HPS5	;;AIBP63 KIAA1017	None	15030569	HPS1-7 are involved in Hermansky-Pudlak syndrome (HPS), which comprises at least seven different autosomal recessive disorders (referred to as HPS-1 through -7) that share the clinical manifestations of oculocutaneous albinism combined with platelet storage pool deficiency and do not present with the severe immunodeficiency and giant intracellular granules characteristic of Chediak-Higashi syndro…	Q86YV9;Q969F9;Q9UPZ3	3	Q86YV9;Q969F9	2	TRUE	0.666667	FALSE;TRUE	1	FALSE	0.333333	0.5	-0.488661033292987;-1.06362471350642	2.10685970822788e-08;4.53702445997052e-08	7.67636438227087;7.34322887936268	0.488661033292987;1.06362471350642	0.776143	7.5098
13	MUS81-CDS1 complex	Human	None	10.01.05.01;10.01.05.03	DNA repair;DNA recombination	None	MI:0004- affinity chromatography technologies	None	GO:0006281;GO:0006310	DNA repair;DNA recombination	Q92903;Q96NY9	1040;80198	Phosphatidate cytidylyltransferase 1 ;Crossover junction endonuclease MUS81	CDS1;MUS81	CDS;	None	11741546	None	Q92903;Q96NY9	2		0	FALSE	0		0	FALSE	0	NA					NA	NA
15	NCOR complex	Human	None	10.01.09.05;11.02.03.04.03;14.07.04;42.10.03;70.10	DNA conformation modification (e.g. chromatin);transcription repression;modification by acetylation, deacetylation;organization of chromosome structure;nucleus	By using specific small interference RNAs (siRNAs), the authors demonstrate that HDAC3 is essential, whereas TBL1 and TBLR1 are functionally redundant but essential for repression by unliganded thyroid hormone receptor.	MI:0004-affinity chromatography technologies;MI:0019-coimmunoprecipitation;MI:0069-mass spectrometry studies of complexes	None	GO:0006265;GO:0045892;GO:0006473;GO:0006476;GO:0051276;GO:0005634	DNA topological change;negative regulation of transcription, DNA-templated;protein acetylation;protein deacetylation;chromosome organization;nucleus	O15379;O60907;O75376;Q13227;Q92828;Q9BZK7	8841;6907;9611;2874;7464;79718	Histone deacetylase 3;F-box-like/WD repeat-containing protein TBL1X;Nuclear receptor corepressor 1;G protein pathway suppressor 2;Coronin-2A;F-box-like/WD repeat-containing protein TBL1XR1	HDAC3;TBL1X;NCOR1;GPS2;CORO2A;TBL1XR1	None;TBL1;KIAA1047;None;IR10 WDR2;IRA1 TBLR1	None	12628926	None	O15379;O60907;O75376;Q13227;Q92828;Q9BZK7	6	O75376	1	FALSE	0.166667	TRUE	1	FALSE	0.166667	1	-0.70339	1.64588e-43	42.7836	0.70339	0.70339	42.7836
23	BLOC-1 (biogenesis of lysosome-related organelles complex 1)	Human	None	None	None	The authors identified Snapin, BLOS1, BLOS2, and BLOS3 as subunits of BLOC-1 and found that the HPS mouse model strain, reduced pigmentation, carries a nonsense mutation in BLOS3. The genes encoding these proteins may underlie the pathogenesis of novel forms of HPS in patients having no detectable mutation in any of the genes that cause HPS types 1-7.	MI:0019- coimmunoprecipitation	None	None	None	O95295;P78537;Q6QNY0;Q6QNY1;Q8TDH9;Q96EV8;Q9NUP1;Q9UL45	23557;2647;388552;282991;63915;84062;55330;26258	SNARE-associated protein Snapin;Biogenesis of lysosome-related organelles complex 1 subunit 1;Biogenesis of lysosome-related organelles complex 1 subunit 3 ;Biogenesis of lysosome-related organelles complex 1 subunit 2;Biogenesis of lysosome-related organelles complex 1 subunit 5 ;Dysbindin;Biogenesis of lysosome-related organelles complex 1 subunit 4;Biogenesis of lysosome-related organelles com…	SNAPIN;BLOC1S1;BLOC1S3;BLOC1S2;BLOC1S5;DTNBP1;BLOC1S4;BLOC1S6	BLOC1S7 SNAP25BP SNAPAP;BLOS1 GCN5L1 RT14;BLOS3;BLOS2 CEAP;MUTED;BLOC1S8;CNO;PA, PLDN	None	15102850	PLDN, MUTED, CNO and DTNBP1 are involved in Hermansky-Pudlak syndrome (HPS), a genetic disorder characterized by hypopigmentation and platelet storage pool deficiency.	O95295;P78537;Q6QNY0;Q6QNY1;Q8TDH9;Q96EV8;Q9NUP1;Q9UL45	8	O95295;P78537;Q6QNY0;Q8TDH9;Q96EV8;Q9NUP1	6	TRUE	0.75	FALSE;FALSE;FALSE;TRUE;FALSE;FALSE	1	FALSE	0.125	0.166667	-0.380002937075756;-0.457549749293464;-0.301460125614635;-0.770456183734045;-0.307161127690035;0.0587482650073478	0.0187652508993789;0.00225586591270385;0.0802805247659531;7.119217246201e-05;0.108605921747705;1	1.7266456245103;2.64668671812108;1.09538979734284;4.14756775416417;0.964146494155673;0	0.380002937075756;0.457549749293464;0.301460125614635;0.770456183734045;0.307161127690035;0.0587482650073478	0.37923	1.76341
27	Arp2/3 complex	Human	ARP2/3 protein complex	None	None	None	MI:0027-cosedimentation;MI:0071-molecular sieving	None	None	None	O15143;O15144;O15145;O15511;P59998;P61158;P61160	10095;10109;10094;10092;10093;10096;10097	Actin-related protein 2/3 complex subunit 1B;Actin-related protein 2/3 complex subunit 2;Actin-related protein 2/3 complex subunit 3;Actin-related protein 2/3 complex subunit 5;Actin-related protein 2/3 complex subunit 4;Actin-related protein 3;Actin-related protein 2	ARPC1B;ARPC2;ARPC3;ARPC5;ARPC4;ACTR3;ACTR2	ARC41;ARC34;ARC21;ARC16;ARC20;ARP3;ARP2	None	9359840	None	O15143;O15144;O15145;O15511;P59998;P61158;P61160	7	O15143;O15144;O15145;P59998;P61158;P61160	6	TRUE	0.857143	FALSE;FALSE;TRUE;TRUE;TRUE;FALSE	3	TRUE	0.428571	0.5	-0.1331750491231;-0.0913062471507326;-0.642613216719759;-0.698102126574707;-0.62852993677152;-0.161523305614239	1;1;0.000495277231698506;0.000472998483796904;1.93570703819209e-22;1	0;0;3.30515163643301;3.32514025139685;21.7131603708521;0	0.1331750491231;0.0913062471507326;0.642613216719759;0.698102126574707;0.62852993677152;0.161523305614239	0.392542	4.72391
30	PA28 complex	Human	11S REG	14.13.01.01;18.01.07;16.01;18.02.01.01.03;70.03	proteasomal degradation (ubiquitin/proteasomal pathway);regulation by binding / dissociation;protein binding;protease activator;cytoplasm	PA28 is a regulatory complex of the 20S proteasome. It acts as proteasome activator and stimulates cleavage after basic, acidic, and most hydrophobic residues in many peptides.	MI:0071- molecular sieving; MI:0226- ion exchange chromatography	None	GO:0043161;GO:0006511;GO:0051098;GO:0005515;GO:0016504;GO:0005737	proteasome-mediated ubiquitin-dependent protein catabolic process;ubiquitin-dependent protein catabolic process;regulation of binding;protein binding;peptidase activator activity;cytoplasm	Q06323;Q9UL46	5720;5721	Proteasome activator complex subunit 1 ;Proteasome activator complex subunit 2	PSME1;PSME2	IFI5111;	None	9325261	None	Q06323;Q9UL46	2	Q06323;Q9UL46	2	TRUE	1	FALSE;FALSE	0	FALSE	0	0	-0.525992546750157;-0.399310167958461	0.00440760829584087;0.248912597544372	2.35579700819295;0.603953123055697	0.525992546750157;0.399310167958461	0.462651	1.47988
32	PA700 complex	Human	19S complex	14.13.01.01;16.01;18.01.07;18.02.01.01.03;70.03	proteasomal degradation (ubiquitin/proteasomal pathway);protein binding;regulation by binding / dissociation;protease activator;cytoplasm	The proteasome is an essential component of the ATP-dependent proteolytic pathway in eukaryotic cells and is responsible for the degradation of most cellular proteins (for reviews see PMID:8811196 and PMID:10872471). It contains a barrel-shaped proteolytic core complex (the 20S proteasome), and is capped at one or both ends by regulatory complexes like the 19S complex (PMID:11812135), modulator (…	MI:0226- ion exchange chromatography; MI:0071- molecular sieving	None	GO:0043161;GO:0006511;GO:0005515;GO:0051098;GO:0016504;GO:0005737	proteasome-mediated ubiquitin-dependent protein catabolic process;ubiquitin-dependent protein catabolic process;protein binding;regulation of binding;peptidase activator activity;cytoplasm	O00231;O00232;O00233;O00487;O43242;O75832;P17980;P35998;P43686;P48556;P51665;P55036;P62191;P62195;P62333;Q13200;Q15008;Q16401;Q99460;Q9UNM6	5717;5718;5715;10213;5709;5716;5702;5701;5704;5714;5713;5710;5700;5705;5706;5708;9861;5711;5707;5719	26S proteasome non-ATPase regulatory subunit 11 ;26S proteasome non-ATPase regulatory subunit 12 ;26S proteasome non-ATPase regulatory subunit 9 ;26S proteasome non-ATPase regulatory subunit 14 ;26S proteasome non-ATPase regulatory subunit 3 ;26S proteasome non-ATPase regulatory subunit 10 ;26S protease regulatory subunit 6A ;26S protease regulatory subunit 7 ;26S protease regulatory subunit 6B ;…	PSMD11;PSMD12;PSMD9;PSMD14;PSMD3;PSMD10;PSMC3;PSMC2;PSMC4;PSMD8;PSMD7;PSMD4;PSMC1;PSMC5;PSMC6;PSMD2;PSMD6;PSMD5;PSMD1;PSMD13	;;;POH1;;;TBP1;MSS1;MIP224 TBP7;;MOV34L;MCB1;;SUG1;SUG2;TRAP2;KIAA0107 PFAAP4;KIAA0072;;	None	9148964	None	O00231;O00232;O00233;O00487;O43242;O75832;P17980;P35998;P43686;P48556;P51665;P55036;P62191;P62195;P62333;Q13200;Q15008;Q16401;Q99460;Q9UNM6	20	O00231;O00232;O00233;O00487;O43242;O75832;P17980;P35998;P43686;P48556;P51665;P55036;P62191;P62195;P62333;Q13200;Q15008;Q16401;Q99460;Q9UNM6	20	TRUE	1	FALSE;FALSE;FALSE;FALSE;FALSE;TRUE;FALSE;FALSE;FALSE;FALSE;FALSE;FALSE;FALSE;FALSE;TRUE;FALSE;FALSE;FALSE;FALSE;FALSE	2	TRUE	0.1	0.1	-0.370839404795816;-0.269138371106323;-0.363534848019642;-0.406697996134268;-0.24104579953815;-0.717445907627606;-0.340237659977899;-0.515148422304321;-0.261592092031538;-0.253650598534604;-0.400777030111739;-0.290022011103897;-0.326478661927263;-0.254776	2.47073246464583e-31;1.2442291103e-13;2.49290227853735e-19;1.93822882769826e-11;2.52449380572132e-13;3.48321083081138e-34;6.2906378875791e-12;1.2590815993829e-08;1.97238787233212e-07;0.00161957000523823;1.83300650580063e-19;0.000116644821727669;2.32394388279221e-14;6.13032692695175e-12;2.55777567823089e-24;1.34310443701088e-21;4.85525783671614e-17;9.07760186079786e-17;3.72144891967437e-17;4.88175…	30.6071742782395;12.9050996420106;18.6032947454528;10.7125949513616;12.5978256905832;33.4580202378912;11.2013053136947;7.89994612293952;6.70500767648943;2.79060027505017;18.7368359936148;3.933134536296;13.6337743632386;11.212516364179;23.5921375466355;20.8718902161816;16.3137877020918;16.0420288691202;16.4292879377243;29.3114240341387	0.370839404795816;0.269138371106323;0.363534848019642;0.406697996134268;0.24104579953815;0.717445907627606;0.340237659977899;0.515148422304321;0.261592092031538;0.253650598534604;0.400777030111739;0.290022011103897;0.326478661927263;0.254776064808114;1.44194877042941;0.32198094346697;0.286207849401023;0.28263588786095;0.349665312295755;0.404199040667216	0.404901	15.8779
36	AP1 adaptor complex	Human	None	14.04;20.01.10;20.09.07;20.09.07.25;20.09.18.09.01;70.09	protein targeting, sorting and translocation;protein transport;vesicular transport (Golgi network, etc.);vesicle formation;endocytosis;intracellular transport vesicles	This adaptor-related complex participates in a transport step different from that of AP-1. It may function at some trafficking step in the complex pathways between the TGN and the cell surface.	MI:0018- two hybrid	None	GO:0006886;GO:0006605;GO:0015031;GO:0016192;GO:0006900;GO:0016050;GO:0006897;GO:0030133	intracellular protein transport;protein targeting;protein transport;vesicle-mediated transport;membrane budding;vesicle organization;endocytosis;transport vesicle	O43747;O75843;P56377;P61966;Q10567;Q96PC3;Q9BXS5;Q9Y6Q5	164;8906;8905;1174;162;130340;8907;10053	AP-1 complex subunit gamma-1;AP-1 complex subunit gamma-like 2 ;AP-1 complex subunit sigma-2 ;AP-1 complex subunit sigma-1A ;AP-1 complex subunit beta-1 ;AP-1 complex subunit sigma-3 ;AP-1 complex subunit mu-1 ;AP-1 complex subunit mu-2	AP1G1;AP1G2;AP1S2;AP1S1;AP1B1;AP1S3;AP1M1;AP1M2	ADTG CLAPG1;;;AP19 CLAPS1;ADTB1 BAM22 CLAPB2;;CLTNM;	None	9733768	None	O43747;O75843;P56377;P61966;Q10567;Q96PC3;Q9BXS5;Q9Y6Q5	8	O43747;O75843;P56377;P61966;Q10567;Q9BXS5	6	TRUE	0.75	FALSE;FALSE;FALSE;FALSE;FALSE;FALSE	0	FALSE	0	0	-0.275872030353691;-0.300928085987073;-0.301547761081713;-0.440715342679025;-0.426876725968698;-0.364722805789457	0.886712830907114;0.301885133031262;0.499476411992407;0.160900327677152;0.409867037362192;0.116996390212302	0.0522170071641772;0.520158274196076;0.301485016714125;0.793443071449546;0.387357007439388;0.93182753769882	0.275872030353691;0.300928085987073;0.301547761081713;0.440715342679025;0.426876725968698;0.364722805789457	0.351777	0.497748
41	Mi-2/NuRD-MTA2 complex	Human	None	10.01.09.05;11.02.03.04.03;14.07.04;42.10.03;43.03.07.02.01.01;70.10	DNA conformation modification (e.g. chromatin);transcription repression;modification by acetylation, deacetylation;organization of chromosome structure;B-cell;nucleus	None	MI:0019- coimmunoprecipitation	None	GO:0006265;GO:0045892;GO:0006473;GO:0006476;GO:0051276;GO:0030183;GO:0005634	DNA topological change;negative regulation of transcription, DNA-templated;protein acetylation;protein deacetylation;chromosome organization;B cell differentiation;nucleus	O94776;O95983;P41182;Q13547;Q9BTC8	9219;53615;604;3065;57504	Metastasis-associated protein MTA2;Methyl-CpG-binding domain protein 3;B-cell lymphoma 6 protein ;Histone deacetylase 1;Metastasis-associated protein MTA3	MTA2;MBD3;BCL6;HDAC1;MTA3	MTA1L1 PID;None;BCL5 LAZ3 ZBTB27 ZNF51;RPD3L1;KIAA1266	None	15454082	None	O94776;O95983;P41182;Q13547;Q9BTC8	5	O94776;O95983;Q13547;Q9BTC8	4	TRUE	0.8	TRUE;TRUE;TRUE;TRUE	4	TRUE	0.8	1	-0.686912459250946;-1.00880984516479;-0.872255187751362;-0.973254144853051	7.05340689531432e-60;7.68414701588844e-12;1.73559853815222e-11;4.51878026828735e-15	59.1516010619526;11.1144043346513;10.7605507243372;14.3449787763033	0.686912459250946;1.00880984516479;0.872255187751362;0.973254144853051	0.885308	23.8429
45	Gamma-secretase complex (APH1A, PSEN1, PSENEN, NCSTN)	Human	None	14.07.11;18.02.09;30.05.02.14;70.02;70.08	protein processing (proteolytic);regulator of transcription factor;Notch-receptor signalling pathway;eukaryotic plasma membrane / membrane attached;Golgi	Proteolytic cleavage within the hydrophobic transmembrane domains of Notch and APP are intimately associated with a multimeric gamma-secretase complex that contains the presenilin-1 or presenilin-2 and the membrane glycoprotein nicastrin. Three variants of APH1 (APH1A short, APH1A long and APH1B) as well as two presenillin variants (PSEN1 and PSEN2) allow the formation of six different gamma-secr…	MI:0029-cosedimentation through density gradients;MI:0007-anti tag coimmunoprecipitation	None	GO:0016485;GO:0051090;GO:0007219;GO:0005886;GO:0005794	protein processing;regulation of sequence-specific DNA binding transcription factor activity;Notch signaling pathway;plasma membrane;Golgi apparatus	P49768;Q92542;Q96BI3;Q9NZ42	5663;23385;51107;55851	Presenilin-1;Nicastrin;Gamma-secretase subunit APH-1A;Gamma-secretase subunit PEN-2	PSEN1;NCSTN;APH1A;PSENEN	AD3, PS1, PSNL1;KIAA0253;PSF;PEN2	None	15274632	Gamma-secretase is causally implicated in Alzheimer's disease.	P49768;Q92542;Q96BI3;Q9NZ42	4	Q92542	1	FALSE	0.25	TRUE	1	FALSE	0.25	1	0.952448	4.40509e-08	7.35604	0.952448	0.952448	7.35604
49	DNMT3B complex	Human	None	10.01.09.01;10.01.09.05;10.03.01.01.11;10.03.04.05;42.10.03;70.10.03	DNA methylation;DNA conformation modification (e.g. chromatin);M phase;chromosome segregation/division;organization of chromosome structure;chromosome	None	MI:0019- coimmunoprecipitation	None	GO:0006306;GO:0006265;GO:0000279;GO:0007067;GO:0007059;GO:0051276;GO:0005694	DNA methylation;DNA topological change;M phase;mitotic nuclear division;chromosome segregation;chromosome organization;chromosome	O60264;O95239;O95347;Q13547;Q96ST3;Q9NTJ3;Q9UBC3	8467;24137;10592;3065;25942;10051;1789	SWI/SNF-related matrix-associated actin-dependent regulator of chromatin subfamily A member 5;Chromosome-associated kinesin KIF4A ;Structural maintenance of chromosomes protein 2;Histone deacetylase 1;Paired amphipathic helix protein Sin3a;Structural maintenance of chromosomes protein 4;DNA	SMARCA5;KIF4A;SMC2;HDAC1;SIN3A;SMC4;DNMT3B	SNF2H, WCRF135;KIF4;CAPE SMC2L1;RPD3L1;None;CAPC SMC4L1;None	None	15148359	None	O60264;O95239;O95347;Q13547;Q96ST3;Q9NTJ3;Q9UBC3	7	O60264;O95239;O95347;Q13547;Q96ST3;Q9NTJ3	6	TRUE	0.857143	TRUE;FALSE;FALSE;TRUE;TRUE;FALSE	3	TRUE	0.428571	0.5	-3.57207028187876;-0.512296695604825;0.363127293148153;-0.872255187751362;-1.66052340775832;0.482091524607963	3.62470478659921e-133;4.12659420202783e-05;1.60965438270102e-64;1.73559853815222e-11;2.89236581498406e-59;5.29967130342755e-64	132.440727358685;4.38440823635279;63.7932673635949;10.7605507243372;58.538746780056;63.2757510654057	3.57207028187876;0.512296695604825;0.363127293148153;0.872255187751362;1.66052340775832;0.482091524607963	1.24373	55.5322
55	HDAC4-ERK1 complex	Human	None	10.01.09.05;11.02.03.04;30.01.05.01.03;42.10.03;70.10	DNA conformation modification (e.g. chromatin);transcriptional control;MAPKKK cascade;organization of chromosome structure;nucleus	ERK1 activity links the Ras-MAPK signal transduction pathway to a mechanism for chromatin remodeling (i.e., histone deacetylation).	MI:0007- anti tag coimmunoprecipitation	None	GO:0006265;GO:2001141;GO:0006355;GO:0000165;GO:0051276;GO:0005634	DNA topological change;regulation of RNA biosynthetic process;regulation of transcription, DNA-templated;MAPK cascade;chromosome organization;nucleus	P27361;P56524	5595;9759	Mitogen-activated protein kinase 3;Histone deacetylase 4	MAPK3;HDAC4	ERK1, PRKM3;KIAA0288	None	11114188	None	P27361;P56524	2	P27361;P56524	2	TRUE	1	FALSE;TRUE	1	FALSE	0.5	0.5	0;-0.937086408822842	1;1.81870853063383e-13	0;12.7402368961427	0;0.937086408822842	0.468543	6.37012
57	HDAC4-ERK2 complex	Human	None	10.01.09.05;11.02.03.04;30.01.05.01.03;42.10.03;70.10	DNA conformation modification (e.g. chromatin);transcriptional control;MAPKKK cascade;organization of chromosome structure;nucleus	None	MI:0007- anti tag coimmunoprecipitation	None	GO:0006265;GO:2001141;GO:0006355;GO:0000165;GO:0051276;GO:0005634	DNA topological change;regulation of RNA biosynthetic process;regulation of transcription, DNA-templated;MAPK cascade;chromosome organization;nucleus	P28482;P56524	5594;9759	Mitogen-activated protein kinase 1;Histone deacetylase 4	MAPK1;HDAC4	ERK2, PRKM1, PRKM2;KIAA0288	None	11114188	None	P28482;P56524	2	P28482;P56524	2	TRUE	1	FALSE;TRUE	1	FALSE	0.5	0.5	-0.272110904369862;-0.937086408822842	0.657985448570858;1.81870853063383e-13	0.181783710755739;12.7402368961427	0.272110904369862;0.937086408822842	0.604599	6.46101
58	SMRT complex	Human	None	10.01.09.05;11.02.03.04.03;14.07.04;42.10.03;70.10	DNA conformation modification (e.g. chromatin);transcription repression;modification by acetylation, deacetylation;organization of chromosome structure;nucleus	IR10, a subunit of the N-CoR complex, does not associate with SMRT (NCOR2).	MI:0019-coimmunoprecipitation;MI:0004-affinity chromatography technologies	None	GO:0006265;GO:0045892;GO:0006473;GO:0006476;GO:0051276;GO:0005634	DNA topological change;negative regulation of transcription, DNA-templated;protein acetylation;protein deacetylation;chromosome organization;nucleus	O15379;O60907;Q13227;Q9BZK7;Q9Y618	8841;6907;2874;79718;9612	Histone deacetylase 3;F-box-like/WD repeat-containing protein TBL1X;G protein pathway suppressor 2;F-box-like/WD repeat-containing protein TBL1XR1;Nuclear receptor corepressor 2	HDAC3;TBL1X;GPS2;TBL1XR1;NCOR2	None;TBL1;None;IRA1 TBLR1;CTG26	None	12628926	None	O15379;O60907;Q13227;Q9BZK7;Q9Y618	5	Q9Y618	1	FALSE	0.2	FALSE	0	FALSE	0	0	0.173614	0.520757	0.283365	0.173614	0.173614	0.283365
59	AP3 adaptor complex	Human	None	14.04;20.01.10;20.09.07.06;20.09.18.09.01;70.25	protein targeting, sorting and translocation;protein transport;post Golgi transport;endocytosis;vacuole or lysosome	None	MI:0019-coimmunoprecipitation	None	GO:0006886;GO:0006605;GO:0015031;GO:0006892;GO:0006897;GO:0005773;GO:0005764	intracellular protein transport;protein targeting;protein transport;post-Golgi vesicle-mediated transport;endocytosis;vacuole;lysosome	O00203;O14617;P53677;P59780;Q13367;Q92572;Q9Y2T2	8546;8943;10947;10239;8120;1176;26985	AP-3 complex subunit beta-1;AP-3 complex subunit delta-1;AP-3 complex subunit mu-2;AP-3 complex subunit sigma-2;AP-3 complex subunit beta-2;AP-3 complex subunit sigma-1;AP-3 complex subunit mu-1	AP3B1;AP3D1;AP3M2;AP3S2;AP3B2;AP3S1;AP3M1	ADTB3A;None;None;None;None;CLAPS3;None	None	9151686	None	O00203;O14617;P53677;P59780;Q13367;Q92572;Q9Y2T2	7	O00203;O14617;Q92572;Q9Y2T2	4	TRUE	0.571429	FALSE;TRUE;FALSE;TRUE	2	TRUE	0.285714	0.5	-0.381969314012669;-0.818985809263598;-0.394785178206133;-0.8385853107255	7.63373526077032e-16;6.84011770381365e-30;0.45274527445565;2.10440222590085e-06	15.1172629055318;29.1649364249353;0.344146073953816;5.67687124750596	0.381969314012669;0.818985809263598;0.394785178206133;0.8385853107255	0.608581	12.5758
60	Interferon-stimulated gene factor 3 transcription complex ISGF3	Human	None	11.02.03.04;70.10	transcriptional control;nucleus	The p48 and Stat1:2 heterodimer do not associate stably in the absence of DNA.	MI:0004- affinity chromatography technologies	None	GO:2001141;GO:0006355;GO:0005634	regulation of RNA biosynthetic process;regulation of transcription, DNA-templated;nucleus	P42224;P52630;Q00978	6772;6773;10379	Signal transducer and activator of transcription 1-alpha/beta ;Signal transducer and activator of transcription 2 ;Interferon regulatory factor 9	STAT1;STAT2;IRF9	;;ISGF3G	None	8943351	None	P42224;P52630;Q00978	3	P42224;P52630	2	TRUE	0.666667	FALSE;FALSE	0	FALSE	0	0	-0.330682928012247;-0.319787175572722	8.54512044531716e-06;0.0778303168318325	5.06828181142564;1.10885120162066	0.330682928012247;0.319787175572722	0.325235	3.08857
61	Mi2/NuRD complex	Human	Mi2-beta-histone deacetylase complex	10.01.09.05;11.02.03.04.03;11.02;14.07.04;42.10.03;70.10	DNA conformation modification (e.g. chromatin);transcription repression;RNA synthesis;modification by acetylation, deacetylation;organization of chromosome structure;nucleus	None	MI:0004- affinity chromatography technologies	None	GO:0006265;GO:0045892;GO:0032774;GO:0006473;GO:0006476;GO:0051276;GO:0005634	DNA topological change;negative regulation of transcription, DNA-templated;RNA biosynthetic process;protein acetylation;protein deacetylation;chromosome organization;nucleus	O94776;O95983;Q09028;Q13547;Q14839;Q16576;Q92769	9219;53615;5928;3065;1108;5931;3066	Metastasis-associated protein MTA2;Methyl-CpG-binding domain protein 3;Histone-binding protein RBBP4;Histone deacetylase 1;Chromodomain-helicase-DNA-binding protein 4;Histone-binding protein RBBP7;Histone deacetylase 2	MTA2;MBD3;RBBP4;HDAC1;CHD4;RBBP7;HDAC2	MTA1L1 PID;None;RBAP48;RPD3L1;None;RBAP46;None	None	9790534	Dermatomyositis, cancer (PMID:9790534)	O94776;O95983;Q09028;Q13547;Q14839;Q16576;Q92769	7	O94776;O95983;Q09028;Q13547;Q14839;Q16576;Q92769	7	TRUE	1	TRUE;TRUE;TRUE;TRUE;TRUE;TRUE;TRUE	7	TRUE	1	1	-0.686912459250946;-1.00880984516479;-0.705570541093656;-0.872255187751362;-1.24954964946009;0.956465004782494;-1.53357600723246	7.05340689531432e-60;7.68414701588844e-12;9.96838118736751e-17;1.73559853815222e-11;3.87583731727719e-107;1.10501900037537e-11;1.68570850681863e-42	59.1516010619526;11.1144043346513;16.0013753631001;10.7605507243372;106.411634460128;10.9566302543886;41.773217521541	0.686912459250946;1.00880984516479;0.705570541093656;0.872255187751362;1.24954964946009;0.956465004782494;1.53357600723246	1.00188	36.5956
67	AP4 adaptor complex	Human	None	14.04;20.01.10;16.01;20.09.07.06;20.09.18.09.01;70.09;70.08	protein targeting, sorting and translocation;protein transport;protein binding;post Golgi transport;endocytosis;intracellular transport vesicles;Golgi	Adaptor protein complexes (APs) function as vesicle coat components in different membrane traffic pathways.	MI:0019- coimmunoprecipitation; MI:0019- coimmunoprecipitation	None	GO:0006886;GO:0006605;GO:0015031;GO:0005515;GO:0006892;GO:0006897;GO:0030133;GO:0005794	intracellular protein transport;protein targeting;protein transport;protein binding;post-Golgi vesicle-mediated transport;endocytosis;transport vesicle;Golgi apparatus	O00189;Q9UPM8;Q9Y587;Q9Y6B7	9179;23431;11154;10717	AP-4 complex subunit mu-1 ;AP-4 complex subunit epsilon-1 ;AP-4 complex subunit sigma-1 ;AP-4 complex subunit beta-1	AP4M1;AP4E1;AP4S1;AP4B1	MUARP2;;;	None	10436028	None	O00189;Q9UPM8;Q9Y587;Q9Y6B7	4	O00189;Q9UPM8;Q9Y6B7	3	TRUE	0.75	FALSE;FALSE;FALSE	0	FALSE	0	0	-0.320045671868593;-0.0902712339534037;-0.554462520873467	0.301646162492086;1;0.105035542286536	0.520502195357066;0;0.978663718006163	0.320045671868593;0.0902712339534037;0.554462520873467	0.321593	0.499722
75	TSC1-TSC2 complex	Human	None	12.07;14.07.03	translational control;modification by phosphorylation, dephosphorylation, autophosphorylation	TSC1 and TSC2 form a functional complex and inhibit the phosphorylation of S6K and 4EBP1, two key regulators of translation.	MI:0007- anti tag coimmunoprecipitation	None	GO:0006417;GO:0006468;GO:0006470;GO:0046777	regulation of translation;protein phosphorylation;protein dephosphorylation;protein autophosphorylation	P49815;Q92574	7249;7248	Tuberin;Hamartin	TSC2;TSC1	TSC4;KIAA0243 TSC	None	14651849	None	P49815;Q92574	2	P49815	1	FALSE	0.5	FALSE	0	FALSE	0	0	0.146615	0.149903	0.82419	0.146615	0.146615	0.82419
81	Ubiquitin E3 ligase (SKP1A, FBXW8, CUL7, RBX1)	Human	Cul7-Rbx1-Skp1-F-Fbx29 complex	14.07.05	modification by ubiquitination, deubiquitination	Ubiquitin E3 ligases covalently attach ubiquitin to a lysine residue on a target protein. Polyubiquitination marks proteins for degradation by the proteasome.	MI:0004- affinity chromatography technologies	None	GO:0016567;GO:0016579	protein ubiquitination;protein deubiquitination	P62877;P63208;Q14999;Q8N3Y1	9978;6500;9820;26259	E3 ubiquitin-protein ligase RBX1;S-phase kinase-associated protein 1;Cullin-7;F-box/WD repeat-containing protein 8	RBX1;SKP1;CUL7;FBXW8	RNF75, ROC1;EMC19, OCP2, SKP1A, TCEB1L;KIAA0076;FBW6 FBW8 FBX29 FBXO29 FBXW6	None	12481031	None	P62877;P63208;Q14999;Q8N3Y1	4	P63208	1	FALSE	0.25	FALSE	0	FALSE	0	0	-0.549844	0.00222199	2.65326	0.549844	0.549844	2.65326
86	NUMAC complex (nucleosomal methylation activator complex)	Human	CARM1-associated complex	10.01.09.05;11.02.03.04.01;14.07.09;16.03.01;30.01.09.08;30.01;42.10.03;70.10	DNA conformation modification (e.g. chromatin);transcription activation;posttranslational modification of amino acids (e.g. hydroxylation, methylation);DNA binding;hormone mediated signal transduction;cellular signalling;organization of chromosome structure;nucleus	In the NUMAC complex, the methylase, CARM1, acquires the ability to covalently modify nucleosomal histones.	MI:0004- affinity chromatography technologies; MI:0029- cosedimentation through density gradients	None	GO:0006265;GO:0045893;GO:0018126;GO:0006479;GO:0003677;GO:0009755;GO:0023052;GO:0051276;GO:0005634	DNA topological change;positive regulation of transcription, DNA-templated;protein hydroxylation;protein methylation;DNA binding;hormone-mediated signaling pathway;signaling;chromosome organization;nucleus	O14497;P51532;P60709;Q12824;Q86X55;Q8TAQ2;Q92922;Q969G3;Q96GM5;Q96KG9	8289;6597;60;6598;10498;6601;6599;6605;6602;57410	AT-rich interactive domain-containing protein 1A;Transcription activator BRG1;Actin, cytoplasmic 1;SWI/SNF-related matrix-associated actin-dependent regulator of chromatin subfamily B member 1;Histone-arginine methyltransferase CARM1 ;SWI/SNF complex subunit SMARCC2;SWI/SNF complex subunit SMARCC1;SWI/SNF-related matrix-associated actin-dependent regulator of chromatin subfamily E member 1;SWI/SN…	ARID1A;SMARCA4;ACTB;SMARCB1;CARM1;SMARCC2;SMARCC1;SMARCE1;SMARCD1;SCYL1	BAF250 BAF250A C1orf4 OSA1 SMARCF1;BAF190A BRG1 SNF2B SNF2L4;None;BAF47, INI1, SNF5L1;PRMT4;BAF170;BAF155;BAF57;BAF60A;CVAK90 GKLP NTKL TAPK TEIF TRAP	None	14729568	None	O14497;P51532;P60709;Q12824;Q86X55;Q8TAQ2;Q92922;Q969G3;Q96GM5;Q96KG9	10	O14497;P51532;Q12824;Q86X55;Q8TAQ2;Q92922;Q969G3;Q96GM5;Q96KG9	9	TRUE	0.9	TRUE;TRUE;TRUE;FALSE;TRUE;TRUE;TRUE;TRUE;TRUE	8	TRUE	0.8	0.888889	-2.43847740824558;-2.1151573898969;-3.43259154687833;-0.317304508896797;-1.6177167565577;-1.6291033940013;-1.46751400917453;-2.05362020556153;-0.783370587858227	1.94015137063115e-57;7.95577244032502e-22;5.9920027176244e-29;0.535798148100732;6.07244725664424e-77;5.87923985647666e-77;2.46977181528429e-52;5.55825690855771e-81;4.16070265727298e-31	56.7121643850877;21.0993176475341;28.2224279983378;0.270998791793549;76.2166362486509;76.2306788214542;51.6073431697932;80.2550613835409;30.3808333197561	2.43847740824558;2.1151573898969;3.43259154687833;0.317304508896797;1.6177167565577;1.6291033940013;1.46751400917453;2.05362020556153;0.783370587858227	1.76165	46.7773
87	Nup 107-160 subcomplex	Human	NPC subcomplex	20.01.10;20;20.09.01;70.10.04	protein transport;CELLULAR TRANSPORT, TRANSPORT FACILITIES AND TRANSPORT ROUTES;nuclear transport;centromere / kinetochore	All trafficking of macromolecules between the cytoplasm and the nucleus occurs through nuclear pore complexes (NPCs), which are supramolecular assemblies at points of fusion between the inner and outer nuclear membranes. NPCs are composed of an eightfold symmetric spoke-ring complex, cytoplasmic fibers, and a nuclear basket.	MI:0019- coimmunoprecipitation; MI:0029- cosedimentation through density gradients	None	GO:0015031;GO:0008565;GO:0006810;GO:0051169;GO:0000775	protein transport;protein transporter activity;transport;nuclear transport;chromosome, centromeric region	P52948;P55735;P57740;Q12769;Q8NFH3;Q8NFH4;Q8WUM0;Q96EE3;Q9BW27	4928;6396;57122;23279;348995;79023;55746;81929;79902	Nuclear pore complex protein Nup98-Nup96 [Cleaved into: Nuclear pore complex protein Nup98;Protein SEC13 homolog;Nuclear pore complex protein Nup107;Nuclear pore complex protein Nup160;Nucleoporin Nup43 ;Nucleoporin Nup37 ;Nuclear pore complex protein Nup133;Nucleoporin SEH1;Nuclear pore complex protein Nup85	NUP98;SEC13;NUP107;NUP160;NUP43;NUP37;NUP133;SEH1L;NUP85	ADAR2;D3S1231E SEC13L1 SEC13R;None;KIAA0197 NUP120;;;None;SEC13L SEH1;NUP75 PCNT1	None	15146057	None	P52948;P55735;P57740;Q12769;Q8NFH3;Q8NFH4;Q8WUM0;Q96EE3;Q9BW27	9	P52948;P55735;P57740;Q12769;Q8NFH3;Q8NFH4;Q8WUM0;Q96EE3;Q9BW27	9	TRUE	1	TRUE;TRUE;TRUE;TRUE;TRUE;TRUE;TRUE;TRUE;TRUE	9	TRUE	1	1	-2.40017642426174;-0.681833813087608;-1.77048292794067;-1.32808352527731;-1.39378354831893;-1.6187036151065;-1.78806050714912;-1.65250811579038;-1.92667758362465	8.04449516108465e-45;0.00012364145466135;6.76017267001616e-190;3.94943670746052e-118;2.40938178372172e-28;5.6662168715088e-35;4.58327083008988e-156;6.60740733345979e-14;1.49818518704034e-61	44.0945012052175;3.90783589403512;189.170042211059;117.403464841661;27.6180943774918;34.2467068071017;155.338824479099;13.1799689189793;60.8244345012301	2.40017642426174;0.681833813087608;1.77048292794067;1.32808352527731;1.39378354831893;1.6187036151065;1.78806050714912;1.65250811579038;1.92667758362465	1.61781	71.7538
91	FA complex (Fanconi anemia complex), cytoplasmic	Human	None	14.07.05;32.01.09;70.03	modification by ubiquitination, deubiquitination;DNA damage response;cytoplasm	None	MI:0004- affinity chromatography technologies	None	GO:0016567;GO:0016579;GO:0006974;GO:0005737	protein ubiquitination;protein deubiquitination;cellular response to DNA damage stimulus;cytoplasm	O15287;O15360;Q00597;Q9NPI8	2189;2175;2176;2188	Fanconi anemia group G protein;Fanconi anemia group A protein;Fanconi anemia group C protein;Fanconi anemia group F protein	FANCG;FANCA;FANCC;FANCF	XRCC9;FAA FACA FANCH;FAC FACC;None	None	15082718	FA complex is involved in Fanconi anemia (FA) disease.	O15287;O15360;Q00597;Q9NPI8	4		0	FALSE	0		0	FALSE	0	NA					NA	NA
92	CD28-transactivation complex	Human	None	11.02.03.01.01;11.02.03.04;70.10	transcription initiation;transcriptional control;nucleus	None	MI:0004- affinity chromatography technologies	None	GO:0006352;GO:2001141;GO:0006355;GO:0005634	DNA-templated transcription, initiation;regulation of RNA biosynthetic process;regulation of transcription, DNA-templated;nucleus	P10747;P19338	940;4691	T-cell-specific surface glycoprotein CD28 ;Nucleolin	CD28;NCL	;	None	12324461	None	P10747;P19338	2	P19338	1	FALSE	0.5	TRUE	1	FALSE	0.5	1	-1.23786	5.12188e-70	69.2906	1.23786	1.23786	69.2906
95	Ku antigen-NARG1 complex	Human	OCFRE-binding complex	11.02.03.04;16.03.01	transcriptional control;DNA binding	This complex regulates osteocalcin gene expression.	MI:0004- affinity chromatography technologies	MC3T3-E1 cells	GO:2001141;GO:0006355;GO:0003677	regulation of RNA biosynthetic process;regulation of transcription, DNA-templated;DNA binding	P12956;P13010;Q9BXJ9	2547;7520;80155	X-ray repair cross-complementing protein 6;X-ray repair cross-complementing protein 5;N-alpha-acetyltransferase 15, NatA auxiliary subunit	XRCC6;XRCC5;NAA15	G22P1, KU70;G22P2, KU80;GA19 NARG1 NATH TBDN100	None	12145306	None	P12956;P13010;Q9BXJ9	3	P12956;P13010;Q9BXJ9	3	TRUE	1	FALSE;FALSE;FALSE	0	FALSE	0	0	-0.491419188732506;-0.365749105068742;0	3.53048456227253e-11;0.00804192589522277;1	10.4521656832018;2.09463993315354;0	0.491419188732506;0.365749105068742;0	0.285723	4.18227
96	Anaphase-promoting complex	Human	APC; cyclosome	10.03.01.01;10.03.01;14.07.05;16.01;70.10	mitotic cell cycle;mitotic cell cycle and cell cycle control;modification by ubiquitination, deubiquitination;protein binding;nucleus	The initiation of anaphase and exit from mitosis depend on a multi-subunit ubiquitination complex called the anaphase-promoting complex (APC)1 or cyclosome. The APC ubiquitinates proteins such as Pds1 in budding yeast and Cut2 in fission yeast whose subsequent degradation by the 26 S proteasome is essential for the initiation of sister chromatid separation at the metaphase-anaphase transition. La…	MI:0019- coimmunoprecipitation	None	GO:0000278;GO:0051726;GO:0016567;GO:0016579;GO:0005515;GO:0005634	mitotic cell cycle;regulation of cell cycle;protein ubiquitination;protein deubiquitination;protein binding;nucleus	P30260;Q13042;Q9H1A4;Q9UJX2;Q9UJX3;Q9UJX4;Q9UJX5;Q9UJX6;Q9UM13	996;8881;64682;8697;51434;51433;29945;29882;10393	Cell division cycle protein 27 homolog ;Cell division cycle protein 16 homolog ;Anaphase-promoting complex subunit 1 ;Cell division cycle protein 23 homolog ;Anaphase-promoting complex subunit 7 ;Anaphase-promoting complex subunit 5 ;Anaphase-promoting complex subunit 4 ;Anaphase-promoting complex subunit 2 ;Anaphase-promoting complex subunit 10	CDC27;CDC16;ANAPC1;CDC23;ANAPC7;ANAPC5;ANAPC4;ANAPC2;ANAPC10	ANAPC3 D0S1430E D17S978E;ANAPC6;TSG24;ANAPC8;APC7;APC5;APC4;APC2 KIAA1406;APC10	None	10318877	None	P30260;Q13042;Q9H1A4;Q9UJX2;Q9UJX3;Q9UJX4;Q9UJX5;Q9UJX6;Q9UM13	9	P30260;Q13042;Q9H1A4;Q9UJX2;Q9UJX3;Q9UJX4;Q9UJX5;Q9UJX6;Q9UM13	9	TRUE	1	TRUE;TRUE;TRUE;TRUE;TRUE;TRUE;TRUE;TRUE;TRUE	9	TRUE	1	1	-1.08578411265779;-1.06473404848667;-1.21570674256423;-1.59066880517388;-0.959636992461172;-1.51439174751202;-1.51367033655792;-1.35765413803851;-5.80567757067272	6.82124812263747e-67;6.5880799115735e-37;2.11107383866029e-31;6.34451210955934e-72;5.82070741407186e-66;2.17486352125181e-29;4.68085584128465e-20;3.10198397994104e-56;1.06930118818097e-17	66.1661361527365;36.1812411415993;30.6754965761846;71.197601769357;65.2350242305807;28.6625679910436;19.3296747338563;55.5083604494112;16.9708999505989	1.08578411265779;1.06473404848667;1.21570674256423;1.59066880517388;0.959636992461172;1.51439174751202;1.51367033655792;1.35765413803851;5.80567757067272	1.78977	43.3252
98	p300-MDM2-p53 protein complex	Human	None	11.02.03.04;18.02.01;70.10	transcriptional control;enzymatic activity regulation / enzyme regulator;nucleus	None	MI:0091- chromatography technologies	None	GO:2001141;GO:0006355;GO:0030234;GO:0050790;GO:0005634	regulation of RNA biosynthetic process;regulation of transcription, DNA-templated;enzyme regulator activity;regulation of catalytic activity;nucleus	P04637;Q00987;Q09472	7157;4193;2033	Cellular tumor antigen p53;E3 ubiquitin-protein ligase Mdm2 ;Histone acetyltransferase p300	TP53;MDM2;EP300	P53;;P300	None	11070080	None	P04637;Q00987;Q09472	3		0	FALSE	0		0	FALSE	0	NA					NA	NA
100	hNURF complex	Human	None	10.01.09.05;11.02.03.04;41.05.13;42.10.03;43.03.13;70.10	DNA conformation modification (e.g. chromatin);transcriptional control;neurogenesis;organization of chromosome structure;neuron;nucleus	NURF is a member of the ISWI-containing chromatin remodeling complexes.	MI:0071- molecular sieving; MI:0226- ion exchange chromatography	None	GO:0006265;GO:2001141;GO:0006355;GO:0022008;GO:0048699;GO:0051276;GO:0030182;GO:0005634	DNA topological change;regulation of RNA biosynthetic process;regulation of transcription, DNA-templated;neurogenesis;generation of neurons;chromosome organization;neuron differentiation;nucleus	P28370;Q09028;Q12830;Q16576	6594;5928;2186;5931	Probable global transcription activator SNF2L1 ;Histone-binding protein RBBP4;Nucleosome-remodeling factor subunit BPTF ;Histone-binding protein RBBP7	SMARCA1;RBBP4;BPTF;RBBP7	SNF2L SNF2L1;RBAP48;FAC1 FALZ;RBAP46	None	14609955	None	P28370;Q09028;Q12830;Q16576	4	Q09028;Q12830;Q16576	3	TRUE	0.75	TRUE;TRUE;TRUE	3	TRUE	0.75	1	-0.705570541093656;-2.10637397106376;0.956465004782494	9.96838118736751e-17;1.71026302100986e-17;1.10501900037537e-11	16.0013753631001;16.7669370944095;10.9566302543886	0.705570541093656;2.10637397106376;0.956465004782494	1.25614	14.575
103	RNA polymerase II holoenzyme complex	Human	None	11;16.03.01;70.10	TRANSCRIPTION;DNA binding;nucleus	None	MI:0004- affinity chromatography technologies	None	GO:0006351;GO:0003677;GO:0005634	transcription, DNA-templated;DNA binding;nucleus	O15514;P13984;P18074;P19387;P19388;P19447;P20226;P24928;P29083;P29084;P30876;P32780;P35269;P36954;P52434;P52435;P53803;P61218;P62487;P62875;Q00403;Q13888;Q13889;Q92759	5433;2963;2068;5432;5434;2071;6908;5430;2960;2961;5431;2965;2962;5438;5437;5439;5440;5435;5436;5441;2959;2966;2967;2968	DNA-directed RNA polymerase II subunit RPB4 ;General transcription factor IIF subunit 2 ;TFIIH basal transcription factor complex helicase XPD subunit;DNA-directed RNA polymerase II subunit RPB3 ;DNA-directed RNA polymerases I, II, and III subunit RPABC1 ;TFIIH basal transcription factor complex helicase XPB subunit ;TATA-box-binding protein;DNA-directed RNA polymerase II subunit RPB1;General tra…	POLR2D;GTF2F2;ERCC2;POLR2C;POLR2E;ERCC3;TBP;POLR2A;GTF2E1;GTF2E2;POLR2B;GTF2H1;GTF2F1;POLR2I;POLR2H;POLR2J;POLR2K;POLR2F;POLR2G;POLR2L;GTF2B;GTF2H2;GTF2H3;GTF2H4	;RAP30;XPD, XPDC;;;XPB XPBC;GTF2D1 TF2D TFIID;POLR2;TF2E1;TF2E2;;BTF2;RAP74;;;POLR2J1;;POLRF;RPB7;;TF2B TFIIB;BTF2P44;;	None	9305922	None	O15514;P13984;P18074;P19387;P19388;P19447;P20226;P24928;P29083;P29084;P30876;P32780;P35269;P36954;P52434;P52435;P53803;P61218;P62487;P62875;Q00403;Q13888;Q13889;Q92759	24	O15514;P13984;P18074;P19387;P19388;P24928;P29083;P29084;P30876;P35269;P52434;P62487	12	TRUE	0.5	TRUE;FALSE;TRUE;FALSE;TRUE;TRUE;TRUE;TRUE;FALSE;FALSE;TRUE;TRUE	8	TRUE	0.333333	0.666667	-2.34786281661634;-0.439095401397752;-0.929320631576557;0.345573657680717;-1.91717328651931;1.47881461179096;-0.847258478077133;-0.756352082348958;0.170568608412625;-0.294037305873686;-2.09012539239934;0.999654602952062	1.32739413613954e-07;0.339520265624764;2.01953021781988e-06;0.054625971927748;1.1449252876075e-05;6.35265857711641e-89;0.00159709737914256;0.000324828938589776;0.60519382353086;1;3.31362766709365e-17;2.0050045080908e-08	6.8770001052173;0.469134298006946;5.69474964418538;1.26260082280683;4.94122285239697;88.1970444851431;2.79666860300057;3.48834528697394;0.218105512935951;0;16.479696292299;7.69788464656661	2.34786281661634;0.439095401397752;0.929320631576557;0.345573657680717;1.91717328651931;1.47881461179096;0.847258478077133;0.756352082348958;0.170568608412625;0.294037305873686;2.09012539239934;0.999654602952062	1.05132	11.5102
104	RNA polymerase II core complex	Human	None	11;16.03.01;70.10	TRANSCRIPTION;DNA binding;nucleus	None	MI:0004- affinity chromatography technologies	None	GO:0006351;GO:0003677;GO:0005634	transcription, DNA-templated;DNA binding;nucleus	O15514;P19387;P19388;P24928;P30876;P36954;P52434;P52435;P53803;P61218;P62487;P62875	5433;5432;5434;5430;5431;5438;5437;5439;5440;5435;5436;5441	DNA-directed RNA polymerase II subunit RPB4 ;DNA-directed RNA polymerase II subunit RPB3 ;DNA-directed RNA polymerases I, II, and III subunit RPABC1 ;DNA-directed RNA polymerase II subunit RPB1;DNA-directed RNA polymerase II subunit RPB2 ;DNA-directed RNA polymerase II subunit RPB9 ;DNA-directed RNA polymerases I, II, and III subunit RPABC3 ;DNA-directed RNA polymerase II subunit RPB11-a ;DNA-dir…	POLR2D;POLR2C;POLR2E;POLR2A;POLR2B;POLR2I;POLR2H;POLR2J;POLR2K;POLR2F;POLR2G;POLR2L	;;;POLR2;;;;POLR2J1;;POLRF;RPB7;	None	9852112	None	O15514;P19387;P19388;P24928;P30876;P36954;P52434;P52435;P53803;P61218;P62487;P62875	12	O15514;P19387;P19388;P24928;P30876;P52434;P62487	7	TRUE	0.583333	TRUE;FALSE;TRUE;TRUE;FALSE;TRUE;TRUE	5	TRUE	0.416667	0.714286	-2.34786281661634;0.345573657680717;-1.91717328651931;1.47881461179096;0.170568608412625;-2.09012539239934;0.999654602952062	1.32739413613954e-07;0.054625971927748;1.1449252876075e-05;6.35265857711641e-89;0.60519382353086;3.31362766709365e-17;2.0050045080908e-08	6.8770001052173;1.26260082280683;4.94122285239697;88.1970444851431;0.218105512935951;16.479696292299;7.69788464656661	2.34786281661634;0.345573657680717;1.91717328651931;1.47881461179096;0.170568608412625;2.09012539239934;0.999654602952062	1.33568	17.9534
112	Prefoldin complex	Human	None	14.01;42.04	protein folding and stabilization;cytoskeleton/structural proteins	None	MI:0413-electrophoretic mobility shift assay;MI:0040-electron microscopy;MI:0071-molecular sieving	None	GO:0050821;GO:0006457;GO:0007010	protein stabilization;protein folding;cytoskeleton organization	O15212;O60925;P61758;Q99471;Q9NQP4;Q9UHV9	10471;5201;7411;5204;5203;5202	Prefoldin subunit 6;Prefoldin subunit 1;Prefoldin subunit 3;Prefoldin subunit 5;Prefoldin subunit 4;Prefoldin subunit 2	PFDN6;PFDN1;VBP1;PFDN5;PFDN4;PFDN2	HKE2 PFD6;PFD1;PFDN3;MM1 PFD5;PFD4;PFD2	None	12456645	None	O15212;O60925;P61758;Q99471;Q9NQP4;Q9UHV9	6	O15212;O60925;P61758;Q99471;Q9NQP4;Q9UHV9	6	TRUE	1	FALSE;FALSE;FALSE;FALSE;FALSE;FALSE	0	FALSE	0	0	-0.295159844597646;-0.309773987307516;-0.305678381866741;-0.278017086890695;-0.186144408189293;-0.274527291214504	0.357276767248726;0.00536209199452227;0.158549165833455;0.343349850755799;0.970697844312062;0.335394919004402	0.446995223886361;2.27066573933287;0.799836038562029;0.464263137044923;0.0129159348390653;0.474443520934063	0.295159844597646;0.309773987307516;0.305678381866741;0.278017086890695;0.186144408189293;0.274527291214504	0.274884	0.744853
114	SNAPc (small nuclear RNA-activating protein) complex	Human	PTF	11.02.03.04;16.01;16.03.01;18.01.07;18.02.09;70.10	transcriptional control;protein binding;DNA binding;regulation by binding / dissociation;regulator of transcription factor;nucleus	Additional information about the constituents of the SNAPc complex is given in PMID:7715707 and PMID:9732265.	MI:0019- coimmunoprecipitation	None	GO:2001141;GO:0006355;GO:0005515;GO:0003677;GO:0051098;GO:0005515;GO:0051090;GO:0005634	regulation of RNA biosynthetic process;regulation of transcription, DNA-templated;protein binding;DNA binding;regulation of binding;protein binding;regulation of sequence-specific DNA binding transcription factor activity;nucleus	O75971;Q13487;Q16533;Q5SXM2;Q92966	10302;6618;6617;6621;6619	snRNA-activating protein complex subunit 5 ;snRNA-activating protein complex subunit 2 ;snRNA-activating protein complex subunit 1 ;snRNA-activating protein complex subunit 4 ;snRNA-activating protein complex subunit 3	SNAPC5;SNAPC2;SNAPC1;SNAPC4;SNAPC3	SNAP19;SNAP45;SNAP43;SNAP190;SNAP50	None	11056176	None	O75971;Q13487;Q16533;Q5SXM2;Q92966	5	Q5SXM2	1	FALSE	0.2	FALSE	0	FALSE	0	0	-0.434619	0.000607557	3.21641	0.434619	0.434619	3.21641
116	Polycomb repressive complex 1 (PRC1, hPRC-H)	Human	None	10.01.09.05;11.02.03.04.03;11.02;14.07.09;42.10.03;70.10	DNA conformation modification (e.g. chromatin);transcription repression;RNA synthesis;posttranslational modification of amino acids (e.g. hydroxylation, methylation);organization of chromosome structure;nucleus	Polycomb repressive complexes are required to maintain the transcriptionally repressive state of many genes, including Hox genes, throughout development. PcG PRC1 complex acts via chromatin remodeling and modification of histones. hPRC-H apparently represents not a single complex but rather a mixture of highly related complexes, here exemplified by the Hi-Trap S eluate. The identified beta-tubuli…	MI:0004-affinity chromatography technologies	None	GO:0006265;GO:0045892;GO:0032774;GO:0018126;GO:0006479;GO:0051276;GO:0005634	DNA topological change;negative regulation of transcription, DNA-templated;RNA biosynthetic process;protein hydroxylation;protein methylation;chromosome organization;nucleus	O00257;O60264;P0DMV8;P25490;P35226;P78364;Q06587;Q14781;Q8IXK0;Q8NDX5;Q96GD3;Q99496;Q9HC52	8535;8467;3303;7528;648;1911;6015;84733;1912;80012;22955;6045;57332	E3 SUMO-protein ligase CBX4;SWI/SNF-related matrix-associated actin-dependent regulator of chromatin subfamily A member 5;Heat shock 70 kDa protein 1A;Transcriptional repressor protein YY1;Polycomb complex protein BMI-1;Polyhomeotic-like protein 1;E3 ubiquitin-protein ligase RING1;Chromobox protein homolog 2;Polyhomeotic-like protein 2;Polyhomeotic-like protein 3;Polycomb protein SCMH1;E3 ubiquit…	CBX4;SMARCA5;HSPA1A;YY1;BMI1;PHC1;RING1;CBX2;PHC2;PHC3;SCMH1;RNF2;CBX8	None;SNF2H, WCRF135;HSPA1, HSX70, HSP70-1A;INO80S;PCGF4 RNF51;EDR1 PH1;RNF1;None;EDR2 PH2;EDR3 PH3;None;BAP1 DING HIPI3 RING1B;PC3 RC1	Since the authors did not specify HSP70, we used isoform HSPA1A	12167701	None	O00257;O60264;P0DMV8;P25490;P35226;P78364;Q06587;Q14781;Q8IXK0;Q8NDX5;Q96GD3;Q99496;Q9HC52	13	O60264;P25490;Q06587	3	TRUE	0.230769	TRUE;TRUE;TRUE	3	TRUE	0.230769	1	-3.57207028187876;-1.48769704636553;-2.0201443808626	3.62470478659921e-133;3.73846684525976e-06;2.59723079056505e-27	132.440727358685;5.42730646655792;26.5854894571418	3.57207028187876;1.48769704636553;2.0201443808626	2.35997	54.8178
117	GPR56-CD81-Galpha(q/11)-Gbeta complex	Human	None	None	None	The central role of CD81 (and CD9 when present) suggests possible scaffolding functions for CD81 and CD9 in GPR56 signaling.	MI:0019-coimmunoprecipitation	Brij 96 lysate of HEK 293 cells	None	None	P29992;P50148;P60033;P62873;Q9Y653	2767;2776;975;2782;9289	Guanine nucleotide-binding protein subunit alpha-11;Guanine nucleotide-binding protein G;CD81 antigen;Guanine nucleotide-binding protein G;Adhesion G-protein coupled receptor G1	GNA11;GNAQ;CD81;GNB1;ADGRG1	GA11;GAQ;TAPA1, TSPAN28;None;GPR56, TM7LN4, TM7XN1	The Gbeta peptide identi?ed by mass spectrometry is a sequence common to beta subunits 1? 4, and the anti-Gbeta antiserum recognizes all four subunits. Since the authors did not specify Gbeta peptide, we used isoform GNB1.	15004227	None	P29992;P50148;P60033;P62873;Q9Y653	5	P60033;P62873;Q9Y653	3	TRUE	0.6	FALSE;FALSE;FALSE	0	FALSE	0	0	-0.299161787151958;0.446226289387861;-0.191962388349794	0.0174030180321906;3.62628551187725e-05;0.300038679774036	1.75937542981694;4.44053800516293;0.522822754181715	0.299161787151958;0.446226289387861;0.191962388349794	0.31245	2.24091
118	GPI-GnT activity complex	Human	None	01.06.02.01;70.07	phospholipid metabolism;endoplasmic reticulum	This protein complex has GPI-GlcNAc transferase (GPI-GnT) activity in vitro.	MI:0004- affinity chromatography technologies	None	GO:0006644;GO:0008654;GO:0009395;GO:0005783	phospholipid metabolic process;phospholipid biosynthetic process;phospholipid catabolic process;endoplasmic reticulum	P37287;Q14442;Q92535;Q9BRB3	5277;5283;5279;9091	Phosphatidylinositol N-acetylglucosaminyltransferase subunit A ;Phosphatidylinositol N-acetylglucosaminyltransferase subunit H ;Phosphatidylinositol N-acetylglucosaminyltransferase subunit C ;Phosphatidylinositol N-acetylglucosaminyltransferase subunit Q	PIGA;PIGH;PIGC;PIGQ	;;GPI2;GPI1	None	9463366	None	P37287;Q14442;Q92535;Q9BRB3	4		0	FALSE	0		0	FALSE	0	NA					NA	NA
120	Lymphotoxin beta receptor complex	Human	None	30.05;40.10.02	transmembrane signal transduction;apoptosis (type I programmed cell death)	The binding of heterotrimeric lymphotoxin, LT alpha1 beta2, to the LTbeta receptor (LTbeta R), a member of the tumor necrosis factor receptor (TNFR) superfamily, induces nuclear factor kappaB (NF-kappaB) activation and cell death in HT29 adenocarcinoma cells.	MI:0019- coimmunoprecipitation	None	GO:0007166;GO:0006915	cell surface receptor signaling pathway;apoptotic process	P01374;P36941;Q06643	4049;4055;4050	Lymphotoxin-alpha ;Tumor necrosis factor receptor superfamily member 3 ;Lymphotoxin-beta	LTA;LTBR;LTB	TNFB TNFSF1;D12S370 TNFCR TNFR3 TNFRSF3;TNFC TNFSF3	None	9122217	None	P01374;P36941;Q06643	3		0	FALSE	0		0	FALSE	0	NA					NA	NA
123	Rnase/Mrp complex	Human	None	01.03.16.01;11.04.01;16.03.03;70.10	RNA degradation;rRNA processing;RNA binding;nucleus	RNase MRP is involved in the processing of pre-rRNA and the generation of RNA primers for mitochondrial DNA replication.	MI:0096- pull down	None	GO:0006401;GO:0006364;GO:0003723;GO:0005634	RNA catabolic process;rRNA processing;RNA binding;nucleus	O75817;O75818;O95059;O95707;P78345;P78346;Q969H6;Q99575;Q9BUL9;Q9H633	10248;10799;11102;10775;10557;10556;51367;10940;54913;79897	Ribonuclease P protein subunit p20 ;Ribonuclease P protein subunit p40 ;Ribonuclease P protein subunit p14 ;Ribonuclease P protein subunit p29 ;Ribonuclease P protein subunit p38 ;Ribonuclease P protein subunit p30 ;Ribonuclease P/MRP protein subunit POP5 ;Ribonucleases P/MRP protein subunit POP1 ;Ribonuclease P protein subunit p25 ;Ribonuclease P protein subunit p21	POP7;RPP40;RPP14;POP4;RPP38;RPP30;POP5;POP1;RPP25;RPP21	RPP20;RNASEP1;;RPP29;;RNASEP2;;KIAA0061;;C6orf135 CAT60	None	15096576	None	O75817;O75818;O95059;O95707;P78345;P78346;Q969H6;Q99575;Q9BUL9;Q9H633	10	O75817;O75818;O95707;P78345;P78346;Q969H6;Q99575;Q9BUL9	8	TRUE	0.8	FALSE;FALSE;FALSE;FALSE;FALSE;FALSE;TRUE;FALSE	1	FALSE	0.1	0.125	-0.358866462036916;-0.308012719260245;-0.405184795097706;-0.484282296734775;-0.392711130888906;-0.139528525447348;-0.966730550211884;-0.236996624038704	0.0414874167642908;0.163740264819802;0.0102396686031577;4.31508235154853e-05;1.64183424776566e-05;1;2.8394342286061e-22;0.14676896538054	1.3820836059023;0.785844511554339;1.98971409864816;4.36501091154047;4.7846706894299;0;21.5467681866686;0.833365767232432	0.358866462036916;0.308012719260245;0.405184795097706;0.484282296734775;0.392711130888906;0.139528525447348;0.966730550211884;0.236996624038704	0.411539	4.46093
127	NDC80 kinetochore complex	Human	None	10.03.01.01;10.03.04.05;70.10.04	mitotic cell cycle;chromosome segregation/division;centromere / kinetochore	Components of the conserved NDC80 complex are required for chromosome congression, and their disruption results in mitotic arrest accompanied by multiple spindle aberrations. hSPC25 is an essential kinetochore component that plays a significant role in proper execution of mitotic events.	MI:0019- coimmunoprecipitation	None	GO:0000278;GO:0007059;GO:0000775	mitotic cell cycle;chromosome segregation;chromosome, centromeric region	O14777;Q8NBT2;Q9BZD4;Q9HBM1	10403;147841;83540;57405	Kinetochore protein NDC80 homolog ;Kinetochore protein Spc24 ;Kinetochore protein Nuf2 ;Kinetochore protein Spc25	NDC80;SPC24;NUF2;SPC25	HEC HEC1 KNTC2;SPBC24;CDCA1 NUF2R;SPBC25	None	14699129	None	O14777;Q8NBT2;Q9BZD4;Q9HBM1	4	O14777;Q8NBT2;Q9BZD4;Q9HBM1	4	TRUE	1	FALSE;FALSE;TRUE;FALSE	1	FALSE	0.25	0.25	-0.569051124988071;0.514046199528949;-0.606441097470293;-0.289596531344693	7.99557724864776e-20;0.0473548725814727;6.71046210047873e-19;0.00335358463060659	19.097150176464;1.32463532761377;18.1732475721145;2.47449072938843	0.569051124988071;0.514046199528949;0.606441097470293;0.289596531344693	0.494784	10.2674
129	PIDDsome complex	Human	None	40.10.02.02.02;40.10.02	caspase activation;apoptosis (type I programmed cell death)	None	MI:0019- coimmunoprecipitation	None	GO:0006919;GO:0006915	activation of cysteine-type endopeptidase activity involved in apoptotic process;apoptotic process	P42575;P78560;Q9HB75	835;8738;55367	Caspase-2 ;Death domain-containing protein CRADD ;p53-induced death domain-containing protein 1	CASP2;CRADD;PIDD1	ICH1 NEDD2;RAIDD;LRDD PIDD	None	15073321	PIDDsome is involved in caspase-2 dependent TSA-induced cell death in prostate cancer cell lines (PMID:17110788).	P42575;P78560;Q9HB75	3	P42575	1	FALSE	0.333333	FALSE	0	FALSE	0	0	-0.00470731	1	0	0.00470731	0.00470731	0
138	Telomere-associated protein complex	Human	Telosome complex	16.03.01;42.10.03;70.10	DNA binding;organization of chromosome structure;nucleus	TIN2 binds TRF2 directly, thereby tethering TRF2 to the TRF1 complex. This complex is responsible for telomere maintenance.	MI:0071-molecular sieving	None	GO:0003677;GO:0051276;GO:0005634;GO:0000723	DNA binding;chromosome organization;nucleus;telomere maintenance	P54274;Q15554;Q96AP0;Q9BSI4;Q9NUX5;Q9NYB0	7013;7014;65057;26277;25913;54386	Telomeric repeat-binding factor 1;Telomeric repeat-binding factor 2;Adrenocortical dysplasia protein homolog;TERF1-interacting nuclear factor 2;Protection of telomeres protein 1;Telomeric repeat-binding factor 2-interacting protein 1	TERF1;TERF2;ACD;TINF2;POT1;TERF2IP	PIN2, TRBF1, TRF, TRF1;TRBF2, TRF2;PIP1, PTOP, TINT1, TPP1;TIN2;None;DRIP5, RAP1	None	15383534	None	P54274;Q15554;Q96AP0;Q9BSI4;Q9NUX5;Q9NYB0	6	Q15554;Q9NUX5;Q9NYB0	3	TRUE	0.5	TRUE;TRUE;TRUE	3	TRUE	0.5	1	-4.13212855863464;-1.14120004228749;-2.82409261112769	1.04928095492187e-77;4.14136685181408e-06;1.70953255542389e-27	76.979108209771;5.38285629698814;26.7671226243167	4.13212855863464;1.14120004228749;2.82409261112769	2.69914	36.3764
140	E-box sequence-binding complex	Human	Bex2 protein complex	11.02.03.04;41.05.13;70.10	transcriptional control;neurogenesis;nucleus	This complex may help to understand the molecular mechanisms by which hBex2 plays a role in transcriptional regulation in the brain during neurodevelopment.	MI:0019- coimmunoprecipitation	None	GO:2001141;GO:0006355;GO:0022008;GO:0048699;GO:0005634	regulation of RNA biosynthetic process;regulation of transcription, DNA-templated;neurogenesis;generation of neurons;nucleus	P25791;Q02577;Q86U70;Q9BXY8	4005;4808;8861;None	Rhombotin-2 ;Helix-loop-helix protein 2 ;LIM domain-binding protein 1 ;Protein BEX2	LMO2;NHLH2;LDB1;BEX2	RBTN2 RBTNL1 RHOM2 TTG2;BHLHA34 HEN2 KIAA0490;CLIM2;	None	16314316	None	P25791;Q02577;Q86U70;Q9BXY8	4	Q86U70	1	FALSE	0.25	TRUE	1	FALSE	0.25	1	-0.718796	3.12531e-06	5.50511	0.718796	0.718796	5.50511
142	CD147-gamma-secretase complex (APH-1a, PS-1, PEN-2, NCT variant)	Human	None	14.07.11;30.01;70.02;70.08	protein processing (proteolytic);cellular signalling;eukaryotic plasma membrane / membrane attached;Golgi	CD147 in gamma-secretase complex down-modulates the production of amyloid beta-peptides.	MI:0019- coimmunoprecipitation	None	GO:0016485;GO:0023052;GO:0005886;GO:0005794	protein processing;signaling;plasma membrane;Golgi apparatus	P35613;P49768;Q92542;Q96BI3;Q9NZ42	682;5663;23385;51107;55851	Basigin;Presenilin-1;Nicastrin;Gamma-secretase subunit APH-1A;Gamma-secretase subunit PEN-2	BSG;PSEN1;NCSTN;APH1A;PSENEN	None;AD3, PS1, PSNL1;KIAA0253;PSF;PEN2	None	15890777	None	P35613;P49768;Q92542;Q96BI3;Q9NZ42	5	P35613;Q92542	2	TRUE	0.4	FALSE;TRUE	1	FALSE	0.2	0.5	-0.255494793699061;0.952448021355532	0.00148604695868586;4.40509337204063e-08	2.82796746676931;7.35604488168275	0.255494793699061;0.952448021355532	0.603971	5.09201
143	APP-FE65-LRP complex	Human	None	14.07.11	protein processing (proteolytic)	None	MI:0019- coimmunoprecipitation; MI:0096- pull down	None	GO:0016485	protein processing	O00213;P05067;Q07954	322;351;4035	Amyloid beta A4 precursor protein-binding family B member 1 ;Amyloid beta A4 protein;Prolow-density lipoprotein receptor-related protein 1	APBB1;APP;LRP1	FE65 RIR;A4 AD1;A2MR APR	None	15115822	None	O00213;P05067;Q07954	3	O00213;P05067;Q07954	3	TRUE	1	TRUE;TRUE;FALSE	2	TRUE	0.666667	0.666667	-1.01975942867856;-1.91787298167274;-0.443951222347932	0.0088786369047319;1.71274689684762e-50;8.88521466662328e-24	2.0516537042882;49.766306810662;23.0513320751852	1.01975942867856;1.91787298167274;0.443951222347932	1.12719	24.9564
144	Gamma-BAR-AP1 complex	Human	None	14.04;20.01.10;18;20.09.07;20.09.07.25;20.09.18.09.01;70.09	protein targeting, sorting and translocation;protein transport;REGULATION OF METABOLISM AND PROTEIN FUNCTION;vesicular transport (Golgi network, etc.);vesicle formation;endocytosis;intracellular transport vesicles	The isolation of AP1 adaptor complex was described in PMID:9733768.	MI:0018- two hybrid; MI:0019- coimmunoprecipitation	None	GO:0006886;GO:0006605;GO:0015031;GO:0050789;GO:0016192;GO:0006900;GO:0016050;GO:0006897;GO:0030133	intracellular protein transport;protein targeting;protein transport;regulation of biological process;vesicle-mediated transport;membrane budding;vesicle organization;endocytosis;transport vesicle	O43747;O75843;P56377;P61966;Q10567;Q63HQ0;Q96PC3;Q9BXS5;Q9Y6Q5	164;8906;8905;1174;162;55435;130340;8907;10053	AP-1 complex subunit gamma-1;AP-1 complex subunit gamma-like 2 ;AP-1 complex subunit sigma-2 ;AP-1 complex subunit sigma-1A ;AP-1 complex subunit beta-1 ;AP-1 complex-associated regulatory protein ;AP-1 complex subunit sigma-3 ;AP-1 complex subunit mu-1 ;AP-1 complex subunit mu-2	AP1G1;AP1G2;AP1S2;AP1S1;AP1B1;AP1AR;AP1S3;AP1M1;AP1M2	ADTG CLAPG1;;;AP19 CLAPS1;ADTB1 BAM22 CLAPB2;C4orf16;;CLTNM;	None	15775984	None	O43747;O75843;P56377;P61966;Q10567;Q63HQ0;Q96PC3;Q9BXS5;Q9Y6Q5	9	O43747;O75843;P56377;P61966;Q10567;Q9BXS5	6	TRUE	0.666667	FALSE;FALSE;FALSE;FALSE;FALSE;FALSE	0	FALSE	0	0	-0.275872030353691;-0.300928085987073;-0.301547761081713;-0.440715342679025;-0.426876725968698;-0.364722805789457	0.886712830907114;0.301885133031262;0.499476411992407;0.160900327677152;0.409867037362192;0.116996390212302	0.0522170071641772;0.520158274196076;0.301485016714125;0.793443071449546;0.387357007439388;0.93182753769882	0.275872030353691;0.300928085987073;0.301547761081713;0.440715342679025;0.426876725968698;0.364722805789457	0.351777	0.497748
149	PBAF complex (Polybromo- and BAF containing complex)	Human	SWI/SNF complex B	None	None	None	MI:0004-affinity chromatography technologies;MI:0019-coimmunoprecipitation	None	None	None	O96019;P51532;P60709;Q12824;Q68CP9;Q86U86;Q8TAQ2;Q92922;Q969G3;Q96GM5	86;6597;60;6598;196528;55193;6601;6599;6605;6602	Actin-like protein 6A;Transcription activator BRG1;Actin, cytoplasmic 1;SWI/SNF-related matrix-associated actin-dependent regulator of chromatin subfamily B member 1;AT-rich interactive domain-containing protein 2;Protein polybromo-1;SWI/SNF complex subunit SMARCC2;SWI/SNF complex subunit SMARCC1;SWI/SNF-related matrix-associated actin-dependent regulator of chromatin subfamily E member 1;SWI/SNF…	ACTL6A;SMARCA4;ACTB;SMARCB1;ARID2;PBRM1;SMARCC2;SMARCC1;SMARCE1;SMARCD1	BAF53, BAF53A, INO80K;BAF190A BRG1 SNF2B SNF2L4;None;BAF47, INI1, SNF5L1;KIAA1557;BAF180 PB1;BAF170;BAF155;BAF57;BAF60A	Since the authors did not specify Actin as well as Actin-like protein 6, we used isoform ACTB and isoform ACTL6A, respectively. At the time of annotation, the additional member BAF240 of the protein complex was not found in the UniProt database.	11078522	None	O96019;P51532;P60709;Q12824;Q68CP9;Q86U86;Q8TAQ2;Q92922;Q969G3;Q96GM5	10	O96019;P51532;Q12824;Q68CP9;Q86U86;Q8TAQ2;Q92922;Q969G3;Q96GM5	9	TRUE	0.9	TRUE;TRUE;TRUE;TRUE;TRUE;TRUE;TRUE;TRUE;TRUE	9	TRUE	0.9	1	-1.86161590517877;-2.1151573898969;-3.43259154687833;-3.18072107175262;-4.7192595422902;-1.6177167565577;-1.6291033940013;-1.46751400917453;-2.05362020556153	3.8088204792693e-74;7.95577244032502e-22;5.9920027176244e-29;1.66978637052859e-41;1.15714933848528e-100;6.07244725664424e-77;5.87923985647666e-77;2.46977181528429e-52;5.55825690855771e-81	73.4192094964123;21.0993176475341;28.2224279983378;40.777339088155;99.9366105885895;76.2166362486509;76.2306788214542;51.6073431697932;80.2550613835409	1.86161590517877;2.1151573898969;3.43259154687833;3.18072107175262;4.7192595422902;1.6177167565577;1.6291033940013;1.46751400917453;2.05362020556153	2.45303	60.8627
152	TFIIE complex	Human	None	11.02.03.01.01;11.02.03.04;70.10	transcription initiation;transcriptional control;nucleus	None	MI:0019- coimmunoprecipitation	None	GO:0006352;GO:2001141;GO:0006355;GO:0005634	DNA-templated transcription, initiation;regulation of RNA biosynthetic process;regulation of transcription, DNA-templated;nucleus	P29083;P29084	2960;2961	General transcription factor IIE subunit 1;Transcription initiation factor IIE subunit beta	GTF2E1;GTF2E2	TF2E1;TF2E2	None	9836642	None	P29083;P29084	2	P29083;P29084	2	TRUE	1	TRUE;TRUE	2	TRUE	1	1	-0.847258478077133;-0.756352082348958	0.00159709737914256;0.000324828938589776	2.79666860300057;3.48834528697394	0.847258478077133;0.756352082348958	0.801805	3.14251
153	TFIIF complex (transcription factor IIF)	Human	None	11.02.03.01.01;16.17.07;16.19.03;70.10	transcription initiation;magnesium binding;ATP binding;nucleus	TFIIF facilitates activator-dependent transcription initiation on chromatin templates.	MI:0027- cosedimentation	None	GO:0006352;GO:0000287;GO:0005524;GO:0005634	DNA-templated transcription, initiation;magnesium ion binding;ATP binding;nucleus	P13984;P35269	2963;2962	General transcription factor IIF subunit 2 ;General transcription factor IIF subunit 1	GTF2F2;GTF2F1	RAP30;RAP74	None	9836642	None	P13984;P35269	2	P13984;P35269	2	TRUE	1	FALSE;FALSE	0	FALSE	0	0	-0.439095401397752;-0.294037305873686	0.339520265624764;1	0.469134298006946;0	0.439095401397752;0.294037305873686	0.366566	0.234567
156	Retrotranslocation complex	Human	None	20.01.10	protein transport	None	MI:0019- coimmunoprecipitation	None	GO:0015031;GO:0008565	protein transport;protein transporter activity	P57678;Q86TM6;Q9BUN8	50628;84447;79139	Gem-associated protein 4 ;E3 ubiquitin-protein ligase synoviolin;Derlin-1	GEMIN4;SYVN1;DERL1	;HRD1 KIAA1810;DER1	None	16186510	None	P57678;Q86TM6;Q9BUN8	3	P57678;Q86TM6;Q9BUN8	3	TRUE	1	FALSE;FALSE;FALSE	0	FALSE	0	0	-0.398261756587613;0.136189108940136;0.124298668426895	0.0183563456105457;0.838407117316907;1	1.73621377406847;0.076545043577979;0	0.398261756587613;0.136189108940136;0.124298668426895	0.219583	0.604253
157	Condensin I complex	Human	canonical condensin complex	10.03.01.01;10.03.04.03;42.10.03;70.10	mitotic cell cycle;chromosome condensation;organization of chromosome structure;nucleus	None	MI:0019- coimmunoprecipitation	None	GO:0000278;GO:0030261;GO:0051276;GO:0005634	mitotic cell cycle;chromosome condensation;chromosome organization;nucleus	O95347;Q15003;Q15021;Q9BPX3;Q9NTJ3	10592;23397;9918;64151;10051	Structural maintenance of chromosomes protein 2;Condensin complex subunit 2;Condensin complex subunit 1;Condensin complex subunit 3;Structural maintenance of chromosomes protein 4	SMC2;NCAPH;NCAPD2;NCAPG;SMC4	CAPE SMC2L1;BRRN BRRN1 CAPH KIAA0074;CAPD2 CNAP1 KIAA0159;CAPG NYMEL3;CAPC SMC4L1	None	10958694	None	O95347;Q15003;Q15021;Q9BPX3;Q9NTJ3	5	O95347;Q15003;Q15021;Q9BPX3;Q9NTJ3	5	TRUE	1	FALSE;FALSE;FALSE;FALSE;FALSE	0	FALSE	0	0	0.363127293148153;0.151310377938338;-0.175322674435294;0.432911163461178;0.482091524607963	1.60965438270102e-64;0.96373271484763;0.00576238322875944;2.23145670406049e-07;5.29967130342755e-64	63.7932673635949;0.0160433982158117;2.23939786223037;6.65141153516001;63.2757510654057	0.363127293148153;0.151310377938338;0.175322674435294;0.432911163461178;0.482091524607963	0.320953	27.1952
159	Condensin I-PARP-1-XRCC1 complex	Human	None	10.01.05.01;32.01.09;70.10	DNA repair;DNA damage response;nucleus	The association between PARP-1 and XRCC1 was enhanced in response to DNA damage.	MI:0006- anti bait coimmunoprecipitation	None	GO:0006281;GO:0006974;GO:0005634	DNA repair;cellular response to DNA damage stimulus;nucleus	O95347;P09874;P18887;Q15003;Q15021;Q9BPX3;Q9NTJ3	10592;142;7515;23397;9918;64151;10051	Structural maintenance of chromosomes protein 2;Poly [ADP-ribose] polymerase 1;DNA repair protein XRCC1 ;Condensin complex subunit 2;Condensin complex subunit 1;Condensin complex subunit 3;Structural maintenance of chromosomes protein 4	SMC2;PARP1;XRCC1;NCAPH;NCAPD2;NCAPG;SMC4	CAPE SMC2L1;ADPRT PPOL;;BRRN BRRN1 CAPH KIAA0074;CAPD2 CNAP1 KIAA0159;CAPG NYMEL3;CAPC SMC4L1	None	16543152	None	O95347;P09874;P18887;Q15003;Q15021;Q9BPX3;Q9NTJ3	7	O95347;P18887;Q15003;Q15021;Q9BPX3;Q9NTJ3	6	TRUE	0.857143	FALSE;FALSE;FALSE;FALSE;FALSE;FALSE	0	FALSE	0	0	0.363127293148153;-0.463586118806601;0.151310377938338;-0.175322674435294;0.432911163461178;0.482091524607963	1.60965438270102e-64;0.00806317386766492;0.96373271484763;0.00576238322875944;2.23145670406049e-07;5.29967130342755e-64	63.7932673635949;2.09349397532984;0.0160433982158117;2.23939786223037;6.65141153516001;63.2757510654057	0.363127293148153;0.463586118806601;0.151310377938338;0.175322674435294;0.432911163461178;0.482091524607963	0.344725	23.0116
160	Condensin II	Human	None	10.03.01.01;10.03.04.03;42.10.03;70.10	mitotic cell cycle;chromosome condensation;organization of chromosome structure;nucleus	None	MI:0006- anti bait coimmunoprecipitation	None	GO:0000278;GO:0030261;GO:0051276;GO:0005634	mitotic cell cycle;chromosome condensation;chromosome organization;nucleus	O95347;P42695;Q6IBW4;Q86XI2;Q9NTJ3	10592;23310;29781;54892;10051	Structural maintenance of chromosomes protein 2;Condensin-2 complex subunit D3 ;Condensin-2 complex subunit H2 ;Condensin-2 complex subunit G2 ;Structural maintenance of chromosomes protein 4	SMC2;NCAPD3;NCAPH2;NCAPG2;SMC4	CAPE SMC2L1;CAPD3 KIAA0056;CAPH2;LUZP5;CAPC SMC4L1	None	14532007	None	O95347;P42695;Q6IBW4;Q86XI2;Q9NTJ3	5	O95347;P42695;Q6IBW4;Q86XI2;Q9NTJ3	5	TRUE	1	FALSE;TRUE;TRUE;TRUE;FALSE	3	TRUE	0.6	0.6	0.363127293148153;5.65422466508669;5.34444800089589;1.03103711165054;0.482091524607963	1.60965438270102e-64;1.1527221161782e-47;7.01552620050332e-36;3.20188101818276e-20;5.29967130342755e-64	63.7932673635949;46.9382753743668;35.1539397490969;19.4945948104888;63.2757510654057	0.363127293148153;5.65422466508669;5.34444800089589;1.03103711165054;0.482091524607963	2.57499	45.7312
162	COG complex	Human	Conserved oligomeric Golgi (COG) complex	14.07.02;42.08;70.08	modification with sugar residues (e.g. glycosylation, deglycosylation);Golgi;Golgi	None	MI:0040-electron microscopy;MI:0047-far western blotting;MI:0069-mass spectrometry studies of complexes	None	GO:0006486;GO:0007030;GO:0005794	protein glycosylation;Golgi organization;Golgi apparatus	P83436;Q14746;Q8WTW3;Q96JB2;Q96MW5;Q9H9E3;Q9UP83;Q9Y2V7	91949;22796;9382;83548;84342;25839;10466;57511	Conserved oligomeric Golgi complex subunit 7;Conserved oligomeric Golgi complex subunit 2;Conserved oligomeric Golgi complex subunit 1;Conserved oligomeric Golgi complex subunit 3;Conserved oligomeric Golgi complex subunit 8;Conserved oligomeric Golgi complex subunit 4;Conserved oligomeric Golgi complex subunit 5;Conserved oligomeric Golgi complex subunit 6	COG7;COG2;COG1;COG3;COG8;COG4;COG5;COG6	None;LDLC;KIAA1381 LDLB;SEC34;None;None;GOLTC1 GTC90;KIAA1134	None	11980916	Deficiencies in COG1, COG7, COG8 cause a novel group of Cogenital Disorders of Glycosylation II (PMID:17904886).	P83436;Q14746;Q8WTW3;Q96JB2;Q96MW5;Q9H9E3;Q9UP83;Q9Y2V7	8	P83436;Q14746;Q8WTW3;Q96JB2;Q96MW5;Q9H9E3;Q9UP83;Q9Y2V7	8	TRUE	1	FALSE;FALSE;FALSE;FALSE;FALSE;FALSE;FALSE;FALSE	0	FALSE	0	0	-0.224608371422827;-0.241418002231135;-0.117310360412453;-0.102967308379444;-0.331838700702643;-0.314375214103402;-0.3090029983873;-0.229269548034489	0.0378043020111101;0.0742223533153825;1;1;0.00473899889903171;0.0727790444009816;0.000121726796017068;0.0747901266170928	1.42245877599937;1.12946527990259;0;0;2.32431339219625;1.13799365105955;3.91461380894023;1.12615573153043	0.224608371422827;0.241418002231135;0.117310360412453;0.102967308379444;0.331838700702643;0.314375214103402;0.3090029983873;0.229269548034489	0.233849	1.38188
165	Cohesin-SA1 complex	Human	None	10.03.01.01.11;10.03.04.05;16.03.01;42.10.03;70.10.03	M phase;chromosome segregation/division;DNA binding;organization of chromosome structure;chromosome	The cohesin complex binds directly to double-stranded DNA and induces the formation of large protein-DNA aggregates.	MI:0004- affinity chromatography technologies	None	GO:0000279;GO:0007067;GO:0007059;GO:0003677;GO:0051276;GO:0005694	M phase;mitotic nuclear division;chromosome segregation;DNA binding;chromosome organization;chromosome	O60216;Q14683;Q8WVM7;Q9UQE7	5885;8243;10274;9126	Double-strand-break repair protein rad21 homolog;Structural maintenance of chromosomes protein 1A;Cohesin subunit SA-1;Structural maintenance of chromosomes protein 3	RAD21;SMC1A;STAG1;SMC3	HR21, KIAA0078, NXP1;DXS423E, KIAA0178, SB1.8, SMC1, SMC1L1;SA1;BAM, BMH, CSPG6, SMC3L1	None	11250156	None	O60216;Q14683;Q8WVM7;Q9UQE7	4	O60216;Q14683;Q8WVM7;Q9UQE7	4	TRUE	1	TRUE;TRUE;TRUE;TRUE	4	TRUE	1	1	-1.43260298950557;-1.28626051538687;-2.50128597203096;-1.241639757708	2.03321727759607e-49;2.18426872909797e-189;1.13376256918342e-43;2.50193471599976e-164	48.6918162084653;188.660693931725;42.9454778852048;163.601724026717	1.43260298950557;1.28626051538687;2.50128597203096;1.241639757708	1.61545	110.975
166	Cohesin-SA2 complex	Human	None	10.03.01.01.11;10.03.04.05;16.03.01;42.10.03;70.10.03	M phase;chromosome segregation/division;DNA binding;organization of chromosome structure;chromosome	The cohesin complex binds directly to double-stranded DNA and induces the formation of large protein-DNA aggregates.	MI:0004- affinity chromatography technologies	None	GO:0000279;GO:0007067;GO:0007059;GO:0003677;GO:0051276;GO:0005694	M phase;mitotic nuclear division;chromosome segregation;DNA binding;chromosome organization;chromosome	O60216;Q14683;Q8N3U4;Q9UQE7	5885;8243;10735;9126	Double-strand-break repair protein rad21 homolog;Structural maintenance of chromosomes protein 1A;Cohesin subunit SA-2;Structural maintenance of chromosomes protein 3	RAD21;SMC1A;STAG2;SMC3	HR21, KIAA0078, NXP1;DXS423E, KIAA0178, SB1.8, SMC1, SMC1L1;SA2;BAM, BMH, CSPG6, SMC3L1	None	11250156	None	O60216;Q14683;Q8N3U4;Q9UQE7	4	O60216;Q14683;Q8N3U4;Q9UQE7	4	TRUE	1	TRUE;TRUE;TRUE;TRUE	4	TRUE	1	1	-1.43260298950557;-1.28626051538687;-1.23099348109293;-1.241639757708	2.03321727759607e-49;2.18426872909797e-189;1.91530339572026e-34;2.50193471599976e-164	48.6918162084653;188.660693931725;33.7177624213556;163.601724026717	1.43260298950557;1.28626051538687;1.23099348109293;1.241639757708	1.29787	108.668
173	MRN complex (MRE11-RAD50-NBN complex)	Human	RAD50-MRE11-p95 complex	01.03.16.03;10.01.05.01;10.03.01.03;16.03.01;32.01.09;70.10	DNA degradation;DNA repair;cell cycle checkpoints (checkpoints of morphogenesis, DNA-damage,-replication, mitotic phase and spindle);DNA binding;DNA damage response;nucleus	MRN complex possesses manganese-dependent single-stranded DNA endonuclease and 3' to 5' exonuclease activities, important for recombination, repair, and genomic stability.	MI:0004- affinity chromatography technologies	Raji cells	GO:0006308;GO:0006281;GO:0000075;GO:0003677;GO:0006974;GO:0005634	DNA catabolic process;DNA repair;cell cycle checkpoint;DNA binding;cellular response to DNA damage stimulus;nucleus	O60934;P49959;Q92878	4683;4361;10111	Nibrin;Double-strand break repair protein MRE11A;DNA repair protein RAD50	NBN;MRE11A;RAD50	NBS, NBS1, P95;HNGS1, MRE11;None	None	9705271	Nibrin is mutated in Nijmegen breakage syndrome.	O60934;P49959;Q92878	3	O60934;P49959;Q92878	3	TRUE	1	TRUE;TRUE;TRUE	3	TRUE	1	1	-0.841161630163025;-0.814334453889842;-0.724125107124901	2.65471392776314e-13;2.55330635133425e-35;2.15455444380964e-90	12.5759822716777;34.5928970744586;89.6666425271744	0.841161630163025;0.814334453889842;0.724125107124901	0.793207	45.6118
177	OGT-TRAK1-TRAK2 complex	Human	None	14.07.09;30.05.02.24.04	posttranslational modification of amino acids (e.g. hydroxylation, methylation);gamma-aminobutyric acid signalling pathway	O-GlcNAc, OGT, and GRIF-1 could be involved in GABA signaling. GRIF-1 would function as an adaptor/scaffolding protein, bridging OGT to GABAA receptor in this model.	MI:0019-coimmunoprecipitation;MI:0018-two hybrid	None	GO:0018126;GO:0006479;GO:0007214	protein hydroxylation;protein methylation;gamma-aminobutyric acid signaling pathway	O15294;O60296;Q9UPV9	8473;66008;22906	UDP-N-acetylglucosamine--peptide N-acetylglucosaminyltransferase 110 kDa subunit;Trafficking kinesin-binding protein 2;Trafficking kinesin-binding protein 1	OGT;TRAK2;TRAK1	None;ALS2CR3 KIAA0549;KIAA1042 OIP106	None	12435728	None	O15294;O60296;Q9UPV9	3	O15294	1	FALSE	0.333333	TRUE	1	FALSE	0.333333	1	-0.670971	8.66489e-16	15.0622	0.670971	0.670971	15.0622
178	Respiratory chain complex I (holoenzyme), mitochondrial	Human	NADH:ubiquinone oxidoreductase (EC 1.6.5.3)	01;02.13.03;20.01.15;02.11.07;70.16.05	METABOLISM;aerobic respiration;electron transport;regulation of electron transport and membrane-associated energy conservation;mitochondrial inner membrane	Complex I is the first multiprotein complex of the OXPHOS system and participates in the formation of a proton gradient across the inner mitochondrial membrane coupled to transfer of electrons from NADH to ubiquinone.	MI:0006-anti bait coimmunoprecipitation	None	GO:0006091;GO:0009060;GO:0006818;GO:0022904;GO:0005743	generation of precursor metabolites and energy;aerobic respiration;hydrogen transport;respiratory electron transport chain;mitochondrial inner membrane	O00217;O00483;O14561;O15239;O43181;O43674;O43676;O43677;O43678;O43920;O75251;O75306;O75380;O75438;O75489;O95139;O95167;O95168;O95169;O95178;O95182;O95298;O95299;O96000;P03886;P03891;P03897;P03901;P03915;P03923;P17568;P19404;P28331;P49821;P51970;P56181;P56556;Q16718;Q16795;Q86Y39;Q9NX14;Q9P0J0;Q9UI09;Q9Y6M9	4728;4697;4706;4694;4724;4711;4709;4717;4695;4725;374291;4720;4726;4707;4722;4712;4696;4710;4714;4708;4701;4718;4705;4716;4535;4536;4537;4539;4540;4541;4713;4729;4719;4723;4702;4731;4700;4698;4704;126328;54539;51079;55967;4715	NADH dehydrogenase [ubiquinone] iron-sulfur protein 8, mitochondrial;Cytochrome c oxidase subunit NDUFA4;Acyl carrier protein, mitochondrial;NADH dehydrogenase [ubiquinone] 1 alpha subcomplex subunit 1;NADH dehydrogenase [ubiquinone] iron-sulfur protein 4, mitochondrial;NADH dehydrogenase [ubiquinone] 1 beta subcomplex subunit 5, mitochondrial;NADH dehydrogenase [ubiquinone] 1 beta subcomplex sub…	NDUFS8;NDUFA4;NDUFAB1;NDUFA1;NDUFS4;NDUFB5;NDUFB3;NDUFC1;NDUFA2;NDUFS5;NDUFS7;NDUFS2;NDUFS6;NDUFB1;NDUFS3;NDUFB6;NDUFA3;NDUFB4;NDUFB8;NDUFB2;NDUFA7;NDUFC2;NDUFA10;NDUFB10;MT-ND1;MT-ND2;MT-ND3;MT-ND4L;MT-ND5;MT-ND6;NDUFB7;NDUFV2;NDUFS1;NDUFV1;NDUFA8;NDUFV3;NDUFA6;NDUFA5;NDUFA9;NDUFA11;NDUFB11;NDUFA13;NDUFA12;NDUFB9	None;None;None;None;None;None;None;None;None;None;None;None;None;None;None;None;None;None;None;None;None;None;None;None;MTND1 NADH1 ND1;MTND2 NADH2 ND2;MTND3 NADH3 ND3;MTND4L NADH4L ND4L;MTND5 NADH5 ND5;MTND6 NADH6 ND6;None;None;None;UQOR1;None;None;LYRM6 NADHB14;None;NDUFS2L;None;None;GRIM19;DAP13;LYRM3 UQOR22	None	12611891	None	O00217;O00483;O14561;O15239;O43181;O43674;O43676;O43677;O43678;O43920;O75251;O75306;O75380;O75438;O75489;O95139;O95167;O95168;O95169;O95178;O95182;O95298;O95299;O96000;P03886;P03891;P03897;P03901;P03915;P03923;P17568;P19404;P28331;P49821;P51970;P56181;P56556;Q16718;Q16795;Q86Y39;Q9NX14;Q9P0J0;Q9UI09;Q9Y6M9	44	O00483;O14561;O43678;O75306;O75380;O75489;O95168;O95299;O96000;P17568;P19404;P28331;P49821;P56556;Q16718;Q16795;Q9P0J0	17	TRUE	0.386364	FALSE;FALSE;TRUE;FALSE;FALSE;FALSE;TRUE;FALSE;FALSE;TRUE;FALSE;FALSE;FALSE;FALSE;TRUE;TRUE;TRUE	6	TRUE	0.136364	0.352941	0.408391715448806;0;2.92477056677331;-0.4019597212905;-0.0861682621112932;-0.193624644077275;1.73690008314791;0;0.297347395896607;1.3507167593277;0.317787564173522;0;0;0.309714042898055;-0.735918280129657;1.31655215799138;0.694272938155603	0.00106850217048619;1;9.1962151092654e-28;0.00400523669034763;1;0.00229377772902227;8.82418644014757e-05;1;1.37769948273854e-06;1.44894123437352e-07;0.46759412592928;1;1;0.0224949972663795;1.19541028480455e-09;7.02930395048886e-53;0.000426585494577884	2.9712245913013;0;27.0363908786735;2.39737181409297;0;2.63944866827258;4.05432532456244;0;5.86084550465025;6.83894922812775;0.330130953225603;0;0;1.64791405527443;8.9224830120002;52.1530876771748;3.36999391619059	0.408391715448806;0;2.92477056677331;0.4019597212905;0.0861682621112932;0.193624644077275;1.73690008314791;0;0.297347395896607;1.3507167593277;0.317787564173522;0;0;0.309714042898055;0.735918280129657;1.31655215799138;0.694272938155603	0.633772	6.95425
180	PNUTS-PP1 complex	Human	None	18.02.01.02	enzyme inhibitor	None	MI:0019-coimmunoprecipitation	None	GO:0004857	enzyme inhibitor activity	P62136;Q96QC0	5499;5514	Serine/threonine-protein phosphatase PP1-alpha catalytic subunit;Serine/threonine-protein phosphatase 1 regulatory subunit 10	PPP1CA;PPP1R10	PPP1A;CAT53 FB19 PNUTS	None	12574161	None	P62136;Q96QC0	2	P62136	1	FALSE	0.5	TRUE	1	FALSE	0.5	1	-0.871021	1.27496e-28	27.8945	0.871021	0.871021	27.8945
181	26S proteasome	Human	None	14.13.01.01;16.01;32.01;70.03;70.10	proteasomal degradation (ubiquitin/proteasomal pathway);protein binding;stress response;cytoplasm;nucleus	The proteasome is an essential component of the ATP-dependent proteolytic pathway in eukaryotic cells and is responsible for the degradation of most cellular proteins (for reviews see PMID:8811196 and PMID:10872471). It contains a barrel-shaped proteolytic core complex (the 20S proteasome), and is capped at one or both ends by regulatory complexes like the 19S complex (PMID:11812135), modulator (…	MI:0019- coimmunoprecipitation	None	GO:0043161;GO:0006511;GO:0005515;GO:0006950;GO:0005737;GO:0005634	proteasome-mediated ubiquitin-dependent protein catabolic process;ubiquitin-dependent protein catabolic process;protein binding;response to stress;cytoplasm;nucleus	O14818;P17980;P20618;P25786;P25787;P25788;P25789;P28066;P28070;P28072;P28074;P35998;P43686;P49720;P49721;P55036;P60900;P62191;P62195;P62333;Q99436;Q9UNM6	5688;5702;5689;5682;5683;5684;5685;5686;5692;5694;5693;5701;5704;5691;5690;5710;5687;5700;5705;5706;5695;5719	Proteasome subunit alpha type-7 ;26S protease regulatory subunit 6A ;Proteasome subunit beta type-1 ;Proteasome subunit alpha type-1 ;Proteasome subunit alpha type-2 ;Proteasome subunit alpha type-3 ;Proteasome subunit alpha type-4 ;Proteasome subunit alpha type-5 ;Proteasome subunit beta type-4 ;Proteasome subunit beta type-6 ;Proteasome subunit beta type-5 ;26S protease regulatory subunit 7 ;26…	PSMA7;PSMC3;PSMB1;PSMA1;PSMA2;PSMA3;PSMA4;PSMA5;PSMB4;PSMB6;PSMB5;PSMC2;PSMC4;PSMB3;PSMB2;PSMD4;PSMA6;PSMC1;PSMC5;PSMC6;PSMB7;PSMD13	HSPC;TBP1;PSC5;HC2 NU PROS30 PSC2;HC3 PSC3;HC8 PSC8;HC9 PSC9;;PROS26;LMPY Y;LMPX MB1 X;MSS1;MIP224 TBP7;;;MCB1;PROS27;;SUG1;SUG2;Z;	None	11812135	None	O14818;P17980;P20618;P25786;P25787;P25788;P25789;P28066;P28070;P28072;P28074;P35998;P43686;P49720;P49721;P55036;P60900;P62191;P62195;P62333;Q99436;Q9UNM6	22	O14818;P17980;P20618;P25786;P25787;P25788;P25789;P28066;P28070;P28072;P28074;P35998;P43686;P49720;P49721;P55036;P60900;P62191;P62195;P62333;Q99436;Q9UNM6	22	TRUE	1	FALSE;FALSE;TRUE;TRUE;FALSE;FALSE;FALSE;FALSE;FALSE;FALSE;FALSE;FALSE;FALSE;FALSE;FALSE;FALSE;TRUE;FALSE;FALSE;TRUE;FALSE;FALSE	4	TRUE	0.181818	0.181818	-0.4575647029835;-0.340237659977899;-0.627853995217939;-0.648422732472841;-0.239894638226806;-0.530702680013909;-0.409695759668832;-0.50761833121832;-0.425842502700012;-0.30259667419281;-0.243673815068707;-0.515148422304321;-0.261592092031538;-0.174128174	8.92796112202807e-05;6.2906378875791e-12;1.10866486382168e-05;7.29036997504843e-39;0.321348733586231;6.49983636065987e-09;6.45604142909698e-07;0.10033981533417;0.292133818942358;0.844117325423927;0.0595450163302762;1.2590815993829e-08;1.97238787233212e-07;0.0469526878050518;0.00172933934116695;0.000116644821727669;4.61671821487098e-10;2.32394388279221e-14;6.13032692695175e-12;2.55777567823089e-24…	4.04924770959438;11.2013053136947;4.95519971605949;38.1372504313467;0.493023407275584;8.1870975769813;6.19003369136367;0.998526702584975;0.534418163910144;0.0735971857879062;1.22515458129847;7.89994612293952;6.70500767648943;1.32833954151308;2.76211977853866;3.933134536296;9.33566663215478;13.6337743632386;11.212516364179;23.5921375466355;4.83537157637973;29.3114240341387	0.4575647029835;0.340237659977899;0.627853995217939;0.648422732472841;0.239894638226806;0.530702680013909;0.409695759668832;0.50761833121832;0.425842502700012;0.30259667419281;0.243673815068707;0.515148422304321;0.261592092031538;0.174128174261982;0.302509387628225;0.290022011103897;1.06134663510866;0.326478661927263;0.254776064808114;1.44194877042941;0.54838816608488;0.404199040667216	0.468847	8.66338
186	Wave-2 complex	Human	WAVE complex; WAVE regulatory complex (WRC)	30.01.05.05.01;34.05.01;42.04.03;70.04.03	small GTPase mediated signal transduction;cell migration;actin cytoskeleton;actin cytoskeleton	Proteins are only present in the complexed form, with the exception of Hspc (C3orf10). The complex is organized around a core of Nap and Abi. Sra is a peripheral subunit recruited on the Nap side, whereas the Wave and Hspc subunits are recruited on the Abi side of the core.	MI:0029-cosedimentation through density gradients;MI:0091-chromatography technologies	None	GO:0007264;GO:0016477;GO:0030036;GO:0015629	small GTPase mediated signal transduction;cell migration;actin cytoskeleton organization;actin cytoskeleton	Q7L576;Q8IZP0;Q8WUW1;Q9Y2A7;Q9Y6W5	23191;10006;55845;10787;10163	Cytoplasmic FMR1-interacting protein 1;Abl interactor 1;Protein BRICK1;Nck-associated protein 1;Wiskott-Aldrich syndrome protein family member 2	CYFIP1;ABI1;BRK1;NCKAP1;WASF2	KIAA0068;SSH3BP1;C3orf10;HEM2 KIAA0587 NAP1;WAVE2	None	15070726	None	Q7L576;Q8IZP0;Q8WUW1;Q9Y2A7;Q9Y6W5	5	Q7L576;Q8IZP0;Q8WUW1;Q9Y2A7;Q9Y6W5	5	TRUE	1	FALSE;FALSE;FALSE;FALSE;TRUE	1	FALSE	0.2	0.2	-0.253207358959935;-0.267067735094902;-0.382067651889787;-0.403627268412854;-0.859167444023424	0.534134487118151;0.439870595606112;0.133125607766398;0.00300968855384187;2.81559538911693e-08	0.272349380312878;0.356675068695628;0.875738396501767;2.52147844339155;7.55042975467873	0.253207358959935;0.267067735094902;0.382067651889787;0.403627268412854;0.859167444023424	0.433027	2.31533
189	BAF complex	Human	SWI/SNF complex A	10.01.09.05;11.02.03.04.01;16.03.01;42.10.03;70.10	DNA conformation modification (e.g. chromatin);transcription activation;DNA binding;organization of chromosome structure;nucleus	None	MI:0004-affinity chromatography technologies;MI:0019-coimmunoprecipitation	None	GO:0006265;GO:0045893;GO:0003677;GO:0051276;GO:0005634	DNA topological change;positive regulation of transcription, DNA-templated;DNA binding;chromosome organization;nucleus	O14497;O94805;O96019;P51531;P51532;P60709;P63261;Q12824;Q8NFD5;Q8TAQ2;Q92922;Q969G3;Q96GM5	8289;51412;86;6595;6597;60;71;6598;57492;6601;6599;6605;6602	AT-rich interactive domain-containing protein 1A;Actin-like protein 6B;Actin-like protein 6A;Probable global transcription activator SNF2L2;Transcription activator BRG1;Actin, cytoplasmic 1;Actin, cytoplasmic 2;SWI/SNF-related matrix-associated actin-dependent regulator of chromatin subfamily B member 1;AT-rich interactive domain-containing protein 1B;SWI/SNF complex subunit SMARCC2;SWI/SNF compl…	ARID1A;ACTL6B;ACTL6A;SMARCA2;SMARCA4;ACTB;ACTG1;SMARCB1;ARID1B;SMARCC2;SMARCC1;SMARCE1;SMARCD1	BAF250 BAF250A C1orf4 OSA1 SMARCF1;ACTL6 BAF53B;BAF53, BAF53A, INO80K;BAF190B, BRM, SNF2A, SNF2L2;BAF190A BRG1 SNF2B SNF2L4;None;ACTG;BAF47, INI1, SNF5L1;BAF250B DAN15 KIAA1235 OSA2;BAF170;BAF155;BAF57;BAF60A	Since the authors did not specify Actin as well as Actin-like protein 6 and ARID1, we used isoform ACTB, isoform ACTL6A or isoform ARID1A, respectively. At the time of annotation, the additional member BAF110 of the protein complex was not found in the UniProt database.	11078522	None	O14497;O94805;O96019;P51531;P51532;P60709;P63261;Q12824;Q8NFD5;Q8TAQ2;Q92922;Q969G3;Q96GM5	13	O14497;O96019;P51531;P51532;Q12824;Q8NFD5;Q8TAQ2;Q92922;Q969G3;Q96GM5	10	TRUE	0.769231	TRUE;TRUE;TRUE;TRUE;TRUE;TRUE;TRUE;TRUE;TRUE;TRUE	10	TRUE	0.769231	1	-2.43847740824558;-1.86161590517877;-2.32840364042709;-2.1151573898969;-3.43259154687833;-1.79434030634045;-1.6177167565577;-1.6291033940013;-1.46751400917453;-2.05362020556153	1.94015137063115e-57;3.8088204792693e-74;5.98013564287647e-94;7.95577244032502e-22;5.9920027176244e-29;8.04029120240956e-10;6.07244725664424e-77;5.87923985647666e-77;2.46977181528429e-52;5.55825690855771e-81	56.7121643850877;73.4192094964123;93.2232889651279;21.0993176475341;28.2224279983378;9.09472822173546;76.2166362486509;76.2306788214542;51.6073431697932;80.2550613835409	2.43847740824558;1.86161590517877;2.32840364042709;2.1151573898969;3.43259154687833;1.79434030634045;1.6177167565577;1.6291033940013;1.46751400917453;2.05362020556153	2.07385	56.6081
190	Mitotic checkpoint complex (MCC)	Human	APC/C inhibitory factor	10.03.01.03	cell cycle checkpoints (checkpoints of morphogenesis, DNA-damage,-replication, mitotic phase and spindle)	MCC inhibitory activity is 3,000-fold greater than that of recombinant MAD2, MCC is not generated from kinetochores, as it is also present and active in interphase cells.	MI:0071- molecular sieving; MI:0006- anti bait coimmunoprecipitation; MI:0096- pull down	None	GO:0000075	cell cycle checkpoint	O43684;O60566;Q12834;Q13257	9184;701;991;4085	Mitotic checkpoint protein BUB3;Mitotic checkpoint serine/threonine-protein kinase BUB1 beta ;Cell division cycle protein 20 homolog ;Mitotic spindle assembly checkpoint protein MAD2A	BUB3;BUB1B;CDC20;MAD2L1	;BUBR1 MAD3L SSK1;;MAD2	None	11535616	None	O43684;O60566;Q12834;Q13257	4	O43684;O60566;Q12834;Q13257	4	TRUE	1	TRUE;TRUE;TRUE;FALSE	3	TRUE	0.75	0.75	-0.97622830085315;-0.692348635554023;-5.77062339276494;-0.131756827986703	2.16590345990726e-33;2.04783579951614e-56;9.20141259275555e-58;1	32.6643609049424;55.6887048690941;57.0361454950299;0	0.97622830085315;0.692348635554023;5.77062339276494;0.131756827986703	1.89274	36.3473
191	20S proteasome	Human	None	14.07.11;14.13.01.01;32.01;70.03;70.10	protein processing (proteolytic);proteasomal degradation (ubiquitin/proteasomal pathway);stress response;cytoplasm;nucleus	The proteasome is an essential component of the ATP-dependent proteolytic pathway in eukaryotic cells and is responsible for the degradation of most cellular proteins (for reviews see PMID:8811196 and PMID:10872471). It contains a barrel-shaped proteolytic core complex (the 20S proteasome), and is capped at one or both ends by regulatory complexes like the 19S complex (PMID:11812135), modulator (…	MI:0029- cosedimentation through density gradients	None	GO:0016485;GO:0043161;GO:0006511;GO:0006950;GO:0005737;GO:0005634	protein processing;proteasome-mediated ubiquitin-dependent protein catabolic process;ubiquitin-dependent protein catabolic process;response to stress;cytoplasm;nucleus	O14818;P20618;P25786;P25787;P25788;P25789;P28066;P28070;P28072;P28074;P49720;P49721;P60900;Q99436	5688;5689;5682;5683;5684;5685;5686;5692;5694;5693;5691;5690;5687;5695	Proteasome subunit alpha type-7 ;Proteasome subunit beta type-1 ;Proteasome subunit alpha type-1 ;Proteasome subunit alpha type-2 ;Proteasome subunit alpha type-3 ;Proteasome subunit alpha type-4 ;Proteasome subunit alpha type-5 ;Proteasome subunit beta type-4 ;Proteasome subunit beta type-6 ;Proteasome subunit beta type-5 ;Proteasome subunit beta type-3 ;Proteasome subunit beta type-2 ;Proteasom…	PSMA7;PSMB1;PSMA1;PSMA2;PSMA3;PSMA4;PSMA5;PSMB4;PSMB6;PSMB5;PSMB3;PSMB2;PSMA6;PSMB7	HSPC;PSC5;HC2 NU PROS30 PSC2;HC3 PSC3;HC8 PSC8;HC9 PSC9;;PROS26;LMPY Y;LMPX MB1 X;;;PROS27;Z	None	7811265	None	O14818;P20618;P25786;P25787;P25788;P25789;P28066;P28070;P28072;P28074;P49720;P49721;P60900;Q99436	14	O14818;P20618;P25786;P25787;P25788;P25789;P28066;P28070;P28072;P28074;P49720;P49721;P60900;Q99436	14	TRUE	1	FALSE;TRUE;TRUE;FALSE;FALSE;FALSE;FALSE;FALSE;FALSE;FALSE;FALSE;FALSE;TRUE;FALSE	3	TRUE	0.214286	0.214286	-0.4575647029835;-0.627853995217939;-0.648422732472841;-0.239894638226806;-0.530702680013909;-0.409695759668832;-0.50761833121832;-0.425842502700012;-0.30259667419281;-0.243673815068707;-0.174128174261982;-0.302509387628225;1.06134663510866;-0.54838816608	8.92796112202807e-05;1.10866486382168e-05;7.29036997504843e-39;0.321348733586231;6.49983636065987e-09;6.45604142909698e-07;0.10033981533417;0.292133818942358;0.844117325423927;0.0595450163302762;0.0469526878050518;0.00172933934116695;4.61671821487098e-10;1.46092669082079e-05	4.04924770959438;4.95519971605949;38.1372504313467;0.493023407275584;8.1870975769813;6.19003369136367;0.998526702584975;0.534418163910144;0.0735971857879062;1.22515458129847;1.32833954151308;2.76211977853866;9.33566663215478;4.83537157637973	0.4575647029835;0.627853995217939;0.648422732472841;0.239894638226806;0.530702680013909;0.409695759668832;0.50761833121832;0.425842502700012;0.30259667419281;0.243673815068707;0.174128174261982;0.302509387628225;1.06134663510866;0.54838816608488	0.462874	5.93607
192	PA28-20S proteasome	Human	None	14.07.11;14.13.01.01;32.01;70.03;70.10	protein processing (proteolytic);proteasomal degradation (ubiquitin/proteasomal pathway);stress response;cytoplasm;nucleus	The proteasome is an essential component of the ATP-dependent proteolytic pathway in eukaryotic cells and is responsible for the degradation of most cellular proteins (for reviews see PMID:8811196 and PMID:10872471). It contains a barrel-shaped proteolytic core complex (the 20S proteasome), and is capped at one or both ends by regulatory complexes like the 19S complex (PMID:11812135), modulator (…	MI:0029- cosedimentation through density gradients	None	GO:0016485;GO:0043161;GO:0006511;GO:0006950;GO:0005737;GO:0005634	protein processing;proteasome-mediated ubiquitin-dependent protein catabolic process;ubiquitin-dependent protein catabolic process;response to stress;cytoplasm;nucleus	O14818;P20618;P25786;P25787;P25788;P25789;P28066;P28070;P28072;P28074;P49720;P49721;P60900;Q06323;Q99436;Q9UL46	5688;5689;5682;5683;5684;5685;5686;5692;5694;5693;5691;5690;5687;5720;5695;5721	Proteasome subunit alpha type-7 ;Proteasome subunit beta type-1 ;Proteasome subunit alpha type-1 ;Proteasome subunit alpha type-2 ;Proteasome subunit alpha type-3 ;Proteasome subunit alpha type-4 ;Proteasome subunit alpha type-5 ;Proteasome subunit beta type-4 ;Proteasome subunit beta type-6 ;Proteasome subunit beta type-5 ;Proteasome subunit beta type-3 ;Proteasome subunit beta type-2 ;Proteasom…	PSMA7;PSMB1;PSMA1;PSMA2;PSMA3;PSMA4;PSMA5;PSMB4;PSMB6;PSMB5;PSMB3;PSMB2;PSMA6;PSME1;PSMB7;PSME2	HSPC;PSC5;HC2 NU PROS30 PSC2;HC3 PSC3;HC8 PSC8;HC9 PSC9;;PROS26;LMPY Y;LMPX MB1 X;;;PROS27;IFI5111;Z;	None	11676531	None	O14818;P20618;P25786;P25787;P25788;P25789;P28066;P28070;P28072;P28074;P49720;P49721;P60900;Q06323;Q99436;Q9UL46	16	O14818;P20618;P25786;P25787;P25788;P25789;P28066;P28070;P28072;P28074;P49720;P49721;P60900;Q06323;Q99436;Q9UL46	16	TRUE	1	FALSE;TRUE;TRUE;FALSE;FALSE;FALSE;FALSE;FALSE;FALSE;FALSE;FALSE;FALSE;TRUE;FALSE;FALSE;FALSE	3	TRUE	0.1875	0.1875	-0.4575647029835;-0.627853995217939;-0.648422732472841;-0.239894638226806;-0.530702680013909;-0.409695759668832;-0.50761833121832;-0.425842502700012;-0.30259667419281;-0.243673815068707;-0.174128174261982;-0.302509387628225;1.06134663510866;-0.52599254675	8.92796112202807e-05;1.10866486382168e-05;7.29036997504843e-39;0.321348733586231;6.49983636065987e-09;6.45604142909698e-07;0.10033981533417;0.292133818942358;0.844117325423927;0.0595450163302762;0.0469526878050518;0.00172933934116695;4.61671821487098e-10;0.00440760829584087;1.46092669082079e-05;0.248912597544372	4.04924770959438;4.95519971605949;38.1372504313467;0.493023407275584;8.1870975769813;6.19003369136367;0.998526702584975;0.534418163910144;0.0735971857879062;1.22515458129847;1.32833954151308;2.76211977853866;9.33566663215478;2.35579700819295;4.83537157637973;0.603953123055697	0.4575647029835;0.627853995217939;0.648422732472841;0.239894638226806;0.530702680013909;0.409695759668832;0.50761833121832;0.425842502700012;0.30259667419281;0.243673815068707;0.174128174261982;0.302509387628225;1.06134663510866;0.525992546750157;0.54838816608488;0.399310167958461	0.462846	5.37905
193	PA700-20S-PA28 complex	Human	proteasome	14.13.01.01;16.01;18.01.07;18.02.01.01.03	proteasomal degradation (ubiquitin/proteasomal pathway);protein binding;regulation by binding / dissociation;protease activator	The proteasome is an essential component of the ATP-dependent proteolytic pathway in eukaryotic cells and is responsible for the degradation of most cellular proteins (for reviews see PMID:8811196 and PMID:10872471). It contains a barrel-shaped proteolytic core complex (the 20S proteasome), and is capped at one or both ends by regulatory complexes like the 19S complex (PMID:11812135), modulator (…	MI:0029- cosedimentation through density gradients	None	GO:0043161;GO:0006511;GO:0005515;GO:0051098;GO:0016504	proteasome-mediated ubiquitin-dependent protein catabolic process;ubiquitin-dependent protein catabolic process;protein binding;regulation of binding;peptidase activator activity	O00231;O00232;O00233;O00487;O14818;O43242;O75832;P17980;P20618;P25786;P25787;P25788;P25789;P28066;P28070;P28072;P28074;P35998;P43686;P48556;P49720;P49721;P51665;P55036;P60900;P62191;P62195;P62333;Q06323;Q13200;Q15008;Q16401;Q99436;Q99460;Q9UL46;Q9UNM6	5717;5718;5715;10213;5688;5709;5716;5702;5689;5682;5683;5684;5685;5686;5692;5694;5693;5701;5704;5714;5691;5690;5713;5710;5687;5700;5705;5706;5720;5708;9861;5711;5695;5707;5721;5719	26S proteasome non-ATPase regulatory subunit 11 ;26S proteasome non-ATPase regulatory subunit 12 ;26S proteasome non-ATPase regulatory subunit 9 ;26S proteasome non-ATPase regulatory subunit 14 ;Proteasome subunit alpha type-7 ;26S proteasome non-ATPase regulatory subunit 3 ;26S proteasome non-ATPase regulatory subunit 10 ;26S protease regulatory subunit 6A ;Proteasome subunit beta type-1 ;Protea…	PSMD11;PSMD12;PSMD9;PSMD14;PSMA7;PSMD3;PSMD10;PSMC3;PSMB1;PSMA1;PSMA2;PSMA3;PSMA4;PSMA5;PSMB4;PSMB6;PSMB5;PSMC2;PSMC4;PSMD8;PSMB3;PSMB2;PSMD7;PSMD4;PSMA6;PSMC1;PSMC5;PSMC6;PSME1;PSMD2;PSMD6;PSMD5;PSMB7;PSMD1;PSME2;PSMD13	;;;POH1;HSPC;;;TBP1;PSC5;HC2 NU PROS30 PSC2;HC3 PSC3;HC8 PSC8;HC9 PSC9;;PROS26;LMPY Y;LMPX MB1 X;MSS1;MIP224 TBP7;;;;MOV34L;MCB1;PROS27;;SUG1;SUG2;IFI5111;TRAP2;KIAA0107 PFAAP4;KIAA0072;Z;;;	None	11676531	None	O00231;O00232;O00233;O00487;O14818;O43242;O75832;P17980;P20618;P25786;P25787;P25788;P25789;P28066;P28070;P28072;P28074;P35998;P43686;P48556;P49720;P49721;P51665;P55036;P60900;P62191;P62195;P62333;Q06323;Q13200;Q15008;Q16401;Q99436;Q99460;Q9UL46;Q9UNM6	36	O00231;O00232;O00233;O00487;O14818;O43242;O75832;P17980;P20618;P25786;P25787;P25788;P25789;P28066;P28070;P28072;P28074;P35998;P43686;P48556;P49720;P49721;P51665;P55036;P60900;P62191;P62195;P62333;Q06323;Q13200;Q15008;Q16401;Q99436;Q99460;Q9UL46;Q9UNM6	36	TRUE	1	FALSE;FALSE;FALSE;FALSE;FALSE;FALSE;TRUE;FALSE;TRUE;TRUE;FALSE;FALSE;FALSE;FALSE;FALSE;FALSE;FALSE;FALSE;FALSE;FALSE;FALSE;FALSE;FALSE;FALSE;TRUE;FALSE;FALSE;TRUE;FALSE;FALSE;FALSE;FALSE;FALSE;FALSE;FALSE;FALSE	5	TRUE	0.138889	0.138889	-0.370839404795816;-0.269138371106323;-0.363534848019642;-0.406697996134268;-0.4575647029835;-0.24104579953815;-0.717445907627606;-0.340237659977899;-0.627853995217939;-0.648422732472841;-0.239894638226806;-0.530702680013909;-0.409695759668832;-0.50761833	2.47073246464583e-31;1.2442291103e-13;2.49290227853735e-19;1.93822882769826e-11;8.92796112202807e-05;2.52449380572132e-13;3.48321083081138e-34;6.2906378875791e-12;1.10866486382168e-05;7.29036997504843e-39;0.321348733586231;6.49983636065987e-09;6.45604142909698e-07;0.10033981533417;0.292133818942358;0.844117325423927;0.0595450163302762;1.2590815993829e-08;1.97238787233212e-07;0.00161957000523823;0…	30.6071742782395;12.9050996420106;18.6032947454528;10.7125949513616;4.04924770959438;12.5978256905832;33.4580202378912;11.2013053136947;4.95519971605949;38.1372504313467;0.493023407275584;8.1870975769813;6.19003369136367;0.998526702584975;0.534418163910144;0.0735971857879062;1.22515458129847;7.89994612293952;6.70500767648943;2.79060027505017;1.32833954151308;2.76211977853866;18.7368359936148;3.93…	0.370839404795816;0.269138371106323;0.363534848019642;0.406697996134268;0.4575647029835;0.24104579953815;0.717445907627606;0.340237659977899;0.627853995217939;0.648422732472841;0.239894638226806;0.530702680013909;0.409695759668832;0.50761833121832;0.425842502700012;0.30259667419281;0.243673815068707;0.515148422304321;0.261592092031538;0.253650598534604;0.174128174261982;0.302509387628225;0.400777…	0.430655	11.2117
194	PA28gamma-20S proteasome	Human	None	14.07.11;14.13.01.01;32.01;70.03;70.10	protein processing (proteolytic);proteasomal degradation (ubiquitin/proteasomal pathway);stress response;cytoplasm;nucleus	The proteasome is an essential component of the ATP-dependent proteolytic pathway in eukaryotic cells and is responsible for the degradation of most cellular proteins (for reviews see PMID:8811196 and PMID:10872471). It contains a barrel-shaped proteolytic core complex (the 20S proteasome), and is capped at one or both ends by regulatory complexes like the 19S complex (PMID:11812135), modulator (…	MI:0029- cosedimentation through density gradients	None	GO:0016485;GO:0043161;GO:0006511;GO:0006950;GO:0005737;GO:0005634	protein processing;proteasome-mediated ubiquitin-dependent protein catabolic process;ubiquitin-dependent protein catabolic process;response to stress;cytoplasm;nucleus	O14818;P20618;P25786;P25787;P25788;P25789;P28066;P28070;P28072;P28074;P49720;P49721;P60900;P61289;Q99436	5688;5689;5682;5683;5684;5685;5686;5692;5694;5693;5691;5690;5687;10197;5695	Proteasome subunit alpha type-7 ;Proteasome subunit beta type-1 ;Proteasome subunit alpha type-1 ;Proteasome subunit alpha type-2 ;Proteasome subunit alpha type-3 ;Proteasome subunit alpha type-4 ;Proteasome subunit alpha type-5 ;Proteasome subunit beta type-4 ;Proteasome subunit beta type-6 ;Proteasome subunit beta type-5 ;Proteasome subunit beta type-3 ;Proteasome subunit beta type-2 ;Proteasom…	PSMA7;PSMB1;PSMA1;PSMA2;PSMA3;PSMA4;PSMA5;PSMB4;PSMB6;PSMB5;PSMB3;PSMB2;PSMA6;PSME3;PSMB7	HSPC;PSC5;HC2 NU PROS30 PSC2;HC3 PSC3;HC8 PSC8;HC9 PSC9;;PROS26;LMPY Y;LMPX MB1 X;;;PROS27;;Z	None	7811265	None	O14818;P20618;P25786;P25787;P25788;P25789;P28066;P28070;P28072;P28074;P49720;P49721;P60900;P61289;Q99436	15	O14818;P20618;P25786;P25787;P25788;P25789;P28066;P28070;P28072;P28074;P49720;P49721;P60900;P61289;Q99436	15	TRUE	1	FALSE;TRUE;TRUE;FALSE;FALSE;FALSE;FALSE;FALSE;FALSE;FALSE;FALSE;FALSE;TRUE;FALSE;FALSE	3	TRUE	0.2	0.2	-0.4575647029835;-0.627853995217939;-0.648422732472841;-0.239894638226806;-0.530702680013909;-0.409695759668832;-0.50761833121832;-0.425842502700012;-0.30259667419281;-0.243673815068707;-0.174128174261982;-0.302509387628225;1.06134663510866;-0.25943664366	8.92796112202807e-05;1.10866486382168e-05;7.29036997504843e-39;0.321348733586231;6.49983636065987e-09;6.45604142909698e-07;0.10033981533417;0.292133818942358;0.844117325423927;0.0595450163302762;0.0469526878050518;0.00172933934116695;4.61671821487098e-10;1.19995638984131e-08;1.46092669082079e-05	4.04924770959438;4.95519971605949;38.1372504313467;0.493023407275584;8.1870975769813;6.19003369136367;0.998526702584975;0.534418163910144;0.0735971857879062;1.22515458129847;1.32833954151308;2.76211977853866;9.33566663215478;7.9208345372819;4.83537157637973	0.4575647029835;0.627853995217939;0.648422732472841;0.239894638226806;0.530702680013909;0.409695759668832;0.50761833121832;0.425842502700012;0.30259667419281;0.243673815068707;0.174128174261982;0.302509387628225;1.06134663510866;0.259436643668184;0.54838816608488	0.449312	6.06839
201	HUIC complex	Human	BRCA1-BARD1 complex	10.03.01.02;10.03.01.03;70.10	cell cycle arrest;cell cycle checkpoints (checkpoints of morphogenesis, DNA-damage,-replication, mitotic phase and spindle);nucleus	The HUIC complex has been isolated after treating cells with hydroxyurea.	MI:0226- ion exchange chromatography; MI:0029- cosedimentation through density gradients	None	GO:0007050;GO:0000075;GO:0005634	cell cycle arrest;cell cycle checkpoint;nucleus	P38398;Q99728	672;580	Breast cancer type 1 susceptibility protein;BRCA1-associated RING domain protein 1	BRCA1;BARD1	RNF53;	None	11504724	BRCA1 is involved in breast cancer.	P38398;Q99728	2		0	FALSE	0		0	FALSE	0	NA					NA	NA
207	Ubiquitin E3 ligase (ASB2, TCEB1, TCEB2, CUL5, RNF7)	Human	Asb2-Elongin BC-Cul5-Rbx2 complex	14.07.05;16.01	modification by ubiquitination, deubiquitination;protein binding	Ubiquitin E3 ligases covalently attach ubiquitin to a lysine residue on a target protein. Polyubiquitination marks proteins for degradation by the proteasome.	MI:0028- cosedimentation in solution	None	GO:0016567;GO:0016579;GO:0005515	protein ubiquitination;protein deubiquitination;protein binding	Q15369;Q15370;Q93034;Q96Q27;Q9UBF6	6921;6923;8065;51676;9616	Transcription elongation factor B polypeptide 1;Transcription elongation factor B polypeptide 2;Cullin-5;Ankyrin repeat and SOCS box protein 2 ;RING-box protein 2	TCEB1;TCEB2;CUL5;ASB2;RNF7	elongin c;elongin b;VACM1;;RBX2 ROC2 SAG	The presence of Elongin BC was predicted by the authors but has not been shown experimentally.	16325183	None	Q15369;Q15370;Q93034;Q96Q27;Q9UBF6	5	Q15369;Q15370;Q93034;Q9UBF6	4	TRUE	0.8	FALSE;FALSE;FALSE;FALSE	0	FALSE	0	0	-0.469986664525818;-0.214161471760527;-0.328033687812323;-0.687010103374828	5.31549238848453e-12;0.0488707914057546;0.0782065430491189;0.205791935444836	11.2744564994009;1.31095062801973;1.10675691073486;0.686571648331756	0.469986664525818;0.214161471760527;0.328033687812323;0.687010103374828	0.424798	3.59468
208	Ubiquitin E3 ligase (ASB1, TCEB1, TCEB2, CUL5, RNF7)	Human	Asb1-Elongin BC-Cul5-Rbx2 complex	14.07.05;16.01	modification by ubiquitination, deubiquitination;protein binding	Ubiquitin E3 ligases covalently attach ubiquitin to a lysine residue on a target protein. Polyubiquitination marks proteins for degradation by the proteasome.	MI:0028- cosedimentation in solution	None	GO:0016567;GO:0016579;GO:0005515	protein ubiquitination;protein deubiquitination;protein binding	Q15369;Q15370;Q93034;Q9UBF6;Q9Y576	6921;6923;8065;9616;51665	Transcription elongation factor B polypeptide 1;Transcription elongation factor B polypeptide 2;Cullin-5;RING-box protein 2 ;Ankyrin repeat and SOCS box protein 1	TCEB1;TCEB2;CUL5;RNF7;ASB1	elongin c;elongin b;VACM1;RBX2 ROC2 SAG;KIAA1146	The presence of Elongin BC was predicted by the authors but has not been shown experimentally.	16325183	None	Q15369;Q15370;Q93034;Q9UBF6;Q9Y576	5	Q15369;Q15370;Q93034;Q9UBF6	4	TRUE	0.8	FALSE;FALSE;FALSE;FALSE	0	FALSE	0	0	-0.469986664525818;-0.214161471760527;-0.328033687812323;-0.687010103374828	5.31549238848453e-12;0.0488707914057546;0.0782065430491189;0.205791935444836	11.2744564994009;1.31095062801973;1.10675691073486;0.686571648331756	0.469986664525818;0.214161471760527;0.328033687812323;0.687010103374828	0.424798	3.59468
209	Ubiquitin E3 ligase (ASB6, TCEB1, TCEB2, CUL5, RNF7)	Human	Asb6-Elongin BC-Cul5-Rbx2 complex	14.07.05;16.01	modification by ubiquitination, deubiquitination;protein binding	Ubiquitin E3 ligases covalently attach ubiquitin to a lysine residue on a target protein. Polyubiquitination marks proteins for degradation by the proteasome.	MI:0028- cosedimentation in solution	None	GO:0016567;GO:0016579;GO:0005515	protein ubiquitination;protein deubiquitination;protein binding	Q15369;Q15370;Q93034;Q9NWX5;Q9UBF6	6921;6923;8065;140459;9616	Transcription elongation factor B polypeptide 1;Transcription elongation factor B polypeptide 2;Cullin-5;Ankyrin repeat and SOCS box protein 6 ;RING-box protein 2	TCEB1;TCEB2;CUL5;ASB6;RNF7	elongin c;elongin b;VACM1;;RBX2 ROC2 SAG	The presence of Elongin BC was predicted by the authors but has not been shown experimentally.	16325183	None	Q15369;Q15370;Q93034;Q9NWX5;Q9UBF6	5	Q15369;Q15370;Q93034;Q9NWX5;Q9UBF6	5	TRUE	1	FALSE;FALSE;FALSE;FALSE;FALSE	0	FALSE	0	0	-0.469986664525818;-0.214161471760527;-0.328033687812323;-0.462174101713068;-0.687010103374828	5.31549238848453e-12;0.0488707914057546;0.0782065430491189;0.390758933757994;0.205791935444836	11.2744564994009;1.31095062801973;1.10675691073486;0.408091084102257;0.686571648331756	0.469986664525818;0.214161471760527;0.328033687812323;0.462174101713068;0.687010103374828	0.432273	2.95737
210	Ubiquitin E3 ligase (ASB7, TCEB1, TCEB2, CUL5, RNF7)	Human	Asb7-Elongin BC-Cul5-Rbx2 complex	14.07.05;16.01	modification by ubiquitination, deubiquitination;protein binding	Ubiquitin E3 ligases covalently attach ubiquitin to a lysine residue on a target protein. Polyubiquitination marks proteins for degradation by the proteasome.	MI:0028- cosedimentation in solution	None	GO:0016567;GO:0016579;GO:0005515	protein ubiquitination;protein deubiquitination;protein binding	Q15369;Q15370;Q93034;Q9H672;Q9UBF6	6921;6923;8065;140460;9616	Transcription elongation factor B polypeptide 1;Transcription elongation factor B polypeptide 2;Cullin-5;Ankyrin repeat and SOCS box protein 7 ;RING-box protein 2	TCEB1;TCEB2;CUL5;ASB7;RNF7	elongin c;elongin b;VACM1;;RBX2 ROC2 SAG	The presence of Elongin BC was predicted by the authors but has not been shown experimentally.	16325183	None	Q15369;Q15370;Q93034;Q9H672;Q9UBF6	5	Q15369;Q15370;Q93034;Q9UBF6	4	TRUE	0.8	FALSE;FALSE;FALSE;FALSE	0	FALSE	0	0	-0.469986664525818;-0.214161471760527;-0.328033687812323;-0.687010103374828	5.31549238848453e-12;0.0488707914057546;0.0782065430491189;0.205791935444836	11.2744564994009;1.31095062801973;1.10675691073486;0.686571648331756	0.469986664525818;0.214161471760527;0.328033687812323;0.687010103374828	0.424798	3.59468
211	Ubiquitin E3 ligase (ASB12, TCEB1, TCEB2, CUL5, RNF7)	Human	Asb12-Elongin BC-Cul5-Rbx2 complex	14.07.05;16.01	modification by ubiquitination, deubiquitination;protein binding	Ubiquitin E3 ligases covalently attach ubiquitin to a lysine residue on a target protein. Polyubiquitination marks proteins for degradation by the proteasome.	MI:0028- cosedimentation in solution	None	GO:0016567;GO:0016579;GO:0005515	protein ubiquitination;protein deubiquitination;protein binding	Q15369;Q15370;Q8WXK4;Q93034;Q9UBF6	6921;6923;142689;8065;9616	Transcription elongation factor B polypeptide 1;Transcription elongation factor B polypeptide 2;Ankyrin repeat and SOCS box protein 12 ;Cullin-5;RING-box protein 2	TCEB1;TCEB2;ASB12;CUL5;RNF7	elongin c;elongin b;;VACM1;RBX2 ROC2 SAG	The presence of Elongin BC was predicted by the authors but has not been shown experimentally.	16325183	None	Q15369;Q15370;Q8WXK4;Q93034;Q9UBF6	5	Q15369;Q15370;Q93034;Q9UBF6	4	TRUE	0.8	FALSE;FALSE;FALSE;FALSE	0	FALSE	0	0	-0.469986664525818;-0.214161471760527;-0.328033687812323;-0.687010103374828	5.31549238848453e-12;0.0488707914057546;0.0782065430491189;0.205791935444836	11.2744564994009;1.31095062801973;1.10675691073486;0.686571648331756	0.469986664525818;0.214161471760527;0.328033687812323;0.687010103374828	0.424798	3.59468
213	DNA ligase IV-XRCC1 complex	Human	None	10.01.05.01;70.10	DNA repair;nucleus	None	MI:0004- affinity chromatography technologies	None	GO:0006281;GO:0005634	DNA repair;nucleus	P18887;P49917	7515;3981	DNA repair protein XRCC1 ;DNA ligase 4	XRCC1;LIG4	;None	None	7760816	None	P18887;P49917	2	P18887;P49917	2	TRUE	1	FALSE;FALSE	0	FALSE	0	0	-0.463586118806601;0.439563437893077	0.00806317386766492;0.00903033824587901	2.09349397532984;2.04429598218178	0.463586118806601;0.439563437893077	0.451575	2.06889
214	Ubiquitin E3 ligase (WSB1, TCEB1, TCEB2, CUL5, RBX1)	Human	WSB1-Elongin BC-CUL5-RBX1 complex	14.07.05;14.13.01.01;16.01;30.05.02.16;70.07	modification by ubiquitination, deubiquitination;proteasomal degradation (ubiquitin/proteasomal pathway);protein binding;hedgehog-dependent signalling pathway;endoplasmic reticulum	Ubiquitin E3 ligases covalently attach ubiquitin to a lysine residue on a target protein. Polyubiquitination marks proteins for degradation by the proteasome. WSB-1 is a Hedgehog-inducible ubiquitin ligase that modulates thyroid hormone activation and PTHrP secretion in the developing growth plate.	MI:0019- coimmunoprecipitation	None	GO:0016567;GO:0016579;GO:0043161;GO:0006511;GO:0005515;GO:0007224;GO:0005783	protein ubiquitination;protein deubiquitination;proteasome-mediated ubiquitin-dependent protein catabolic process;ubiquitin-dependent protein catabolic process;protein binding;smoothened signaling pathway;endoplasmic reticulum	P62877;Q15369;Q15370;Q93034;Q9Y6I7	9978;6921;6923;8065;26118	E3 ubiquitin-protein ligase RBX1;Transcription elongation factor B polypeptide 1;Transcription elongation factor B polypeptide 2;Cullin-5;WD repeat and SOCS box-containing protein 1	RBX1;TCEB1;TCEB2;CUL5;WSB1	RNF75, ROC1;elongin c;elongin b;VACM1;SWIP1	None	15965468	None	P62877;Q15369;Q15370;Q93034;Q9Y6I7	5	Q15369;Q15370;Q93034	3	TRUE	0.6	FALSE;FALSE;FALSE	0	FALSE	0	0	-0.469986664525818;-0.214161471760527;-0.328033687812323	5.31549238848453e-12;0.0488707914057546;0.0782065430491189	11.2744564994009;1.31095062801973;1.10675691073486	0.469986664525818;0.214161471760527;0.328033687812323	0.337394	4.56405
219	CAND1-CUL1-RBX1 complex	Human	None	16.01;18.01.07;18.02.01	protein binding;regulation by binding / dissociation;enzymatic activity regulation / enzyme regulator	Cand1 forms a tight complex with the Cul1-Roc1 SCF catalytic core, inhibiting the assembly of the multisubunit E3 protein-ubiquitin ligase complex.	MI:0007- anti tag coimmunoprecipitation	None	GO:0005515;GO:0051098;GO:0030234;GO:0050790	protein binding;regulation of binding;enzyme regulator activity;regulation of catalytic activity	P62877;Q13616;Q86VP6	9978;8454;55832	E3 ubiquitin-protein ligase RBX1;Cullin-1;Cullin-associated NEDD8-dissociated protein 1	RBX1;CUL1;CAND1	RNF75, ROC1;None;KIAA0829 TIP120 TIP120A	None	15537541	None	P62877;Q13616;Q86VP6	3	Q13616;Q86VP6	2	TRUE	0.666667	FALSE;FALSE	0	FALSE	0	0	-0.272923545397319;-0.408099881854969	0.715483602953362;8.94596173565767e-11	0.145400314704307;10.0483729637565	0.272923545397319;0.408099881854969	0.340512	5.09689
220	ARF-Mule complex	Human	ARF-BP1-ARF-NPM1 complex	16.01;70.10	protein binding;nucleus	ARF is an inhibitor of the ARF-BP1 protein-ubiquitin ligase.	MI:0007- anti tag coimmunoprecipitation	None	GO:0005515;GO:0005634	protein binding;nucleus	P06748;Q7Z6Z7;Q8N726	4869;10075;1029	Nucleophosmin ;E3 ubiquitin-protein ligase HUWE1 ;Tumor suppressor ARF	NPM1;HUWE1;CDKN2A	NPM;KIAA0312 KIAA1578 UREB1;CDKN2 MLM	None	15989956	None	P06748;Q7Z6Z7;Q8N726	3	P06748;Q7Z6Z7;Q8N726	3	TRUE	1	TRUE;FALSE;TRUE	2	TRUE	0.666667	0.666667	-3.72113321404681;-0.374026817188491;-1.10600157099435	1.01224879355024e-92;8.75744021808846e-11;2.90759146516171e-12	91.9947127321736;10.057622818674;11.5364666146252	3.72113321404681;0.374026817188491;1.10600157099435	1.73372	37.8629
221	CAND1-CUL2-RBX1 complex	Human	None	16.01;18.01.07;18.02.01	protein binding;regulation by binding / dissociation;enzymatic activity regulation / enzyme regulator	Binding of Cand1 to cullins inhibits the formation of E3 protein-ubiquitin ligases.	MI:0007- anti tag coimmunoprecipitation	None	GO:0005515;GO:0051098;GO:0005515;GO:0030234;GO:0050790	protein binding;regulation of binding;protein binding;enzyme regulator activity;regulation of catalytic activity	P62877;Q13617;Q86VP6	9978;8453;55832	E3 ubiquitin-protein ligase RBX1;Cullin-2;Cullin-associated NEDD8-dissociated protein 1	RBX1;CUL2;CAND1	RNF75, ROC1;None;KIAA0829 TIP120 TIP120A	None	12609982	None	P62877;Q13617;Q86VP6	3	Q13617;Q86VP6	2	TRUE	0.666667	TRUE;FALSE	1	FALSE	0.333333	0.5	-0.970722586650826;-0.408099881854969	4.96713866674131e-28;8.94596173565767e-11	27.3038937157125;10.0483729637565	0.970722586650826;0.408099881854969	0.689411	18.6761
222	CAND1-CUL3-RBX1 complex	Human	None	16.01;18.01.07;18.02.01	protein binding;regulation by binding / dissociation;enzymatic activity regulation / enzyme regulator	Binding of Cand1 to cullins inhibits the formation of E3 protein-ubiquitin ligases.	MI:0007- anti tag coimmunoprecipitation	None	GO:0005515;GO:0051098;GO:0005515;GO:0030234;GO:0050790	protein binding;regulation of binding;protein binding;enzyme regulator activity;regulation of catalytic activity	P62877;Q13618;Q86VP6	9978;8452;55832	E3 ubiquitin-protein ligase RBX1;Cullin-3;Cullin-associated NEDD8-dissociated protein 1	RBX1;CUL3;CAND1	RNF75, ROC1;KIAA0617;KIAA0829 TIP120 TIP120A	None	12609982	None	P62877;Q13618;Q86VP6	3	Q13618;Q86VP6	2	TRUE	0.666667	FALSE;FALSE	0	FALSE	0	0	0;-0.408099881854969	1;8.94596173565767e-11	0;10.0483729637565	0;0.408099881854969	0.20405	5.02419
223	CAND1-CUL4A-RBX1 complex	Human	None	16.01;18.01.07;18.02.01	protein binding;regulation by binding / dissociation;enzymatic activity regulation / enzyme regulator	Binding of Cand1 to cullins inhibits the formation of E3 protein-ubiquitin ligases.	MI:0007- anti tag coimmunoprecipitation	None	GO:0005515;GO:0051098;GO:0005515;GO:0030234;GO:0050790	protein binding;regulation of binding;protein binding;enzyme regulator activity;regulation of catalytic activity	P62877;Q13619;Q86VP6	9978;8451;55832	E3 ubiquitin-protein ligase RBX1;Cullin-4A;Cullin-associated NEDD8-dissociated protein 1	RBX1;CUL4A;CAND1	RNF75, ROC1;None;KIAA0829 TIP120 TIP120A	None	12609982	None	P62877;Q13619;Q86VP6	3	Q13619;Q86VP6	2	TRUE	0.666667	FALSE;FALSE	0	FALSE	0	0	-0.489615684256433;-0.408099881854969	7.44476399473107e-09;8.94596173565767e-11	8.12814906519328;10.0483729637565	0.489615684256433;0.408099881854969	0.448858	9.08826
224	CAND1-CUL4B-RBX1 complex	Human	None	16.01;18.01.07;18.02.01	protein binding;regulation by binding / dissociation;enzymatic activity regulation / enzyme regulator	Binding of Cand1 to cullins inhibits the formation of E3 protein-ubiquitin ligases.	MI:0007- anti tag coimmunoprecipitation	None	GO:0005515;GO:0051098;GO:0005515;GO:0030234;GO:0050790	protein binding;regulation of binding;protein binding;enzyme regulator activity;regulation of catalytic activity	P62877;Q13620;Q86VP6	9978;8450;55832	E3 ubiquitin-protein ligase RBX1;Cullin-4B;Cullin-associated NEDD8-dissociated protein 1	RBX1;CUL4B;CAND1	RNF75, ROC1;KIAA0695;KIAA0829 TIP120 TIP120A	None	12609982	None	P62877;Q13620;Q86VP6	3	Q13620;Q86VP6	2	TRUE	0.666667	FALSE;FALSE	0	FALSE	0	0	-0.254934703364609;-0.408099881854969	0.000531501726586141;8.94596173565767e-11	3.27449532033049;10.0483729637565	0.254934703364609;0.408099881854969	0.331517	6.66143
227	Ubiquitin E3 ligase (SKP1A, BTRC, CUL1)	Human	Skp1-Btrc-Cul1 complex	14.07.05;14.13.01.01;16.01	modification by ubiquitination, deubiquitination;proteasomal degradation (ubiquitin/proteasomal pathway);protein binding	Ubiquitin E3 ligases covalently attach ubiquitin to a lysine residue on a target protein. Polyubiquitination marks proteins for degradation by the proteasome.	MI:0007- anti tag coimmunoprecipitation	None	GO:0016567;GO:0016579;GO:0043161;GO:0006511;GO:0005515	protein ubiquitination;protein deubiquitination;proteasome-mediated ubiquitin-dependent protein catabolic process;ubiquitin-dependent protein catabolic process;protein binding	P63208;Q13616;Q9Y297	6500;8454;8945	S-phase kinase-associated protein 1;Cullin-1;F-box/WD repeat-containing protein 1A	SKP1;CUL1;BTRC	EMC19, OCP2, SKP1A, TCEB1L;None;BTRCP FBW1A FBXW1A	None	9990852	None	P63208;Q13616;Q9Y297	3	P63208;Q13616	2	TRUE	0.666667	FALSE;FALSE	0	FALSE	0	0	-0.549844371633902;-0.272923545397319	0.00222199000699254;0.715483602953362	2.65325789855346;0.145400314704307	0.549844371633902;0.272923545397319	0.411384	1.39933
229	NAT complex	Human	None	11.02.03.04.03;16.01;70.10	transcription repression;protein binding;nucleus	A complex, NAT, that represses activation of transcription by RNAPII has been isolated. The NAT complex is composed of approximately 20 polypeptides and includes a subset of the Srb polypeptides, hSrb7, hSrb10, and hSrb11, as well as hRgr1 and hMed6. The presence of hSrb10, hSrb11, and hRgr1 in a complex that functions to down-regulate transcription is consistent with studies in yeast demonstrati…	MI:0019- coimmunoprecipitation	None	GO:0045892;GO:0005515;GO:0005634	negative regulation of transcription, DNA-templated;protein binding;nucleus	O60244;O75586;P24863;P49336;Q13503;Q9BTT4;Q9ULK4	9282;10001;892;1024;9412;84246;9439	Mediator of RNA polymerase II transcription subunit 14;Mediator of RNA polymerase II transcription subunit 6 ;Cyclin-C;Cyclin-dependent kinase 8;Mediator of RNA polymerase II transcription subunit 21;Mediator of RNA polymerase II transcription subunit 10 ;Mediator of RNA polymerase II transcription subunit 23	MED14;MED6;CCNC;CDK8;MED21;MED10;MED23	ARC150 CRSP2 CXorf4 DRIP150 EXLM1 RGR1 TRAP170;ARC33;None;None;SRB7 SURB7;;ARC130 CRSP3 DRIP130 KIAA1216 SUR2	None	9734358	None	O60244;O75586;P24863;P49336;Q13503;Q9BTT4;Q9ULK4	7		0	FALSE	0		0	FALSE	0	NA					NA	NA
230	Mediator complex	Human	Mediator of transcriptional regulation	11.02.03.04.01;16.01;18.01.07;18.02.09;70.10	transcription activation;protein binding;regulation by binding / dissociation;regulator of transcription factor;nucleus	Regulation of transcription by RNA polymerase II (Pol II) is controlled by specific combinations of sequence-specific, DNA binding regulatory transcription factors (TFs) bound to a gene's promoter and enhancer regions. These TFs interact with several multiprotein complexes that remodel the chromatin context of the promoter, integrate signals from multiple TFs to control the frequency of transcrip…	MI:0007- anti tag coimmunoprecipitation; MI:0069- mass spectrometry studies of complexes	None	GO:0045893;GO:0005515;GO:0051098;GO:0005515;GO:0051090;GO:0005634	positive regulation of transcription, DNA-templated;protein binding;regulation of binding;protein binding;regulation of sequence-specific DNA binding transcription factor activity;nucleus	A0JLT2;O43513;O60244;O75448;O75586;O95402;P24863;P49336;Q13503;Q15528;Q15648;Q6P2C8;Q71F56;Q71SY5;Q93074;Q96G25;Q96HR3;Q96RN5;Q9BTT4;Q9BUE0;Q9BWU1;Q9H204;Q9H944;Q9NPJ6;Q9NVC6;Q9NWA0;Q9NX70;Q9P086;Q9UHV7;Q9ULK4;Q9Y2X0;Q9Y3C7	219541;9443;9282;9862;10001;9441;892;1024;9412;6837;5469;9442;23389;81857;9968;112950;90390;51586;84246;54797;23097;80306;9477;29079;9440;55090;55588;400569;9969;9439;10025;51003	Mediator of RNA polymerase II transcription subunit 19 ;Mediator of RNA polymerase II transcription subunit 7 ;Mediator of RNA polymerase II transcription subunit 14;Mediator of RNA polymerase II transcription subunit 24;Mediator of RNA polymerase II transcription subunit 6 ;Mediator of RNA polymerase II transcription subunit 26 ;Cyclin-C;Cyclin-dependent kinase 8;Mediator of RNA polymerase II tr…	MED19;MED7;MED14;MED24;MED6;MED26;CCNC;CDK8;MED21;MED22;MED1;MED27;MED13L;MED25;MED12;MED8;MED30;MED15;MED10;MED18;CDK19;MED28;MED20;MED4;MED17;MED9;MED29;MED11;MED13;MED23;MED16;MED31	LCMR1;ARC34 CRSP9;ARC150 CRSP2 CXorf4 DRIP150 EXLM1 RGR1 TRAP170;ARC100 CRSP4 DRIP100 KIAA0130 THRAP4 TRAP100;ARC33;ARC70 CRSP7;None;None;SRB7 SURB7;SURF5;ARC205 CRSP1 CRSP200 DRIP205 DRIP230 PBP PPARBP PPARGBP RB18A TRAP220 TRIP2;CRSP34 CRSP8;KIAA1025 PROSIT240 THRAP2 TRAP240L;ACID1 ARC92 PTOV2;ARC240 CAGH45 HOPA KIAA0192 TNRC11 TRAP230;;THRAP6 TRAP25;ARC105 CTG7A PCQAP TIG1 TNRC7;;;CDC2L6 CDK11…	None	15175163	None	A0JLT2;O43513;O60244;O75448;O75586;O95402;P24863;P49336;Q13503;Q15528;Q15648;Q6P2C8;Q71F56;Q71SY5;Q93074;Q96G25;Q96HR3;Q96RN5;Q9BTT4;Q9BUE0;Q9BWU1;Q9H204;Q9H944;Q9NPJ6;Q9NVC6;Q9NWA0;Q9NX70;Q9P086;Q9UHV7;Q9ULK4;Q9Y2X0;Q9Y3C7	32	O75448;Q15648;Q93074;Q96RN5;Q9H944;Q9NPJ6;Q9NVC6	7	TRUE	0.21875	TRUE;TRUE;TRUE;TRUE;FALSE;TRUE;TRUE	6	TRUE	0.1875	0.857143	-0.656053067761616;-2.03275233763634;-0.974581872524043;-0.754205210894023;0;-1.27180605526454;-2.88765910542281	0.00141678827056629;1.42900182225488e-08;2.08031052551631e-09;2.36812874988613e-05;1;9.7266186399698e-06;1.72287463268358e-16	2.84869504727918;7.84496721739886;8.68187183356966;4.62559468968346;0;5.01203811155369;15.763746323431	0.656053067761616;2.03275233763634;0.974581872524043;0.754205210894023;0;1.27180605526454;2.88765910542281	1.22529	6.3967
232	ARC complex	Human	activator-recruited cofactor	11.02.03.04.01;16.01;18.01.07;18.02.09;30.01;70.10	transcription activation;protein binding;regulation by binding / dissociation;regulator of transcription factor;cellular signalling;nucleus	Experiemts show that the transcription coactivator ARC is required for SREBP (sterol regulatory element binding protein) control of cholesterol and lipid homeostasis. Several identical subunits appear in protein complexes like DRIP/ARC, CRSP, NAT, PC2, SMCC and Mediator, indicating that unique classes of transcription activators may share common sets or subsets of cofactors. According to authors,…	MI:0004- affinity chromatography technologies	None	GO:0045893;GO:0005515;GO:0051098;GO:0005515;GO:0051090;GO:0035556;GO:0005634	positive regulation of transcription, DNA-templated;protein binding;regulation of binding;protein binding;regulation of sequence-specific DNA binding transcription factor activity;intracellular signal transduction;nucleus	O43513;O60244;O75448;O75586;O95402;Q15648;Q71SY5;Q93074;Q96G25;Q96RN5;Q9NPJ6;Q9NVC6;Q9UHV7;Q9UKU7;Q9ULK4	9443;9282;9862;10001;9441;5469;81857;9968;112950;51586;29079;9440;9969;27034;9439	Mediator of RNA polymerase II transcription subunit 7 ;Mediator of RNA polymerase II transcription subunit 14;Mediator of RNA polymerase II transcription subunit 24;Mediator of RNA polymerase II transcription subunit 6 ;Mediator of RNA polymerase II transcription subunit 26 ;Mediator of RNA polymerase II transcription subunit 1;Mediator of RNA polymerase II transcription subunit 25 ;Mediator of R…	MED7;MED14;MED24;MED6;MED26;MED1;MED25;MED12;MED8;MED15;MED4;MED17;MED13;ACAD8;MED23	ARC34 CRSP9;ARC150 CRSP2 CXorf4 DRIP150 EXLM1 RGR1 TRAP170;ARC100 CRSP4 DRIP100 KIAA0130 THRAP4 TRAP100;ARC33;ARC70 CRSP7;ARC205 CRSP1 CRSP200 DRIP205 DRIP230 PBP PPARBP PPARGBP RB18A TRAP220 TRIP2;ACID1 ARC92 PTOV2;ARC240 CAGH45 HOPA KIAA0192 TNRC11 TRAP230;;ARC105 CTG7A PCQAP TIG1 TNRC7;ARC36 DRIP36 VDRIP;ARC77 CRSP6 DRIP77 DRIP80 TRAP80;ARC250 KIAA0593 THRAP1 TRAP240;ARC42 IBD;ARC130 CRSP3 DRI…	None	10235267	None	O43513;O60244;O75448;O75586;O95402;Q15648;Q71SY5;Q93074;Q96G25;Q96RN5;Q9NPJ6;Q9NVC6;Q9UHV7;Q9UKU7;Q9ULK4	15	O75448;Q15648;Q93074;Q96RN5;Q9NPJ6;Q9NVC6;Q9UKU7	7	TRUE	0.466667	TRUE;TRUE;TRUE;TRUE;TRUE;TRUE;FALSE	6	TRUE	0.4	0.857143	-0.656053067761616;-2.03275233763634;-0.974581872524043;-0.754205210894023;-1.27180605526454;-2.88765910542281;-0.0597819538691079	0.00141678827056629;1.42900182225488e-08;2.08031052551631e-09;2.36812874988613e-05;9.7266186399698e-06;1.72287463268358e-16;1	2.84869504727918;7.84496721739886;8.68187183356966;4.62559468968346;5.01203811155369;15.763746323431;0	0.656053067761616;2.03275233763634;0.974581872524043;0.754205210894023;1.27180605526454;2.88765910542281;0.0597819538691079	1.23383	6.3967
234	HuCHRAC complex	Human	None	10.01.09.05;16.01;16.03.01;16.19.03;70.10	DNA conformation modification (e.g. chromatin);protein binding;DNA binding;ATP binding;nucleus	HuCHRAC is a member of the ISWI-containing chromatin remodelling complexes. The polyclonal antibodies against ISWI do not discriminate between hSNF2L and hSNF2H.	MI:0226- ion exchange chromatography	None	GO:0006265;GO:0005515;GO:0003677;GO:0005524;GO:0005634	DNA topological change;protein binding;DNA binding;ATP binding;nucleus	O60264;Q9NRF9;Q9NRG0;Q9NRL2	8467;54107;54108;11177	SWI/SNF-related matrix-associated actin-dependent regulator of chromatin subfamily A member 5;DNA polymerase epsilon subunit 3;Chromatin accessibility complex protein 1 ;Bromodomain adjacent to zinc finger domain protein 1A	SMARCA5;POLE3;CHRAC1;BAZ1A	SNF2H, WCRF135;CHRAC17;CHRAC15;ACF1, WCRF180	None	10880450	None	O60264;Q9NRF9;Q9NRG0;Q9NRL2	4	O60264;Q9NRF9;Q9NRG0;Q9NRL2	4	TRUE	1	TRUE;FALSE;FALSE;TRUE	2	TRUE	0.5	0.5	-3.57207028187876;-0.123301536453672;0.350976573234967;-5.06477958525819	3.62470478659921e-133;1;0.944506573284935;1.02478302912309e-41	132.440727358685;0;0.0247950152631202;40.9893680753196	3.57207028187876;0.123301536453672;0.350976573234967;5.06477958525819	2.27778	43.3637
236	WICH complex	Human	WSTF-ISWI chromatin remodeling complex	10.01.09.05;16.01;16.03.01;16.19.03;70.10.03	DNA conformation modification (e.g. chromatin);protein binding;DNA binding;ATP binding;chromosome	WICH is a member of the ISWI-containing chromatin remodelling complexes.	MI:0096- pull down	None	GO:0006265;GO:0005515;GO:0003677;GO:0005524;GO:0005694	DNA topological change;protein binding;DNA binding;ATP binding;chromosome	O60264;Q9UIG0	8467;9031	SWI/SNF-related matrix-associated actin-dependent regulator of chromatin subfamily A member 5;Tyrosine-protein kinase BAZ1B	SMARCA5;BAZ1B	SNF2H, WCRF135;WBSC10 WBSCR10 WBSCR9 WSTF	None	11980720	None	O60264;Q9UIG0	2	O60264;Q9UIG0	2	TRUE	1	TRUE;TRUE	2	TRUE	1	1	-3.57207028187876;-5.04152763484741	3.62470478659921e-133;2.9379829355764e-17	132.440727358685;16.5319507310122	3.57207028187876;5.04152763484741	4.3068	74.4863
238	SWI-SNF chromatin remodeling-related-BRCA1 complex	Human	None	10.01.09.05;11.02.03.04;42.10.03;70.10	DNA conformation modification (e.g. chromatin);transcriptional control;organization of chromosome structure;nucleus	BRCA1 interacts directly with BRG1.	MI:0071-molecular sieving;MI:0004-affinity chromatography technologies	None	GO:0006265;GO:2001141;GO:0006355;GO:0051276;GO:0005634	DNA topological change;regulation of RNA biosynthetic process;regulation of transcription, DNA-templated;chromosome organization;nucleus	O14497;O96019;P38398;P51531;P51532;Q12824;Q8TAQ2;Q92922;Q92925;Q969G3	8289;86;672;6595;6597;6598;6601;6599;6603;6605	AT-rich interactive domain-containing protein 1A;Actin-like protein 6A;Breast cancer type 1 susceptibility protein;Probable global transcription activator SNF2L2;Transcription activator BRG1;SWI/SNF-related matrix-associated actin-dependent regulator of chromatin subfamily B member 1;SWI/SNF complex subunit SMARCC2;SWI/SNF complex subunit SMARCC1;SWI/SNF-related matrix-associated actin-dependent …	ARID1A;ACTL6A;BRCA1;SMARCA2;SMARCA4;SMARCB1;SMARCC2;SMARCC1;SMARCD2;SMARCE1	BAF250 BAF250A C1orf4 OSA1 SMARCF1;BAF53, BAF53A, INO80K;RNF53;BAF190B, BRM, SNF2A, SNF2L2;BAF190A BRG1 SNF2B SNF2L4;BAF47, INI1, SNF5L1;BAF170;BAF155;BAF60B;BAF57	Since the authors did not specify Actin-like protein 6, we used isoform ACTL6A.	10943845	BRCA1 gene is involved in breast and ovarian cancers.	O14497;O96019;P38398;P51531;P51532;Q12824;Q8TAQ2;Q92922;Q92925;Q969G3	10	O14497;O96019;P51531;P51532;Q12824;Q8TAQ2;Q92922;Q92925;Q969G3	9	TRUE	0.9	TRUE;TRUE;TRUE;TRUE;TRUE;TRUE;TRUE;TRUE;TRUE	9	TRUE	0.9	1	-2.43847740824558;-1.86161590517877;-2.32840364042709;-2.1151573898969;-3.43259154687833;-1.6177167565577;-1.6291033940013;-3.91276013168063;-1.46751400917453	1.94015137063115e-57;3.8088204792693e-74;5.98013564287647e-94;7.95577244032502e-22;5.9920027176244e-29;6.07244725664424e-77;5.87923985647666e-77;2.25339084361946e-35;2.46977181528429e-52	56.7121643850877;73.4192094964123;93.2232889651279;21.0993176475341;28.2224279983378;76.2166362486509;76.2306788214542;34.6471634747183;51.6073431697932	2.43847740824558;1.86161590517877;2.32840364042709;2.1151573898969;3.43259154687833;1.6177167565577;1.6291033940013;3.91276013168063;1.46751400917453	2.31148	56.8198
240	BRCA1-CTIP-ZBRK1 repressor complex	Human	None	11.02.03.04.03;16.03.01;70.10	transcription repression;DNA binding;nucleus	None	MI:0006- anti bait coimmunoprecipitation	None	GO:0045892;GO:0003677;GO:0005634	negative regulation of transcription, DNA-templated;DNA binding;nucleus	P38398;Q99708;Q9GZX5	672;5932;59348	Breast cancer type 1 susceptibility protein;DNA endonuclease RBBP8 ;Zinc finger protein 350	BRCA1;RBBP8;ZNF350	RNF53;CTIP;ZBRK1	None	16843262	BRCA1 is involved in breast cancer.	P38398;Q99708;Q9GZX5	3		0	FALSE	0		0	FALSE	0	NA					NA	NA
242	BRCA1-BACH1 complex	Human	None	10.01.05.01;70.10	DNA repair;nucleus	An intact BRCA1 C-terminal region is necessary for the interaction with BACH1.	MI:0006- anti bait coimmunoprecipitation	None	GO:0006281;GO:0005634	DNA repair;nucleus	P38398;Q9BX63	672;83990	Breast cancer type 1 susceptibility protein;Fanconi anemia group J protein	BRCA1;BRIP1	RNF53;BACH1 FANCJ	None	11301010	BRCA1 is involved in breast cancer.	P38398;Q9BX63	2		0	FALSE	0		0	FALSE	0	NA					NA	NA
243	RalBP1-CDC2-CCNB1 complex	Human	None	10.03.01.01;14.07.03;14.07;18;70.10	mitotic cell cycle;modification by phosphorylation, dephosphorylation, autophosphorylation;protein modification;REGULATION OF METABOLISM AND PROTEIN FUNCTION;nucleus	The complex was only detected in mitotic cell extracts. The authors show that RLIP76 associates with a catalytically active cyclinB\u00b7p34cdc2(cdk1) complex.	MI:0019- coimmunoprecipitation; MI:0096- pull down	None	GO:0000278;GO:0006468;GO:0006470;GO:0046777;GO:0006464;GO:0050789;GO:0005634	mitotic cell cycle;protein phosphorylation;protein dephosphorylation;protein autophosphorylation;cellular protein modification process;regulation of biological process;nucleus	P06493;P14635;Q15311	983;891;10928	Cyclin-dependent kinase 1 ;G2/mitotic-specific cyclin-B1;RalA-binding protein 1	CDK1;CCNB1;RALBP1	CDC2 CDC28A CDKN1 P34CDC2;CCNB;RLIP1 RLIP76	None	12775724	None	P06493;P14635;Q15311	3	P06493;P14635	2	TRUE	0.666667	TRUE;TRUE	2	TRUE	0.666667	1	-1.83652089825262;-2.07342655680892	6.90948483111126e-93;1.52149192369208e-68	92.1605543322707;67.8177303486001	1.83652089825262;2.07342655680892	1.95497	79.9891
244	BRAFT complex	Human	BLM complex I	42.10.03;10.01.05.01;32.01.09;70.10	organization of chromosome structure;DNA repair;DNA damage response;nucleus	None	MI:0006- anti bait coimmunoprecipitation	None	GO:0051276;GO:0006281;GO:0006974;GO:0005634	chromosome organization;DNA repair;cellular response to DNA damage stimulus;nucleus	O15287;O15360;P15927;P27694;P35244;P40692;P54132;Q00597;Q13472;Q9H9A7;Q9HB96;Q9NPI8;Q9NW38	2189;2175;6118;6117;6119;4292;641;2176;7156;80010;2178;2188;55120	Fanconi anemia group G protein;Fanconi anemia group A protein;Replication protein A 32 kDa subunit ;Replication protein A 70 kDa DNA-binding subunit;Replication protein A 14 kDa subunit ;DNA mismatch repair protein Mlh1 ;Bloom syndrome protein ;Fanconi anemia group C protein;DNA topoisomerase 3-alpha ;RecQ-mediated genome instability protein 1 ;Fanconi anemia group E protein;Fanconi anemia group …	FANCG;FANCA;RPA2;RPA1;RPA3;MLH1;BLM;FANCC;TOP3A;RMI1;FANCE;FANCF;FANCL	XRCC9;FAA FACA FANCH;REPA2 RPA32 RPA34;REPA1 RPA70;REPA3 RPA14;COCA2;RECQ2 RECQL3;FAC FACC;TOP3;C9orf76;FACE;None;PHF9	The BRAFT complex contains several other proteins of unknown function, called FAAPs or BLAPs. FAAP 43 has been identified as FANCL/PHF9 in a following paper (PMID:12973351).	12724401	BRAFT complex is involved in Fanconi Anemia (FA) and Bloom Syndrome (BS).	O15287;O15360;P15927;P27694;P35244;P40692;P54132;Q00597;Q13472;Q9H9A7;Q9HB96;Q9NPI8;Q9NW38	13	P15927;P27694;P35244;P40692;Q13472	5	TRUE	0.384615	TRUE;FALSE;TRUE;TRUE;TRUE	4	TRUE	0.307692	0.8	-0.671907242097811;-0.341989958354589;-1.3589400384353;-0.96339154748047;-1.89928025435006	1.15527748679368e-07;1.13068145254505e-13;2.62765675083844e-09;6.09161570923222e-12;1.07141668565955e-24	6.93731368978973;12.9466597318454;8.58043136702432;11.2152675020241;23.9700415944449	0.671907242097811;0.341989958354589;1.3589400384353;0.96339154748047;1.89928025435006	1.0471	12.7299
246	BLM complex III	Human	BLM-CIII complex	42.10.03;10.01.05.01;32.01.09;70.10	organization of chromosome structure;DNA repair;DNA damage response;nucleus	None	MI:0006- anti bait coimmunoprecipitation	None	GO:0051276;GO:0006281;GO:0006974;GO:0005634	chromosome organization;DNA repair;cellular response to DNA damage stimulus;nucleus	P40692;P54132;Q13472;Q9H9A7	4292;641;7156;80010	DNA mismatch repair protein Mlh1 ;Bloom syndrome protein ;DNA topoisomerase 3-alpha ;RecQ-mediated genome instability protein 1	MLH1;BLM;TOP3A;RMI1	COCA2;RECQ2 RECQL3;TOP3;C9orf76	Another subunit of the complex was found in the analysis, which has not been further characterized: BLAPp100.	12724401	BLM complex III is involved in Bloom syndrome (BS).	P40692;P54132;Q13472;Q9H9A7	4	P40692;Q13472	2	TRUE	0.5	TRUE;TRUE	2	TRUE	0.5	1	-0.96339154748047;-1.89928025435006	6.09161570923222e-12;1.07141668565955e-24	11.2152675020241;23.9700415944449	0.96339154748047;1.89928025435006	1.43134	17.5927
247	RalBP1-CCNB1-AP2A-NUMB-EPN1 complex	Human	None	10.03.01.01;20.09.18.09.01;70.10	mitotic cell cycle;endocytosis;nucleus	RLIP, an effector of the RAL GTPases, is important for the mitotic cdk1 to facilitate the phosphorylation of Epsin.	MI:0019-coimmunoprecipitation	None	GO:0000278;GO:0006897;GO:0005634	mitotic cell cycle;endocytosis;nucleus	O95782;P14635;P49757;Q15311;Q9Y6I3	160;891;8650;10928;29924	AP-2 complex subunit alpha-1;G2/mitotic-specific cyclin-B1;Protein numb homolog;RalA-binding protein 1;Epsin-1	AP2A1;CCNB1;NUMB;RALBP1;EPN1	ADTAA CLAPA1;CCNB;None;RLIP1 RLIP76;None	Since the authors did not specify AP2A, we used isoform AP2A1.	12775724	None	O95782;P14635;P49757;Q15311;Q9Y6I3	5	O95782;P14635;Q9Y6I3	3	TRUE	0.6	TRUE;TRUE;TRUE	3	TRUE	0.6	1	-1.94238264379901;-2.07342655680892;-0.775303341271496	1.74508639531666e-140;1.52149192369208e-68;0.000129188815029788	139.758183067226;67.8177303486001;3.88877508526599	1.94238264379901;2.07342655680892;0.775303341271496	1.59704	70.4882
251	BCDX2 complex	Human	RAD51B-RAD51C-RAD51D-XRCC2 complex	10.01.05.01;10.01.05.03;16.03.01;16.19.03;32.01.09;70.10	DNA repair;DNA recombination;DNA binding;ATP binding;DNA damage response;nucleus	BCDX2 binds specifically to nicks in duplex DNA (PMID:11751635).	MI:0004- affinity chromatography technologies; MI:0006- anti bait coimmunoprecipitation	None	GO:0006281;GO:0006310;GO:0003677;GO:0005524;GO:0006974;GO:0005634	DNA repair;DNA recombination;DNA binding;ATP binding;cellular response to DNA damage stimulus;nucleus	O15315;O43502;O43543;O75771	5890;5889;7516;5892	DNA repair protein RAD51 homolog 2 ;DNA repair protein RAD51 homolog 3 ;DNA repair protein XRCC2 ;DNA repair protein RAD51 homolog 4	RAD51B;RAD51C;XRCC2;RAD51D	RAD51L1 REC2;RAD51L2;;RAD51L3	None	11751635	None	O15315;O43502;O43543;O75771	4		0	FALSE	0		0	FALSE	0	NA					NA	NA
253	RAD51C-XRCC3 complex	Human	None	10.01.05.01;10.01.05.03;16.03.01;16.19.03;32.01.09;70.10	DNA repair;DNA recombination;DNA binding;ATP binding;DNA damage response;nucleus	The authors postulate that XRCC3 regulates the dissociation and formation of Rad51C-XRCC3 complex through ATP binding and hydrolysis.	MI:0004- affinity chromatography technologies	None	GO:0006281;GO:0006310;GO:0003677;GO:0005524;GO:0006974;GO:0005634	DNA repair;DNA recombination;DNA binding;ATP binding;cellular response to DNA damage stimulus;nucleus	O43502;O43542	5889;7517	DNA repair protein RAD51 homolog 3 ;DNA repair protein XRCC3	RAD51C;XRCC3	RAD51L2;	None	15037616	None	O43502;O43542	2		0	FALSE	0		0	FALSE	0	NA					NA	NA
254	TBPIP/HOP2-MND1 complex	Human	None	10.01.05.03.01;10.03.02;10.03.04.07;10.03.04.05;16.03.01;18.01.07;16.01;18.02.01;70.10	meiotic recombination;meiosis;nuclear division;chromosome segregation/division;DNA binding;regulation by binding / dissociation;protein binding;enzymatic activity regulation / enzyme regulator;nucleus	The complex ensures proper pairing between homologous chromosomes.	MI:0004- affinity chromatography technologies	None	GO:0007131;GO:0007126;GO:0000280;GO:0007059;GO:0003677;GO:0051098;GO:0005515;GO:0030234;GO:0050790;GO:0005634	reciprocal meiotic recombination;meiotic nuclear division;nuclear division;chromosome segregation;DNA binding;regulation of binding;protein binding;enzyme regulator activity;regulation of catalytic activity;nucleus	Q9BWT6;Q9P2W1	84057;29893	Meiotic nuclear division protein 1 homolog;Homologous-pairing protein 2 homolog	MND1;PSMC3IP	GAJ;HOP2 TBPIP	None	16407260	None	Q9BWT6;Q9P2W1	2	Q9P2W1	1	FALSE	0.5	FALSE	0	FALSE	0	0	-0.0308513	1	0	0.0308513	0.0308513	0
256	RAD51B-RAD51C complex	Human	None	10.01.05.01;10.01.05.03;16.03.01;16.19.03;70.10	DNA repair;DNA recombination;DNA binding;ATP binding;nucleus	None	MI:0006- anti bait coimmunoprecipitation	None	GO:0006281;GO:0006310;GO:0003677;GO:0005524;GO:0005634	DNA repair;DNA recombination;DNA binding;ATP binding;nucleus	O15315;O43502	5890;5889	DNA repair protein RAD51 homolog 2 ;DNA repair protein RAD51 homolog 3	RAD51B;RAD51C	RAD51L1 REC2;RAD51L2	None	11751636	None	O15315;O43502	2		0	FALSE	0		0	FALSE	0	NA					NA	NA
261	RAD51B-RAD51C-RAD51D-XRCC2-XRCC3 complex	Human	None	10.01.05.01;10.01.05.03;16.03.01;16.19.03;32.01.09;70.10	DNA repair;DNA recombination;DNA binding;ATP binding;DNA damage response;nucleus	None	MI:0006- anti bait coimmunoprecipitation	None	GO:0006281;GO:0006310;GO:0003677;GO:0005524;GO:0006974;GO:0005634	DNA repair;DNA recombination;DNA binding;ATP binding;cellular response to DNA damage stimulus;nucleus	O15315;O43502;O43542;O43543;O75771	5890;5889;7517;7516;5892	DNA repair protein RAD51 homolog 2 ;DNA repair protein RAD51 homolog 3 ;DNA repair protein XRCC3 ;DNA repair protein XRCC2 ;DNA repair protein RAD51 homolog 4	RAD51B;RAD51C;XRCC3;XRCC2;RAD51D	RAD51L1 REC2;RAD51L2;;;RAD51L3	None	11744692	None	O15315;O43502;O43542;O43543;O75771	5		0	FALSE	0		0	FALSE	0	NA					NA	NA
264	R/M complex (RAD50-MRE11 complex)	Human	None	01.03.16.03;10.01.05.01;16.03.01;32.01.09;42.10.03;70.10	DNA degradation;DNA repair;DNA binding;DNA damage response;organization of chromosome structure;nucleus	Human Rad50-Mre11 complexes are predominantly heterotetramers.	MI:0428- imaging techniques	None	GO:0006308;GO:0006281;GO:0003677;GO:0006974;GO:0051276;GO:0005634	DNA catabolic process;DNA repair;DNA binding;cellular response to DNA damage stimulus;chromosome organization;nucleus	P49959;Q92878	4361;10111	Double-strand break repair protein MRE11A;DNA repair protein RAD50	MRE11A;RAD50	HNGS1, MRE11;None	None	15165861	None	P49959;Q92878	2	P49959;Q92878	2	TRUE	1	TRUE;TRUE	2	TRUE	1	1	-0.814334453889842;-0.724125107124901	2.55330635133425e-35;2.15455444380964e-90	34.5928970744586;89.6666425271744	0.814334453889842;0.724125107124901	0.76923	62.1298
265	ATR-ATRIP complex	Human	None	10.03.01.03;16.03.01;32.01.09;70.10	cell cycle checkpoints (checkpoints of morphogenesis, DNA-damage,-replication, mitotic phase and spindle);DNA binding;DNA damage response;nucleus	ATR and ATRIP associate with chromatin in vivo, and they exist as a large molecular weight complex that can bind single-stranded (ss)DNA cellulose in vitro. Neither ATR nor ATRIP are able to bind DNA individually, nor do they bind DNA in a cooperative manner.	MI:0091- chromatography technologies; MI:0071- molecular sieving	None	GO:0000075;GO:0003677;GO:0006974;GO:0005634	cell cycle checkpoint;DNA binding;cellular response to DNA damage stimulus;nucleus	Q13535;Q8WXE1	545;84126	Serine/threonine-protein kinase ATR ;ATR-interacting protein	ATR;ATRIP	FRP1;AGS1	None	14724280	None	Q13535;Q8WXE1	2	Q13535;Q8WXE1	2	TRUE	1	FALSE;FALSE	0	FALSE	0	0	-0.136215437696645;-0.354374774153105	1;0.054808438964087	0;1.26115256718409	0.136215437696645;0.354374774153105	0.245295	0.630576
270	RAD17-RFC complex	Human	None	01.04;10.03.01.03;16.03.01;16.19.03;32.01.09;70.10	phosphate metabolism;cell cycle checkpoints (checkpoints of morphogenesis, DNA-damage,-replication, mitotic phase and spindle);DNA binding;ATP binding;DNA damage response;nucleus	RAD17 makes a heteropentameric complex with the four RFC subunits with a deep groove or cleft and is similar to the RFC clamp loader.	MI:0004- affinity chromatography technologies; MI:0040- electron microscopy	None	GO:0006794;GO:0006796;GO:0000075;GO:0003677;GO:0005524;GO:0006974;GO:0005634	phosphorus utilization;phosphate-containing compound metabolic process;cell cycle checkpoint;DNA binding;ATP binding;cellular response to DNA damage stimulus;nucleus	O75943;P35249;P35250;P40937;P40938	5884;5984;5982;5985;5983	Cell cycle checkpoint protein RAD17;Replication factor C subunit 4;Replication factor C subunit 2;Replication factor C subunit 5;Replication factor C subunit 3	RAD17;RFC4;RFC2;RFC5;RFC3	R24L;None;None;None;None	None	11907025	None	O75943;P35249;P35250;P40937;P40938	5	P35249;P35250;P40937;P40938	4	TRUE	0.8	FALSE;FALSE;TRUE;FALSE	1	FALSE	0.2	0.25	-0.329723535911753;-0.22002955868948;-1.00614197856728;-0.486711382420443	1.90143796157387e-12;3.87251093423891e-05;4.1147032683428e-25;5.01183031262817e-10	11.7209178397952;4.41200734731364;24.3856614784512;9.30000364149608	0.329723535911753;0.22002955868948;1.00614197856728;0.486711382420443	0.510652	12.4546
274	9-1-1-RAD17-RFC complex	Human	RAD17-RFC-9-1-1 checkpoint supercomplex	None	None	Rad17-RFC complex binds to nicked circular, gapped and primed DNA and recruits the 9-1-1 complex in an ATP-dependent manner. The interaction is mediated mainly by binding of Rad9 to Rad17.	MI:0004-affinity chromatography technologies;MI:0029-cosedimentation through density gradients;MI:0040-electron microscopy	None	None	None	O60671;O60921;O75943;P35249;P35250;P40937;P40938;Q99638	5810;3364;5884;5984;5982;5985;5983;5883	Cell cycle checkpoint protein RAD1;Checkpoint protein HUS1;Cell cycle checkpoint protein RAD17;Replication factor C subunit 4;Replication factor C subunit 2;Replication factor C subunit 5;Replication factor C subunit 3;Cell cycle checkpoint control protein RAD9A	RAD1;HUS1;RAD17;RFC4;RFC2;RFC5;RFC3;RAD9A	REC1;None;R24L;None;None;None;None;None	None	12578958	None	O60671;O60921;O75943;P35249;P35250;P40937;P40938;Q99638	8	O60671;O60921;P35249;P35250;P40937;P40938	6	TRUE	0.75	FALSE;FALSE;FALSE;FALSE;TRUE;FALSE	1	FALSE	0.125	0.166667	0.124997088879471;0.355225359365191;-0.329723535911753;-0.22002955868948;-1.00614197856728;-0.486711382420443	1;1;1.90143796157387e-12;3.87251093423891e-05;4.1147032683428e-25;5.01183031262817e-10	0;0;11.7209178397952;4.41200734731364;24.3856614784512;9.30000364149608	0.124997088879471;0.355225359365191;0.329723535911753;0.22002955868948;1.00614197856728;0.486711382420443	0.420471	8.3031
280	HMGB1-HMGB2-HSC70-ERP60-GAPDH complex	Human	None	10.01.05.01;16.03.01;32.01.09;70.10	DNA repair;DNA binding;DNA damage response;nucleus	The protein/DNA complex was isolated from human leukemia cells deficient in components of the mismatch repair system (Nalm6). This complex detects changes in DNA structure caused by incorporation of nonnatural nucleosides and is a determinant of cell sensitivity to such DNA modifying chemotherapy. The authors show that murine fibroblasts deficient in one component of the complex, Hmgb1, are 10-fo…	MI:0413- electrophoretic mobility shift assay	None	GO:0006281;GO:0003677;GO:0006974;GO:0005634	DNA repair;DNA binding;cellular response to DNA damage stimulus;nucleus	P04406;P09429;P11142;P26583;P30101	2597;3146;3312;3148;2923	Glyceraldehyde-3-phosphate dehydrogenase;High mobility group protein B1 ;Heat shock cognate 71 kDa protein;High mobility group protein B2 ;Protein disulfide-isomerase A3	GAPDH;HMGB1;HSPA8;HMGB2;PDIA3	GAPD;HMG1;HSC70, HSP73, HSPA10;HMG2;ERP57 ERP60 GRP58	None	12517784	None	P04406;P09429;P11142;P26583;P30101	5	P04406;P09429;P11142;P26583;P30101	5	TRUE	1	TRUE;FALSE;FALSE;FALSE;TRUE	2	TRUE	0.4	0.4	-0.784020186432389;-0.0651639685853844;-0.536608443117611;0;-0.971181248007241	2.26218694376267e-05;1;1.3783041632641e-60;1;1.02319692643567e-93	4.64547150847785;0;59.8606549320288;0;92.9900407730975	0.784020186432389;0.0651639685853844;0.536608443117611;0;0.971181248007241	0.471395	31.4992
282	SNF2h-cohesin-NuRD complex	Human	ISWI (SNF2h)-containing chromatin remodeling complex	10.01.09.05;16.03.01;42.10.03;70.10.03	DNA conformation modification (e.g. chromatin);DNA binding;organization of chromosome structure;chromosome	The association of the complex with chromatin can be regulated by the state of DNA methylation.	MI:0226- ion exchange chromatography; MI:0071- molecular sieving	None	GO:0006265;GO:0003677;GO:0051276;GO:0005694	DNA topological change;DNA binding;chromosome organization;chromosome	O60216;O60264;O94776;O95983;Q09028;Q12873;Q13330;Q13547;Q14683;Q16576;Q8N3U4;Q8WVM7;Q92769;Q9NRL2;Q9UBB5;Q9UQE7	5885;8467;9219;53615;5928;1107;9112;3065;8243;5931;10735;10274;3066;11177;8932;9126	Double-strand-break repair protein rad21 homolog;SWI/SNF-related matrix-associated actin-dependent regulator of chromatin subfamily A member 5;Metastasis-associated protein MTA2;Methyl-CpG-binding domain protein 3;Histone-binding protein RBBP4;Chromodomain-helicase-DNA-binding protein 3;Metastasis-associated protein MTA1;Histone deacetylase 1;Structural maintenance of chromosomes protein 1A;Histo…	RAD21;SMARCA5;MTA2;MBD3;RBBP4;CHD3;MTA1;HDAC1;SMC1A;RBBP7;STAG2;STAG1;HDAC2;BAZ1A;MBD2;SMC3	HR21, KIAA0078, NXP1;SNF2H, WCRF135;MTA1L1 PID;None;RBAP48;None;None;RPD3L1;DXS423E, KIAA0178, SB1.8, SMC1, SMC1L1;RBAP46;SA2;SA1;None;ACF1, WCRF180;None;BAM, BMH, CSPG6, SMC3L1	None	12198550	None	O60216;O60264;O94776;O95983;Q09028;Q12873;Q13330;Q13547;Q14683;Q16576;Q8N3U4;Q8WVM7;Q92769;Q9NRL2;Q9UBB5;Q9UQE7	16	O60216;O60264;O94776;O95983;Q09028;Q12873;Q13330;Q13547;Q14683;Q16576;Q8N3U4;Q8WVM7;Q92769;Q9NRL2;Q9UBB5;Q9UQE7	16	TRUE	1	TRUE;TRUE;TRUE;TRUE;TRUE;TRUE;TRUE;TRUE;TRUE;TRUE;TRUE;TRUE;TRUE;TRUE;TRUE;TRUE	16	TRUE	1	1	-1.43260298950557;-3.57207028187876;-0.686912459250946;-1.00880984516479;-0.705570541093656;-1.38178446427748;-0.781088837748796;-0.872255187751362;-1.28626051538687;0.956465004782494;-1.23099348109293;-2.50128597203096;-1.53357600723246;-5.06477958525819	2.03321727759607e-49;3.62470478659921e-133;7.05340689531432e-60;7.68414701588844e-12;9.96838118736751e-17;6.56171872621698e-14;3.17377976504571e-15;1.73559853815222e-11;2.18426872909797e-189;1.10501900037537e-11;1.91530339572026e-34;1.13376256918342e-43;1.68570850681863e-42;1.02478302912309e-41;3.90258751990864e-29;2.50193471599976e-164	48.6918162084653;132.440727358685;59.1516010619526;11.1144043346513;16.0013753631001;13.1829823899619;14.4984232131022;10.7605507243372;188.660693931725;10.9566302543886;33.7177624213556;42.9454778852048;41.773217521541;40.9893680753196;28.4086473486148;163.601724026717	1.43260298950557;3.57207028187876;0.686912459250946;1.00880984516479;0.705570541093656;1.38178446427748;0.781088837748796;0.872255187751362;1.28626051538687;0.956465004782494;1.23099348109293;2.50128597203096;1.53357600723246;5.06477958525819;0.883184966971289;1.241639757708	1.5712	53.556
284	CRSP complex	Human	Cofactor required for Sp1	11.02.03.04.01;16.01;70.10.03	transcription activation;protein binding;chromosome	The activator-recruited cofactor ARC consists of the two distinct multisubunit complexes ARC-L and CRSP. Several identical subunits appear in protein complexes like DRIP/ARC, CRSP, NAT, PC2, SMCC and Mediator, indicating that unique classes of transcription activators may share common sets or subsets of cofactors.	MI:0029- cosedimentation through density gradients; MI:0004- affinity chromatography technologies	None	GO:0045893;GO:0005515;GO:0005694	positive regulation of transcription, DNA-templated;protein binding;chromosome	O43513;O60244;O75448;O75586;O95402;Q13503;Q15648;Q71SY5;Q96RN5;Q9NVC6;Q9ULK4	9443;9282;9862;10001;9441;9412;5469;81857;51586;9440;9439	Mediator of RNA polymerase II transcription subunit 7 ;Mediator of RNA polymerase II transcription subunit 14;Mediator of RNA polymerase II transcription subunit 24;Mediator of RNA polymerase II transcription subunit 6 ;Mediator of RNA polymerase II transcription subunit 26 ;Mediator of RNA polymerase II transcription subunit 21;Mediator of RNA polymerase II transcription subunit 1;Mediator of RN…	MED7;MED14;MED24;MED6;MED26;MED21;MED1;MED25;MED15;MED17;MED23	ARC34 CRSP9;ARC150 CRSP2 CXorf4 DRIP150 EXLM1 RGR1 TRAP170;ARC100 CRSP4 DRIP100 KIAA0130 THRAP4 TRAP100;ARC33;ARC70 CRSP7;SRB7 SURB7;ARC205 CRSP1 CRSP200 DRIP205 DRIP230 PBP PPARBP PPARGBP RB18A TRAP220 TRIP2;ACID1 ARC92 PTOV2;ARC105 CTG7A PCQAP TIG1 TNRC7;ARC77 CRSP6 DRIP77 DRIP80 TRAP80;ARC130 CRSP3 DRIP130 KIAA1216 SUR2	Information about four small protein subunits of the protein complex was not available in the article.	11834832	None	O43513;O60244;O75448;O75586;O95402;Q13503;Q15648;Q71SY5;Q96RN5;Q9NVC6;Q9ULK4	11	O75448;Q15648;Q96RN5;Q9NVC6	4	TRUE	0.363636	TRUE;TRUE;TRUE;TRUE	4	TRUE	0.363636	1	-0.656053067761616;-2.03275233763634;-0.754205210894023;-2.88765910542281	0.00141678827056629;1.42900182225488e-08;2.36812874988613e-05;1.72287463268358e-16	2.84869504727918;7.84496721739886;4.62559468968346;15.763746323431	0.656053067761616;2.03275233763634;0.754205210894023;2.88765910542281	1.58267	7.77075
285	PCNA-MLH1-PMS1 complex	Human	None	10.01.03;10.01.05.01;70.10	DNA synthesis and replication;DNA repair;nucleus	The authors show that PCNA interacts with MSH2-MSH6 with a higher affinity than with MLH1-PMS1. PCNA acts as a scaffold for consecutive protein-protein interactions.	MI:0107- surface plasmon resonance	None	GO:0006260;GO:0006281;GO:0005634	DNA replication;DNA repair;nucleus	P12004;P40692;P54277	5111;4292;5378	Proliferating cell nuclear antigen;DNA mismatch repair protein Mlh1 ;PMS1 protein homolog 1	PCNA;MLH1;PMS1	None;COCA2;PMSL1	None	16303135	None	P12004;P40692;P54277	3	P12004;P40692	2	TRUE	0.666667	FALSE;TRUE	1	FALSE	0.333333	0.5	-0.462829958684619;-0.96339154748047	4.50854982790875e-08;6.09161570923222e-12	7.34596312619606;11.2152675020241	0.462829958684619;0.96339154748047	0.713111	9.28062
286	PCNA-MSH2-MSH6 complex	Human	None	10.01.03;10.01.05.01;70.10	DNA synthesis and replication;DNA repair;nucleus	The authors show that PCNA interacts with MSH2-MSH6 with a higher affinity than with MLH1-PMS1.	MI:0107- surface plasmon resonance	None	GO:0006260;GO:0006281;GO:0005634	DNA replication;DNA repair;nucleus	P12004;P43246;P52701	5111;4436;2956	Proliferating cell nuclear antigen;DNA mismatch repair protein Msh2;DNA mismatch repair protein Msh6	PCNA;MSH2;MSH6	None;None;GTBP	None	16303135	None	P12004;P43246;P52701	3	P12004;P43246;P52701	3	TRUE	1	FALSE;TRUE;TRUE	2	TRUE	0.666667	0.666667	-0.462829958684619;-0.759279559901593;-1.26826135978785	4.50854982790875e-08;9.55301297507765e-38;1.19497065023149e-63	7.34596312619606;37.0198596323871;62.9226427613259	0.462829958684619;0.759279559901593;1.26826135978785	0.830124	35.7628
287	ARC-L complex	Human	None	16.01;18.01.07;18.02.09;70.10.03	protein binding;regulation by binding / dissociation;regulator of transcription factor;chromosome	Experiemts show that the transcription coactivator ARC is required for SREBP (sterol regulatory element binding protein) control of cholesterol and lipid homeostasis. The activator-recruited cofactor ARC consists of the two distinct multisubunit complexes ARC-L and CRSP; Information about four small components of the protein complex is not available in the article. Several identical subunits appe…	MI:0029- cosedimentation through density gradients; MI:0004- affinity chromatography technologies	None	GO:0005515;GO:0051098;GO:0005515;GO:0051090;GO:0005694	protein binding;regulation of binding;protein binding;regulation of sequence-specific DNA binding transcription factor activity;chromosome	O43513;O60244;O75448;O75586;P24863;P49336;Q13503;Q15648;Q71SY5;Q93074;Q96RN5;Q9NVC6;Q9UHV7;Q9ULK4	9443;9282;9862;10001;892;1024;9412;5469;81857;9968;51586;9440;9969;9439	Mediator of RNA polymerase II transcription subunit 7 ;Mediator of RNA polymerase II transcription subunit 14;Mediator of RNA polymerase II transcription subunit 24;Mediator of RNA polymerase II transcription subunit 6 ;Cyclin-C;Cyclin-dependent kinase 8;Mediator of RNA polymerase II transcription subunit 21;Mediator of RNA polymerase II transcription subunit 1;Mediator of RNA polymerase II trans…	MED7;MED14;MED24;MED6;CCNC;CDK8;MED21;MED1;MED25;MED12;MED15;MED17;MED13;MED23	ARC34 CRSP9;ARC150 CRSP2 CXorf4 DRIP150 EXLM1 RGR1 TRAP170;ARC100 CRSP4 DRIP100 KIAA0130 THRAP4 TRAP100;ARC33;None;None;SRB7 SURB7;ARC205 CRSP1 CRSP200 DRIP205 DRIP230 PBP PPARBP PPARGBP RB18A TRAP220 TRIP2;ACID1 ARC92 PTOV2;ARC240 CAGH45 HOPA KIAA0192 TNRC11 TRAP230;ARC105 CTG7A PCQAP TIG1 TNRC7;ARC77 CRSP6 DRIP77 DRIP80 TRAP80;ARC250 KIAA0593 THRAP1 TRAP240;ARC130 CRSP3 DRIP130 KIAA1216 SUR2	None	11834832	None	O43513;O60244;O75448;O75586;P24863;P49336;Q13503;Q15648;Q71SY5;Q93074;Q96RN5;Q9NVC6;Q9UHV7;Q9ULK4	14	O75448;Q15648;Q93074;Q96RN5;Q9NVC6	5	TRUE	0.357143	TRUE;TRUE;TRUE;TRUE;TRUE	5	TRUE	0.357143	1	-0.656053067761616;-2.03275233763634;-0.974581872524043;-0.754205210894023;-2.88765910542281	0.00141678827056629;1.42900182225488e-08;2.08031052551631e-09;2.36812874988613e-05;1.72287463268358e-16	2.84869504727918;7.84496721739886;8.68187183356966;4.62559468968346;15.763746323431	0.656053067761616;2.03275233763634;0.974581872524043;0.754205210894023;2.88765910542281	1.46105	7.95298
288	ARC complex	Human	activator-recruited cofactor	11.02.03.04.01;16.01;18.01.07;18.02.09;70.10.03	transcription activation;protein binding;regulation by binding / dissociation;regulator of transcription factor;chromosome	Experiemts show that the transcription coactivator ARC is required for SREBP (sterol regulatory element binding protein) control of cholesterol and lipid homeostasis. The activator-recruited cofactor ARC consists of the two distinct multisubunit complexes ARC-L and CRSP. Several identical subunits appear in protein complexes like DRIP/ARC, CRSP, NAT, PC2, SMCC and Mediator, indicating that unique…	MI:0029- cosedimentation through density gradients; MI:0004- affinity chromatography technologies	None	GO:0045893;GO:0005515;GO:0051098;GO:0005515;GO:0051090;GO:0005694	positive regulation of transcription, DNA-templated;protein binding;regulation of binding;protein binding;regulation of sequence-specific DNA binding transcription factor activity;chromosome	O43513;O60244;O75448;O75586;O95402;P24863;P49336;Q13503;Q15648;Q71SY5;Q93074;Q96RN5;Q9NVC6;Q9UHV7;Q9ULK4	9443;9282;9862;10001;9441;892;1024;9412;5469;81857;9968;51586;9440;9969;9439	Mediator of RNA polymerase II transcription subunit 7 ;Mediator of RNA polymerase II transcription subunit 14;Mediator of RNA polymerase II transcription subunit 24;Mediator of RNA polymerase II transcription subunit 6 ;Mediator of RNA polymerase II transcription subunit 26 ;Cyclin-C;Cyclin-dependent kinase 8;Mediator of RNA polymerase II transcription subunit 21;Mediator of RNA polymerase II tra…	MED7;MED14;MED24;MED6;MED26;CCNC;CDK8;MED21;MED1;MED25;MED12;MED15;MED17;MED13;MED23	ARC34 CRSP9;ARC150 CRSP2 CXorf4 DRIP150 EXLM1 RGR1 TRAP170;ARC100 CRSP4 DRIP100 KIAA0130 THRAP4 TRAP100;ARC33;ARC70 CRSP7;None;None;SRB7 SURB7;ARC205 CRSP1 CRSP200 DRIP205 DRIP230 PBP PPARBP PPARGBP RB18A TRAP220 TRIP2;ACID1 ARC92 PTOV2;ARC240 CAGH45 HOPA KIAA0192 TNRC11 TRAP230;ARC105 CTG7A PCQAP TIG1 TNRC7;ARC77 CRSP6 DRIP77 DRIP80 TRAP80;ARC250 KIAA0593 THRAP1 TRAP240;ARC130 CRSP3 DRIP130 KIAA…	Information about four small components of the protein complex is not available in the article.	11834832	None	O43513;O60244;O75448;O75586;O95402;P24863;P49336;Q13503;Q15648;Q71SY5;Q93074;Q96RN5;Q9NVC6;Q9UHV7;Q9ULK4	15	O75448;Q15648;Q93074;Q96RN5;Q9NVC6	5	TRUE	0.333333	TRUE;TRUE;TRUE;TRUE;TRUE	5	TRUE	0.333333	1	-0.656053067761616;-2.03275233763634;-0.974581872524043;-0.754205210894023;-2.88765910542281	0.00141678827056629;1.42900182225488e-08;2.08031052551631e-09;2.36812874988613e-05;1.72287463268358e-16	2.84869504727918;7.84496721739886;8.68187183356966;4.62559468968346;15.763746323431	0.656053067761616;2.03275233763634;0.974581872524043;0.754205210894023;2.88765910542281	1.46105	7.95298
297	PCNA-DNA polymerase delta complex	Human	None	10.01.03;10.01.05.01;70.10	DNA synthesis and replication;DNA repair;nucleus	PPLD3 stabilizes the polymerase delta complex and increases the affinity of polymerase delta for PCNA.	MI:0071- molecular sieving; MI:0006- anti bait coimmunoprecipitation; MI:0096- pull down	None	GO:0006260;GO:0006281;GO:0005634	DNA replication;DNA repair;nucleus	P12004;P28340;P49005;Q15054;Q9HCU8	5111;5424;5425;10714;57804	Proliferating cell nuclear antigen;DNA polymerase delta catalytic subunit;DNA polymerase delta subunit 2;DNA polymerase delta subunit 3;DNA polymerase delta subunit 4	PCNA;POLD1;POLD2;POLD3;POLD4	None;POLD;None;KIAA0039;POLDS	None	11328591	None	P12004;P28340;P49005;Q15054;Q9HCU8	5	P12004;P28340;P49005;Q15054	4	TRUE	0.8	FALSE;TRUE;TRUE;FALSE	2	TRUE	0.4	0.5	-0.462829958684619;-0.785237527583119;-0.888401895996386;-0.414333901686185	4.50854982790875e-08;4.56529714755521e-51;6.52316483846926e-20;0.0247574526265824	7.34596312619606;50.3405309497083;19.1855416468442;1.60629404330025	0.462829958684619;0.785237527583119;0.888401895996386;0.414333901686185	0.637701	19.6196
298	VEGF transcriptional complex	Human	None	11.02.03.04;70.10	transcriptional control;nucleus	None	MI:0019-coimmunoprecipitation	None	GO:2001141;GO:0006355;GO:0005634	regulation of RNA biosynthetic process;regulation of transcription, DNA-templated;nucleus	P27695;P40763;Q16665;Q99966	328;6774;3091;4435	DNA-;Signal transducer and activator of transcription 3;Hypoxia-inducible factor 1-alpha;Cbp/p300-interacting transactivator 1	APEX1;STAT3;HIF1A;CITED1	APE APE1 APEX APX HAP1 REF1;APRF;BHLHE78 MOP1 PASD8;MSG1	None	15735682	This complex regulates Src-dependent hypoxia-induced expression of VEGF in pancreatic and prostate carcinomas.	P27695;P40763;Q16665;Q99966	4	P27695;P40763	2	TRUE	0.5	FALSE;TRUE	1	FALSE	0.25	0.5	-0.555038233425642;0.906767836229391	3.92818509836538e-07;0.00656789068562511	6.40580805619448;2.18257408412018	0.555038233425642;0.906767836229391	0.730903	4.29419
299	IRF3-CBP complex	Human	None	11.02.03.04;18.02.09	transcriptional control;regulator of transcription factor	The crystal structure of IRF-3 in complex with CBP reveals that CBP interacts with a hydrophobic surface on IRF-3, which in latent IRF-3 is covered by its autoinhibitory elements.	MI:0114-x-ray crystallography;MI:0019-coimmunoprecipitation	None	GO:2001141;GO:0006355;GO:0051090	regulation of RNA biosynthetic process;regulation of transcription, DNA-templated;regulation of sequence-specific DNA binding transcription factor activity	Q14653;Q99966	3661;4435	Interferon regulatory factor 3;Cbp/p300-interacting transactivator 1	IRF3;CITED1	None;MSG1	None	16154084	None	Q14653;Q99966	2	Q14653	1	FALSE	0.5	FALSE	0	FALSE	0	0	0.184072	0.990503	0.00414432	0.184072	0.184072	0.00414432
300	PC2 complex	Human	None	11.02.03.04.01;16.01;70.10	transcription activation;protein binding;nucleus	According to the authors, PC2 is a submodule of TRAP/SMCC. Several identical subunits appear in protein complexes like DRIP/ARC, CRSP, NAT, PC2, SMCC and Mediator, indicating that unique classes of transcription activators may share common sets or subsets of cofactors.	MI:0226- ion exchange chromatography; MI:0071- molecular sieving	None	GO:0045893;GO:0005515;GO:0005634	positive regulation of transcription, DNA-templated;protein binding;nucleus	O43513;O60244;O75448;O75586;Q13503;Q6P2C8;Q9BTT4;Q9H944;Q9NVC6;Q9Y2W1;Q9Y2X0;Q9Y3C7	9443;9282;9862;10001;9412;9442;84246;9477;9440;9967;10025;51003	Mediator of RNA polymerase II transcription subunit 7 ;Mediator of RNA polymerase II transcription subunit 14;Mediator of RNA polymerase II transcription subunit 24;Mediator of RNA polymerase II transcription subunit 6 ;Mediator of RNA polymerase II transcription subunit 21;Mediator of RNA polymerase II transcription subunit 27 ;Mediator of RNA polymerase II transcription subunit 10 ;Mediator of …	MED7;MED14;MED24;MED6;MED21;MED27;MED10;MED20;MED17;THRAP3;MED16;MED31	ARC34 CRSP9;ARC150 CRSP2 CXorf4 DRIP150 EXLM1 RGR1 TRAP170;ARC100 CRSP4 DRIP100 KIAA0130 THRAP4 TRAP100;ARC33;SRB7 SURB7;CRSP34 CRSP8;;TRFP;ARC77 CRSP6 DRIP77 DRIP80 TRAP80;TRAP150;DRIP92 THRAP5;SOH1	None	10882111	None	O43513;O60244;O75448;O75586;Q13503;Q6P2C8;Q9BTT4;Q9H944;Q9NVC6;Q9Y2W1;Q9Y2X0;Q9Y3C7	12	O75448;Q9H944;Q9NVC6	3	TRUE	0.25	TRUE;FALSE;TRUE	2	TRUE	0.166667	0.666667	-0.656053067761616;0;-2.88765910542281	0.00141678827056629;1;1.72287463268358e-16	2.84869504727918;0;15.763746323431	0.656053067761616;0;2.88765910542281	1.18124	6.20415
301	SMCC complex	Human	SRB/MED-containing cofactor complex	11.02.03.04;16.01;70.10	transcriptional control;protein binding;nucleus	Several identical subunits appear in protein complexes like DRIP/ARC, CRSP, NAT, PC2, SMCC and Mediator, indicating that unique classes of transcription activators may share common sets or subsets of cofactors.	MI:0007- anti tag coimmunoprecipitation	None	GO:2001141;GO:0006355;GO:0005515;GO:0005634	regulation of RNA biosynthetic process;regulation of transcription, DNA-templated;protein binding;nucleus	O43513;O60244;O75448;O75586;P24863;P49336;Q13503;Q15648;Q6P2C8;Q93074;Q9BTT4;Q9H944;Q9NVC6;Q9UHV7;Q9Y2W1;Q9Y2X0;Q9Y3C7	9443;9282;9862;10001;892;1024;9412;5469;9442;9968;84246;9477;9440;9969;9967;10025;51003	Mediator of RNA polymerase II transcription subunit 7 ;Mediator of RNA polymerase II transcription subunit 14;Mediator of RNA polymerase II transcription subunit 24;Mediator of RNA polymerase II transcription subunit 6 ;Cyclin-C;Cyclin-dependent kinase 8;Mediator of RNA polymerase II transcription subunit 21;Mediator of RNA polymerase II transcription subunit 1;Mediator of RNA polymerase II trans…	MED7;MED14;MED24;MED6;CCNC;CDK8;MED21;MED1;MED27;MED12;MED10;MED20;MED17;MED13;THRAP3;MED16;MED31	ARC34 CRSP9;ARC150 CRSP2 CXorf4 DRIP150 EXLM1 RGR1 TRAP170;ARC100 CRSP4 DRIP100 KIAA0130 THRAP4 TRAP100;ARC33;None;None;SRB7 SURB7;ARC205 CRSP1 CRSP200 DRIP205 DRIP230 PBP PPARBP PPARGBP RB18A TRAP220 TRIP2;CRSP34 CRSP8;ARC240 CAGH45 HOPA KIAA0192 TNRC11 TRAP230;;TRFP;ARC77 CRSP6 DRIP77 DRIP80 TRAP80;ARC250 KIAA0593 THRAP1 TRAP240;TRAP150;DRIP92 THRAP5;SOH1	None	10882111	None	O43513;O60244;O75448;O75586;P24863;P49336;Q13503;Q15648;Q6P2C8;Q93074;Q9BTT4;Q9H944;Q9NVC6;Q9UHV7;Q9Y2W1;Q9Y2X0;Q9Y3C7	17	O75448;Q15648;Q93074;Q9H944;Q9NVC6	5	TRUE	0.294118	TRUE;TRUE;TRUE;FALSE;TRUE	4	TRUE	0.235294	0.8	-0.656053067761616;-2.03275233763634;-0.974581872524043;0;-2.88765910542281	0.00141678827056629;1.42900182225488e-08;2.08031052551631e-09;1;1.72287463268358e-16	2.84869504727918;7.84496721739886;8.68187183356966;0;15.763746323431	0.656053067761616;2.03275233763634;0.974581872524043;0;2.88765910542281	1.31021	7.02786
302	INO80 chromatin remodeling complex	Human	INO80 complex	10.01.09.05;16.03.01;16.19.03;42.10.03;70.10.03	DNA conformation modification (e.g. chromatin);DNA binding;ATP binding;organization of chromosome structure;chromosome	INO80 complex exhibits DNA- and nucleosome-activated ATPase activity and catalyzes ATP-dependent nucleosome sliding.	MI:0007- anti tag coimmunoprecipitation	None	GO:0006265;GO:0003677;GO:0005524;GO:0051276;GO:0005694	DNA topological change;DNA binding;ATP binding;chromosome organization;chromosome	O96019;P15923;Q53TQ3;Q6P4R8;Q6PI98;Q8NBZ0;Q96EZ8;Q9C086;Q9H981;Q9H9F9;Q9ULG1;Q9Y230;Q9Y265	86;6929;54891;4798;125476;283899;10445;83444;93973;79913;54617;10856;8607	Actin-like protein 6A;Transcription factor E2-alpha ;INO80 complex subunit D;Nuclear factor related to kappa-B-binding protein ;INO80 complex subunit C ;INO80 complex subunit E ;Microspherule protein 1 ;INO80 complex subunit B ;Actin-related protein 8 ;Actin-related protein 5 ;DNA helicase INO80 ;RuvB-like 2;RuvB-like 1	ACTL6A;TCF3;INO80D;NFRKB;INO80C;INO80E;MCRS1;INO80B;ACTR8;ACTR5;INO80;RUVBL2;RUVBL1	BAF53, BAF53A, INO80K;BHLHB21 E2A ITF1;;INO80G;C18orf37;CCDC95;INO80Q MSP58;HMGA1L4 PAPA1 ZNHIT4;ARP8 INO80N;ARP5;INO80A INOC1 KIAA1259;INO80J, TIP48, TIP49B;INO80H, NMP238, TIP49, TIP49A	None	16230350	None	O96019;P15923;Q53TQ3;Q6P4R8;Q6PI98;Q8NBZ0;Q96EZ8;Q9C086;Q9H981;Q9H9F9;Q9ULG1;Q9Y230;Q9Y265	13	O96019;P15923;Q6PI98;Q9H981;Q9H9F9;Q9Y230;Q9Y265	7	TRUE	0.538462	TRUE;TRUE;FALSE;FALSE;FALSE;TRUE;TRUE	4	TRUE	0.307692	0.571429	-1.86161590517877;-1.57853534742349;-0.0696009481334182;0;-0.398051779779732;-0.738026214716999;-0.752331240926077	3.8088204792693e-74;9.06817129537916e-05;1;1;0.139344363362178;1.51198228643572e-254;3.11430299866047e-201	73.4192094964123;4.04248028475909;0;0;0.85591059430061;253.820453296764;200.50663913607	1.86161590517877;1.57853534742349;0.0696009481334182;0;0.398051779779732;0.738026214716999;0.752331240926077	0.771166	76.0921
304	SRCAP-associated chromatin remodeling complex	Human	None	10.01.09.05;11.02.03.04.01;42.10.03;70.10	DNA conformation modification (e.g. chromatin);transcription activation;organization of chromosome structure;nucleus	None	MI:0007- anti tag coimmunoprecipitation	None	GO:0006265;GO:0045893;GO:0051276;GO:0005634	DNA topological change;positive regulation of transcription, DNA-templated;chromosome organization;nucleus	O43257;O95619;O96019;P0C0S5;Q15906;Q6ZRS2;Q96CJ1;Q9GZN1;Q9Y230;Q9Y265	10467;8089;86;3015;6944;10847;55840;64431;10856;8607	Zinc finger HIT domain-containing protein 1 ;YEATS domain-containing protein 4;Actin-like protein 6A;Histone H2A.Z ;Vacuolar protein sorting-associated protein 72 homolog ;Helicase SRCAP ;ELL-associated factor 2 ;Actin-related protein 6 ;RuvB-like 2;RuvB-like 1	ZNHIT1;YEATS4;ACTL6A;H2AFZ;VPS72;SRCAP;EAF2;ACTR6;RUVBL2;RUVBL1	CGBP1 ZNFN4A1;GAS41;BAF53, BAF53A, INO80K;H2AZ;TCFL1 YL1;KIAA0309;TRAITS;;INO80J, TIP48, TIP49B;INO80H, NMP238, TIP49, TIP49A	None	15647280	None	O43257;O95619;O96019;P0C0S5;Q15906;Q6ZRS2;Q96CJ1;Q9GZN1;Q9Y230;Q9Y265	10	O96019;Q6ZRS2;Q9Y230;Q9Y265	4	TRUE	0.4	TRUE;TRUE;TRUE;TRUE	4	TRUE	0.4	1	-1.86161590517877;-4.50671722861125;-0.738026214716999;-0.752331240926077	3.8088204792693e-74;9.71677317446748e-49;1.51198228643572e-254;3.11430299866047e-201	73.4192094964123;48.0124779351962;253.820453296764;200.50663913607	1.86161590517877;4.50671722861125;0.738026214716999;0.752331240926077	1.96467	143.94
306	Ribosome, cytoplasmic	Human	None	12.04;70.03	translation;cytoplasm	None	MI:0363-inferred by author	None	GO:0006412;GO:0005737	translation;cytoplasm	P05386;P05387;P05388;P08708;P08865;P15880;P18077;P18124;P18621;P22090;P23396;P25398;P26373;P27635;P30050;P32969;P35268;P36578;P39019;P39023;P40429;P42677;P42766;P46776;P46777;P46778;P46779;P46781;P46782;P46783;P47914;P49207;P50914;P60866;P61247;P61254;P61313;P61353;P61513;P61927;P62081;P62241;P62244;P62249;P62263;P62266;P62269;P62273;P62277;P62280;P62424;P62701;P62750;P62753;P62829;P62841;P62847;…	6176;6181;6175;6218;3921;6187;6165;6129;6139;6192;6188;6206;6137;6134;6136;6133;6146;6124;6223;6122;23521;6232;11224;6157;6125;6144;6158;6203;6193;6204;6159;6164;9045;6224;6189;6154;6138;6155;6168;6167;6201;6202;6210;6217;6208;6228;6222;6235;6207;6205;6130;6191;6147;6194;9349;6209;6229;6230;6231;6234;2197;6156;6170;6160;4736;6161;6135;6132;6171;6233;7311;6169;6227;6152;6173;6143;6142;6128;6141;25…	60S acidic ribosomal protein P1;60S acidic ribosomal protein P2;60S acidic ribosomal protein P0;40S ribosomal protein S17;40S ribosomal protein SA;40S ribosomal protein S2;60S ribosomal protein L35a;60S ribosomal protein L7;60S ribosomal protein L17;40S ribosomal protein S4, Y isoform 1;40S ribosomal protein S3;40S ribosomal protein S12;60S ribosomal protein L13;60S ribosomal protein L10;60S ribo…	RPLP1;RPLP2;RPLP0;RPS17;RPSA;RPS2;RPL35A;RPL7;RPL17;RPS4Y1;RPS3;RPS12;RPL13;RPL10;RPL12;RPL9; RPL9;RPL22;RPL4;RPS19;RPL3;RPL13A;RPS27;RPL35;RPL27A;RPL5;RPL21;RPL28;RPS9;RPS5;RPS10;RPL29;RPL34;RPL14;RPS20;RPS3A;RPL26;RPL15;RPL27;RPL37A;RPL37;RPS7;RPS8;RPS15A;RPS16;RPS14;RPS23;RPS18;RPS29;RPS13;RPS11;RPL7A;RPS4X;RPL23A;RPS6;RPL23;RPS15;RPS24;RPS25;RPS26;RPS28;FAU;RPL30;RPL39;RPL31;RPL10A;RPL32;RPL1…	RRP1;D11S2243E RPP2;None;RPS17L;LAMBR LAMR1;RPS4;None;None;None;RPS4Y;None;None;BBC1;DXS648E QM;None;; ; ;;None;RPL1;None;None;None;MPS1;None;None;None;None;None;None;None;None;None;None;None;None;FTE1 MFTL;None;EC45;None;None;None;None;None;None;None;None;None;D6S218E;None;None;None;SURF-3 SURF3;CCG2 RPS4 SCAR;None;None;None;RIG;None;None;None;None;None;None;None;None;NEDD6;None;None;None;None;U…	Since the authors did not specify RPS4Y, we used isoform RPS4Y1	14681386	None	P05386;P05387;P05388;P08708;P08865;P15880;P18077;P18124;P18621;P22090;P23396;P25398;P26373;P27635;P30050;P32969;P35268;P36578;P39019;P39023;P40429;P42677;P42766;P46776;P46777;P46778;P46779;P46781;P46782;P46783;P47914;P49207;P50914;P60866;P61247;P61254;P61313;P61353;P61513;P61927;P62081;P62241;P62244;P62249;P62263;P62266;P62269;P62273;P62277;P62280;P62424;P62701;P62750;P62753;P62829;P62841;P62847;…	80	P05387;P05388;P08708;P08865;P15880;P18077;P18621;P23396;P25398;P27635;P30050;P35268;P39019;P39023;P42766;P46776;P46777;P46778;P46779;P46781;P46782;P46783;P47914;P50914;P60866;P61247;P61254;P62081;P62241;P62244;P62249;P62263;P62266;P62269;P62273;P62280;P62701;P62750;P62753;P62829;P62841;P62847;P62851;P62857;P62899;P62913;P63173;P63220;P83731;P84098;Q9Y3U8	51	TRUE	0.6375	TRUE;TRUE;TRUE;TRUE;TRUE;FALSE;TRUE;TRUE;TRUE;TRUE;FALSE;TRUE;TRUE;TRUE;TRUE;TRUE;FALSE;FALSE;FALSE;TRUE;TRUE;TRUE;FALSE;FALSE;TRUE;TRUE;FALSE;TRUE;TRUE;TRUE;TRUE;TRUE;FALSE;TRUE;TRUE;TRUE;TRUE;TRUE;TRUE;TRUE;TRUE;TRUE;TRUE;TRUE;TRUE;FALSE;TRUE;TRUE;TRUE;TRUE;FALSE	40	TRUE	0.5	0.784314	-1.40417676872189;-1.25534990431194;-1.10332076219818;-0.995461514045345;-0.967520131721223;-0.302447265145066;-0.798169755045236;-0.89204462610753;-0.815005038725815;-0.889974270615236;0;-1.49109011719871;-1.53143686872549;-2.28548827577712;-0.9681808507	2.60716675157213e-25;3.1013207895128e-06;5.60402439708065e-27;2.30076921704559e-94;4.33160367118845e-20;0.834550241848439;1.01050029762135e-13;3.11796211227128e-45;6.15257014094355e-12;0.00531785303722874;1;1.70098824272093e-12;1.66760760751079e-45;8.22960117696447e-55;3.12683275149218e-05;3.70768824324265e-09;1;1;0.047494283005425;1.43607871042419e-110;6.76209902391721e-46;2.00698681268582e-28;0…	24.5838311909369;5.50845330957377;26.2514999826842;93.638126941866;19.3633512868782;0.0785475126687074;12.9954635542365;44.5061291664183;11.2109434265238;2.27426366888533;0;11.7692986882329;44.7779061323198;54.0846212110624;4.50489534774542;8.43089679015092;0;0;1.32335866424092;109.842821756078;45.169918473732;27.6974554811232;1.98141971443629;0.0774866987223281;10.0176915726765;17.4141889410137;…	1.40417676872189;1.25534990431194;1.10332076219818;0.995461514045345;0.967520131721223;0.302447265145066;0.798169755045236;0.89204462610753;0.815005038725815;0.889974270615236;0;1.49109011719871;1.53143686872549;2.28548827577712;0.968180850725951;0.817189009021313;0.194669609538456;0.122952552163072;0.33404217812552;2.2171940425319;1.2521356556333;1.16935135788478;0.647703321870464;0.818308249666…	1.14271	18.0165
308	60S ribosomal subunit, cytoplasmic	Human	large ribosomal subunit, cytoplasmic	12.04;70.03	translation;cytoplasm	None	MI:0363- inferred by author	None	GO:0006412;GO:0005737	translation;cytoplasm	P05386;P05387;P05388;P18077;P18124;P18621;P26373;P27635;P30050;P32969;P35268;P36578;P39023;P40429;P42766;P46776;P46777;P46778;P46779;P47914;P49207;P50914;P61254;P61313;P61353;P61513;P61927;P62424;P62750;P62829;P62888;P62891;P62899;P62906;P62910;P62913;P62917;P62945;P62987;P63173;P83731;P83881;P84098;Q02543;Q02878;Q07020;Q9Y3U8	6176;6181;6175;6165;6129;6139;6137;6134;6136;6133;6146;6124;6122;23521;11224;6157;6125;6144;6158;6159;6164;9045;6154;6138;6155;6168;6167;6130;6147;9349;6156;6170;6160;4736;6161;6135;6132;6171;7311;6169;6152;6173;6143;6142;6128;6141;25873	60S acidic ribosomal protein P1;60S acidic ribosomal protein P2;60S acidic ribosomal protein P0;60S ribosomal protein L35a;60S ribosomal protein L7;60S ribosomal protein L17;60S ribosomal protein L13;60S ribosomal protein L10;60S ribosomal protein L12;60S ribosomal protein L9;60S ribosomal protein L22;60S ribosomal protein L4;60S ribosomal protein L3;60S ribosomal protein L13a;60S ribosomal prote…	RPLP1;RPLP2;RPLP0;RPL35A;RPL7;RPL17;RPL13;RPL10;RPL12;RPL9; RPL9;RPL22;RPL4;RPL3;RPL13A;RPL35;RPL27A;RPL5;RPL21;RPL28;RPL29;RPL34;RPL14;RPL26;RPL15;RPL27;RPL37A;RPL37;RPL7A;RPL23A;RPL23;RPL30;RPL39;RPL31;RPL10A;RPL32;RPL11;RPL8;RPL41;UBA52;RPL38;RPL24;RPL36A;RPL19;RPL18A;RPL6;RPL18;RPL36	RRP1;D11S2243E RPP2;None;None;None;None;BBC1;DXS648E QM;None;; ; ;;None;RPL1;None;None;None;None;None;None;None;None;None;None;None;EC45;None;None;None;SURF-3 SURF3;None;None;None;None;None;NEDD6;None;None;None;None;UBCEP2;None;None;RPL44;None;None;TXREB1;None;None	None	14681386	None	P05386;P05387;P05388;P18077;P18124;P18621;P26373;P27635;P30050;P32969;P35268;P36578;P39023;P40429;P42766;P46776;P46777;P46778;P46779;P47914;P49207;P50914;P61254;P61313;P61353;P61513;P61927;P62424;P62750;P62829;P62888;P62891;P62899;P62906;P62910;P62913;P62917;P62945;P62987;P63173;P83731;P83881;P84098;Q02543;Q02878;Q07020;Q9Y3U8	47	P05387;P05388;P18077;P18621;P27635;P30050;P35268;P39023;P42766;P46776;P46777;P46778;P46779;P47914;P50914;P61254;P62750;P62829;P62899;P62913;P63173;P83731;P84098;Q9Y3U8	24	TRUE	0.510638	TRUE;TRUE;FALSE;TRUE;TRUE;FALSE;TRUE;TRUE;TRUE;TRUE;FALSE;FALSE;FALSE;FALSE;FALSE;FALSE;TRUE;TRUE;TRUE;FALSE;TRUE;TRUE;TRUE;FALSE	14	TRUE	0.297872	0.583333	-1.40417676872189;-1.25534990431194;-0.302447265145066;-0.798169755045236;-0.889974270615236;0;-1.49109011719871;-2.28548827577712;-0.968180850725951;-0.817189009021313;-0.194669609538456;0.122952552163072;-0.33404217812552;-0.647703321870464;-0.818308249	2.60716675157213e-25;3.1013207895128e-06;0.834550241848439;1.01050029762135e-13;0.00531785303722874;1;1.70098824272093e-12;8.22960117696447e-55;3.12683275149218e-05;3.70768824324265e-09;1;1;0.047494283005425;0.010437110598539;0.836591217913462;0.302682962571148;5.24181454217883e-33;6.09758854439397e-11;6.62480451682522e-20;1;3.03293501849129e-16;2.06672980419586e-14;2.37707286015921e-18;1	24.5838311909369;5.50845330957377;0.0785475126687074;12.9954635542365;2.27426366888533;0;11.7692986882329;54.0846212110624;4.50489534774542;8.43089679015092;0;0;1.32335866424092;1.98141971443629;0.0774866987223281;0.519012023937967;32.2805183486571;10.2148418844849;19.1788269322616;0;15.5181368944744;13.6847162975464;17.6239575064165;0	1.40417676872189;1.25534990431194;0.302447265145066;0.798169755045236;0.889974270615236;0;1.49109011719871;2.28548827577712;0.968180850725951;0.817189009021313;0.194669609538456;0.122952552163072;0.33404217812552;0.647703321870464;0.818308249666293;1.60532704042548;3.31040714615291;1.07849123759486;0.995887760774318;0.0532353353619453;1.59558278557433;1.05851128100481;2.92119313270351;0.137717150…	1.04525	9.85969
310	Cell cycle kinase complex CDC2	Human	None	10.03.01.01	mitotic cell cycle	None	MI:0006- anti bait coimmunoprecipitation	None	GO:0000278	mitotic cell cycle	O95067;P06493;P12004;P14635;P24385;P38936	9133;983;5111;891;595;1026	G2/mitotic-specific cyclin-B2;Cyclin-dependent kinase 1 ;Proliferating cell nuclear antigen;G2/mitotic-specific cyclin-B1;G1/S-specific cyclin-D1;Cyclin-dependent kinase inhibitor 1	CCNB2;CDK1;PCNA;CCNB1;CCND1;CDKN1A	;CDC2 CDC28A CDKN1 P34CDC2;None;CCNB;BCL1 PRAD1;CAP20 CDKN1 CIP1 MDA6 PIC1 SDI1 WAF1	None	7903056	None	O95067;P06493;P12004;P14635;P24385;P38936	6	O95067;P06493;P12004;P14635	4	TRUE	0.666667	FALSE;TRUE;FALSE;TRUE	2	TRUE	0.333333	0.5	0;-1.83652089825262;-0.462829958684619;-2.07342655680892	1;6.90948483111126e-93;4.50854982790875e-08;1.52149192369208e-68	0;92.1605543322707;7.34596312619606;67.8177303486001	0;1.83652089825262;0.462829958684619;2.07342655680892	1.09319	41.8311
311	Cell cycle kinase complex CDK2	Human	None	10.03.01.01	mitotic cell cycle	None	MI:0006- anti bait coimmunoprecipitation	None	GO:0000278	mitotic cell cycle	P12004;P24385;P24941;P38936	5111;595;1017;1026	Proliferating cell nuclear antigen;G1/S-specific cyclin-D1;Cyclin-dependent kinase 2;Cyclin-dependent kinase inhibitor 1	PCNA;CCND1;CDK2;CDKN1A	None;BCL1 PRAD1;CDKN2;CAP20 CDKN1 CIP1 MDA6 PIC1 SDI1 WAF1	None	7903056	None	P12004;P24385;P24941;P38936	4	P12004;P24941	2	TRUE	0.5	FALSE;TRUE	1	FALSE	0.25	0.5	-0.462829958684619;-0.93131424461168	4.50854982790875e-08;1.37108687623049e-08	7.34596312619606;7.86293502612067	0.462829958684619;0.93131424461168	0.697072	7.60445
312	Cell cycle kinase complex CDK4	Human	None	10.03.01.01	mitotic cell cycle	None	MI:0006- anti bait coimmunoprecipitation	None	GO:0000278	mitotic cell cycle	P11802;P12004;P24385;P38936	1019;5111;595;1026	Cyclin-dependent kinase 4;Proliferating cell nuclear antigen;G1/S-specific cyclin-D1;Cyclin-dependent kinase inhibitor 1	CDK4;PCNA;CCND1;CDKN1A	None;None;BCL1 PRAD1;CAP20 CDKN1 CIP1 MDA6 PIC1 SDI1 WAF1	None	7903056	None	P11802;P12004;P24385;P38936	4	P11802;P12004	2	TRUE	0.5	FALSE;FALSE	0	FALSE	0	0	-0.139943348189141;-0.462829958684619	1;4.50854982790875e-08	0;7.34596312619606	0.139943348189141;0.462829958684619	0.301387	3.67298
313	Cell cycle kinase complex CDK5	Human	None	10.03.01.01;14.07.03	mitotic cell cycle;modification by phosphorylation, dephosphorylation, autophosphorylation	None	MI:0006- anti bait coimmunoprecipitation	None	GO:0000278;GO:0006468;GO:0006470;GO:0046777	mitotic cell cycle;protein phosphorylation;protein dephosphorylation;protein autophosphorylation	P12004;P24385;P30281;P38936;Q00535	5111;595;896;1026;1020	Proliferating cell nuclear antigen;G1/S-specific cyclin-D1;G1/S-specific cyclin-D3;Cyclin-dependent kinase inhibitor 1 ;Cyclin-dependent-like kinase 5	PCNA;CCND1;CCND3;CDKN1A;CDK5	None;BCL1 PRAD1;;CAP20 CDKN1 CIP1 MDA6 PIC1 SDI1 WAF1;CDKN5	None	7903056	None	P12004;P24385;P30281;P38936;Q00535	5	P12004;Q00535	2	TRUE	0.4	FALSE;FALSE	0	FALSE	0	0	-0.462829958684619;-0.527260064603611	4.50854982790875e-08;0.0407062705936548	7.34596312619606;1.39033868476845	0.462829958684619;0.527260064603611	0.495045	4.36815
314	PCNA-p21 complex	Human	None	10.03.01.03;70.10	cell cycle checkpoints (checkpoints of morphogenesis, DNA-damage,-replication, mitotic phase and spindle);nucleus	None	MI:0114- x-ray crystallography	None	GO:0000075;GO:0005634	cell cycle checkpoint;nucleus	P12004;P38936	5111;1026	Proliferating cell nuclear antigen;Cyclin-dependent kinase inhibitor 1	PCNA;CDKN1A	None;CAP20 CDKN1 CIP1 MDA6 PIC1 SDI1 WAF1	None	8861913	None	P12004;P38936	2	P12004	1	FALSE	0.5	FALSE	0	FALSE	0	0	-0.46283	4.50855e-08	7.34596	0.46283	0.46283	7.34596
315	28S ribosomal subunit, mitochondrial	Human	Small ribosomal subunit, mitochondrial	12.04;70.16.07	translation;mitochondrial matrix	With the exception of MRPS12, all proteins of the small ribosomal subunit from ribosomes of Bos taurus were identified in a proteomic approach (PMID:11279123).	MI:0363- inferred by author	None	GO:0006412;GO:0005759	translation;mitochondrial matrix	O15235;O60783;P51398;P82650;P82663;P82664;P82673;P82675;P82909;P82912;P82914;P82921;P82930;P82932;P82933;Q92552;Q92665;Q96EL2;Q9BYN8;Q9NP92;Q9NVS2;Q9Y291;Q9Y2Q9;Q9Y2R5;Q9Y2R9;Q9Y399;Q9Y3D3;Q9Y3D5;Q9Y3D9;Q9Y676	6183;63931;7818;56945;64432;55173;None;64969;92259;64963;64960;54460;65993;64968;64965;23107;10240;64951;64949;10884;55168;51650;28957;51373;51081;51116;51021;51023;51649;28973	28S ribosomal protein S12, mitochondrial ;28S ribosomal protein S14, mitochondrial ;28S ribosomal protein S29, mitochondrial ;28S ribosomal protein S22, mitochondrial ;28S ribosomal protein S25, mitochondrial ;28S ribosomal protein S10, mitochondrial ;28S ribosomal protein S35, mitochondrial ;28S ribosomal protein S5, mitochondrial ;28S ribosomal protein S36, mitochondrial ;28S ribosomal protein …	MRPS12;MRPS14;DAP3;MRPS22;MRPS25;MRPS10;MRPS35;MRPS5;MRPS36;MRPS11;MRPS15;MRPS21;MRPS34;MRPS6;MRPS9;MRPS27;MRPS31;MRPS24;MRPS26;MRPS30;MRPS18A;MRPS33;MRPS28;MRPS17;MRPS7;MRPS2;MRPS16;MRPS18C;MRPS23;MRPS18B	RPMS12 RPSM12;;MRPS29;C3orf5 RPMS22;RPMS25;;MRPS28;;;RPMS11;RPMS15;RPMS21;;C21orf101 RPMS6;RPMS9;KIAA0264;IMOGN38;;C20orf193 RPMS13;PDCD9;;;MRPS35;RPMS17;;;RPMS16;;;C6orf14	None	14681386	None	O15235;O60783;P51398;P82650;P82663;P82664;P82673;P82675;P82909;P82912;P82914;P82921;P82930;P82932;P82933;Q92552;Q92665;Q96EL2;Q9BYN8;Q9NP92;Q9NVS2;Q9Y291;Q9Y2Q9;Q9Y2R5;Q9Y2R9;Q9Y399;Q9Y3D3;Q9Y3D5;Q9Y3D9;Q9Y676	30	O60783;P51398;P82650;P82663;P82664;P82673;P82675;P82909;P82912;P82914;P82921;P82930;P82932;P82933;Q92552;Q92665;Q96EL2;Q9BYN8;Q9NP92;Q9NVS2;Q9Y2Q9;Q9Y2R5;Q9Y2R9;Q9Y399;Q9Y3D3;Q9Y3D9;Q9Y676	27	TRUE	0.9	FALSE;FALSE;FALSE;FALSE;TRUE;FALSE;FALSE;FALSE;FALSE;FALSE;FALSE;FALSE;FALSE;FALSE;FALSE;FALSE;FALSE;FALSE;FALSE;FALSE;TRUE;FALSE;FALSE;FALSE;FALSE;FALSE;FALSE	2	TRUE	0.0666667	0.0740741	-0.0978578047147864;-0.171933065668726;-0.269139842700401;-0.264903873631799;-0.614423249387511;-0.474205298198743;-0.160126382744539;-0.412865416648028;-0.037327801987981;-0.0920614673735219;-0.54294814566835;-0.364891646772816;-0.250533945472893;-0.2815	1;0.161797538225501;0.000934981714447575;0.0588075544846537;9.39898728226072e-05;9.43872896862512e-05;0.796142258150715;0.00265624327656624;1;1;6.25470963409524e-06;0.00597623560048499;0.273282574077093;0.00301315932842983;0.266200766196841;0.000158820033100899;0.016341474055343;7.93065251327542e-07;0.283660868367937;0.399861393064425;4.40187720428568e-07;0.577369407552981;0.000182052256029674;0.…	0;0.791028090531002;3.02919688259504;1.23056688038207;4.02691893804069;4.02508648441776;0.0990093237073046;2.57573215188237;0;0;5.2037928469997;2.22357228971112;0.563388060306763;2.52097790329896;0.574790698844134;3.79909471780036;1.78670877122908;6.10069107860212;0.547200571937822;0.398090525320042;6.35636207678607;0.238546231336682;3.73980393482854;2.24720881633862;0.975456388956578;1.122507557…	0.0978578047147864;0.171933065668726;0.269139842700401;0.264903873631799;0.614423249387511;0.474205298198743;0.160126382744539;0.412865416648028;0.037327801987981;0.0920614673735219;0.54294814566835;0.364891646772816;0.250533945472893;0.281588114428898;0.211085297964977;0.439374986662171;0.30666047831128;0.524799305816568;0.270602812447057;0.200767975023421;1.6122474484958;0.182125589285345;0.311…	0.339588	2.08747
320	55S ribosome, mitochondrial	Human	None	12.04;70.16.07	translation;mitochondrial matrix	None	MI:0363- inferred by author	None	GO:0006412;GO:0005759	translation;mitochondrial matrix	O15235;O60783;O75394;P09001;P49406;P51398;P52815;P82650;P82663;P82664;P82673;P82675;P82909;P82912;P82914;P82921;P82930;P82932;P82933;P83111;Q13084;Q13405;Q16540;Q4U2R6;Q5T653;Q6P161;Q6P1L8;Q7Z2W9;Q7Z7F7;Q7Z7H8;Q86TS9;Q8IXM3;Q8N5N7;Q8N983;Q8TCC3;Q92552;Q92665;Q96A35;Q96DV4;Q96EL2;Q96EL3;Q96GC5;Q9BQ48;Q9BRJ2;Q9BYC8;Q9BYC9;Q9BYD1;Q9BYD2;Q9BYD3;Q9BYD6;Q9BYN8;Q9BZE1;Q9H0U6;Q9H2W6;Q9H9J2;Q9HD33;Q9NP92;…	6183;63931;9553;11222;9801;7818;6182;56945;64432;55173;None;64969;92259;64963;64960;54460;65993;64968;64965;114294;10573;740;6150;51258;51069;116541;64928;219927;128308;124995;122704;64975;54534;84545;51263;23107;10240;79590;64978;64951;116540;51642;64981;84311;64983;55052;28998;65005;51073;65008;64949;51253;29074;26589;65080;57129;10884;64976;63875;55168;29093;54948;54148;51318;29088;64979;51264…	28S ribosomal protein S12, mitochondrial ;28S ribosomal protein S14, mitochondrial ;39S ribosomal protein L33, mitochondrial ;39S ribosomal protein L3, mitochondrial ;39S ribosomal protein L19, mitochondrial ;28S ribosomal protein S29, mitochondrial ;39S ribosomal protein L12, mitochondrial ;28S ribosomal protein S22, mitochondrial ;28S ribosomal protein S25, mitochondrial ;28S ribosomal protein …	MRPS12;MRPS14;MRPL33;MRPL3;MRPL19;DAP3;MRPL12;MRPS22;MRPS25;MRPS10;MRPS35;MRPS5;MRPS36;MRPS11;MRPS15;MRPS21;MRPS34;MRPS6;MRPS9;LACTB;MRPL28;MRPL49;MRPL23;MRPL51;MRPL2;MRPL54;MRPL14;MRPL21;MRPL55;MRPL10;MRPL52;MRPL41;MRPL50;MRPL43;MRPL30;MRPS27;MRPS31;MRPL24;MRPL38;MRPS24;MRPL53;MRPL48;MRPL34;MRPL45;MRPL32;MRPL20;MRPL13;MRPL9;MRPL4;MRPL1;MRPS26;MRPL37;MRPL18;MRPL46;MRPL44;MRPL47;MRPS30;MRPL40;MRPL…	RPMS12 RPSM12;;C2orf1;MRL3 RPML3;KIAA0104 MRPL15;MRPS29;RPML12;C3orf5 RPMS22;RPMS25;;MRPS28;;;RPMS11;RPMS15;RPMS21;;C21orf101 RPMS6;RPMS9;MRPL56;MAAT1;C11orf4 NOF1;L23MRP RPL23L;MRP64;;;MRPL32 RPML32;;;MRPL8 RPML8;;BMRP MRPL27 RPML27;;;MRPL28 RPML28;KIAA0264;IMOGN38;;;;;;;;;;;;;;C20orf193 RPMS13;MRPL2 RPML2;;C15orf4 LIECG2;;NCM1;PDCD9;NLVCF URIM;LIP2;;MRPL25 RPML25;;C21orf92 MRPL5 RPML5;;;BRIP1;;…	None	14681386	None	O15235;O60783;O75394;P09001;P49406;P51398;P52815;P82650;P82663;P82664;P82673;P82675;P82909;P82912;P82914;P82921;P82930;P82932;P82933;P83111;Q13084;Q13405;Q16540;Q4U2R6;Q5T653;Q6P161;Q6P1L8;Q7Z2W9;Q7Z7F7;Q7Z7H8;Q86TS9;Q8IXM3;Q8N5N7;Q8N983;Q8TCC3;Q92552;Q92665;Q96A35;Q96DV4;Q96EL2;Q96EL3;Q96GC5;Q9BQ48;Q9BRJ2;Q9BYC8;Q9BYC9;Q9BYD1;Q9BYD2;Q9BYD3;Q9BYD6;Q9BYN8;Q9BZE1;Q9H0U6;Q9H2W6;Q9H9J2;Q9HD33;Q9NP92;…	78	O60783;P09001;P49406;P51398;P52815;P82650;P82663;P82664;P82673;P82675;P82909;P82912;P82914;P82921;P82930;P82932;P82933;Q13084;Q13405;Q16540;Q5T653;Q6P1L8;Q7Z2W9;Q7Z7F7;Q7Z7H8;Q8IXM3;Q8N5N7;Q8N983;Q8TCC3;Q92552;Q92665;Q96A35;Q96DV4;Q96EL2;Q96EL3;Q96GC5;Q9BQ48;Q9BRJ2;Q9BYC8;Q9BYC9;Q9BYD1;Q9BYD2;Q9BYD3;Q9BYD6;Q9BYN8;Q9BZE1;Q9H0U6;Q9H9J2;Q9HD33;Q9NP92;Q9NQ50;Q9NRX2;Q9NVS2;Q9NWU5;Q9NX20;Q9NYK5;Q9NZE8;…	67	TRUE	0.858974	FALSE;FALSE;FALSE;FALSE;FALSE;FALSE;FALSE;TRUE;FALSE;FALSE;FALSE;FALSE;FALSE;FALSE;FALSE;FALSE;FALSE;FALSE;FALSE;FALSE;FALSE;FALSE;FALSE;FALSE;FALSE;FALSE;FALSE;FALSE;FALSE;FALSE;FALSE;FALSE;FALSE;FALSE;TRUE;FALSE;FALSE;FALSE;FALSE;FALSE;FALSE;FALSE;FALSE;FALSE;FALSE;FALSE;FALSE;TRUE;FALSE;FALSE;FALSE;FALSE;FALSE;FALSE;FALSE;FALSE;TRUE;FALSE;FALSE;TRUE;FALSE;FALSE;FALSE;FALSE;FALSE;FALSE;FALSE	5	TRUE	0.0641026	0.0746269	-0.0978578047147864;-0.0601852281495663;-0.616961177013622;-0.171933065668726;-0.144438741485296;-0.269139842700401;-0.264903873631799;-0.614423249387511;-0.474205298198743;-0.160126382744539;-0.412865416648028;-0.037327801987981;-0.0920614673735219;-0.54	1;1;0.114532074388545;0.161797538225501;0.994677622890813;0.000934981714447575;0.0588075544846537;9.39898728226072e-05;9.43872896862512e-05;0.796142258150715;0.00265624327656624;1;1;6.25470963409524e-06;0.00597623560048499;0.273282574077093;0.00301315932842983;1;0.615721632377135;0.354913281901723;1;0.227367838747597;0.00118519574255915;0.842016328593979;0.0972448109815683;1;0.331670294237943;1;0…	0;0;0.94107287333036;0.791028090531002;0.00231765220440301;3.02919688259504;1.23056688038207;4.02691893804069;4.02508648441776;0.0990093237073046;2.57573215188237;0;0;5.2037928469997;2.22357228971112;0.563388060306763;2.52097790329896;0;0.210615587910902;0.449877747767951;0;0.643270966395222;2.92620991725475;0.0746794864700623;1.01213356349527;0;0.479293423947086;0;0.0430131106311827;0.5747906988…	0.0978578047147864;0.0601852281495663;0.616961177013622;0.171933065668726;0.144438741485296;0.269139842700401;0.264903873631799;0.614423249387511;0.474205298198743;0.160126382744539;0.412865416648028;0.037327801987981;0.0920614673735219;0.54294814566835;0.364891646772816;0.250533945472893;0.281588114428898;0.107429753881799;0.424433571422941;0.249891232546855;0.0382421042186194;0.240871128380157;…	0.308038	1.50563
324	39S ribosomal subunit, mitochondrial	Human	Large ribosomal subunit, mitochondrial	12.04;70.16.07	translation;mitochondrial matrix	With the exception of MRPL36 and MRPL42, all proteins of the large ribosomal subunit from ribosomes of Bos taurus were identified in a proteomic approach (PMID:11551941).	MI:0363- inferred by author	None	GO:0006412;GO:0005759	translation;mitochondrial matrix	O75394;P09001;P49406;P52815;P83111;Q13084;Q13405;Q16540;Q4U2R6;Q5T653;Q6P161;Q6P1L8;Q7Z2W9;Q7Z7F7;Q7Z7H8;Q86TS9;Q8IXM3;Q8N5N7;Q8N983;Q8TCC3;Q96A35;Q96DV4;Q96EL3;Q96GC5;Q9BQ48;Q9BRJ2;Q9BYC8;Q9BYC9;Q9BYD1;Q9BYD2;Q9BYD3;Q9BYD6;Q9BZE1;Q9H0U6;Q9H2W6;Q9H9J2;Q9HD33;Q9NQ50;Q9NRX2;Q9NWU5;Q9NX20;Q9NYK5;Q9NZE8;Q9P015;Q9P0J6;Q9P0M9;Q9Y3B7;Q9Y6G3	9553;11222;9801;6182;114294;10573;740;6150;51258;51069;116541;64928;219927;128308;124995;122704;64975;54534;84545;51263;79590;64978;116540;51642;64981;84311;64983;55052;28998;65005;51073;65008;51253;29074;26589;65080;57129;64976;63875;29093;54948;54148;51318;29088;64979;51264;65003;28977	39S ribosomal protein L33, mitochondrial ;39S ribosomal protein L3, mitochondrial ;39S ribosomal protein L19, mitochondrial ;39S ribosomal protein L12, mitochondrial ;Serine beta-lactamase-like protein LACTB, mitochondrial ;39S ribosomal protein L28, mitochondrial ;39S ribosomal protein L49, mitochondrial ;39S ribosomal protein L23, mitochondrial ;39S ribosomal protein L51, mitochondrial ;39S rib…	MRPL33;MRPL3;MRPL19;MRPL12;LACTB;MRPL28;MRPL49;MRPL23;MRPL51;MRPL2;MRPL54;MRPL14;MRPL21;MRPL55;MRPL10;MRPL52;MRPL41;MRPL50;MRPL43;MRPL30;MRPL24;MRPL38;MRPL53;MRPL48;MRPL34;MRPL45;MRPL32;MRPL20;MRPL13;MRPL9;MRPL4;MRPL1;MRPL37;MRPL18;MRPL46;MRPL44;MRPL47;MRPL40;MRPL17;MRPL22;MRPL16;MRPL39;MRPL35;MRPL15;MRPL36;MRPL27;MRPL11;MRPL42	C2orf1;MRL3 RPML3;KIAA0104 MRPL15;RPML12;MRPL56;MAAT1;C11orf4 NOF1;L23MRP RPL23L;MRP64;;;MRPL32 RPML32;;;MRPL8 RPML8;;BMRP MRPL27 RPML27;;;MRPL28 RPML28;;;;;;;;;;;;;MRPL2 RPML2;;C15orf4 LIECG2;;NCM1;NLVCF URIM;LIP2;MRPL25 RPML25;;C21orf92 MRPL5 RPML5;;;BRIP1;;;MRPL31 MRPS32 RPML31	At the time of annotation, about half of the bovine subunits were not found in the UniProt database.	14681386	None	O75394;P09001;P49406;P52815;P83111;Q13084;Q13405;Q16540;Q4U2R6;Q5T653;Q6P161;Q6P1L8;Q7Z2W9;Q7Z7F7;Q7Z7H8;Q86TS9;Q8IXM3;Q8N5N7;Q8N983;Q8TCC3;Q96A35;Q96DV4;Q96EL3;Q96GC5;Q9BQ48;Q9BRJ2;Q9BYC8;Q9BYC9;Q9BYD1;Q9BYD2;Q9BYD3;Q9BYD6;Q9BZE1;Q9H0U6;Q9H2W6;Q9H9J2;Q9HD33;Q9NQ50;Q9NRX2;Q9NWU5;Q9NX20;Q9NYK5;Q9NZE8;Q9P015;Q9P0J6;Q9P0M9;Q9Y3B7;Q9Y6G3	48	P09001;P49406;P52815;Q13084;Q13405;Q16540;Q5T653;Q6P1L8;Q7Z2W9;Q7Z7F7;Q7Z7H8;Q8IXM3;Q8N5N7;Q8N983;Q8TCC3;Q96A35;Q96DV4;Q96EL3;Q96GC5;Q9BQ48;Q9BRJ2;Q9BYC8;Q9BYC9;Q9BYD1;Q9BYD2;Q9BYD3;Q9BYD6;Q9BZE1;Q9H0U6;Q9H9J2;Q9HD33;Q9NQ50;Q9NRX2;Q9NWU5;Q9NX20;Q9NYK5;Q9NZE8;Q9P015;Q9P0M9;Q9Y3B7	40	TRUE	0.833333	FALSE;FALSE;FALSE;FALSE;FALSE;FALSE;FALSE;FALSE;FALSE;FALSE;FALSE;FALSE;FALSE;FALSE;FALSE;FALSE;FALSE;TRUE;FALSE;FALSE;FALSE;FALSE;FALSE;FALSE;FALSE;FALSE;FALSE;FALSE;FALSE;TRUE;FALSE;FALSE;FALSE;FALSE;FALSE;FALSE;TRUE;FALSE;FALSE;FALSE	3	TRUE	0.0625	0.075	-0.0601852281495663;-0.616961177013622;-0.144438741485296;-0.107429753881799;-0.424433571422941;-0.249891232546855;-0.0382421042186194;-0.240871128380157;0.523836257709703;-0.117104133474826;0.533277223453882;-0.0935022534374154;-0.201676193643519;-0.0945	1;0.114532074388545;0.994677622890813;1;0.615721632377135;0.354913281901723;1;0.227367838747597;0.00118519574255915;0.842016328593979;0.0972448109815683;1;0.331670294237943;1;0.905705258743653;0.00373110463400387;1;2.66662847605709e-09;0.466368154463155;1;1;1;1;0.641171447695896;0.680921675346173;0.0824283968092521;0.689864776868672;1;1;2.51543869448642e-08;0.0213435478472697;0.4641314139148;0.78…	0;0.94107287333036;0.00231765220440301;0;0.210615587910902;0.449877747767951;0;0.643270966395222;2.92620991725475;0.0746794864700623;1.01213356349527;0;0.479293423947086;0;0.0430131106311827;2.42816257156134;0;8.57403748751138;0.33127111265108;0;0;0;0;0.193025825656963;0.166902840981874;1.08392314688281;0.161236028704786;0;0;7.59938626270345;1.67073338798448;0.333359036131401;0.105746126810965;0;…	0.0601852281495663;0.616961177013622;0.144438741485296;0.107429753881799;0.424433571422941;0.249891232546855;0.0382421042186194;0.240871128380157;0.523836257709703;0.117104133474826;0.533277223453882;0.0935022534374154;0.201676193643519;0.0945731695983301;0.116886786502669;0.421492512855643;0.0948930474325156;1.2212111724557;0.242874509670012;0.0812424472555532;0.114232701499474;0.119254610055087…	0.286742	1.11289
328	Ku antigen complex	Human	Ku70-Ku80 complex; Ku complex	10.01.05.01;16.03.01;32.01.09;70.10	DNA repair;DNA binding;DNA damage response;nucleus	In the absence of added DNA Ku70-Ku80 copurify without DNA-PKcs.	MI:0029-cosedimentation through density gradients;MI:0091-chromatography technologies	None	GO:0006281;GO:0003677;GO:0006974;GO:0005634	DNA repair;DNA binding;cellular response to DNA damage stimulus;nucleus	P12956;P13010	2547;7520	X-ray repair cross-complementing protein 6;X-ray repair cross-complementing protein 5	XRCC6;XRCC5	G22P1, KU70;G22P2, KU80	None	16713581	None	P12956;P13010	2	P12956;P13010	2	TRUE	1	FALSE;FALSE	0	FALSE	0	0	-0.491419188732506;-0.365749105068742	3.53048456227253e-11;0.00804192589522277	10.4521656832018;2.09463993315354	0.491419188732506;0.365749105068742	0.428584	6.2734
330	PSF-p54(nrb) complex	Human	None	10.01.05.01;16.01;16.03.01;32.01.09;70.10	DNA repair;protein binding;DNA binding;DNA damage response;nucleus	PSF-p54(nrb) complex probably works as a dimeric complex.	MI:0091- chromatography technologies	None	GO:0006281;GO:0005515;GO:0003677;GO:0006974;GO:0005634	DNA repair;protein binding;DNA binding;cellular response to DNA damage stimulus;nucleus	P23246;Q15233	6421;4841	Splicing factor, proline- and glutamine-rich ;Non-POU domain-containing octamer-binding protein	SFPQ;NONO	PSF;NRB54	None	15590677	None	P23246;Q15233	2	P23246;Q15233	2	TRUE	1	TRUE;TRUE	2	TRUE	1	1	-3.10368060054109;-1.49553687583239	1.9138554858816e-63;3.60990230574185e-49	62.7180908586457;48.4425045511834	3.10368060054109;1.49553687583239	2.29961	55.5803
335	p54(nrb)-PSF-matrin3 complex	Human	None	16.03.03;20.01.21;70.10	RNA binding;RNA transport;nucleus	This complex binds specifically to inosine-containing RNAs and anchors hyperedited RNAs to the nuclear matrix.	MI:0030- cross-linking studies	None	GO:0003723;GO:0050658;GO:0051033;GO:0005634	RNA binding;RNA transport;RNA transmembrane transporter activity;nucleus	P23246;P43243;Q15233	6421;9782;4841	Splicing factor, proline- and glutamine-rich ;Matrin-3;Non-POU domain-containing octamer-binding protein	SFPQ;MATR3;NONO	PSF;KIAA0723;NRB54	None	11525732	None	P23246;P43243;Q15233	3	P23246;P43243;Q15233	3	TRUE	1	TRUE;FALSE;TRUE	2	TRUE	0.666667	0.666667	-3.10368060054109;0;-1.49553687583239	1.9138554858816e-63;1;3.60990230574185e-49	62.7180908586457;0;48.4425045511834	3.10368060054109;0;1.49553687583239	1.53307	37.0535
336	DNA ligase IV-XRCC4-AHNK complex	Human	AHNAK-LX complex	10.01.05.01;10.01.05.03.03;16.03.01;70.10	DNA repair;somatic / mitotic recombination;DNA binding;nucleus	AHNAK stimulates the double-stranded ligation activity of DNA ligase IV-XRCC4 complex.	MI:0004- affinity chromatography technologies; MI:0006- anti bait coimmunoprecipitation	None	GO:0006281;GO:0006312;GO:0003677;GO:0005634	DNA repair;mitotic recombination;DNA binding;nucleus	P49917;Q09666;Q13426	3981;79026;7518	DNA ligase 4;Neuroblast differentiation-associated protein AHNAK ;DNA repair protein XRCC4	LIG4;AHNAK;XRCC4	None;PM227;None	None	15177040	None	P49917;Q09666;Q13426	3	P49917;Q13426	2	TRUE	0.666667	FALSE;FALSE	0	FALSE	0	0	0.439563437893077;0.379478281420635	0.00903033824587901;0.143029624917446	2.04429598218178;0.844574000257617	0.439563437893077;0.379478281420635	0.409521	1.44443
338	40S ribosomal subunit, cytoplasmic	Human	small ribosomal subunit, cytoplasmic	12.04;70.03	translation;cytoplasm	None	MI:0029- cosedimentation through density gradients; MI:0004- affinity chromatography technologies	HeLa cells	GO:0006412;GO:0005737	translation;cytoplasm	P08708;P08865;P15880;P23396;P25398;P39019;P46781;P46782;P46783;P60866;P61247;P62081;P62241;P62244;P62249;P62263;P62266;P62269;P62273;P62277;P62280;P62701;P62753;P62841;P62847;P62851;P62854;P62857;P62861;P62979;P63220	6218;3921;6187;6188;6206;6223;6203;6193;6204;6224;6189;6201;6202;6210;6217;6208;6228;6222;6235;6207;6205;6191;6194;6209;6229;6230;6231;6234;2197;6233;6227	40S ribosomal protein S17;40S ribosomal protein SA;40S ribosomal protein S2;40S ribosomal protein S3;40S ribosomal protein S12;40S ribosomal protein S19;40S ribosomal protein S9;40S ribosomal protein S5 [Cleaved into: 40S ribosomal protein S5, N-terminally processed];40S ribosomal protein S10;40S ribosomal protein S20;40S ribosomal protein S3a;40S ribosomal protein S7;40S ribosomal protein S8;40S…	RPS17;RPSA;RPS2;RPS3;RPS12;RPS19;RPS9;RPS5;RPS10;RPS20;RPS3A;RPS7;RPS8;RPS15A;RPS16;RPS14;RPS23;RPS18;RPS29;RPS13;RPS11;RPS4X;RPS6;RPS15;RPS24;RPS25;RPS26;RPS28;FAU;RPS27A;RPS21	RPS17L;LAMBR LAMR1;RPS4;None;None;None;None;None;None;None;FTE1 MFTL;None;None;None;None;None;None;D6S218E;None;None;None;CCG2 RPS4 SCAR;None;RIG;None;None;None;None;None;UBA80 UBCEP1;None	RPS27 was not detected in this study. RPS4Y1 and RPSY2 could not be detected, since HeLa cells were used, which contain no Y chromosome.	15883184	None	P08708;P08865;P15880;P23396;P25398;P39019;P46781;P46782;P46783;P60866;P61247;P62081;P62241;P62244;P62249;P62263;P62266;P62269;P62273;P62277;P62280;P62701;P62753;P62841;P62847;P62851;P62854;P62857;P62861;P62979;P63220	31	P08708;P08865;P15880;P23396;P25398;P39019;P46781;P46782;P46783;P60866;P61247;P62081;P62241;P62244;P62249;P62263;P62266;P62269;P62273;P62280;P62701;P62753;P62841;P62847;P62851;P62857;P63220	27	TRUE	0.870968	TRUE;TRUE;TRUE;TRUE;TRUE;TRUE;TRUE;TRUE;TRUE;TRUE;TRUE;TRUE;TRUE;TRUE;TRUE;TRUE;FALSE;TRUE;TRUE;TRUE;TRUE;TRUE;TRUE;TRUE;TRUE;TRUE;TRUE	26	TRUE	0.83871	0.962963	-1.10332076219818;-0.995461514045345;-0.967520131721223;-0.89204462610753;-0.815005038725815;-1.53143686872549;-2.2171940425319;-1.2521356556333;-1.16935135788478;-1.04466917986533;-0.827127145356761;-1.80811280718844;-1.00781726510132;-1.00612554413175;-	5.60402439708065e-27;2.30076921704559e-94;4.33160367118845e-20;3.11796211227128e-45;6.15257014094355e-12;1.66760760751079e-45;1.43607871042419e-110;6.76209902391721e-46;2.00698681268582e-28;9.60082220804339e-11;3.85310690716322e-18;2.18148800162456e-09;4.13859037297145e-08;2.00131445795099e-08;1.77718278982879e-18;8.62241373599849e-22;0.614190970719828;3.43051507973676e-23;4.16058557487731e-11;3.…	26.2514999826842;93.638126941866;19.3633512868782;44.5061291664183;11.2109434265238;44.7779061323198;109.842821756078;45.169918473732;27.6974554811232;10.0176915726765;17.4141889410137;8.66124717132835;7.38314755682268;7.69868466717427;17.7502679011022;21.0643711418915;0.211696572450714;22.4646406672771;10.3808455409981;12.4581996674747;6.85427007238049;42.7261973643942;7.71128382738753;7.1657529…	1.10332076219818;0.995461514045345;0.967520131721223;0.89204462610753;0.815005038725815;1.53143686872549;2.2171940425319;1.2521356556333;1.16935135788478;1.04466917986533;0.827127145356761;1.80811280718844;1.00781726510132;1.00612554413175;1.09722433467106;1.1753417390402;0.458712807908823;1.04938232123809;1.38734946139245;0.763152432265169;0.871798168246899;1.53453172733595;1.47046809714907;1.02…	1.22933	25.267
345	DNA ligase IV-XRCC4 complex	Human	LX complex	10.01.05.01;10.01.05.03.03;16.03.01;70.10.03	DNA repair;somatic / mitotic recombination;DNA binding;chromosome	None	MI:0006-anti bait coimmunoprecipitation;MI:0007-anti tag coimmunoprecipitation	None	GO:0006281;GO:0006312;GO:0003677;GO:0005694	DNA repair;mitotic recombination;DNA binding;chromosome	P49917;Q13426	3981;7518	DNA ligase 4;DNA repair protein XRCC4	LIG4;XRCC4	None;None	None	9242410	None	P49917;Q13426	2	P49917;Q13426	2	TRUE	1	FALSE;FALSE	0	FALSE	0	0	0.439563437893077;0.379478281420635	0.00903033824587901;0.143029624917446	2.04429598218178;0.844574000257617	0.439563437893077;0.379478281420635	0.409521	1.44443
350	DNA ligase IV-XRCC4-PNK complex	Human	None	10.01.05.01;70.10.03	DNA repair;chromosome	Interaction of PNK with XRCC4 is dependent on the phosphothreonine-binding activity of the FHA domain.	MI:0007- anti tag coimmunoprecipitation	None	GO:0006281;GO:0005694	DNA repair;chromosome	P49917;Q13426;Q96T60	3981;7518;11284	DNA ligase 4;DNA repair protein XRCC4;Bifunctional polynucleotide phosphatase/kinase	LIG4;XRCC4;PNKP	None;None;	None	15385968	None	P49917;Q13426;Q96T60	3	P49917;Q13426;Q96T60	3	TRUE	1	FALSE;FALSE;TRUE	1	FALSE	0.333333	0.333333	0.439563437893077;0.379478281420635;-1.1857079041711	0.00903033824587901;0.143029624917446;5.95356003528635e-13	2.04429598218178;0.844574000257617;12.2252232626196	0.439563437893077;0.379478281420635;1.1857079041711	0.66825	5.03803
351	Spliceosome	Human	U2-type spliceosome	11.04.03.01;16.03.03;70.10	splicing;RNA binding;nucleus	In eukaryotes, the removal of introns from nascent transcripts is mediated by a highly dynamic, macromolecular machine called the spliceosome.	MI:0007- anti tag coimmunoprecipitation; MI:0071- molecular sieving; MI:0069- mass spectrometry studies of complexes	None	GO:0008380;GO:0003723;GO:0005634	RNA splicing;RNA binding;nucleus	O00425;O00571;O14776;O15042;O15355;O43143;O43172;O43290;O43395;O43447;O43660;O43670;O43719;O43809;O60231;O60306;O60508;O75400;O75533;O75643;O75934;O75937;O75940;O94906;O95232;O95391;O95400;O95926;P08579;P08621;P09012;P09234;P09661;P11940;P14678;P17844;P26368;P38919;P41223;P42285;P49756;P52298;P55081;P55769;P61326;P62304;P62306;P62308;P62310;P62312;P62314;P62316;P62318;P62995;P83876;P84103;Q01081;…	10643;1654;10915;23350;5496;1665;9128;9092;9129;10465;5356;7756;27336;11051;8449;9716;51362;55660;23451;23020;10286;22826;10285;24148;51747;10569;10421;25949;6629;6625;6626;6631;6627;26986;6628;1655;11338;9775;8896;23517;58517;22916;4236;4809;4116;6635;6636;6637;27258;11157;6632;6633;6634;6434;10907;6428;7307;6427;9295;6426;6429;1660;4686;10946;3550;8683;6430;6431;23759;10992;8899;22938;8563;7919…	Insulin-like growth factor 2 mRNA-binding protein 3 ;ATP-dependent RNA helicase DDX3X ;Transcription elongation regulator 1 ;U2 snRNP-associated SURP motif-containing protein ;Protein phosphatase 1G ;Pre-mRNA-splicing factor ATP-dependent RNA helicase DHX15 ;U4/U6 small nuclear ribonucleoprotein Prp4 ;U4/U6.U5 tri-snRNP-associated protein 1 ;U4/U6 small nuclear ribonucleoprotein Prp3 ;Peptidyl-pr…	IGF2BP3;DDX3X;TCERG1;U2SURP;PPM1G;DHX15;PRPF4;SART1;PRPF3;PPIH;PLRG1;ZNF207;HTATSF1;NUDT21;DHX16;AQR;CDC40;PRPF40A;SF3B1;SNRNP200;BCAS2;DNAJC8;SMNDC1;PRPF6;LUC7L3;SLU7;CD2BP2;SYF2;SNRPB2;SNRNP70;SNRPA;SNRPC;SNRPA1;PABPC1;SNRPB;DDX5;U2AF2;EIF4A3;BUD31;SKIV2L2;RBM25;NCBP2;MFAP1;SNU13;MAGOH;SNRPE;SNRPF;SNRPG;LSM3;LSM6;SNRPD1;SNRPD2;SNRPD3;TRA2B;TXNL4A;SRSF3;U2AF1;SRSF2;SRSF11;SRSF1;SRSF4;DHX9;NCBP1;…	IMP3 KOC1 VICKZ3;DBX DDX3;CA150 TAF2S;KIAA0332 SR140;PPM1C;DBP1 DDX15;PRP4;;HPRP3 PRP3;CYP20 CYPH;;BUGZ;;CFIM25 CPSF25 CPSF5;DBP2 DDX16 KIAA0577;KIAA0560;EHB3 PRP17 PRPF17;FBP11 FLAF1 FNBP3 HIP10 HYPA;SAP155;ASCC3L1 HELIC2 KIAA0788;DAM1;SPF31;SMNR SPF30;C20orf14;CREAP1 CROP O48;;KIAA1178;CBPIN GCIPIP;;RNPU1Z RPU1 SNRP70 U1AP1;;;;PAB1 PABP1 PABPC2;COD SNRPB1;G17P1 HELR HLR1;U2AF65;DDX48, KIAA0111;…	None	12226669	None	O00425;O00571;O14776;O15042;O15355;O43143;O43172;O43290;O43395;O43447;O43660;O43670;O43719;O43809;O60231;O60306;O60508;O75400;O75533;O75643;O75934;O75937;O75940;O94906;O95232;O95391;O95400;O95926;P08579;P08621;P09012;P09234;P09661;P11940;P14678;P17844;P26368;P38919;P41223;P42285;P49756;P52298;P55081;P55769;P61326;P62304;P62306;P62308;P62310;P62312;P62314;P62316;P62318;P62995;P83876;P84103;Q01081;…	143	O00425;O14776;O15042;O15355;O43143;O43172;O43290;O43395;O43447;O43670;O43719;O43809;O60231;O60306;O75400;O75533;O75643;O75934;O75937;O94906;O95400;P08579;P08621;P09012;P09661;P11940;P17844;P26368;P38919;P42285;P49756;P52298;P55769;P62304;P62306;P62312;P62314;P62316;P62318;P83876;P84103;Q01130;Q05519;Q07955;Q08170;Q08211;Q09161;Q12874;Q13123;Q13247;Q13435;Q13523;Q13573;Q13838;Q14498;Q15007;Q15029;…	97	TRUE	0.678322	TRUE;TRUE;TRUE;FALSE;TRUE;TRUE;TRUE;TRUE;TRUE;FALSE;TRUE;TRUE;FALSE;TRUE;TRUE;TRUE;TRUE;TRUE;TRUE;TRUE;TRUE;TRUE;TRUE;TRUE;TRUE;TRUE;FALSE;TRUE;FALSE;TRUE;TRUE;TRUE;TRUE;TRUE;FALSE;TRUE;TRUE;TRUE;TRUE;FALSE;TRUE;FALSE;FALSE;FALSE;TRUE;TRUE;TRUE;TRUE;TRUE;TRUE;TRUE;TRUE;TRUE;TRUE;TRUE;TRUE;TRUE;TRUE;TRUE;TRUE;TRUE;FALSE;TRUE;TRUE;TRUE;TRUE;TRUE;TRUE;FALSE;TRUE;FALSE;TRUE;FALSE;FALSE;TRUE;FALSE;TRU…	75	TRUE	0.524476	0.773196	-1.05798837534672;-0.607844622214318;-4.87810441002356;-0.221892800174204;-1.13434856768642;-0.995469457694692;-3.83597403824051;-1.14628820672815;-0.585243098804485;-0.518988065885288;-1.31818723253652;-1.66506168008116;0;-1.0232174927419;-6.584433220330	5.95316469900727e-32;7.50931793078573e-10;6.28485154111922e-28;1;9.64604569860807e-81;3.67147302860541e-43;1.26047711796199e-96;6.44695130556836e-59;4.75182912781353e-10;0.0342256659821784;1.12366192783761e-38;1.65472570317127e-18;1;1.43028907926891e-56;0;1.6965688034415e-251;0;2.47595489973058e-48;3.04308582747299e-20;3.0826716565611e-233;6.87197008908422e-35;8.38975135458877e-25;8.2659684089531…	31.2252521021819;9.12439950804888;27.201704976631;0;80.0156506849181;42.4351596578609;95.8994650338694;58.1906456100437;9.32313918464764;1.46564809236647;37.9493643337487;17.7812739870677;0;55.8445761773298;Inf;250.770428523081;Inf;47.6062572703856;19.5166857985875;232.511072730654;34.1629187394815;24.0762509100807;138.082706258847;32.9892839618793;73.9761022831051;11.1018681403719;0;7.5504297546…	1.05798837534672;0.607844622214318;4.87810441002356;0.221892800174204;1.13434856768642;0.995469457694692;3.83597403824051;1.14628820672815;0.585243098804485;0.518988065885288;1.31818723253652;1.66506168008116;0;1.0232174927419;6.58443322033065;1.69943109846245;1.72063223644404;2.09408612262918;1.2956667298842;2.73712800323942;1.70071558332305;1.42890949166711;2.44212016243999;3.79020743450555;1.3…	1.59085	Inf
353	DNA ligase IV-condensin complex	Human	None	10.01.05.01;10.03;70.10.03	DNA repair;cell cycle;chromosome	DNA ligase IV interacts with SMC2L1 protein.	MI:0428- imaging techniques; MI:0402- chromatin immunoprecipitation assays; MI:0019- coimmunoprecipitation	None	GO:0006281;GO:0007049;GO:0005694	DNA repair;cell cycle;chromosome	O95347;P49917;Q9NTJ3	10592;3981;10051	Structural maintenance of chromosomes protein 2;DNA ligase 4;Structural maintenance of chromosomes protein 4	SMC2;LIG4;SMC4	CAPE SMC2L1;None;CAPC SMC4L1	None	12589063	None	O95347;P49917;Q9NTJ3	3	O95347;P49917;Q9NTJ3	3	TRUE	1	FALSE;FALSE;FALSE	0	FALSE	0	0	0.363127293148153;0.439563437893077;0.482091524607963	1.60965438270102e-64;0.00903033824587901;5.29967130342755e-64	63.7932673635949;2.04429598218178;63.2757510654057	0.363127293148153;0.439563437893077;0.482091524607963	0.428261	43.0378
355	DNA-PK-Ku complex	Human	DNA-PK-Ku antigen complex; DNA-PK-Ku70-Ku80 complex	11.02.03;14.07.03;16.03.01;14.07;18.02.01.01;70.10	mRNA synthesis;modification by phosphorylation, dephosphorylation, autophosphorylation;DNA binding;protein modification;enzyme activator;nucleus	Ku antigen activates DNA-PK that phosphorylates the C-terminal domain of RNA polymerase II.	MI:0091-chromatography technologies	None	GO:0009299;GO:0006468;GO:0006470;GO:0046777;GO:0003677;GO:0006464;GO:0043085;GO:0008047;GO:0005634	mRNA transcription;protein phosphorylation;protein dephosphorylation;protein autophosphorylation;DNA binding;cellular protein modification process;positive regulation of catalytic activity;enzyme activator activity;nucleus	P12956;P13010;P78527	2547;7520;5591	X-ray repair cross-complementing protein 6;X-ray repair cross-complementing protein 5;DNA-dependent protein kinase catalytic subunit	XRCC6;XRCC5;PRKDC	G22P1, KU70;G22P2, KU80;HYRC, HYRC1	None	1465419	None	P12956;P13010;P78527	3	P12956;P13010;P78527	3	TRUE	1	FALSE;FALSE;FALSE	0	FALSE	0	0	-0.491419188732506;-0.365749105068742;-0.122091104522525	3.53048456227253e-11;0.00804192589522277;1	10.4521656832018;2.09463993315354;0	0.491419188732506;0.365749105068742;0.122091104522525	0.32642	4.18227
359	DNA ligase IV-XRCC4-XLF complex	Human	None	10.01.05.01;70.10	DNA repair;nucleus	None	MI:0007- anti tag coimmunoprecipitation	None	GO:0006281;GO:0005634	DNA repair;nucleus	P49917;Q13426;Q9H9Q4	3981;7518;79840	DNA ligase 4;DNA repair protein XRCC4;Non-homologous end-joining factor 1	LIG4;XRCC4;NHEJ1	None;None;XLF	None	16439205	None	P49917;Q13426;Q9H9Q4	3	P49917;Q13426;Q9H9Q4	3	TRUE	1	FALSE;FALSE;FALSE	0	FALSE	0	0	0.439563437893077;0.379478281420635;0	0.00903033824587901;0.143029624917446;1	2.04429598218178;0.844574000257617;0	0.439563437893077;0.379478281420635;0	0.273014	0.962957
360	Artemis-DNA-PK complex	Human	None	01.03.16.03;10.01.05.01;10.01.05.03.03;16.03.01;32.01.09;70.10	DNA degradation;DNA repair;somatic / mitotic recombination;DNA binding;DNA damage response;nucleus	DNA-PKcs is necessary for the loading of Artemis on damaged chromatin. Ku-mediated assembly of DNA-PK on DNA ends is responsible for a dissociation of the DNA-PKcs\u00b7Artemis complex.	MI:0006- anti bait coimmunoprecipitation	None	GO:0006308;GO:0006281;GO:0006312;GO:0003677;GO:0006974;GO:0005634	DNA catabolic process;DNA repair;mitotic recombination;DNA binding;cellular response to DNA damage stimulus;nucleus	P78527;Q96SD1	5591;64421	DNA-dependent protein kinase catalytic subunit;Protein artemis	PRKDC;DCLRE1C	HYRC, HYRC1;ARTEMIS ASCID SCIDA SNM1C	None	16857680	None	P78527;Q96SD1	2	P78527	1	FALSE	0.5	FALSE	0	FALSE	0	0	-0.122091	1	0	0.122091	0.122091	0
362	DNA ligase III-XRCC1-PNK-DNA-pol III multiprotein complex	Human	None	10.01.05.01;32.01.09;70.10	DNA repair;DNA damage response;nucleus	None	MI:0006- anti bait coimmunoprecipitation	None	GO:0006281;GO:0006974;GO:0005634	DNA repair;cellular response to DNA damage stimulus;nucleus	P06746;P18887;P49916;Q96T60	5423;7515;3980;11284	DNA polymerase beta;DNA repair protein XRCC1 ;DNA ligase 3 ;Bifunctional polynucleotide phosphatase/kinase	POLB;XRCC1;LIG3;PNKP	None;;;	None	11163244	None	P06746;P18887;P49916;Q96T60	4	P18887;P49916;Q96T60	3	TRUE	0.75	FALSE;TRUE;TRUE	2	TRUE	0.5	0.666667	-0.463586118806601;-3.92193941651683;-1.1857079041711	0.00806317386766492;3.15341165966201e-49;5.95356003528635e-13	2.09349397532984;48.5012193309173;12.2252232626196	0.463586118806601;3.92193941651683;1.1857079041711	1.85708	20.94
363	DNA ligase III-XRCC1 complex	Human	None	10.01.05.01;70.10	DNA repair;nucleus	None	MI:0004- affinity chromatography technologies	None	GO:0006281;GO:0005634	DNA repair;nucleus	P18887;P49916	7515;3980	DNA repair protein XRCC1 ;DNA ligase 3	XRCC1;LIG3	;	None	15141024	None	P18887;P49916	2	P18887;P49916	2	TRUE	1	FALSE;TRUE	1	FALSE	0.5	0.5	-0.463586118806601;-3.92193941651683	0.00806317386766492;3.15341165966201e-49	2.09349397532984;48.5012193309173	0.463586118806601;3.92193941651683	2.19276	25.2974
368	ERCC1-ERCC4-MSH2 complex	Human	None	01.03.16.03;10.01.05.01;32.01.09;70.10	DNA degradation;DNA repair;DNA damage response;nucleus	None	MI:0071- molecular sieving; MI:0006- anti bait coimmunoprecipitation	None	GO:0006308;GO:0006281;GO:0006974;GO:0005634	DNA catabolic process;DNA repair;cellular response to DNA damage stimulus;nucleus	P07992;P43246;Q92889	2067;4436;2072	DNA excision repair protein ERCC-1;DNA mismatch repair protein Msh2;DNA repair endonuclease XPF	ERCC1;MSH2;ERCC4	;None;ERCC11 XPF	None	14706347	ERCC4 is involved in xeroderma pigmentosum group F.	P07992;P43246;Q92889	3	P07992;P43246;Q92889	3	TRUE	1	FALSE;TRUE;FALSE	1	FALSE	0.333333	0.333333	-0.479376413840818;-0.759279559901593;0	0.0686148250828222;9.55301297507765e-38;1	1.16358203945273;37.0198596323871;0	0.479376413840818;0.759279559901593;0	0.412885	12.7278
370	MSH2-MSH6-PMS1-MLH1 complex	Human	MMR complex 1	10.01.05.01;16.03.01;32.01.09;70.10	DNA repair;DNA binding;DNA damage response;nucleus	The protein complex specifically binds to mismatched DNA. Interactions occur without addition of ATP.	MI:0031- protein cross-linking with a bifunctional reagent; MI:0006- anti bait coimmunoprecipitation	None	GO:0006281;GO:0003677;GO:0006974;GO:0005634	DNA repair;DNA binding;cellular response to DNA damage stimulus;nucleus	P40692;P43246;P52701;P54277	4292;4436;2956;5378	DNA mismatch repair protein Mlh1 ;DNA mismatch repair protein Msh2;DNA mismatch repair protein Msh6;PMS1 protein homolog 1	MLH1;MSH2;MSH6;PMS1	COCA2;None;GTBP;PMSL1	None	10748159	None	P40692;P43246;P52701;P54277	4	P40692;P43246;P52701	3	TRUE	0.75	TRUE;TRUE;TRUE	3	TRUE	0.75	1	-0.96339154748047;-0.759279559901593;-1.26826135978785	6.09161570923222e-12;9.55301297507765e-38;1.19497065023149e-63	11.2152675020241;37.0198596323871;62.9226427613259	0.96339154748047;0.759279559901593;1.26826135978785	0.996977	37.0526
374	MSH2-MSH6 complex	Human	MutS-alpha complex	10.01.05.01;16.03.01;32.01.09;70.10	DNA repair;DNA binding;DNA damage response;nucleus	None	MI:0006- anti bait coimmunoprecipitation; MI:0031- protein cross-linking with a bifunctional reagent	None	GO:0006281;GO:0003677;GO:0006974;GO:0005634	DNA repair;DNA binding;cellular response to DNA damage stimulus;nucleus	P43246;P52701	4436;2956	DNA mismatch repair protein Msh2;DNA mismatch repair protein Msh6	MSH2;MSH6	None;GTBP	None	8942985	None	P43246;P52701	2	P43246;P52701	2	TRUE	1	TRUE;TRUE	2	TRUE	1	1	-0.759279559901593;-1.26826135978785	9.55301297507765e-38;1.19497065023149e-63	37.0198596323871;62.9226427613259	0.759279559901593;1.26826135978785	1.01377	49.9713
375	MSH2-MSH3 complex	Human	MutS-beta complex	10.01.05.01;16.03.01;32.01.09;70.10	DNA repair;DNA binding;DNA damage response;nucleus	None	MI:0006- anti bait coimmunoprecipitation; MI:0031- protein cross-linking with a bifunctional reagent	None	GO:0006281;GO:0003677;GO:0006974;GO:0005634	DNA repair;DNA binding;cellular response to DNA damage stimulus;nucleus	P20585;P43246	4437;4436	DNA mismatch repair protein Msh3;DNA mismatch repair protein Msh2	MSH3;MSH2	DUC1 DUG;None	None	8942985	None	P20585;P43246	2	P20585;P43246	2	TRUE	1	FALSE;TRUE	1	FALSE	0.5	0.5	-0.489206106306215;-0.759279559901593	0.00161183309919344;9.55301297507765e-38	2.79267993018102;37.0198596323871	0.489206106306215;0.759279559901593	0.624243	19.9063
376	PCNA-MutS-alpha-MutL-alpha-DNA complex	Human	PCNA-MSH2-MSH6-MLH1-PMS2 complex	10.01.05.01;16.03.01;32.01.09;70.10	DNA repair;DNA binding;DNA damage response;nucleus	MutS-alpha, consisting of MSH2 and MSH6 proteins, and PCNA bind to DNA to form an initial complex. MutL-alpha, consisting of MLH1 and PMS2, binds to the complex when the DNA is damaged.	MI:0031- protein cross-linking with a bifunctional reagent; MI:0019- coimmunoprecipitation	None	GO:0006281;GO:0003677;GO:0006974;GO:0005634	DNA repair;DNA binding;cellular response to DNA damage stimulus;nucleus	P12004;P40692;P43246;P52701;P54278	5111;4292;4436;2956;5395	Proliferating cell nuclear antigen;DNA mismatch repair protein Mlh1 ;DNA mismatch repair protein Msh2;DNA mismatch repair protein Msh6;Mismatch repair endonuclease PMS2	PCNA;MLH1;MSH2;MSH6;PMS2	None;COCA2;None;GTBP;PMSL2	None	16204460	None	P12004;P40692;P43246;P52701;P54278	5	P12004;P40692;P43246;P52701;P54278	5	TRUE	1	FALSE;TRUE;TRUE;TRUE;FALSE	3	TRUE	0.6	0.6	-0.462829958684619;-0.96339154748047;-0.759279559901593;-1.26826135978785;-0.121569638001762	4.50854982790875e-08;6.09161570923222e-12;9.55301297507765e-38;1.19497065023149e-63;1	7.34596312619606;11.2152675020241;37.0198596323871;62.9226427613259;0	0.462829958684619;0.96339154748047;0.759279559901593;1.26826135978785;0.121569638001762	0.715066	23.7007
379	MutL-alpha complex	Human	MLH1-PMS2 complex	10.01.05.01;16.03.01;32.01.09;70.10	DNA repair;DNA binding;DNA damage response;nucleus	Normal levels of hMLH1 protein appear to be important in maintaining normal levels of hPMS1 and hPMS2 proteins, suggesting that PMS proteins are unstable in the absence of hMLH1.	MI:0006- anti bait coimmunoprecipitation	None	GO:0006281;GO:0003677;GO:0006974;GO:0005634	DNA repair;DNA binding;cellular response to DNA damage stimulus;nucleus	P40692;P54278	4292;5395	DNA mismatch repair protein Mlh1 ;Mismatch repair endonuclease PMS2	MLH1;PMS2	COCA2;PMSL2	None	10748105	None	P40692;P54278	2	P40692;P54278	2	TRUE	1	TRUE;FALSE	1	FALSE	0.5	0.5	-0.96339154748047;-0.121569638001762	6.09161570923222e-12;1	11.2152675020241;0	0.96339154748047;0.121569638001762	0.542481	5.60763
380	MutL-beta complex	Human	MLH1-PMS1 complex	10.01.05.01;16.03.01;32.01.09;70.10	DNA repair;DNA binding;DNA damage response;nucleus	The results provide evidence for the association of hPMS1 with hMLH1 as a heterodimer in human epithelial cancer cells. Normal levels of hMLH1 protein appear to be important in maintaining normal levels of hPMS1 and hPMS2 proteins, suggesting that PMS proteins are unstable in the absence of hMLH1.	MI:0006- anti bait coimmunoprecipitation	None	GO:0006281;GO:0003677;GO:0006974;GO:0005634	DNA repair;DNA binding;cellular response to DNA damage stimulus;nucleus	P40692;P54277	4292;5378	DNA mismatch repair protein Mlh1 ;PMS1 protein homolog 1	MLH1;PMS1	COCA2;PMSL1	None	10748105	None	P40692;P54277	2	P40692	1	FALSE	0.5	TRUE	1	FALSE	0.5	1	-0.963392	6.09162e-12	11.2153	0.963392	0.963392	11.2153
386	Ubiquitin E3 ligase (UBADC1, RNF123)	Human	KPC complex;KPC1-KPC2 ubiquitin-protein ligase	14.07.05;14.13.01.01;16.01;70.03	modification by ubiquitination, deubiquitination;proteasomal degradation (ubiquitin/proteasomal pathway);protein binding;cytoplasm	Ubiquitin E3 ligases covalently attach ubiquitin to a lysine residue on a target protein. Polyubiquitination marks proteins for degradation by the proteasome. The cyclin-dependent kinase inhibitor p27(Kip1) is degraded at the G0-G1 transition of the cell cycle by the ubiquitin-proteasome pathway. Overexpression of KPC promoted the degradation of p27(Kip1), whereas a dominant-negative mutant of KP…	MI:0007- anti tag coimmunoprecipitation	None	GO:0016567;GO:0016579;GO:0043161;GO:0006511;GO:0005515;GO:0005737	protein ubiquitination;protein deubiquitination;proteasome-mediated ubiquitin-dependent protein catabolic process;ubiquitin-dependent protein catabolic process;protein binding;cytoplasm	Q5XPI4;Q9BSL1	63891;10422	E3 ubiquitin-protein ligase RNF123 ;Ubiquitin-associated domain-containing protein 1	RNF123;UBAC1	KPC1;GBDR1 KPC2 UBADC1	None	15531880	None	Q5XPI4;Q9BSL1	2	Q5XPI4;Q9BSL1	2	TRUE	1	FALSE;TRUE	1	FALSE	0.5	0.5	0;-0.650227450167234	1;3.72231908443759e-05	0;4.42918640104114	0;0.650227450167234	0.325114	2.21459
387	MCM complex	Human	None	42.10.03;10.01.03;16.19.03;70.10.03	organization of chromosome structure;DNA synthesis and replication;ATP binding;chromosome	None	MI:0226- ion exchange chromatography	None	GO:0051276;GO:0006260;GO:0005524;GO:0005694	chromosome organization;DNA replication;ATP binding;chromosome	P25205;P33991;P33992;P33993;P49736;Q14566	4172;4173;4174;4176;4171;4175	DNA replication licensing factor MCM3 ;DNA replication licensing factor MCM4 ;DNA replication licensing factor MCM5 ;DNA replication licensing factor MCM7 ;DNA replication licensing factor MCM2 ;DNA replication licensing factor MCM6	MCM3;MCM4;MCM5;MCM7;MCM2;MCM6	;CDC21;CDC46;CDC47 MCM2;BM28 CCNL1 CDCL1 KIAA0030;	None	8798650	The MCM proteins are highly expressed in malignant human cancer cells and pre-cancerous cells undergoing malignant transformation (PMID:16101384).	P25205;P33991;P33992;P33993;P49736;Q14566	6	P25205;P33991;P33992;P33993;P49736;Q14566	6	TRUE	1	TRUE;TRUE;TRUE;TRUE;TRUE;TRUE	6	TRUE	1	1	-0.587321645601069;-0.615110378558628;-0.659046381898872;-0.655692714525572;-0.630727797837301;-0.612590573677684	1.78378164297926e-43;4.46495631096298e-18;1.97136111736297e-55;3.344197469369e-16;1.12847826404658e-19;8.11046848360273e-18	42.7486583097431;17.3501827862716;54.7052338136136;15.4757080860999;18.9475068015801;17.0909540589865	0.587321645601069;0.615110378558628;0.659046381898872;0.655692714525572;0.630727797837301;0.612590573677684	0.626748	27.7197
389	ORC complex (origin recognition complex)	Human	None	10.01.03.03;16.19.03;70.10.03	ori recognition and priming complex formation;ATP binding;chromosome	Orc6 is only weakly associated with the ORC complex.	MI:0007- anti tag coimmunoprecipitation	None	GO:0006267;GO:0003688;GO:0005524;GO:0005694	pre-replicative complex assembly involved in nuclear cell cycle DNA replication;DNA replication origin binding;ATP binding;chromosome	O43913;O43929;Q13415;Q13416;Q9UBD5;Q9Y5N6	5001;5000;4998;4999;23595;23594	Origin recognition complex subunit 5;Origin recognition complex subunit 4;Origin recognition complex subunit 1 ;Origin recognition complex subunit 2;Origin recognition complex subunit 3 ;Origin recognition complex subunit 6	ORC5;ORC4;ORC1;ORC2;ORC3;ORC6	ORC5L;ORC4L;ORC1L PARC1;ORC2L;LATHEO ORC3L;ORC6L	None	16549788	None	O43913;O43929;Q13415;Q13416;Q9UBD5;Q9Y5N6	6	O43913;Q13416;Q9UBD5	3	TRUE	0.5	TRUE;TRUE;TRUE	3	TRUE	0.5	1	-2.50776288290664;-4.33627367599638;-2.5805008776494	2.51818887212444e-42;4.85049956729838e-37;3.77180547848879e-32	41.5989116995478;36.3142135298208;31.4234507130178	2.50776288290664;4.33627367599638;2.5805008776494	3.14151	36.4455
390	Ubiquitin E3 ligase (SKP1A, FBXW2, CUL1)	Human	SCF(hFBW2) E3 complex	14.07.05;14.13.01.01;16.01;47.03.21.03.06;70.03	modification by ubiquitination, deubiquitination;proteasomal degradation (ubiquitin/proteasomal pathway);protein binding;thyroid gland;cytoplasm	The GCM proteins GCMa/1 and GCMb/2 are novel zinc-containing transcription factors critical for glial cell differentiation in fly and for placental as well as parathyroid gland development in mouse. Experiments identify the SCF(hFBW2) E3 complex as the key machinery that targets hGCMa to the ubiquitin-proteasome degradation system.	MI:0007- anti tag coimmunoprecipitation	None	GO:0016567;GO:0016579;GO:0043161;GO:0006511;GO:0005515;GO:0030878;GO:0005737	protein ubiquitination;protein deubiquitination;proteasome-mediated ubiquitin-dependent protein catabolic process;ubiquitin-dependent protein catabolic process;protein binding;thyroid gland development;cytoplasm	P63208;Q13616;Q9UKT8	6500;8454;26190	S-phase kinase-associated protein 1;Cullin-1;F-box/WD repeat-containing protein 2	SKP1;CUL1;FBXW2	EMC19, OCP2, SKP1A, TCEB1L;None;FBW2 FWD2	None	15640526	None	P63208;Q13616;Q9UKT8	3	P63208;Q13616;Q9UKT8	3	TRUE	1	FALSE;FALSE;TRUE	1	FALSE	0.333333	0.333333	-0.549844371633902;-0.272923545397319;4.48272609355741	0.00222199000699254;0.715483602953362;1.162105212821e-06	2.65325789855346;0.145400314704307;5.93475455070725	0.549844371633902;0.272923545397319;4.48272609355741	1.7685	2.91114
391	Ubiquitin E3 ligase (DDB1, CUL4A, RBX1)	Human	Ddb1-Cul4a-Roc1 complex	14.07.05;16.01;32.01.09;70.10	modification by ubiquitination, deubiquitination;protein binding;DNA damage response;nucleus	Ubiquitin E3 ligases covalently attach ubiquitin to a lysine residue on a target protein. Polyubiquitination marks proteins for degradation by the proteasome.	MI:0007- anti tag coimmunoprecipitation	None	GO:0016567;GO:0016579;GO:0005515;GO:0006974;GO:0005634	protein ubiquitination;protein deubiquitination;protein binding;cellular response to DNA damage stimulus;nucleus	P62877;Q13619;Q16531	9978;8451;1642	E3 ubiquitin-protein ligase RBX1;Cullin-4A;DNA damage-binding protein 1	RBX1;CUL4A;DDB1	RNF75, ROC1;None;XAP1	None	16964240	None	P62877;Q13619;Q16531	3	Q13619;Q16531	2	TRUE	0.666667	FALSE;FALSE	0	FALSE	0	0	-0.489615684256433;-0.279236657140658	7.44476399473107e-09;7.04612673710293e-12	8.12814906519328;11.152049549527	0.489615684256433;0.279236657140658	0.384426	9.6401
393	Succinyl-CoA synthetase, GDP-forming	Human	succinyl-CoA ligase	01.03.01;01;16.01;16.19.05;70.16	purin nucleotide/nucleoside/nucleobase metabolism;METABOLISM;protein binding;GTP binding;mitochondrion	None	MI:0027- cosedimentation	None	GO:0006163;GO:0006144;GO:0008152;GO:0005515;GO:0005525;GO:0005739	purine nucleotide metabolic process;purine nucleobase metabolic process;metabolic process;protein binding;GTP binding;mitochondrion	P53597;Q96I99	8802;8801	Succinate--CoA ligase [ADP/GDP-forming] subunit alpha, mitochondrial ;Succinate--CoA ligase [GDP-forming] subunit beta, mitochondrial	SUCLG1;SUCLG2	;	None	15234968	A deletion in SUCLG1, a gene that encodes the alpha subunit of the Krebs-cycle enzyme succinate-coenzyme A ligase (SUCL) causes fatal infantile lactic acidosis (PMID:17668387).	P53597;Q96I99	2	P53597;Q96I99	2	TRUE	1	FALSE;TRUE	1	FALSE	0.5	0.5	-0.385441342063835;-0.984007491098509	0.472224908440951;2.18590994468777e-19	0.325851108927866;18.6603677341204	0.385441342063835;0.984007491098509	0.684724	9.49311
394	Succinyl-CoA synthetase, ADP-forming	Human	succinyl-CoA ligase	01.03.01;01;16.01;16.19.03;70.16	purin nucleotide/nucleoside/nucleobase metabolism;METABOLISM;protein binding;ATP binding;mitochondrion	None	MI:0027- cosedimentation	None	GO:0006163;GO:0006144;GO:0008152;GO:0005515;GO:0005524;GO:0005739	purine nucleotide metabolic process;purine nucleobase metabolic process;metabolic process;protein binding;ATP binding;mitochondrion	P53597;Q9P2R7	8802;8803	Succinate--CoA ligase [ADP/GDP-forming] subunit alpha, mitochondrial ;Succinate--CoA ligase [ADP-forming] subunit beta, mitochondrial	SUCLG1;SUCLA2	;	None	15234968	A deletion in SUCLG1, a gene that encodes the alpha subunit of the Krebs-cycle enzyme succinate-coenzyme A ligase (SUCL) causes fatal infantile lactic acidosis (PMID:17668387).	P53597;Q9P2R7	2	P53597;Q9P2R7	2	TRUE	1	FALSE;FALSE	0	FALSE	0	0	-0.385441342063835;-0.534671949503566	0.472224908440951;1.19326774423477e-05	0.325851108927866;4.92326209882977	0.385441342063835;0.534671949503566	0.460057	2.62456
407	Guanylyl cyclase, soluble (GUCY1A2, GUCY1B3)	Human	None	01.03.10;16.01;70.03	metabolism of cyclic and unusual nucleotides;protein binding;cytoplasm	Two soluble guanylyl cyclase complexes were found in mammals. The GUCY1A3-GUCY1B3 complex exhibits higher guanylyl cyclase activity than the GUCY1A2-GUCY1B3 complex.	MI:0028- cosedimentation in solution	None	GO:0009187;GO:0005515;GO:0005737	cyclic nucleotide metabolic process;protein binding;cytoplasm	P33402;Q02153	2977;2983	Guanylate cyclase soluble subunit alpha-2 ;Guanylate cyclase soluble subunit beta-1	GUCY1A2;GUCY1B3	GUC1A2 GUCSA2;GUC1B3 GUCSB3 GUCY1B1	None	1683630	None	P33402;Q02153	2		0	FALSE	0		0	FALSE	0	NA					NA	NA
408	Guanylyl cyclase, soluble (GUCY1A3, GUCY1B3)	Human	None	01.03.10;16.01;70.03	metabolism of cyclic and unusual nucleotides;protein binding;cytoplasm	Two soluble guanylyl cyclase complexes were found in mammals. The GUCY1A3-GUCY1B3 complex exhibits higher guanylyl cyclase activity than the GUCY1A2-GUCY1B3 complex.	MI:0028- cosedimentation in solution	None	GO:0009187;GO:0005515;GO:0005737	cyclic nucleotide metabolic process;protein binding;cytoplasm	Q02108;Q02153	2982;2983	Guanylate cyclase soluble subunit alpha-3 ;Guanylate cyclase soluble subunit beta-1	GUCY1A3;GUCY1B3	GUC1A3 GUCSA3 GUCY1A1;GUC1B3 GUCSB3 GUCY1B1	None	1683630	None	Q02108;Q02153	2		0	FALSE	0		0	FALSE	0	NA					NA	NA
419	Farnesyltransferase	Human	None	14.07.01;16.01	modification with fatty acids (e.g. myristylation, palmitylation, farnesylation);protein binding	None	MI:0114- x-ray crystallography	None	GO:0006497;GO:0005515	protein lipidation;protein binding	P49354;P49356	2339;2342	Protein farnesyltransferase/geranylgeranyltransferase type-1 subunit alpha ;Protein farnesyltransferase subunit beta	FNTA;FNTB	;	None	11687658	None	P49354;P49356	2	P49354;P49356	2	TRUE	1	FALSE;TRUE	1	FALSE	0.5	0.5	-0.405129007448746;-0.592380728091575	1.6022108172501e-06;7.00056227139645e-05	5.79528034047109;4.15486707690602	0.405129007448746;0.592380728091575	0.498755	4.97507
422	Beta-dystroglycan-caveolin-3 complex	Human	None	14.10;70.02	assembly of protein complexes;eukaryotic plasma membrane / membrane attached	Caveolin-3 can effectively block the interaction of dystrophin with beta -dystroglycan.	MI:0096- pull down;MI:0019- coimmunoprecipitation;MI:0029- cosedimentation through density gradients	muscle	GO:0006461;GO:0005886	protein complex assembly;plasma membrane	P56539;Q14118	859;1605	Caveolin-3 ;Dystroglycan	CAV3;DAG1	;	None	10988290	DAG1 is involved in muscular dystrophy and cardiomyopathy (PMID:15117830).	P56539;Q14118	2	Q14118	1	FALSE	0.5	FALSE	0	FALSE	0	0	-0.0402211	1	0	0.0402211	0.0402211	0
423	EXO1-MLH1-PMS2 complex	Human	None	01.03.16.03;01.03.16.01;10.01.05.01;32.01.09;70.10	DNA degradation;RNA degradation;DNA repair;DNA damage response;nucleus	EXO1 plays a role in events at the replication sites as well as a functional role in the DNA mismatch repair and/or recombination processes.	MI:0096- pull down	None	GO:0006308;GO:0006401;GO:0006281;GO:0006974;GO:0005634	DNA catabolic process;RNA catabolic process;DNA repair;cellular response to DNA damage stimulus;nucleus	P40692;P54278;Q9UQ84	4292;5395;9156	DNA mismatch repair protein Mlh1 ;Mismatch repair endonuclease PMS2 ;Exonuclease 1	MLH1;PMS2;EXO1	COCA2;PMSL2;EXOI HEX1	None	14676842	None	P40692;P54278;Q9UQ84	3	P40692;P54278	2	TRUE	0.666667	TRUE;FALSE	1	FALSE	0.333333	0.5	-0.96339154748047;-0.121569638001762	6.09161570923222e-12;1	11.2152675020241;0	0.96339154748047;0.121569638001762	0.542481	5.60763
424	EXO1-MLH1-PCNA complex	Human	None	01.03.16.03;01.03.16.01;10.01.05.01;32.01.09;70.10	DNA degradation;RNA degradation;DNA repair;DNA damage response;nucleus	EXO1 plays a role in events at the replication sites as well as a functional role in the DNA mismatch repair and/or recombination processes.	MI:0663- confocal microscopy	None	GO:0006308;GO:0006401;GO:0006281;GO:0006974;GO:0005634	DNA catabolic process;RNA catabolic process;DNA repair;cellular response to DNA damage stimulus;nucleus	P12004;P40692;Q9UQ84	5111;4292;9156	Proliferating cell nuclear antigen;DNA mismatch repair protein Mlh1 ;Exonuclease 1	PCNA;MLH1;EXO1	None;COCA2;EXOI HEX1	None	14676842	None	P12004;P40692;Q9UQ84	3	P12004;P40692	2	TRUE	0.666667	FALSE;TRUE	1	FALSE	0.333333	0.5	-0.462829958684619;-0.96339154748047	4.50854982790875e-08;6.09161570923222e-12	7.34596312619606;11.2152675020241	0.462829958684619;0.96339154748047	0.713111	9.28062
425	MSH4-MSH5-GPS2 complex	Human	None	10.01.05.01;10.01.05.03.01;32.01.09	DNA repair;meiotic recombination;DNA damage response	The association with GPS2 is mediated through the interface of hMSH4-hMSH5 complex and the N-terminal region of GPS2.	MI:0437- protein tri hybrid; MI:0007- anti tag coimmunoprecipitation; MI:0096- pull down	None	GO:0006281;GO:0007131;GO:0006974	DNA repair;reciprocal meiotic recombination;cellular response to DNA damage stimulus	O15457;O43196;Q13227	4438;4439;2874	MutS protein homolog 4 ;MutS protein homolog 5 ;G protein pathway suppressor 2	MSH4;MSH5;GPS2	;;None	None	16122992	None	O15457;O43196;Q13227	3		0	FALSE	0		0	FALSE	0	NA					NA	NA
426	Meprin A	Human	PABA peptide hydrolase	14.13.01;16.01;70.02	cytoplasmic and nuclear protein degradation;protein binding;eukaryotic plasma membrane / membrane attached	None	MI:0019- coimmunoprecipitation	None	GO:0044257;GO:0005515;GO:0005886	cellular protein catabolic process;protein binding;plasma membrane	Q16819;Q16820	4224;4225	Meprin A subunit alpha ;Meprin A subunit beta	MEP1A;MEP1B	;	None	8262185	None	Q16819;Q16820	2		0	FALSE	0		0	FALSE	0	NA					NA	NA
428	Molybdopterin synthase	Human	None	01.07.01;16.01	biosynthesis of vitamins, cofactors, and prosthetic groups;protein binding	Molybdenum cofactor (Moco)1 biosynthesis is an ancient, ubiquitous, and highly conserved pathway leading to the biochemical activation of molybdenum. Moco is essential for the activity of sulfite oxidase, xanthine dehydrogenase, and aldehyde oxidase in humans. MOCS2A and MOCS2B are encoded on a single bicistronic mRNA.	MI:0071- molecular sieving	None	GO:0051191;GO:0009110;GO:0051188;GO:0005515	prosthetic group biosynthetic process;vitamin biosynthetic process;cofactor biosynthetic process;protein binding	O96007;O96033	4338;4338	Molybdopterin synthase catalytic subunit ;Molybdopterin synthase sulfur carrier subunit	MOCS2;MOCS2	MCBPE MOCO1;MOCO1	None	12732628	Human Moco deficiency leads to the pleiotropic loss of all three of these molybdoenzymes and usually progresses to death at an early age.	O96007;O96033	2	O96007;O96033	2	TRUE	1	FALSE;FALSE	0	FALSE	0	0	-0.339756088673621;-0.352489305277928	0.353250619534841;0.08197824690586	0.451917067808273;1.08630137325118	0.339756088673621;0.352489305277928	0.346123	0.769109
429	Phosphatidylinositol 3-kinase complex (PIK3C3, PIK3R4)	Human	None	14.04;20.01.10;14.07.03;16.01;16.19.03;30.05.01;70.02	protein targeting, sorting and translocation;protein transport;modification by phosphorylation, dephosphorylation, autophosphorylation;protein binding;ATP binding;receptor enzyme mediated signalling;eukaryotic plasma membrane / membrane attached	The homologous Vps34p-Vps15p complex in yeast mediates protein trafficking.	MI:0019- coimmunoprecipitation	None	GO:0006886;GO:0006605;GO:0015031;GO:0006468;GO:0006470;GO:0046777;GO:0005515;GO:0005524;GO:0007167;GO:0005886	intracellular protein transport;protein targeting;protein transport;protein phosphorylation;protein dephosphorylation;protein autophosphorylation;protein binding;ATP binding;enzyme linked receptor protein signaling pathway;plasma membrane	Q8NEB9;Q99570	5289;30849	Phosphatidylinositol 3-kinase catalytic subunit type 3;Phosphoinositide 3-kinase regulatory subunit 4	PIK3C3;PIK3R4	VPS34;VPS15	None	7628435	None	Q8NEB9;Q99570	2	Q8NEB9;Q99570	2	TRUE	1	TRUE;TRUE	2	TRUE	1	1	-1.03059030870347;-1.10428541196399	4.71204244818562e-13;1.73947677866738e-34	12.3267908058844;33.7595813645387	1.03059030870347;1.10428541196399	1.06744	23.0432
430	18S U11/U12 snRNP	Human	None	11.04.03;70.10	mRNA processing (splicing, 5'-, 3'-end processing);nucleus	U12-type spliceosomes excise U12-type introns, which comprise less than 1% of all human introns.	MI:0069- mass spectrometry studies of complexes; MI:0029- cosedimentation through density gradients	None	GO:0000398;GO:0006397;GO:0005634	mRNA splicing, via spliceosome;mRNA processing;nucleus	O43143;O75533;P14678;P62304;P62306;P62308;P62314;P62316;P62318;P67809;Q13435;Q15393;Q15427;Q15696;Q16560;Q6IEG0;Q6P2Q9;Q8N8D1;Q8TBF4;Q96LT9;Q9BV90;Q9BWJ5;Q9UDW3;Q9Y3B4	1665;23451;6628;6635;6636;6637;6632;6633;6634;4904;10992;23450;10262;8233;11066;154007;10594;10081;85437;55599;79622;83443;55954;51639	Pre-mRNA-splicing factor ATP-dependent RNA helicase DHX15 ;Splicing factor 3B subunit 1 ;Small nuclear ribonucleoprotein-associated proteins B and B' ;Small nuclear ribonucleoprotein E ;Small nuclear ribonucleoprotein F ;Small nuclear ribonucleoprotein G ;Small nuclear ribonucleoprotein Sm D1 ;Small nuclear ribonucleoprotein Sm D2 ;Small nuclear ribonucleoprotein Sm D3 ;Nuclease-sensitive element…	DHX15;SF3B1;SNRPB;SNRPE;SNRPF;SNRPG;SNRPD1;SNRPD2;SNRPD3;YBX1;SF3B2;SF3B3;SF3B4;ZRSR2;SNRNP35;SNRNP48;PRPF8;PDCD7;ZCRB1;RNPC3;SNRNP25;SF3B5;ZMAT5;SF3B6	DBP1 DDX15;SAP155;COD SNRPB1;;PBSCF;PBSCG;;SNRPD1;;NSEP1 YB1;SAP145;KIAA0017 SAP130;SAP49;U2AF1-RS2 U2AF1L2 U2AF1RS2 URP;HM1 U1SNRNPBP;C6orf151;PRPC8;;;KIAA1839 RBM40 RNP;C16orf33;SF3B10;;SAP14 SF3B14 SF3B14A	None	15146077	None	O43143;O75533;P14678;P62304;P62306;P62308;P62314;P62316;P62318;P67809;Q13435;Q15393;Q15427;Q15696;Q16560;Q6IEG0;Q6P2Q9;Q8N8D1;Q8TBF4;Q96LT9;Q9BV90;Q9BWJ5;Q9UDW3;Q9Y3B4	24	O43143;O75533;P62304;P62306;P62314;P62316;P62318;P67809;Q13435;Q15393;Q6P2Q9;Q9BWJ5;Q9Y3B4	13	TRUE	0.541667	TRUE;TRUE;TRUE;FALSE;TRUE;TRUE;TRUE;FALSE;TRUE;TRUE;TRUE;TRUE;TRUE	11	TRUE	0.458333	0.846154	-1.13434856768642;-1.69943109846245;-2.50805555467155;-1.03462272336426;-1.35463585085496;-2.09104376421761;-1.49398029883661;-0.355447986953686;-1.86402947782118;-1.49416254627875;-1.72335344624087;-3.37954517274661;-1.68225132399287	9.64604569860807e-81;1.6965688034415e-251;7.69027214388898e-16;0.0485777929784871;9.43998829371581e-15;1.0935558311837e-68;2.18924945754963e-44;0.000719294989600549;9.63955151532776e-199;5.16967905084742e-189;0;5.49776503494701e-37;1.26008141110391e-25	80.0156506849181;250.770428523081;15.1140582910831;1.31356222026448;14.0250285442589;67.9611590392784;43.6597047492294;3.14309296485758;198.015943171382;188.286536418371;Inf;36.2598138250976;24.8996013951594	1.13434856768642;1.69943109846245;2.50805555467155;1.03462272336426;1.35463585085496;2.09104376421761;1.49398029883661;0.355447986953686;1.86402947782118;1.49416254627875;1.72335344624087;3.37954517274661;1.68225132399287	1.67807	Inf
432	N-NOS-CHIP-HSP70-1 complex	Human	None	14.13.01.01;70.03	proteasomal degradation (ubiquitin/proteasomal pathway);cytoplasm	Cells for analysis were treated with lactacystin, a selective inhibitor of the proteasome. The authors found that CHIP acts to ubiquitylate nNOS and that hsp70 and hsp40 can facilitate this conjugation reaction.	MI:0019-coimmunoprecipitation	None	GO:0043161;GO:0006511;GO:0005737	proteasome-mediated ubiquitin-dependent protein catabolic process;ubiquitin-dependent protein catabolic process;cytoplasm	P0DMV8;P29475;Q9UNE7	3303;4842;10273	Heat shock 70 kDa protein 1A;Nitric oxide synthase, brain;E3 ubiquitin-protein ligase CHIP	HSPA1A;NOS1;STUB1	HSPA1, HSX70, HSP70-1A;None;CHIP	None	15466472	None	P0DMV8;P29475;Q9UNE7	3	Q9UNE7	1	FALSE	0.333333	FALSE	0	FALSE	0	0	-0.422788	0.00348144	2.45824	0.422788	0.422788	2.45824
433	BASC complex (BRCA1-associated genome surveillance complex)	Human	None	10.01.05.01;32.01.09;70.10	DNA repair;DNA damage response;nucleus	The BASC complex may serve as a sensor for DNA damage.	MI:0071- molecular sieving; MI:0226- ion exchange chromatography; MI:0019- coimmunoprecipitation	None	GO:0006281;GO:0006974;GO:0005634	DNA repair;cellular response to DNA damage stimulus;nucleus	O60934;P35249;P35250;P35251;P38398;P40692;P43246;P49959;P52701;P54132;Q13315;Q92878	4683;5984;5982;5981;672;4292;4436;4361;2956;641;472;10111	Nibrin;Replication factor C subunit 4;Replication factor C subunit 2;Replication factor C subunit 1;Breast cancer type 1 susceptibility protein;DNA mismatch repair protein Mlh1 ;DNA mismatch repair protein Msh2;Double-strand break repair protein MRE11A;DNA mismatch repair protein Msh6;Bloom syndrome protein ;Serine-protein kinase ATM ;DNA repair protein RAD50	NBN;RFC4;RFC2;RFC1;BRCA1;MLH1;MSH2;MRE11A;MSH6;BLM;ATM;RAD50	NBS, NBS1, P95;None;None;RFC140;RNF53;COCA2;None;HNGS1, MRE11;GTBP;RECQ2 RECQL3;;None	None	10783165	BRCA1 is involved in breast cancer.	O60934;P35249;P35250;P35251;P38398;P40692;P43246;P49959;P52701;P54132;Q13315;Q92878	12	O60934;P35249;P35250;P40692;P43246;P49959;P52701;Q13315;Q92878	9	TRUE	0.75	TRUE;FALSE;FALSE;TRUE;TRUE;TRUE;TRUE;FALSE;TRUE	6	TRUE	0.5	0.666667	-0.841161630163025;-0.329723535911753;-0.22002955868948;-0.96339154748047;-0.759279559901593;-0.814334453889842;-1.26826135978785;-0.356590211556195;-0.724125107124901	2.65471392776314e-13;1.90143796157387e-12;3.87251093423891e-05;6.09161570923222e-12;9.55301297507765e-38;2.55330635133425e-35;1.19497065023149e-63;0.000230753179693638;2.15455444380964e-90	12.5759822716777;11.7209178397952;4.41200734731364;11.2152675020241;37.0198596323871;34.5928970744586;62.9226427613259;3.63685230584317;89.6666425271744	0.841161630163025;0.329723535911753;0.22002955868948;0.96339154748047;0.759279559901593;0.814334453889842;1.26826135978785;0.356590211556195;0.724125107124901	0.697433	29.7515
438	GCN5-TRRAP histone acetyltransferase complex	Human	GCN5-TRRAP-HAT complex	10.01.05.01;10.01.09.05;11.02.03.04;32.01.09;42.10.03	DNA repair;DNA conformation modification (e.g. chromatin);transcriptional control;DNA damage response;organization of chromosome structure	hGCN5/TRRAP HAT complex subclass is required for the multiple functions of BRCA1 (PMID:16260778).	MI:0004- affinity chromatography technologies; MI:0029- cosedimentation through density gradients	None	GO:0006281;GO:0006265;GO:2001141;GO:0006355;GO:0006974;GO:0051276	DNA repair;DNA topological change;regulation of RNA biosynthetic process;regulation of transcription, DNA-templated;cellular response to DNA damage stimulus;chromosome organization	O75486;O75528;O75529;P38398;P43246;P52701;Q12962;Q16594;Q92830;Q9Y4A5	8464;10474;27097;672;4436;2956;6881;6880;2648;8295	Transcription initiation protein SPT3 homolog;Transcriptional adapter 3;TAF5-like RNA polymerase II p300/CBP-associated factor-associated factor 65 kDa subunit 5L;Breast cancer type 1 susceptibility protein;DNA mismatch repair protein Msh2;DNA mismatch repair protein Msh6;Transcription initiation factor TFIID subunit 10;Transcription initiation factor TFIID subunit 9;Histone acetyltransferase KAT…	SUPT3H;TADA3;TAF5L;BRCA1;MSH2;MSH6;TAF10;TAF9;KAT2A;TRRAP	SPT3;ADA3, TADA3L;PAF65B;RNF53;None;GTBP;TAF2A TAF2H TAFII30;TAF2G TAFII31;GCN5, GCN5L2, HGCN5;PAF400	None	16260778	None	O75486;O75528;O75529;P38398;P43246;P52701;Q12962;Q16594;Q92830;Q9Y4A5	10	P43246;P52701;Q9Y4A5	3	TRUE	0.3	TRUE;TRUE;TRUE	3	TRUE	0.3	1	-0.759279559901593;-1.26826135978785;-1.33688511060432	9.55301297507765e-38;1.19497065023149e-63;3.83009645282475e-18	37.0198596323871;62.9226427613259;17.4167902891118	0.759279559901593;1.26826135978785;1.33688511060432	1.12148	39.1198
441	TFTC-type histone acetyl transferase complex	Human	None	10.01.09.05;11.02.03.04;14.07.04;30.01;42.10.03;70.10;16.01.01	DNA conformation modification (e.g. chromatin);transcriptional control;modification by acetylation, deacetylation;cellular signalling;organization of chromosome structure;nucleus;receptor binding	This complex is a coactivator of estrogen receptor alpha (ERalpha).	MI:0091- chromatography technologies;MI:0029- cosedimentation through density gradients;MI:0096- pull down	None	GO:0006265;GO:2001141;GO:0006355;GO:0006473;GO:0006476;GO:0023052;GO:0051276;GO:0005634;GO:0005102	DNA topological change;regulation of RNA biosynthetic process;regulation of transcription, DNA-templated;protein acetylation;protein deacetylation;signaling;chromosome organization;nucleus;receptor binding	O60244;O75448;P03372;Q15648;Q92830;Q93074;Q9NVC6;Q9UHV7;Q9ULK4;Q9Y2X0;Q9Y4A5	9282;9862;2099;5469;2648;9968;9440;9969;9439;10025;8295	Mediator of RNA polymerase II transcription subunit 14;Mediator of RNA polymerase II transcription subunit 24;Estrogen receptor;Mediator of RNA polymerase II transcription subunit 1;Histone acetyltransferase KAT2A;Mediator of RNA polymerase II transcription subunit 12;Mediator of RNA polymerase II transcription subunit 17;Mediator of RNA polymerase II transcription subunit 13 ;Mediator of RNA pol…	MED14;MED24;ESR1;MED1;KAT2A;MED12;MED17;MED13;MED23;MED16;TRRAP	ARC150 CRSP2 CXorf4 DRIP150 EXLM1 RGR1 TRAP170;ARC100 CRSP4 DRIP100 KIAA0130 THRAP4 TRAP100;ESR, NR3A1;ARC205 CRSP1 CRSP200 DRIP205 DRIP230 PBP PPARBP PPARGBP RB18A TRAP220 TRIP2;GCN5, GCN5L2, HGCN5;ARC240 CAGH45 HOPA KIAA0192 TNRC11 TRAP230;ARC77 CRSP6 DRIP77 DRIP80 TRAP80;ARC250 KIAA0593 THRAP1 TRAP240;ARC130 CRSP3 DRIP130 KIAA1216 SUR2;DRIP92 THRAP5;PAF400	None	11931763	None	O60244;O75448;P03372;Q15648;Q92830;Q93074;Q9NVC6;Q9UHV7;Q9ULK4;Q9Y2X0;Q9Y4A5	11	O75448;Q15648;Q93074;Q9NVC6;Q9Y4A5	5	TRUE	0.454545	TRUE;TRUE;TRUE;TRUE;TRUE	5	TRUE	0.454545	1	-0.656053067761616;-2.03275233763634;-0.974581872524043;-2.88765910542281;-1.33688511060432	0.00141678827056629;1.42900182225488e-08;2.08031052551631e-09;1.72287463268358e-16;3.83009645282475e-18	2.84869504727918;7.84496721739886;8.68187183356966;15.763746323431;17.4167902891118	0.656053067761616;2.03275233763634;0.974581872524043;2.88765910542281;1.33688511060432	1.57759	10.5112
443	BP-SMAD complex	Human	None	11.02.03.04.01;70.10	transcription activation;nucleus	Homozygous knockout mice for the homeobox protein Msx1 (Hox7) die at birth exhibiting severe abnormalities limited to the craniofacial region, including a complete cleft of the secondary palate. Results suggest that the BP-SMAD complex is required for transcriptional activation of the mouse Msx1 gene.	MI:0019- coimmunoprecipitation	None	GO:0045893;GO:0005634	positive regulation of transcription, DNA-templated;nucleus	O14867;O15198;O95452;P17980;P19447;P50539;Q13118;Q15582	571;4093;10804;5702;2071;4601;7071;7045	Transcription regulator protein BACH1 ;Mothers against decapentaplegic homolog 9 ;Gap junction beta-6 protein ;26S protease regulatory subunit 6A ;TFIIH basal transcription factor complex helicase XPB subunit ;Max-interacting protein 1 ;Krueppel-like factor 10 ;Transforming growth factor-beta-induced protein ig-h3	BACH1;SMAD9;GJB6;PSMC3;ERCC3;MXI1;KLF10;TGFBI	;MADH6 MADH9;;TBP1;XPB XPBC;BHLHC11;TIEG TIEG1;BIGH3	None	16101586	None	O14867;O15198;O95452;P17980;P19447;P50539;Q13118;Q15582	8	P17980;Q15582	2	TRUE	0.25	FALSE;TRUE	1	FALSE	0.125	0.5	-0.340237659977899;-5.97167403424042	6.2906378875791e-12;1.65218678651226e-37	11.2013053136947;36.7819408554624	0.340237659977899;5.97167403424042	3.15596	23.9916
460	CRB1-MPP5-INADL complex	Human	None	40.01.03;41.05.19;42.06.04;70.06	directional cell growth (morphogenesis);asymmetries and axis determination;intercellular junction (gap junction/adherens junction);cell junction	This complex appears to be evolutionarily conserved and likely plays an important role in protein targeting and cell polarity.	MI:0019- coimmunoprecipitation	None	GO:0051211;GO:0009798;GO:0007043;GO:0030054	anisotropic cell growth;axis specification;cell-cell junction assembly;cell junction	P82279;Q8N3R9;Q8NI35	23418;64398;10207	Protein crumbs homolog 1;MAGUK p55 subfamily member 5;InaD-like protein	CRB1;MPP5;PATJ	None;None;INADL	None	11927608	None	P82279;Q8N3R9;Q8NI35	3		0	FALSE	0		0	FALSE	0	NA					NA	NA
461	MPP4-MPP5-CRB1 complex	Human	None	34.11.01	photoperception and response	This complex is localized in outer limiting membrane.	MI:0019-coimmunoprecipitation	eye	GO:0009583;GO:0009416	detection of light stimulus;response to light stimulus	P82279;Q8N3R9;Q96JB8	23418;64398;58538	Protein crumbs homolog 1;MAGUK p55 subfamily member 5;MAGUK p55 subfamily member 4	CRB1;MPP5;MPP4	None;None;ALS2CR5 DLG6	None	15914641	None	P82279;Q8N3R9;Q96JB8	3		0	FALSE	0		0	FALSE	0	NA					NA	NA
467	Gamma-secretase complex (APH1B, PSEN2, PSENEN, NCSTN)	Human	None	14.07.11;18.02.09;30.01;30.05.02.14;70.02;70.08	protein processing (proteolytic);regulator of transcription factor;cellular signalling;Notch-receptor signalling pathway;eukaryotic plasma membrane / membrane attached;Golgi	Proteolytic cleavage within the hydrophobic transmembrane domains of Notch and APP are intimately associated with a multimeric gamma-secretase complex that contains the presenilin-1 or presenilin-2 and the membrane glycoprotein nicastrin. Three variants of APH1 (APH1A short, APH1A long and APH1B) as well as two presenilin variants (PSEN1 and PSEN2) allow the formation of six different gamma-secre…	MI:0019- coimmunoprecipitation	None	GO:0016485;GO:0016485;GO:0051090;GO:0023052;GO:0007219;GO:0005886;GO:0005794	protein processing;protein processing;regulation of sequence-specific DNA binding transcription factor activity;signaling;Notch signaling pathway;plasma membrane;Golgi apparatus	P49810;Q8WW43;Q92542;Q9NZ42	5664;83464;23385;55851	Presenilin-2 ;Gamma-secretase subunit APH-1B ;Nicastrin;Gamma-secretase subunit PEN-2	PSEN2;APH1B;NCSTN;PSENEN	AD4 PS2 PSNL2 STM2;PSFL;KIAA0253;PEN2	None	15286082	None	P49810;Q8WW43;Q92542;Q9NZ42	4	Q92542	1	FALSE	0.25	TRUE	1	FALSE	0.25	1	0.952448	4.40509e-08	7.35604	0.952448	0.952448	7.35604
468	Gamma-secretase complex (APH1A, PSEN2, PSENEN, NCSTN)	Human	None	14.07.11;18.02.09;30.01;30.05.02.14;70.02;70.08	protein processing (proteolytic);regulator of transcription factor;cellular signalling;Notch-receptor signalling pathway;eukaryotic plasma membrane / membrane attached;Golgi	Proteolytic cleavage within the hydrophobic transmembrane domains of Notch and APP are intimately associated with a multimeric gamma-secretase complex that contains the presenilin-1 or presenilin-2 and the membrane glycoprotein nicastrin. Three variants of APH1 (APH1A short, APH1A long and APH1B) as well as two presenillin variants (PSEN1 and PSEN2) allow the formation of six different gamma-secr…	MI:0019- coimmunoprecipitation	None	GO:0016485;GO:0016485;GO:0051090;GO:0023052;GO:0007219;GO:0005886;GO:0005794	protein processing;protein processing;regulation of sequence-specific DNA binding transcription factor activity;signaling;Notch signaling pathway;plasma membrane;Golgi apparatus	P49810;Q92542;Q96BI3;Q9NZ42	5664;23385;51107;55851	Presenilin-2 ;Nicastrin;Gamma-secretase subunit APH-1A;Gamma-secretase subunit PEN-2	PSEN2;NCSTN;APH1A;PSENEN	AD4 PS2 PSNL2 STM2;KIAA0253;PSF;PEN2	None	15286082	None	P49810;Q92542;Q96BI3;Q9NZ42	4	Q92542	1	FALSE	0.25	TRUE	1	FALSE	0.25	1	0.952448	4.40509e-08	7.35604	0.952448	0.952448	7.35604
469	TFIID-beta complex	Human	TFIID(beta) transcription factor complex	11.02.03.01.01;11.02.03.04;70.10	transcription initiation;transcriptional control;nucleus	None	MI:0004- affinity chromatography technologies; MI:0006- anti bait coimmunoprecipitation; MI:0040- electron microscopy; MI:0428- imaging techniques	None	GO:0006352;GO:2001141;GO:0006355;GO:0005634	DNA-templated transcription, initiation;regulation of RNA biosynthetic process;regulation of transcription, DNA-templated;nucleus	O00268;P20226;P21675;P49848;Q12962;Q15542;Q15543;Q15544;Q15545;Q16514;Q16594;Q6P1X5	6874;6908;6872;6878;6881;6877;6884;6882;6879;6883;6880;6873	Transcription initiation factor TFIID subunit 4;TATA-box-binding protein;Transcription initiation factor TFIID subunit 1;Transcription initiation factor TFIID subunit 6;Transcription initiation factor TFIID subunit 10;Transcription initiation factor TFIID subunit 5;Transcription initiation factor TFIID subunit 13;Transcription initiation factor TFIID subunit 11;Transcription initiation factor TFI…	TAF4;TBP;TAF1;TAF6;TAF10;TAF5;TAF13;TAF11;TAF7;TAF12;TAF9;TAF2	TAF2C TAF2C1 TAF4A TAFII130 TAFII135;GTF2D1 TF2D TFIID;BA2R CCG1 CCGS TAF2A;TAF2E TAFII70;TAF2A TAF2H TAFII30;TAF2D;TAF2K TAFII18;TAF2I;TAF2F TAFII55;TAF15 TAF2J TAFII20;TAF2G TAFII31;CIF150 TAF2B	None	10591645	None	O00268;P20226;P21675;P49848;Q12962;Q15542;Q15543;Q15544;Q15545;Q16514;Q16594;Q6P1X5	12	O00268;P49848	2	TRUE	0.166667	TRUE;TRUE	2	TRUE	0.166667	1	-1.37404552664614;-1.80873592539075	2.64435821770309e-11;2.32591882551146e-33	10.5776797135457;32.6334054462059	1.37404552664614;1.80873592539075	1.59139	21.6055
470	TFTC complex (TATA-binding protein-free TAF-II-containing complex)	Human	None	10.01.09.05;11.02.03.01.01;11.02.03.04.01;14.07.04;42.10.03;70.10	DNA conformation modification (e.g. chromatin);transcription initiation;transcription activation;modification by acetylation, deacetylation;organization of chromosome structure;nucleus	None	MI:0004- affinity chromatography technologies; MI:0006- anti bait coimmunoprecipitation; MI:0428- imaging techniques; MI:0040- electron microscopy	None	GO:0006265;GO:0006352;GO:0045893;GO:0006473;GO:0006476;GO:0051276;GO:0005634	DNA topological change;DNA-templated transcription, initiation;positive regulation of transcription, DNA-templated;protein acetylation;protein deacetylation;chromosome organization;nucleus	O00268;O15265;O75486;O75528;O75529;P49848;Q12962;Q15393;Q15542;Q15543;Q15545;Q16514;Q16594;Q6P1X5;Q92830;Q9Y4A5;Q9Y6J9	6874;6314;8464;10474;27097;6878;6881;23450;6877;6884;6879;6883;6880;6873;2648;8295;10629	Transcription initiation factor TFIID subunit 4;Ataxin-7;Transcription initiation protein SPT3 homolog;Transcriptional adapter 3;TAF5-like RNA polymerase II p300/CBP-associated factor-associated factor 65 kDa subunit 5L;Transcription initiation factor TFIID subunit 6;Transcription initiation factor TFIID subunit 10;Splicing factor 3B subunit 3;Transcription initiation factor TFIID subunit 5;Trans…	TAF4;ATXN7;SUPT3H;TADA3;TAF5L;TAF6;TAF10;SF3B3;TAF5;TAF13;TAF7;TAF12;TAF9;TAF2;KAT2A;TRRAP;TAF6L	TAF2C TAF2C1 TAF4A TAFII130 TAFII135;SCA7;SPT3;ADA3, TADA3L;PAF65B;TAF2E TAFII70;TAF2A TAF2H TAFII30;KIAA0017 SAP130;TAF2D;TAF2K TAFII18;TAF2F TAFII55;TAF15 TAF2J TAFII20;TAF2G TAFII31;CIF150 TAF2B;GCN5, GCN5L2, HGCN5;PAF400;PAF65A	Three other subunits of the complex were found in the analysis, which have not been further characterized. In following publications these proteins were identified as ataxin-7, splicing factor 3B subunit 3 and PAF65A.	10591645	None	O00268;O15265;O75486;O75528;O75529;P49848;Q12962;Q15393;Q15542;Q15543;Q15545;Q16514;Q16594;Q6P1X5;Q92830;Q9Y4A5;Q9Y6J9	17	O00268;P49848;Q15393;Q9Y4A5	4	TRUE	0.235294	TRUE;TRUE;TRUE;TRUE	4	TRUE	0.235294	1	-1.37404552664614;-1.80873592539075;-1.49416254627875;-1.33688511060432	2.64435821770309e-11;2.32591882551146e-33;5.16967905084742e-189;3.83009645282475e-18	10.5776797135457;32.6334054462059;188.286536418371;17.4167902891118	1.37404552664614;1.80873592539075;1.49416254627875;1.33688511060432	1.50346	62.2286
472	Prolyl 4-hydroxylase (alpha(I)-type)	Human	None	14.07.09;16.01;16.21;70.07	posttranslational modification of amino acids (e.g. hydroxylation, methylation);protein binding;complex cofactor/cosubstrate/vitamine binding;endoplasmic reticulum	Prolyl 4-hydroxylase (EC 1.14.11.2) catalyzes the formation of 4-hydroxyproline in collagens and related proteins.	MI:0027- cosedimentation	None	GO:0018126;GO:0006479;GO:0005515;GO:0048037;GO:0005783	protein hydroxylation;protein methylation;protein binding;cofactor binding;endoplasmic reticulum	P07237;P13674	5034;5033	Protein disulfide-isomerase ;Prolyl 4-hydroxylase subunit alpha-1	P4HB;P4HA1	ERBA2L PDI PDIA1 PO4DB;P4HA	None	7753822	None	P07237;P13674	2	P07237;P13674	2	TRUE	1	FALSE;FALSE	0	FALSE	0	0	-0.41747048324819;-0.518025505529123	7.27040637245563e-45;2.85849118157261e-40	44.1384413139852;39.5438631432434	0.41747048324819;0.518025505529123	0.467748	41.8412
474	Prolyl 4-hydroxylase (alpha(III)-type)	Human	None	14.07.09;16.01;16.21;70.07	posttranslational modification of amino acids (e.g. hydroxylation, methylation);protein binding;complex cofactor/cosubstrate/vitamine binding;endoplasmic reticulum	Prolyl 4-hydroxylase (EC 1.14.11.2) catalyzes the formation of 4-hydroxyproline in collagens and related proteins.	MI:0027- cosedimentation	None	GO:0018126;GO:0006479;GO:0005515;GO:0048037;GO:0005783	protein hydroxylation;protein methylation;protein binding;cofactor binding;endoplasmic reticulum	P07237;Q7Z4N8	5034;283208	Protein disulfide-isomerase ;Prolyl 4-hydroxylase subunit alpha-3	P4HB;P4HA3	ERBA2L PDI PDIA1 PO4DB;	None	14500733	None	P07237;Q7Z4N8	2	P07237	1	FALSE	0.5	FALSE	0	FALSE	0	0	-0.41747	7.27041e-45	44.1384	0.41747	0.41747	44.1384
476	STAGA complex	Human	STAGA coactivator complex; SPT3-TAF9-GCN5 acetyltransferase complex	10.01.09.05;11.02.03.04.01;32.01.09;42.10.03;70.10	DNA conformation modification (e.g. chromatin);transcription activation;DNA damage response;organization of chromosome structure;nucleus	This complex is a coactivator required for transcription of a subset of RNA polymerase II-dependent genes.	MI:0006-anti bait coimmunoprecipitation	None	GO:0006265;GO:0045893;GO:0006974;GO:0051276;GO:0005634;GO:0016573	DNA topological change;positive regulation of transcription, DNA-templated;cellular response to DNA damage stimulus;chromosome organization;nucleus;histone acetylation	O15265;O75486;O75528;O75529;O94864;Q12962;Q15393;Q16514;Q16594;Q92830;Q96BN2;Q9Y4A5;Q9Y6J9	6314;8464;10474;27097;9913;6881;23450;6883;6880;2648;117143;8295;10629	Ataxin-7;Transcription initiation protein SPT3 homolog;Transcriptional adapter 3;TAF5-like RNA polymerase II p300/CBP-associated factor-associated factor 65 kDa subunit 5L;STAGA complex 65 subunit gamma;Transcription initiation factor TFIID subunit 10;Splicing factor 3B subunit 3;Transcription initiation factor TFIID subunit 12;Transcription initiation factor TFIID subunit 9;Histone acetyltransfe…	ATXN7;SUPT3H;TADA3;TAF5L;SUPT7L;TAF10;SF3B3;TAF12;TAF9;KAT2A;TADA1;TRRAP;TAF6L	SCA7;SPT3;ADA3, TADA3L;PAF65B;KIAA0764, STAF65gamma;TAF2A TAF2H TAFII30;KIAA0017 SAP130;TAF15 TAF2J TAFII20;TAF2G TAFII31;GCN5, GCN5L2, HGCN5;TADA1L, STAF42;PAF400;PAF65A	None	15115762	None	O15265;O75486;O75528;O75529;O94864;Q12962;Q15393;Q16514;Q16594;Q92830;Q96BN2;Q9Y4A5;Q9Y6J9	13	Q15393;Q9Y4A5	2	TRUE	0.153846	TRUE;TRUE	2	TRUE	0.153846	1	-1.49416254627875;-1.33688511060432	5.16967905084742e-189;3.83009645282475e-18	188.286536418371;17.4167902891118	1.49416254627875;1.33688511060432	1.41552	102.852
477	PCAF complex	Human	PCAF histone acetylase-associated complex	10.01.09.05;11;11.02.03.04;14.07.04;42.10.03;70.10	DNA conformation modification (e.g. chromatin);TRANSCRIPTION;transcriptional control;modification by acetylation, deacetylation;organization of chromosome structure;nucleus	None	MI:0006- anti bait coimmunoprecipitation; MI:0004- affinity chromatography technologies	None	GO:0006265;GO:0006351;GO:2001141;GO:0006355;GO:0006473;GO:0006476;GO:0051276;GO:0005634	DNA topological change;transcription, DNA-templated;regulation of RNA biosynthetic process;regulation of transcription, DNA-templated;protein acetylation;protein deacetylation;chromosome organization;nucleus	O75478;O75486;O75528;O75529;Q12962;Q16514;Q16594;Q92831;Q9Y4A5;Q9Y6J9	6871;8464;10474;27097;6881;6883;6880;8850;8295;10629	Transcriptional adapter 2-alpha;Transcription initiation protein SPT3 homolog;Transcriptional adapter 3;TAF5-like RNA polymerase II p300/CBP-associated factor-associated factor 65 kDa subunit 5L;Transcription initiation factor TFIID subunit 10;Transcription initiation factor TFIID subunit 12;Transcription initiation factor TFIID subunit 9;Histone acetyltransferase KAT2B;Transformation/transcripti…	TADA2A;SUPT3H;TADA3;TAF5L;TAF10;TAF12;TAF9;KAT2B;TRRAP;TAF6L	TADA2L, ADA2A;SPT3;ADA3, TADA3L;PAF65B;TAF2A TAF2H TAFII30;TAF15 TAF2J TAFII20;TAF2G TAFII31;PCAF;PAF400;PAF65A	PCAF is a complex consisting of more than 20 different proteins. Several proteins have not been characterized in this study.	9885574	None	O75478;O75486;O75528;O75529;Q12962;Q16514;Q16594;Q92831;Q9Y4A5;Q9Y6J9	10	Q9Y4A5	1	FALSE	0.1	TRUE	1	FALSE	0.1	1	-1.33689	3.8301e-18	17.4168	1.33689	1.33689	17.4168
478	STAGA core complex	Human	SPT3-TAF9-GCN5 acetyltransferase complex	10.01.09.05;11.02.03.04.01;42.10.03;70.10	DNA conformation modification (e.g. chromatin);transcription activation;organization of chromosome structure;nucleus	None	MI:0007-anti tag coimmunoprecipitation	None	GO:0006265;GO:0045893;GO:0051276;GO:0005634;GO:0016573	DNA topological change;positive regulation of transcription, DNA-templated;chromosome organization;nucleus;histone acetylation	O75486;Q16594;Q92830	8464;6880;2648	Transcription initiation protein SPT3 homolog;Transcription initiation factor TFIID subunit 9;Histone acetyltransferase KAT2A	SUPT3H;TAF9;KAT2A	SPT3;TAF2G TAFII31;GCN5, GCN5L2, HGCN5	None	9726987	None	O75486;Q16594;Q92830	3		0	FALSE	0		0	FALSE	0	NA					NA	NA
485	TFIID complex, B-cell specific	Human	None	11.02.03.01.01;11.02.03.04;16.03.01;70.10	transcription initiation;transcriptional control;DNA binding;nucleus	TAF-II-105 (TAF4B) is a cell-type specific subunit of TFIID complex. Up to now TAF-II-105 is only found in differentiated B cells.Isolation of TBP and TAF9-TAF13 was not shown in this paper.	MI:0004-affinity chromatography technologies	Daudi cells	GO:0006352;GO:2001141;GO:0006355;GO:0003677;GO:0005634	DNA-templated transcription, initiation;regulation of RNA biosynthetic process;regulation of transcription, DNA-templated;DNA binding;nucleus	O00268;P20226;P21675;P49848;Q12962;Q15542;Q15543;Q15544;Q15545;Q16514;Q16594;Q92750	6874;6908;6872;6878;6881;6877;6884;6882;6879;6883;6880;6875	Transcription initiation factor TFIID subunit 4;TATA-box-binding protein;Transcription initiation factor TFIID subunit 1;Transcription initiation factor TFIID subunit 6;Transcription initiation factor TFIID subunit 10;Transcription initiation factor TFIID subunit 5;Transcription initiation factor TFIID subunit 13;Transcription initiation factor TFIID subunit 11;Transcription initiation factor TFI…	TAF4;TBP;TAF1;TAF6;TAF10;TAF5;TAF13;TAF11;TAF7;TAF12;TAF9;TAF4B	TAF2C TAF2C1 TAF4A TAFII130 TAFII135;GTF2D1 TF2D TFIID;BA2R CCG1 CCGS TAF2A;TAF2E TAFII70;TAF2A TAF2H TAFII30;TAF2D;TAF2K TAFII18;TAF2I;TAF2F TAFII55;TAF15 TAF2J TAFII20;TAF2G TAFII31;TAF2C2 TAFII105	None	8858156	None	O00268;P20226;P21675;P49848;Q12962;Q15542;Q15543;Q15544;Q15545;Q16514;Q16594;Q92750	12	O00268;P49848	2	TRUE	0.166667	TRUE;TRUE	2	TRUE	0.166667	1	-1.37404552664614;-1.80873592539075	2.64435821770309e-11;2.32591882551146e-33	10.5776797135457;32.6334054462059	1.37404552664614;1.80873592539075	1.59139	21.6055
486	WIP-WASp-actin-myosin-IIa complex	Human	None	36.25;42.04.03;70.04	animal specific systemic sensing and response;actin cytoskeleton;cytoskeleton	The multiprotein complex is important for NK cell function. Killer cell immunoglobulin-like receptor inhibitory signaling affects proteins involved in cytoskeletal rearrangements. WIP plays a central role in the formation of the complex and in the regulation of NK cell activity.	MI:0019- coimmunoprecipitation	None	GO:0050896;GO:0030036;GO:0005856	response to stimulus;actin cytoskeleton organization;cytoskeleton	O43516;P19105;P35579;P42768;P60660;P62736	7456;10627;4627;7454;4637;59	WAS/WASL-interacting protein family member 1;Myosin regulatory light chain 12A ;Myosin-9 ;Wiskott-Aldrich syndrome protein;Myosin light polypeptide 6 ;Actin, aortic smooth muscle	WIPF1;MYL12A;MYH9;WAS;MYL6;ACTA2	WASPIP WIP;MLCB MRLC3 RLC;;IMD2;;ACTSA ACTVS	None	16606694	None	O43516;P19105;P35579;P42768;P60660;P62736	6	O43516;P35579;P60660	3	TRUE	0.5	TRUE;FALSE;FALSE	1	FALSE	0.166667	0.333333	-0.954085831728001;-0.56114563480306;-0.415664585323842	5.29601241385366e-09;1.8942866349732e-148;0.000920084267003621	8.27605100558085;147.722554304864;3.03617239546015	0.954085831728001;0.56114563480306;0.415664585323842	0.643632	53.0116
490	TFIIA complex	Human	None	11.02.03.01.01;11.02.03.04;70.10	transcription initiation;transcriptional control;nucleus	TFIIA is a heterotrimer of an alpha (p35), a beta (p19) and a gamma subunit (p12).	MI:0091- chromatography technologies	None	GO:0006352;GO:2001141;GO:0006355;GO:0005634	DNA-templated transcription, initiation;regulation of RNA biosynthetic process;regulation of transcription, DNA-templated;nucleus	P52655;P52657	2957;2958	Transcription initiation factor IIA subunit 1 ;Transcription initiation factor IIA subunit 2	GTF2A1;GTF2A2	TF2A1;TF2A2	GTF2A1 encodes both the alpha and beta subunits.	2247058	None	P52655;P52657	2		0	FALSE	0		0	FALSE	0	NA					NA	NA
492	DA complex	Human	TFIID-TFIIA complex	11.02.03.01.01;11.02.03.04;16.03.01;70.10	transcription initiation;transcriptional control;DNA binding;nucleus	DA is a multiprotein complex consisting of TFIID complex and TFIIA complex.	MI:0091- chromatography technologies	None	GO:0006352;GO:2001141;GO:0006355;GO:0003677;GO:0005634	DNA-templated transcription, initiation;regulation of RNA biosynthetic process;regulation of transcription, DNA-templated;DNA binding;nucleus	O00268;P20226;P21675;P49848;P52655;P52657;Q12962;Q15542;Q15543;Q15544;Q15545;Q16514;Q16594;Q5VWG9;Q6P1X5	6874;6908;6872;6878;2957;2958;6881;6877;6884;6882;6879;6883;6880;83860;6873	Transcription initiation factor TFIID subunit 4;TATA-box-binding protein;Transcription initiation factor TFIID subunit 1;Transcription initiation factor TFIID subunit 6;Transcription initiation factor IIA subunit 1 ;Transcription initiation factor IIA subunit 2 ;Transcription initiation factor TFIID subunit 10;Transcription initiation factor TFIID subunit 5;Transcription initiation factor TFIID s…	TAF4;TBP;TAF1;TAF6;GTF2A1;GTF2A2;TAF10;TAF5;TAF13;TAF11;TAF7;TAF12;TAF9;TAF3;TAF2	TAF2C TAF2C1 TAF4A TAFII130 TAFII135;GTF2D1 TF2D TFIID;BA2R CCG1 CCGS TAF2A;TAF2E TAFII70;TF2A1;TF2A2;TAF2A TAF2H TAFII30;TAF2D;TAF2K TAFII18;TAF2I;TAF2F TAFII55;TAF15 TAF2J TAFII20;TAF2G TAFII31;;CIF150 TAF2B	None	2247058	None	O00268;P20226;P21675;P49848;P52655;P52657;Q12962;Q15542;Q15543;Q15544;Q15545;Q16514;Q16594;Q5VWG9;Q6P1X5	15	O00268;P49848	2	TRUE	0.133333	TRUE;TRUE	2	TRUE	0.133333	1	-1.37404552664614;-1.80873592539075	2.64435821770309e-11;2.32591882551146e-33	10.5776797135457;32.6334054462059	1.37404552664614;1.80873592539075	1.59139	21.6055
493	DAB complex	Human	TFIID-TFIIA-TFIIB complex	11.02.03.01.01;11.02.03.04;16.03.01;70.10	transcription initiation;transcriptional control;DNA binding;nucleus	DAB is a multiprotein complex consisting of TFIID complex, TFIIA complex and TFIIB.	MI:0091- chromatography technologies	None	GO:0006352;GO:2001141;GO:0006355;GO:0003677;GO:0005634	DNA-templated transcription, initiation;regulation of RNA biosynthetic process;regulation of transcription, DNA-templated;DNA binding;nucleus	O00268;P20226;P21675;P49848;P52655;P52657;Q00403;Q12962;Q15542;Q15543;Q15544;Q15545;Q16514;Q16594;Q5VWG9;Q6P1X5	6874;6908;6872;6878;2957;2958;2959;6881;6877;6884;6882;6879;6883;6880;83860;6873	Transcription initiation factor TFIID subunit 4;TATA-box-binding protein;Transcription initiation factor TFIID subunit 1;Transcription initiation factor TFIID subunit 6;Transcription initiation factor IIA subunit 1 ;Transcription initiation factor IIA subunit 2 ;Transcription initiation factor IIB;Transcription initiation factor TFIID subunit 10;Transcription initiation factor TFIID subunit 5;Tra…	TAF4;TBP;TAF1;TAF6;GTF2A1;GTF2A2;GTF2B;TAF10;TAF5;TAF13;TAF11;TAF7;TAF12;TAF9;TAF3;TAF2	TAF2C TAF2C1 TAF4A TAFII130 TAFII135;GTF2D1 TF2D TFIID;BA2R CCG1 CCGS TAF2A;TAF2E TAFII70;TF2A1;TF2A2;TF2B TFIIB;TAF2A TAF2H TAFII30;TAF2D;TAF2K TAFII18;TAF2I;TAF2F TAFII55;TAF15 TAF2J TAFII20;TAF2G TAFII31;;CIF150 TAF2B	None	2247058	None	O00268;P20226;P21675;P49848;P52655;P52657;Q00403;Q12962;Q15542;Q15543;Q15544;Q15545;Q16514;Q16594;Q5VWG9;Q6P1X5	16	O00268;P49848	2	TRUE	0.125	TRUE;TRUE	2	TRUE	0.125	1	-1.37404552664614;-1.80873592539075	2.64435821770309e-11;2.32591882551146e-33	10.5776797135457;32.6334054462059	1.37404552664614;1.80873592539075	1.59139	21.6055
509	TFIID complex	Human	None	11.02.03.01.01;11.02.03.04;16.03.01;70.10	transcription initiation;transcriptional control;DNA binding;nucleus	None	MI:0006- anti bait coimmunoprecipitation	None	GO:0006352;GO:2001141;GO:0006355;GO:0003677;GO:0005634	DNA-templated transcription, initiation;regulation of RNA biosynthetic process;regulation of transcription, DNA-templated;DNA binding;nucleus	O00268;P20226;P21675;P49848;Q12962;Q15542;Q15543;Q15544;Q15545;Q16514;Q16594;Q92804	6874;6908;6872;6878;6881;6877;6884;6882;6879;6883;6880;8148	Transcription initiation factor TFIID subunit 4;TATA-box-binding protein;Transcription initiation factor TFIID subunit 1;Transcription initiation factor TFIID subunit 6;Transcription initiation factor TFIID subunit 10;Transcription initiation factor TFIID subunit 5;Transcription initiation factor TFIID subunit 13;Transcription initiation factor TFIID subunit 11;Transcription initiation factor TFI…	TAF4;TBP;TAF1;TAF6;TAF10;TAF5;TAF13;TAF11;TAF7;TAF12;TAF9;TAF15	TAF2C TAF2C1 TAF4A TAFII130 TAFII135;GTF2D1 TF2D TFIID;BA2R CCG1 CCGS TAF2A;TAF2E TAFII70;TAF2A TAF2H TAFII30;TAF2D;TAF2K TAFII18;TAF2I;TAF2F TAFII55;TAF15 TAF2J TAFII20;TAF2G TAFII31;RBP56 TAF2N	None	8890175	None	O00268;P20226;P21675;P49848;Q12962;Q15542;Q15543;Q15544;Q15545;Q16514;Q16594;Q92804	12	O00268;P49848	2	TRUE	0.166667	TRUE;TRUE	2	TRUE	0.166667	1	-1.37404552664614;-1.80873592539075	2.64435821770309e-11;2.32591882551146e-33	10.5776797135457;32.6334054462059	1.37404552664614;1.80873592539075	1.59139	21.6055
514	TFIID-beta complex	Human	None	11.02.03.01.01;11.02.03.04;16.03.01;70.10	transcription initiation;transcriptional control;DNA binding;nucleus	Gene expression profiling revealed that Taf9 and Taf9b control the expression of different sets of genes.	MI:0071- molecular sieving; MI:0004- affinity chromatography technologies; MI:0006- anti bait coimmunoprecipitation	None	GO:0006352;GO:2001141;GO:0006355;GO:0003677;GO:0005634	DNA-templated transcription, initiation;regulation of RNA biosynthetic process;regulation of transcription, DNA-templated;DNA binding;nucleus	O00268;P20226;P21675;P49848;Q12962;Q15542;Q15543;Q15544;Q15545;Q16514;Q16594;Q9HBM6	6874;6908;6872;6878;6881;6877;6884;6882;6879;6883;6880;51616	Transcription initiation factor TFIID subunit 4;TATA-box-binding protein;Transcription initiation factor TFIID subunit 1;Transcription initiation factor TFIID subunit 6;Transcription initiation factor TFIID subunit 10;Transcription initiation factor TFIID subunit 5;Transcription initiation factor TFIID subunit 13;Transcription initiation factor TFIID subunit 11;Transcription initiation factor TFI…	TAF4;TBP;TAF1;TAF6;TAF10;TAF5;TAF13;TAF11;TAF7;TAF12;TAF9;TAF9B	TAF2C TAF2C1 TAF4A TAFII130 TAFII135;GTF2D1 TF2D TFIID;BA2R CCG1 CCGS TAF2A;TAF2E TAFII70;TAF2A TAF2H TAFII30;TAF2D;TAF2K TAFII18;TAF2I;TAF2F TAFII55;TAF15 TAF2J TAFII20;TAF2G TAFII31;TAF9L	None	15899866	None	O00268;P20226;P21675;P49848;Q12962;Q15542;Q15543;Q15544;Q15545;Q16514;Q16594;Q9HBM6	12	O00268;P49848	2	TRUE	0.166667	TRUE;TRUE	2	TRUE	0.166667	1	-1.37404552664614;-1.80873592539075	2.64435821770309e-11;2.32591882551146e-33	10.5776797135457;32.6334054462059	1.37404552664614;1.80873592539075	1.59139	21.6055
517	Kinase-scaffold-phosphatase complex, PKA-AKAP79-CaN	Human	None	14.04;20.01.10;14.07.03;14.10;30.05;70.02;70.04	protein targeting, sorting and translocation;protein transport;modification by phosphorylation, dephosphorylation, autophosphorylation;assembly of protein complexes;transmembrane signal transduction;eukaryotic plasma membrane / membrane attached;cytoskeleton	None	MI:0055- fluorescent resonance energy transfer	None	GO:0006886;GO:0006605;GO:0015031;GO:0006468;GO:0006470;GO:0046777;GO:0006461;GO:0007166;GO:0005886;GO:0005856	intracellular protein transport;protein targeting;protein transport;protein phosphorylation;protein dephosphorylation;protein autophosphorylation;protein complex assembly;cell surface receptor signaling pathway;plasma membrane;cytoskeleton	P13861;P24588;Q08209	5576;9495;5530	cAMP-dependent protein kinase type II-alpha regulatory subunit;A-kinase anchor protein 5;Serine/threonine-protein phosphatase 2B catalytic subunit alpha isoform	PRKAR2A;AKAP5;PPP3CA	PKR2, PRKAR2;AKAP79;CALNA CNA	None	12507994	None	P13861;P24588;Q08209	3	P13861;Q08209	2	TRUE	0.666667	FALSE;FALSE	0	FALSE	0	0	-0.336138874308315;-0.113549451283414	8.20746964716946e-10;1	9.08579071470172;0	0.336138874308315;0.113549451283414	0.224844	4.5429
519	AMY-1-S-AKAP84-RII-beta complex	Human	None	30.01.09.07;41.05.25;70.16	cAMP/cGMP mediated signal transduction;gametogenesis;mitochondrion	None	MI:0019- coimmunoprecipitation	None	GO:0019933;GO:0007276;GO:0005739	cAMP-mediated signaling;gamete generation;mitochondrion	P31323;Q92667;Q99417	5577;8165;26292	cAMP-dependent protein kinase type II-beta regulatory subunit;A-kinase anchor protein 1, mitochondrial ;C-Myc-binding protein	PRKAR2B;AKAP1;MYCBP	None;AKAP149 PRKA1;AMY1	None	11483602	None	P31323;Q92667;Q99417	3	Q92667;Q99417	2	TRUE	0.666667	TRUE;FALSE	1	FALSE	0.333333	0.5	-0.720425220170288;0.00596459238311224	8.27464204935098e-19;1	18.0822507841811;0	0.720425220170288;0.00596459238311224	0.363195	9.04113
520	KCNQ1 macromolecular complex	Human	None	20.03.01.01;30.01.09.07;36.25	ion channels;cAMP/cGMP mediated signal transduction;animal specific systemic sensing and response	This complex is required for beta adrenergic receptor modulation of the KCNQ1-KCNE1 potassium channel.	MI:0096-pull down;MI:0019-coimmunoprecipitation	heart muscle	GO:0005216;GO:0019933;GO:0050896	ion channel activity;cAMP-mediated signaling;response to stimulus	P13861;P17612;P51787;P62136;Q99996	5576;5566;3784;5499;10142	cAMP-dependent protein kinase type II-alpha regulatory subunit;cAMP-dependent protein kinase catalytic subunit alpha;Potassium voltage-gated channel subfamily KQT member 1;Serine/threonine-protein phosphatase PP1-alpha catalytic subunit;A-kinase anchor protein 9	PRKAR2A;PRKACA;KCNQ1;PPP1CA;AKAP9	PKR2, PRKAR2;PKACA;KCNA8, KCNA9, KVLQT1, Kv1.7;PPP1A;AKAP350 AKAP450 KIAA0803	None	11799244	None	P13861;P17612;P51787;P62136;Q99996	5	P13861;P17612;P62136	3	TRUE	0.6	FALSE;FALSE;TRUE	1	FALSE	0.2	0.333333	-0.336138874308315;-0.497836237196865;-0.871020527071874	8.20746964716946e-10;0.023306532000441;1.27496355590825e-28	9.08579071470172;1.63252234445978;27.8945022291078	0.336138874308315;0.497836237196865;0.871020527071874	0.568332	12.8709
521	Polycystin-1-E-cadherin-beta-catenin complex	Human	None	42.06.04;45.03.09;47.03.07.01;70.02;70.03	intercellular junction (gap junction/adherens junction);epithelium;kidney;eukaryotic plasma membrane / membrane attached;cytoplasm	Complex is disrupted in ADPKD cells.	MI:0019- coimmunoprecipitation	epithelium	GO:0045216;GO:0007043;GO:0030855;GO:0002009;GO:0001822;GO:0005886;GO:0005737	cell-cell junction organization;cell-cell junction assembly;epithelial cell differentiation;morphogenesis of an epithelium;kidney development;plasma membrane;cytoplasm	P12830;P35222;P98161	999;1499;5310	Cadherin-1;Catenin beta-1;Polycystin-1	CDH1;CTNNB1;PKD1	CDHE UVO;CTNNB;None	None	14718571	Polycystin-1-E-cadherin-beta-catenin complex is involved in autosomal dominant polycystic kidney disease (ADPKD). The authors suggest that the expression of mutant polycystin-1 in ADPKD cells, which fails to be cell surface-expressed and assemble into multiprotein complexes with E-cadherin, results in altered cell-cell adhesion and polycystin-1 signaling, thereby triggering dedifferentiation.	P12830;P35222;P98161	3	P35222	1	FALSE	0.333333	TRUE	1	FALSE	0.333333	1	-0.869857	2.31737e-15	14.635	0.869857	0.869857	14.635
522	Polycystin-1-E-cadherin-beta-catenin-Flotillin-2 complex	Human	None	16.09;42.06.04;45.03.09;47.03.07.01;70.02	lipid binding;intercellular junction (gap junction/adherens junction);epithelium;kidney;eukaryotic plasma membrane / membrane attached	The authors conclude that even though the large multiprotein complex formed by polycystin-1, E-cadherin, beta-catenin and flotillin-2 is not associated with typical lipid rafts, it contains cholesterol molecules that mediate interactions between complexed proteins and may represent a specific membrane domain organization.	MI:0019-coimmunoprecipitation;MI:0029-cosedimentation through density gradients	kidney epithelium	GO:0008289;GO:0045216;GO:0007043;GO:0030855;GO:0002009;GO:0001822;GO:0005886	lipid binding;cell-cell junction organization;cell-cell junction assembly;epithelial cell differentiation;morphogenesis of an epithelium;kidney development;plasma membrane	P12830;P35222;P98161;Q14254	999;1499;5310;2319	Cadherin-1;Catenin beta-1;Polycystin-1;Flotillin-2	CDH1;CTNNB1;PKD1;FLOT2	CDHE UVO;CTNNB;None;ESA1 M17S1	None	16038619	PKD1 is involved in ADPKD (autosomal dominant polycystic kidney disease).	P12830;P35222;P98161;Q14254	4	P35222	1	FALSE	0.25	TRUE	1	FALSE	0.25	1	-0.869857	2.31737e-15	14.635	0.869857	0.869857	14.635
525	TIP60 histone acetylase complex	Human	None	42.10.03;10.01.05.01;10.01.09.05;14.07.04;16.03.01;40.10.02;70.10	organization of chromosome structure;DNA repair;DNA conformation modification (e.g. chromatin);modification by acetylation, deacetylation;DNA binding;apoptosis (type I programmed cell death);nucleus	The TIP60 histone acetylase complex plays a role in DNA repair and apoptosis.	MI:0007- anti tag coimmunoprecipitation; MI:0029- cosedimentation through density gradients	None	GO:0051276;GO:0006281;GO:0006265;GO:0006473;GO:0006476;GO:0003677;GO:0006915;GO:0051276;GO:0005634	chromosome organization;DNA repair;DNA topological change;protein acetylation;protein deacetylation;DNA binding;apoptotic process;chromosome organization;nucleus	O96019;Q92993;Q9Y230;Q9Y265;Q9Y4A5	86;10524;10856;8607;8295	Actin-like protein 6A;Histone acetyltransferase KAT5;RuvB-like 2;RuvB-like 1;Transformation/transcription domain-associated protein	ACTL6A;KAT5;RUVBL2;RUVBL1;TRRAP	BAF53, BAF53A, INO80K;HTATIP TIP60;INO80J, TIP48, TIP49B;INO80H, NMP238, TIP49, TIP49A;PAF400	Additional unknown members of the TIP60 complex (p160, p150, p100, p70, p57, p40, p31, p29) have been isolated.	10966108	None	O96019;Q92993;Q9Y230;Q9Y265;Q9Y4A5	5	O96019;Q9Y230;Q9Y265;Q9Y4A5	4	TRUE	0.8	TRUE;TRUE;TRUE;TRUE	4	TRUE	0.8	1	-1.86161590517877;-0.738026214716999;-0.752331240926077;-1.33688511060432	3.8088204792693e-74;1.51198228643572e-254;3.11430299866047e-201;3.83009645282475e-18	73.4192094964123;253.820453296764;200.50663913607;17.4167902891118	1.86161590517877;0.738026214716999;0.752331240926077;1.33688511060432	1.17221	136.291
527	TRPC3-TRPC4 channel complex, redox-sensitive	Human	None	20.01.01.01;20.03.01.01;32.01.01;70.02	cation transport (H+, Na+, K+, Ca2+ , NH4+, etc.);ion channels;oxidative stress response;eukaryotic plasma membrane / membrane attached	Complex analysed in the HEK293 expression system. The authors propose TRPC3 and TRPC4 as subunits of native endothelial cation channels that are governed by the cellular redox state.	MI:0019- coimmunoprecipitation; MI:0055- fluorescent resonance energy transfer	None	GO:0008324;GO:0006812;GO:0005216;GO:0000302;GO:0006979;GO:0005886	cation transmembrane transporter activity;cation transport;ion channel activity;response to reactive oxygen species;response to oxidative stress;plasma membrane	Q13507;Q9UBN4	7222;7223	Short transient receptor potential channel 3 ;Short transient receptor potential channel 4	TRPC3;TRPC4	TRP3;	None	16537542	None	Q13507;Q9UBN4	2		0	FALSE	0		0	FALSE	0	NA					NA	NA
529	NuA4/Tip60 HAT complex	Human	None	01.04;42.10.03;10.01.05.01;10.01.09.05;14.07.04;16.03.01;70.10	phosphate metabolism;organization of chromosome structure;DNA repair;DNA conformation modification (e.g. chromatin);modification by acetylation, deacetylation;DNA binding;nucleus	The NuA4 histone acetyltransferase (HAT) multisubunit complex is responsible for acetylation of histone H4 and H2A N-terminal tails in yeast. The NuA4/Tip60 HAT complex is highly conserved in eukaryotes playing primary roles in transcription, cellular response to DNA damage, and cell cycle control.	MI:0007- anti tag coimmunoprecipitation	None	GO:0006794;GO:0006796;GO:0051276;GO:0006281;GO:0006265;GO:0006473;GO:0006476;GO:0003677;GO:0051276;GO:0005634	phosphorus utilization;phosphate-containing compound metabolic process;chromosome organization;DNA repair;DNA topological change;protein acetylation;protein deacetylation;DNA binding;chromosome organization;nucleus	O95619;O96019;Q15014;Q15906;Q92993;Q96L91;Q9H0E9;Q9H2F5;Q9HAF1;Q9NPF5;Q9NV56;Q9NXR8;Q9UBU8;Q9Y230;Q9Y265;Q9Y4A5	8089;86;9643;6944;10524;57634;10902;80314;64769;55929;55257;54556;10933;10856;8607;8295	YEATS domain-containing protein 4;Actin-like protein 6A;Mortality factor 4-like protein 2 ;Vacuolar protein sorting-associated protein 72 homolog ;Histone acetyltransferase KAT5;E1A-binding protein p400;Bromodomain-containing protein 8;Enhancer of polycomb homolog 1;Chromatin modification-related protein MEAF6;DNA methyltransferase 1-associated protein 1;MRG/MORF4L-binding protein ;Inhibitor of g…	YEATS4;ACTL6A;MORF4L2;VPS72;KAT5;EP400;BRD8;EPC1;MEAF6;DMAP1;MRGBP;ING3;MORF4L1;RUVBL2;RUVBL1;TRRAP	GAS41;BAF53, BAF53A, INO80K;KIAA0026 MRGX;TCFL1 YL1;HTATIP TIP60;CAGH32 KIAA1498 KIAA1818 TNRC12;SMAP SMAP2;None;C1orf149 CENP-28 EAF6;KIAA1425;C20orf20;None;MRG15;INO80J, TIP48, TIP49B;INO80H, NMP238, TIP49, TIP49A;PAF400	None	15647280	None	O95619;O96019;Q15014;Q15906;Q92993;Q96L91;Q9H0E9;Q9H2F5;Q9HAF1;Q9NPF5;Q9NV56;Q9NXR8;Q9UBU8;Q9Y230;Q9Y265;Q9Y4A5	16	O96019;Q9NPF5;Q9Y230;Q9Y265;Q9Y4A5	5	TRUE	0.3125	TRUE;TRUE;TRUE;TRUE;TRUE	5	TRUE	0.3125	1	-1.86161590517877;-2.19070693676274;-0.738026214716999;-0.752331240926077;-1.33688511060432	3.8088204792693e-74;2.33347700234532e-43;1.51198228643572e-254;3.11430299866047e-201;3.83009645282475e-18	73.4192094964123;42.6319964749604;253.820453296764;200.50663913607;17.4167902891118	1.86161590517877;2.19070693676274;0.738026214716999;0.752331240926077;1.33688511060432	1.37591	117.559
531	XPA-ERCC1-ERCC4 complex	Human	None	10.01.05.01;32.01;70.10	DNA repair;stress response;nucleus	None	MI:0004- affinity chromatography technologies	None	GO:0006281;GO:0006950;GO:0005634	DNA repair;response to stress;nucleus	P07992;P23025;Q92889	2067;7507;2072	DNA excision repair protein ERCC-1;DNA repair protein complementing XP-A cells ;DNA repair endonuclease XPF	ERCC1;XPA;ERCC4	;XPAC;ERCC11 XPF	None	8197175	ERCC4 is involved in Xeroderma pigmentosum group F.	P07992;P23025;Q92889	3	P07992;Q92889	2	TRUE	0.666667	FALSE;FALSE	0	FALSE	0	0	-0.479376413840818;0	0.0686148250828222;1	1.16358203945273;0	0.479376413840818;0	0.239688	0.581791
533	IMP3-IMP4-MPP10 complex	Human	None	14.10;16.01;16.03.03;70.10	assembly of protein complexes;protein binding;RNA binding;nucleus	The formation of the hImp3-hMpp10-hImp4 complex correlates with the nucleolar localization of these proteins.	MI:0096- pull down; MI:0029- cosedimentation through density gradients; MI:0019- coimmunoprecipitation	None	GO:0006461;GO:0005515;GO:0003723;GO:0005634	protein complex assembly;protein binding;RNA binding;nucleus	O00566;Q96G21;Q9NV31	10199;92856;55272	U3 small nucleolar ribonucleoprotein protein MPP10 ;U3 small nucleolar ribonucleoprotein protein IMP4 ;U3 small nucleolar ribonucleoprotein protein IMP3	MPHOSPH10;IMP4;IMP3	MPP10;BXDC4;C15orf12 MRPS4	None	12655004	None	O00566;Q96G21;Q9NV31	3		0	FALSE	0		0	FALSE	0	NA					NA	NA
535	TRAP complex	Human	thyroid hormone receptor-associated protein complex	11.02.03.04;18.02.09;30.01.09.08;30.01;70.10	transcriptional control;regulator of transcription factor;hormone mediated signal transduction;cellular signalling;nucleus	The human thyroid hormone receptor-associated protein (TRAP) complex is a coactivator for nuclear receptors. Several identical subunits appear in protein complexes like DRIP/ARC, CRSP, NAT, PC2, SMCC and Mediator, indicating that unique classes of transcription activators may share common sets or subsets of cofactors.	MI:0004- affinity chromatography technologies	None	GO:2001141;GO:0006355;GO:0051090;GO:0009755;GO:0023052;GO:0005634	regulation of RNA biosynthetic process;regulation of transcription, DNA-templated;regulation of sequence-specific DNA binding transcription factor activity;hormone-mediated signaling pathway;signaling;nucleus	O60244;O75448;O75586;P10827;P24863;Q13503;Q15648;Q6P2C8;Q93074;Q9BTT4;Q9NPJ6;Q9NVC6;Q9UHV7;Q9Y2W1;Q9Y2X0;Q9Y3C7	9282;9862;10001;7067;892;9412;5469;9442;9968;84246;29079;9440;9969;9967;10025;51003	Mediator of RNA polymerase II transcription subunit 14;Mediator of RNA polymerase II transcription subunit 24;Mediator of RNA polymerase II transcription subunit 6 ;Thyroid hormone receptor alpha;Cyclin-C;Mediator of RNA polymerase II transcription subunit 21;Mediator of RNA polymerase II transcription subunit 1;Mediator of RNA polymerase II transcription subunit 27 ;Mediator of RNA polymerase II…	MED14;MED24;MED6;THRA;CCNC;MED21;MED1;MED27;MED12;MED10;MED4;MED17;MED13;THRAP3;MED16;MED31	ARC150 CRSP2 CXorf4 DRIP150 EXLM1 RGR1 TRAP170;ARC100 CRSP4 DRIP100 KIAA0130 THRAP4 TRAP100;ARC33;EAR7 ERBA1 NR1A1 THRA1 THRA2;None;SRB7 SURB7;ARC205 CRSP1 CRSP200 DRIP205 DRIP230 PBP PPARBP PPARGBP RB18A TRAP220 TRIP2;CRSP34 CRSP8;ARC240 CAGH45 HOPA KIAA0192 TNRC11 TRAP230;;ARC36 DRIP36 VDRIP;ARC77 CRSP6 DRIP77 DRIP80 TRAP80;ARC250 KIAA0593 THRAP1 TRAP240;TRAP150;DRIP92 THRAP5;SOH1	Two, up to now uncharacterized members of the complex have been additionally isolated: TRAP97 and TRAP93.	10198638	None	O60244;O75448;O75586;P10827;P24863;Q13503;Q15648;Q6P2C8;Q93074;Q9BTT4;Q9NPJ6;Q9NVC6;Q9UHV7;Q9Y2W1;Q9Y2X0;Q9Y3C7	16	O75448;Q15648;Q93074;Q9NPJ6;Q9NVC6	5	TRUE	0.3125	TRUE;TRUE;TRUE;TRUE;TRUE	5	TRUE	0.3125	1	-0.656053067761616;-2.03275233763634;-0.974581872524043;-1.27180605526454;-2.88765910542281	0.00141678827056629;1.42900182225488e-08;2.08031052551631e-09;9.7266186399698e-06;1.72287463268358e-16	2.84869504727918;7.84496721739886;8.68187183356966;5.01203811155369;15.763746323431	0.656053067761616;2.03275233763634;0.974581872524043;1.27180605526454;2.88765910542281	1.56457	8.03026
536	TRPC1-TRPC3-TRPC7 complex	Human	None	20.01.01.01;20.03.01;34.01.01.01;70.02	cation transport (H+, Na+, K+, Ca2+ , NH4+, etc.);channel / pore class transport;homeostasis of metal ions (Na, K, Ca etc.);eukaryotic plasma membrane / membrane attached	The results indicate that endogenous TRPC1, TRPC3, and TRPC7 participate in forming heteromeric store-operated channels, whereas TRPC3 and TRPC7 can also participate in forming heteromeric receptor-operated channels.	MI:0019- coimmunoprecipitation	None	GO:0008324;GO:0006812;GO:0015267;GO:0006875;GO:0005886	cation transmembrane transporter activity;cation transport;channel activity;cellular metal ion homeostasis;plasma membrane	P48995;Q13507;Q9HCX4	7220;7222;57113	Short transient receptor potential channel 1 ;Short transient receptor potential channel 3 ;Short transient receptor potential channel 7	TRPC1;TRPC3;TRPC7	TRP1;TRP3;TRP7	None	15972814	None	P48995;Q13507;Q9HCX4	3		0	FALSE	0		0	FALSE	0	NA					NA	NA
541	IGF1-IGFBP3-ALS complex	Human	None	36.25	animal specific systemic sensing and response	Circulating levels of IGF-I, IGFBP-3 and ALS, and their degree of association in the ternary complex in the fetus increased with gestational age.	MI:0004- affinity chromatography technologies	None	GO:0050896	response to stimulus	P05019;P17936;P35858	3479;3486;3483	Insulin-like growth factor I ;Insulin-like growth factor-binding protein 3 ;Insulin-like growth factor-binding protein complex acid labile subunit	IGF1;IGFBP3;IGFALS	IBP1;IBP3;ALS	None	9795367	IGF1 is implicated in the pathophysiology of pre-eclampsia.	P05019;P17936;P35858	3		0	FALSE	0		0	FALSE	0	NA					NA	NA
549	DRIP complex	Human	vitamine-D-receptor interacting protein complex	11.02.03.04.01;14.07.04;16.01;18.02.09;30.01.09.08;30.01;70.10	transcription activation;modification by acetylation, deacetylation;protein binding;regulator of transcription factor;hormone mediated signal transduction;cellular signalling;nucleus	Nuclear receptors such as the steroid and thyroid hormone and vitamins A and D receptors, are known to regulate transcription by binding their cognate lipophilic ligands and subsequently undergoing a conformational change that alters their ability to interact with coregulatory proteins. These coregulatory proteins typically consist of complexes like DRIP that either repress (corepressors) or acti…	MI:0004- affinity chromatography technologies	None	GO:0045893;GO:0006473;GO:0006476;GO:0005515;GO:0051090;GO:0009755;GO:0023052;GO:0005634	positive regulation of transcription, DNA-templated;protein acetylation;protein deacetylation;protein binding;regulation of sequence-specific DNA binding transcription factor activity;hormone-mediated signaling pathway;signaling;nucleus	O43513;O60244;O75448;O75586;O95402;P11473;P28702;Q15648;Q93074;Q9NPJ6;Q9NVC6;Q9UHV7;Q9ULK4;Q9Y2X0	9443;9282;9862;10001;9441;7421;6257;5469;9968;29079;9440;9969;9439;10025	Mediator of RNA polymerase II transcription subunit 7 ;Mediator of RNA polymerase II transcription subunit 14;Mediator of RNA polymerase II transcription subunit 24;Mediator of RNA polymerase II transcription subunit 6 ;Mediator of RNA polymerase II transcription subunit 26 ;Vitamin D3 receptor ;Retinoic acid receptor RXR-beta ;Mediator of RNA polymerase II transcription subunit 1;Mediator of RNA…	MED7;MED14;MED24;MED6;MED26;VDR;RXRB;MED1;MED12;MED4;MED17;MED13;MED23;MED16	ARC34 CRSP9;ARC150 CRSP2 CXorf4 DRIP150 EXLM1 RGR1 TRAP170;ARC100 CRSP4 DRIP100 KIAA0130 THRAP4 TRAP100;ARC33;ARC70 CRSP7;NR1I1;NR2B2;ARC205 CRSP1 CRSP200 DRIP205 DRIP230 PBP PPARBP PPARGBP RB18A TRAP220 TRIP2;ARC240 CAGH45 HOPA KIAA0192 TNRC11 TRAP230;ARC36 DRIP36 VDRIP;ARC77 CRSP6 DRIP77 DRIP80 TRAP80;ARC250 KIAA0593 THRAP1 TRAP240;ARC130 CRSP3 DRIP130 KIAA1216 SUR2;DRIP92 THRAP5	None	10235266	None	O43513;O60244;O75448;O75586;O95402;P11473;P28702;Q15648;Q93074;Q9NPJ6;Q9NVC6;Q9UHV7;Q9ULK4;Q9Y2X0	14	O75448;P28702;Q15648;Q93074;Q9NPJ6;Q9NVC6	6	TRUE	0.428571	TRUE;FALSE;TRUE;TRUE;TRUE;TRUE	5	TRUE	0.357143	0.833333	-0.656053067761616;-1.52577968091223;-2.03275233763634;-0.974581872524043;-1.27180605526454;-2.88765910542281	0.00141678827056629;0.010184175748343;1.42900182225488e-08;2.08031052551631e-09;9.7266186399698e-06;1.72287463268358e-16	2.84869504727918;1.99207411466891;7.84496721739886;8.68187183356966;5.01203811155369;15.763746323431	0.656053067761616;1.52577968091223;2.03275233763634;0.974581872524043;1.27180605526454;2.88765910542281	1.55811	7.0239
550	NOS3-CAV1-NOSTRIN complex	Human	None	14.04;20.01.10;70.02	protein targeting, sorting and translocation;protein transport;eukaryotic plasma membrane / membrane attached	Translocation of endothelial nitric-oxide synthase involves a ternary complex with caveolin-1 and NOSTRIN.	MI:0019-coimmunoprecipitation;MI:0663-confocal microscopy	whole blood and lymph	GO:0006886;GO:0006605;GO:0015031;GO:0005886	intracellular protein transport;protein targeting;protein transport;plasma membrane	P29474;Q03135;Q8IVI9	4846;857;115677	Nitric oxide synthase, endothelial;Caveolin-1;Nostrin	NOS3;CAV1;NOSTRIN	None;CAV;None	None	16807357	None	P29474;Q03135;Q8IVI9	3		0	FALSE	0		0	FALSE	0	NA					NA	NA
551	core-histone (H2A/H2B/H3/H4)-TDIF2-TDT complex	Human	None	70.10;16.03.01	nucleus;DNA binding	The authors propose a dual function for TdIF2 in the N region synthesis. One is the function as an inhibitor of TdT. The other is that of a chromatin remodeling protein.	MI:0019-coimmunoprecipitation	None	GO:0005634;GO:0006338;GO:0003677	nucleus;chromatin remodeling;DNA binding	P04053;P62805;P68431;Q16777;Q16778;Q5QJE6	1791;None;None;8338;8349;30836	DNA nucleotidylexotransferase;Histone H4;Histone H3.1;Histone H2A type 2-C;Histone H2B type 2-E;Deoxynucleotidyltransferase terminal-interacting protein 2	DNTT;HIST1H4A;;HIST1H3A;;HIST2H2AC;HIST2H2BE;DNTTIP2	TDT;H4/A H4FA; H4/I H4FI; H4/G H4FG; H4/B H4FB; H4/J H4FJ; H4/C H4FC; H4/H H4FH; H4/M H4FM; H4/E H4FE; H;H3FA; H3FL; H3FC; H3FB; H3FD; H3FI; H3FH; H3FK; H3FF; H3FJ;H2AFQ;H2BFQ;ERBP, TDIF2	None	12786946	None	P04053;P62805;P68431;Q16777;Q16778;Q5QJE6	6	P62805	1	FALSE	0.166667	TRUE	1	FALSE	0.166667	1	0.967429	8.33057e-29	28.0793	0.967429	0.967429	28.0793
552	IFNB1-IFNAR1-IFNAR2- complex	Human	None	14.01;16.01	protein folding and stabilization;protein binding	None	MI:0030- cross-linking studies	None	GO:0050821;GO:0006457;GO:0005515	protein stabilization;protein folding;protein binding	P01574;P17181;P48551	3456;3454;3455	Interferon beta ;Interferon alpha/beta receptor 1 ;Interferon alpha/beta receptor 2	IFNB1;IFNAR1;IFNAR2	IFB IFNB;IFNAR;IFNABR IFNARB	None	10493588	None	P01574;P17181;P48551	3		0	FALSE	0		0	FALSE	0	NA					NA	NA
553	RHOA-IP3R-TRPC1 complex	Human	None	20.01.01.01;20.03.01.01;34.01.01.01;70.02	cation transport (H+, Na+, K+, Ca2+ , NH4+, etc.);ion channels;homeostasis of metal ions (Na, K, Ca etc.);eukaryotic plasma membrane / membrane attached	Cells were stimulated with thrombin. The authors showed that thrombin stimulation of endothelial cells induced translocation of Rho, and subsequent co-localization of Rho with TRPC1 and IP3R at the plasmalemma.	MI:0096- pull down; MI:0019- coimmunoprecipitation	None	GO:0008324;GO:0006812;GO:0005216;GO:0006875;GO:0005886	cation transmembrane transporter activity;cation transport;ion channel activity;cellular metal ion homeostasis;plasma membrane	P48995;P61586;Q14643	7220;387;3708	Short transient receptor potential channel 1 ;Transforming protein RhoA ;Inositol 1,4,5-trisphosphate receptor type 1	TRPC1;RHOA;ITPR1	TRP1;ARH12 ARHA RHO12;INSP3R1	None	12766172	None	P48995;P61586;Q14643	3	P61586;Q14643	2	TRUE	0.666667	FALSE;TRUE	1	FALSE	0.333333	0.5	-0.63601614396674;-0.912432538389251	0.177944952177023;1.82930219328596e-81	0.749714327259788;80.7377145449141	0.63601614396674;0.912432538389251	0.774224	40.7437
557	TRP1-G alpha-11-IP3R3-CAV1 signaling complex	Human	None	20.01.01.01;20.03.01.01;34.01.01.01;70.02	cation transport (H+, Na+, K+, Ca2+ , NH4+, etc.);ion channels;homeostasis of metal ions (Na, K, Ca etc.);eukaryotic plasma membrane / membrane attached	The results demonstrate that caveolar microdomains provide a scaffold for assembly of key Ca(2+) signaling proteins into a complex and coordination of the molecular interactions leading to the activation of SOC (store-operated Ca(2+) influx).	MI:0019- coimmunoprecipitation	None	GO:0008324;GO:0006812;GO:0005216;GO:0006875;GO:0005886	cation transmembrane transporter activity;cation transport;ion channel activity;cellular metal ion homeostasis;plasma membrane	P29992;P48995;Q03135;Q14573	2767;7220;857;3710	Guanine nucleotide-binding protein subunit alpha-11;Short transient receptor potential channel 1 ;Caveolin-1;Inositol 1,4,5-trisphosphate receptor type 3	GNA11;TRPC1;CAV1;ITPR3	GA11;TRP1;CAV;	None	10766822	None	P29992;P48995;Q03135;Q14573	4	Q14573	1	FALSE	0.25	TRUE	1	FALSE	0.25	1	-1.57359	1.85279e-97	96.7322	1.57359	1.57359	96.7322
558	Channel complex TRPM6-TRPM7	Human	None	20.01.01.01;20.03.01.01;70.02	cation transport (H+, Na+, K+, Ca2+ , NH4+, etc.);ion channels;eukaryotic plasma membrane / membrane attached	None	MI:0055- fluorescent resonance energy transfer	epithelium	GO:0008324;GO:0006812;GO:0005216;GO:0005886	cation transmembrane transporter activity;cation transport;ion channel activity;plasma membrane	Q96QT4;Q9BX84	54822;140803	Transient receptor potential cation channel subfamily M member 7 ;Transient receptor potential cation channel subfamily M member 6	TRPM7;TRPM6	CHAK1 LTRPC7;CHAK2	None	14976260	None	Q96QT4;Q9BX84	2		0	FALSE	0		0	FALSE	0	NA					NA	NA
559	Decapping complex	Human	None	11.04.03.11;70.03	control of mRNA stability;cytoplasm	Decapping is a key step in mRNA turnover. The decapping complex was found to be localized in cytoplasmic processing bodies (PBs), which are thought to be the sites of mRNA decay.	MI:0019- coimmunoprecipitation	None	GO:0043488;GO:0005737	regulation of mRNA stability;cytoplasm	P26196;Q6P2E9;Q8IU60;Q96F86;Q9NPI6	1656;23644;167227;80153;55802	Probable ATP-dependent RNA helicase DDX6;Enhancer of mRNA-decapping protein 4 ;m7GpppN-mRNA hydrolase ;Enhancer of mRNA-decapping protein 3 ;mRNA-decapping enzyme 1A	DDX6;EDC4;DCP2;EDC3;DCP1A	HLR2 RCK;HEDLS;NUDT20;LSM16 YJDC YJEFN2;SMIF	None	16364915	None	P26196;Q6P2E9;Q8IU60;Q96F86;Q9NPI6	5	P26196;Q6P2E9;Q96F86;Q9NPI6	4	TRUE	0.8	TRUE;TRUE;TRUE;TRUE	4	TRUE	0.8	1	-0.947891070835924;-0.802832197573875;-0.678928362440088;-1.0005706886719	4.38435983254047e-56;8.33326205341817e-49;2.20941483015696e-18;1.2887240054861e-30	55.3580938097076;48.0791849608404;17.6557227352222;29.8898400816602	0.947891070835924;0.802832197573875;0.678928362440088;1.0005706886719	0.857556	37.7457
561	LSm1-7 complex	Human	None	11.04.03.11;16.03.03;70.03	control of mRNA stability;RNA binding;cytoplasm	The cytoplasmic LSm1-7 complex is involved in mRNA decay. The complex has been shown to accumulate in processing bodies (PBs). The LSm2-8 complex which differs in only one subunit from the LSm1-7 complex is involved in RNA splicing. In contrast to the LSM1-7 complex, recombinant LSm2-8 binds to U6 snRNA in vitro.	MI:0226- ion exchange chromatography	None	GO:0043488;GO:0003723;GO:0005737	regulation of mRNA stability;RNA binding;cytoplasm	O15116;P62310;P62312;Q9UK45;Q9Y333;Q9Y4Y9;Q9Y4Z0	27257;27258;11157;51690;57819;23658;25804	U6 snRNA-associated Sm-like protein LSm1 ;U6 snRNA-associated Sm-like protein LSm3;U6 snRNA-associated Sm-like protein LSm6;U6 snRNA-associated Sm-like protein LSm7;U6 snRNA-associated Sm-like protein LSm2 ;U6 snRNA-associated Sm-like protein LSm5;U6 snRNA-associated Sm-like protein LSm4	LSM1;LSM3;LSM6;LSM7;LSM2;LSM5;LSM4	CASM;;;;C6orf28 G7B;;	None	15711010	None	O15116;P62310;P62312;Q9UK45;Q9Y333;Q9Y4Y9;Q9Y4Z0	7	P62312;Q9Y333;Q9Y4Z0	3	TRUE	0.428571	TRUE;FALSE;TRUE	2	TRUE	0.285714	0.666667	-0.971369964530501;-0.503472661513048;-1.08427447096042	5.67618850130268e-05;0.0248503775707983;0.000224587036828474	4.24594319043158;1.6046670083122;3.64861531484364	0.971369964530501;0.503472661513048;1.08427447096042	0.853039	3.16641
562	LSm2-8 complex	Human	None	11.04.03.01;16.03.03;70.03;70.10	splicing;RNA binding;cytoplasm;nucleus	The LSm2-8 complex which differs in only one subunit from the LSm1-7 complex is involved in RNA splicing. In contrast to the LSM1-7 complex, recombinant LSm2-8 binds to U6 snRNA in vitro.	MI:0029- cosedimentation through density gradients; MI:0226- ion exchange chromatography	None	GO:0008380;GO:0003723;GO:0005737;GO:0005634	RNA splicing;RNA binding;cytoplasm;nucleus	O95777;P62310;P62312;Q9UK45;Q9Y333;Q9Y4Y9;Q9Y4Z0	51691;27258;11157;51690;57819;23658;25804	U6 snRNA-associated Sm-like protein LSm8;U6 snRNA-associated Sm-like protein LSm3;U6 snRNA-associated Sm-like protein LSm6;U6 snRNA-associated Sm-like protein LSm7;U6 snRNA-associated Sm-like protein LSm2 ;U6 snRNA-associated Sm-like protein LSm5;U6 snRNA-associated Sm-like protein LSm4	LSM8;LSM3;LSM6;LSM7;LSM2;LSM5;LSM4	;;;;C6orf28 G7B;;	None	10523320	None	O95777;P62310;P62312;Q9UK45;Q9Y333;Q9Y4Y9;Q9Y4Z0	7	O95777;P62312;Q9Y333;Q9Y4Z0	4	TRUE	0.571429	TRUE;TRUE;FALSE;TRUE	3	TRUE	0.428571	0.75	-0.615491646997646;-0.971369964530501;-0.503472661513048;-1.08427447096042	0.00351304950888139;5.67618850130268e-05;0.0248503775707983;0.000224587036828474	2.45431572971766;4.24594319043158;1.6046670083122;3.64861531484364	0.615491646997646;0.971369964530501;0.503472661513048;1.08427447096042	0.793652	2.98839
563	F1F0-ATP synthase, mitochondrial	Human	F1F0-ATP synthase (EC 3.6.3.14), mitochondrial; Complex V; F1F0 ATPase	01.04;02.13.03;01;16.19.03;20.01.15;02.11.07;70.16.05	phosphate metabolism;aerobic respiration;METABOLISM;ATP binding;electron transport;regulation of electron transport and membrane-associated energy conservation;mitochondrial inner membrane	F1F0 ATPase is the fifth complex in the respiratory chain.The mammalian complex V consists of 16 different subunits withalpha(3), beta(3), gamma, delta and epsilon comprising the F1 part and a, b, c, d, e, f, g, A6L,OSCP, and coupling factor 6 providing the F0 and stator.Also associated in the complex under some conditions is anintrinsic inhibitor protein IF1.	MI:0019-coimmunoprecipitation;MI:0069-mass spectrometry studies of complexes	heart muscle	GO:0006794;GO:0006796;GO:0009060;GO:0006091;GO:0005524;GO:0006818;GO:0022904;GO:0005743	phosphorus utilization;phosphate-containing compound metabolic process;aerobic respiration;generation of precursor metabolites and energy;ATP binding;hydrogen transport;respiratory electron transport chain;mitochondrial inner membrane	O75947;O75964;P00846;P03928;P05496;P06576;P18859;P24539;P25705;P30049;P36542;P48047;P56134;P56381;P56385;Q9UII2	10476;10632;4508;4509;516;506;522;515;498;513;509;539;9551;514;521;93974	ATP synthase subunit d, mitochondrial;ATP synthase subunit g, mitochondrial;ATP synthase subunit a;ATP synthase protein 8;ATP synthase F;ATP synthase subunit beta, mitochondrial;ATP synthase-coupling factor 6, mitochondrial;ATP synthase F;ATP synthase subunit alpha, mitochondrial;ATP synthase subunit delta, mitochondrial;ATP synthase subunit gamma, mitochondrial;ATP synthase subunit O, mitochondr…	ATP5H;ATP5L;MT-ATP6;MT-ATP8;ATP5G1;ATP5B;ATP5J;ATP5F1;ATP5A1;ATP5D;ATP5C1;ATP5O;ATP5J2;ATP5E;ATP5I;ATPIF1	None;None;ATP6 ATPASE6 MTATP6;ATP8 ATPASE8 MTATP8;None;ATPMB ATPSB;ATP5A ATPM;None;ATP5A ATP5AL2 ATPM;None;ATP5C ATP5CL1;ATPO;ATP5JL;None;ATP5K;ATPI	None	12110673	None	O75947;O75964;P00846;P03928;P05496;P06576;P18859;P24539;P25705;P30049;P36542;P48047;P56134;P56381;P56385;Q9UII2	16	O75947;O75964;P06576;P18859;P24539;P30049;P36542;P48047;P56134;P56385	10	TRUE	0.625	FALSE;FALSE;TRUE;TRUE;FALSE;FALSE;FALSE;FALSE;FALSE;TRUE	3	TRUE	0.1875	0.3	-0.205816919330081;0.0239006951249945;0.587888263725066;1.75536947042114;0.0307468166350935;0.504212164103622;-0.0698986899278204;-0.0123099301863189;-0.0910735565477303;1.1335435287229	0.381674776613082;1;1.9568769104095e-05;4.21487152326841e-05;1;0.173180858544429;1;1;1;2.20168992375689e-18	0.418306539919152;0;4.70843649105695;4.37521565890068;0;0.761500111671601;0;0;0;17.6572438451661	0.205816919330081;0.0239006951249945;0.587888263725066;1.75536947042114;0.0307468166350935;0.504212164103622;0.0698986899278204;0.0123099301863189;0.0910735565477303;1.1335435287229	0.441476	2.79207
570	p300-CBP-p270-SWI/SNF complex	Human	None	10.01.09.05;11.02.03.04.01;14.07.04;16.03.01;42.10.03;70.10.03	DNA conformation modification (e.g. chromatin);transcription activation;modification by acetylation, deacetylation;DNA binding;organization of chromosome structure;chromosome	None	MI:0006- anti bait coimmunoprecipitation	None	GO:0006265;GO:0045893;GO:0006473;GO:0006476;GO:0003677;GO:0051276;GO:0005694	DNA topological change;positive regulation of transcription, DNA-templated;protein acetylation;protein deacetylation;DNA binding;chromosome organization;chromosome	O14497;P51532;Q09472;Q12824;Q8TAQ2;Q92793;Q92922	8289;6597;2033;6598;6601;1387;6599	AT-rich interactive domain-containing protein 1A;Transcription activator BRG1;Histone acetyltransferase p300;SWI/SNF-related matrix-associated actin-dependent regulator of chromatin subfamily B member 1;SWI/SNF complex subunit SMARCC2;CREB-binding protein;SWI/SNF complex subunit SMARCC1	ARID1A;SMARCA4;EP300;SMARCB1;SMARCC2;CREBBP;SMARCC1	BAF250 BAF250A C1orf4 OSA1 SMARCF1;BAF190A BRG1 SNF2B SNF2L4;P300;BAF47, INI1, SNF5L1;BAF170;CBP;BAF155	Several other, not further characterized members of the complex have been isolated: p75,p71,p64,p59 and p50.	9584200	None	O14497;P51532;Q09472;Q12824;Q8TAQ2;Q92793;Q92922	7	O14497;P51532;Q12824;Q8TAQ2;Q92793;Q92922	6	TRUE	0.857143	TRUE;TRUE;TRUE;TRUE;TRUE;TRUE	6	TRUE	0.857143	1	-2.43847740824558;-2.1151573898969;-3.43259154687833;-1.6177167565577;-1.42554142130502;-1.6291033940013	1.94015137063115e-57;7.95577244032502e-22;5.9920027176244e-29;6.07244725664424e-77;3.30232382712806e-12;5.87923985647666e-77	56.7121643850877;21.0993176475341;28.2224279983378;76.2166362486509;11.4811803419033;76.2306788214542	2.43847740824558;2.1151573898969;3.43259154687833;1.6177167565577;1.42554142130502;1.6291033940013	2.10976	44.9937
571	p300-CBP-p270 complex	Human	None	11.02.03.04.01;16.03.01;70.10	transcription activation;DNA binding;nucleus	None	MI:0006- anti bait coimmunoprecipitation	None	GO:0045893;GO:0003677;GO:0005634	positive regulation of transcription, DNA-templated;DNA binding;nucleus	O14497;Q09472;Q92793	8289;2033;1387	AT-rich interactive domain-containing protein 1A;Histone acetyltransferase p300;CREB-binding protein	ARID1A;EP300;CREBBP	BAF250 BAF250A C1orf4 OSA1 SMARCF1;P300;CBP	None	8995708	None	O14497;Q09472;Q92793	3	O14497;Q92793	2	TRUE	0.666667	TRUE;TRUE	2	TRUE	0.666667	1	-2.43847740824558;-1.42554142130502	1.94015137063115e-57;3.30232382712806e-12	56.7121643850877;11.4811803419033	2.43847740824558;1.42554142130502	1.93201	34.0967
575	ABIN2-NFKB1-MAP3K8 complex	Human	None	14.01;16.01;30.01	protein folding and stabilization;protein binding;cellular signalling	The optimal TPL-2 stability in vivo requires interaction with ABIN-2 as well as p105. Together, these data raise the possibility that ABIN-2 functions in the TLR4 signaling pathway which regulates TPL-2 activation.	MI:0096- pull down	None	GO:0050821;GO:0006457;GO:0005515;GO:0035556	protein stabilization;protein folding;protein binding;intracellular signal transduction	P19838;P41279;Q8NFZ5	4790;1326;79155	Nuclear factor NF-kappa-B p105 subunit;Mitogen-activated protein kinase kinase kinase 8 ;TNFAIP3-interacting protein 2	NFKB1;MAP3K8;TNIP2	p105, p50;COT ESTF;ABIN2 FLIP1	None	15169888	None	P19838;P41279;Q8NFZ5	3	P19838	1	FALSE	0.333333	FALSE	0	FALSE	0	0	-0.287058	0.000457336	3.33977	0.287058	0.287058	3.33977
577	FHL2-p53-HIPK2 complex	Human	None	11.02.03.04;16.01;18;70.10	transcriptional control;protein binding;REGULATION OF METABOLISM AND PROTEIN FUNCTION;nucleus	None	MI:0019- coimmunoprecipitation	None	GO:2001141;GO:0006355;GO:0005515;GO:0050789;GO:0005634	regulation of RNA biosynthetic process;regulation of transcription, DNA-templated;protein binding;regulation of biological process;nucleus	P04637;Q14192;Q9H2X6	7157;2274;28996	Cellular tumor antigen p53;Four and a half LIM domains protein 2 ;Homeodomain-interacting protein kinase 2	TP53;FHL2;HIPK2	P53;DRAL SLIM3;None	None	16343438	None	P04637;Q14192;Q9H2X6	3	Q14192	1	FALSE	0.333333	FALSE	0	FALSE	0	0	-0.365788	3.23235e-17	16.4905	0.365788	0.365788	16.4905
585	Mi2/NuRD-BCL6-MTA3 complex	Human	None	10.01.09.05;11.02.03.04.03;14.07.04;42.10.03;43.03.07.02.01.01;70.10	DNA conformation modification (e.g. chromatin);transcription repression;modification by acetylation, deacetylation;organization of chromosome structure;B-cell;nucleus	None	MI:0006- anti bait coimmunoprecipitation	None	GO:0006265;GO:0045892;GO:0006473;GO:0006476;GO:0051276;GO:0030183;GO:0005634	DNA topological change;negative regulation of transcription, DNA-templated;protein acetylation;protein deacetylation;chromosome organization;B cell differentiation;nucleus	O95983;P41182;Q13547;Q14839;Q9BTC8	53615;604;3065;1108;57504	Methyl-CpG-binding domain protein 3;B-cell lymphoma 6 protein ;Histone deacetylase 1;Chromodomain-helicase-DNA-binding protein 4;Metastasis-associated protein MTA3	MBD3;BCL6;HDAC1;CHD4;MTA3	None;BCL5 LAZ3 ZBTB27 ZNF51;RPD3L1;None;KIAA1266	None	15454082	None	O95983;P41182;Q13547;Q14839;Q9BTC8	5	O95983;Q13547;Q14839;Q9BTC8	4	TRUE	0.8	TRUE;TRUE;TRUE;TRUE	4	TRUE	0.8	1	-1.00880984516479;-0.872255187751362;-1.24954964946009;-0.973254144853051	7.68414701588844e-12;1.73559853815222e-11;3.87583731727719e-107;4.51878026828735e-15	11.1144043346513;10.7605507243372;106.411634460128;14.3449787763033	1.00880984516479;0.872255187751362;1.24954964946009;0.973254144853051	1.02597	35.6579
587	NuRD.1 complex	Human	nucleosome remodeling and histone deacetylation complex	10.01.09.05;11.02.03.04.03;14.07.04;30.01.09.08;30.01;42.10.03;70.10	DNA conformation modification (e.g. chromatin);transcription repression;modification by acetylation, deacetylation;hormone mediated signal transduction;cellular signalling;organization of chromosome structure;nucleus	None	MI:0091- chromatography technologies; MI:0004- affinity chromatography technologies	None	GO:0006265;GO:0045892;GO:0006473;GO:0006476;GO:0009755;GO:0023052;GO:0051276;GO:0005634	DNA topological change;negative regulation of transcription, DNA-templated;protein acetylation;protein deacetylation;hormone-mediated signaling pathway;signaling;chromosome organization;nucleus	O95983;Q09028;Q13330;Q14839;Q16576;Q6IT96;Q92769;Q9BTC8	53615;5928;9112;1108;5931;3065;3066;57504	Methyl-CpG-binding domain protein 3;Histone-binding protein RBBP4;Metastasis-associated protein MTA1;Chromodomain-helicase-DNA-binding protein 4;Histone-binding protein RBBP7;Histone deacetylase ;Histone deacetylase 2;Metastasis-associated protein MTA3	MBD3;RBBP4;MTA1;CHD4;RBBP7;HDAC1;HDAC2;MTA3	None;RBAP48;None;None;RBAP46;;None;KIAA1266	Several other subunits of the complex were found in the analysis, which have not been further characterized: N190, N170, N160, N140, N135, N130, N85, N75, N68, N66, N38.	9885572	None	O95983;Q09028;Q13330;Q14839;Q16576;Q6IT96;Q92769;Q9BTC8	8	O95983;Q09028;Q13330;Q14839;Q16576;Q92769;Q9BTC8	7	TRUE	0.875	TRUE;TRUE;TRUE;TRUE;TRUE;TRUE;TRUE	7	TRUE	0.875	1	-1.00880984516479;-0.705570541093656;-0.781088837748796;-1.24954964946009;0.956465004782494;-1.53357600723246;-0.973254144853051	7.68414701588844e-12;9.96838118736751e-17;3.17377976504571e-15;3.87583731727719e-107;1.10501900037537e-11;1.68570850681863e-42;4.51878026828735e-15	11.1144043346513;16.0013753631001;14.4984232131022;106.411634460128;10.9566302543886;41.773217521541;14.3449787763033	1.00880984516479;0.705570541093656;0.781088837748796;1.24954964946009;0.956465004782494;1.53357600723246;0.973254144853051	1.02976	30.7287
595	Kv4.2-DPP10 channel complex	Human	None	14.04;20.01.10;18;20.01.01.01;20.03.01.01;34.03.03;70.02	protein targeting, sorting and translocation;protein transport;REGULATION OF METABOLISM AND PROTEIN FUNCTION;cation transport (H+, Na+, K+, Ca2+ , NH4+, etc.);ion channels;regulation, generation and propagation of action potential;eukaryotic plasma membrane / membrane attached	This study shows that, similar to DPP6, DPP10 may play a critical part in the assembly of the Kv4 macromolecular complex in the brain and modulate its function.	MI:0019- coimmunoprecipitation	None	GO:0006886;GO:0006605;GO:0015031;GO:0050789;GO:0008324;GO:0006812;GO:0005216;GO:0001508;GO:0019227;GO:0019228;GO:0005886	intracellular protein transport;protein targeting;protein transport;regulation of biological process;cation transmembrane transporter activity;cation transport;ion channel activity;action potential;neuronal action potential propagation;neuronal action potential;plasma membrane	Q8N608;Q9NZV8	57628;3751	Inactive dipeptidyl peptidase 10 ;Potassium voltage-gated channel subfamily D member 2	DPP10;KCND2	DPRP3 KIAA1492;KIAA1044	None	15454437	None	Q8N608;Q9NZV8	2		0	FALSE	0		0	FALSE	0	NA					NA	NA
605	TIM (TIM17A, TIM17B, TIM23, TIM44) complex, mitochondrial	Human	TIM (TIMM17A, TIMM17B, TIMM23, TIMM44) complex, mitochondrial	14.04;20.01.10;70.16.05	protein targeting, sorting and translocation;protein transport;mitochondrial inner membrane	Translocation of nuclear-encoded mitochondrial preproteins is mediated by translocases in the outer (TOM) and inner (TIM) membranes.	MI:0019-coimmunoprecipitation;MI:0071-molecular sieving	None	GO:0006886;GO:0006605;GO:0015031;GO:0005743	intracellular protein transport;protein targeting;protein transport;mitochondrial inner membrane	O14925;O43615;O60830;Q99595	100287932;10469;10245;10440	Mitochondrial import inner membrane translocase subunit Tim23;Mitochondrial import inner membrane translocase subunit TIM44;Mitochondrial import inner membrane translocase subunit Tim17-B;Mitochondrial import inner membrane translocase subunit Tim17-A	TIMM23;TIMM44;TIMM17B;TIMM17A	TIM23;MIMT44 TIM44;TIM17B;MIMT17, TIM17, TIM17A TIMM17	None	10339406	None	O14925;O43615;O60830;Q99595	4	O43615;Q99595	2	TRUE	0.5	FALSE;TRUE	1	FALSE	0.25	0.5	-0.315954019448561;1.97245952210793	8.47651874047498e-19;4.62679090959582e-28	18.071782473477;27.3347201263615	0.315954019448561;1.97245952210793	1.14421	22.7033
610	MSL complex	Human	None	10.01.09.05;14.07.04;70.10	DNA conformation modification (e.g. chromatin);modification by acetylation, deacetylation;nucleus	The authors found that reduction in the levels of hMSLs and acetylation of H4 at lysine 16 are correlated with reduced transcription of some genes and with a G2/M cell cycle arrest.	MI:0019- coimmunoprecipitation	None	GO:0006265;GO:0006473;GO:0006476;GO:0005634	DNA topological change;protein acetylation;protein deacetylation;nucleus	Q7Z3B3;Q8N5Y2;Q9H7Z6;Q9HCI7	284058;10943;84148;55167	KAT8 regulatory NSL complex subunit 1 ;Male-specific lethal 3 homolog ;Histone acetyltransferase KAT8 ;E3 ubiquitin-protein ligase MSL2	KANSL1;MSL3;KAT8;MSL2	CENP-36 KIAA1267 MSL1V1 NSL1;MSL3L1;MOF MYST1;KIAA1585 MSL2L1 RNF184	None	16227571	None	Q7Z3B3;Q8N5Y2;Q9H7Z6;Q9HCI7	4		0	FALSE	0		0	FALSE	0	NA					NA	NA
613	CTF18-CTF8-DCC1-RFC3 complex	Human	None	16.01;70.10	protein binding;nucleus	None	MI:0019-coimmunoprecipitation	None	GO:0005515;GO:0005634	protein binding;nucleus	P0CG13;P40938;Q8WVB6;Q9BVC3	54921;5983;63922;79075	Chromosome transmission fidelity protein 8 homolog;Replication factor C subunit 3;Chromosome transmission fidelity protein 18 homolog;Sister chromatid cohesion protein DCC1	CHTF8;RFC3;CHTF18;DSCC1	CTF8;None;C16orf41, CTF18, CHL12;DCC1	None	12766176	None	P0CG13;P40938;Q8WVB6;Q9BVC3	4	P40938;Q8WVB6	2	TRUE	0.5	FALSE;TRUE	1	FALSE	0.25	0.5	-0.486711382420443;0.799104389189037	5.01183031262817e-10;0.00935913439498492	9.30000364149608;2.02876431631161	0.486711382420443;0.799104389189037	0.642908	5.66438
614	NRD complex (Nucleosome remodeling and deacetylation complex)	Human	None	10.01.09.05;11.02.03.04;14.07.04;42.10.03;70.10	DNA conformation modification (e.g. chromatin);transcriptional control;modification by acetylation, deacetylation;organization of chromosome structure;nucleus	None	MI:0006- anti bait coimmunoprecipitation	None	GO:0006265;GO:2001141;GO:0006355;GO:0006473;GO:0006476;GO:0051276;GO:0005634	DNA topological change;regulation of RNA biosynthetic process;regulation of transcription, DNA-templated;protein acetylation;protein deacetylation;chromosome organization;nucleus	O60341;Q09028;Q12873;Q13330;Q13547;Q14839;Q92769	23028;5928;1107;9112;3065;1108;3066	Lysine-specific histone demethylase 1A;Histone-binding protein RBBP4;Chromodomain-helicase-DNA-binding protein 3;Metastasis-associated protein MTA1;Histone deacetylase 1;Chromodomain-helicase-DNA-binding protein 4;Histone deacetylase 2	KDM1A;RBBP4;CHD3;MTA1;HDAC1;CHD4;HDAC2	AOF2 KDM1 KIAA0601 LSD1;RBAP48;None;None;RPD3L1;None;None	None	9804427	None	O60341;Q09028;Q12873;Q13330;Q13547;Q14839;Q92769	7	O60341;Q09028;Q12873;Q13330;Q13547;Q14839;Q92769	7	TRUE	1	TRUE;TRUE;TRUE;TRUE;TRUE;TRUE;TRUE	7	TRUE	1	1	-0.718481507282421;-0.705570541093656;-1.38178446427748;-0.781088837748796;-0.872255187751362;-1.24954964946009;-1.53357600723246	9.02133877556856e-31;9.96838118736751e-17;6.56171872621698e-14;3.17377976504571e-15;1.73559853815222e-11;3.87583731727719e-107;1.68570850681863e-42	30.0447290079461;16.0013753631001;13.1829823899619;14.4984232131022;10.7605507243372;106.411634460128;41.773217521541	0.718481507282421;0.705570541093656;1.38178446427748;0.781088837748796;0.872255187751362;1.24954964946009;1.53357600723246	1.03462	33.239
615	Ubiquitin E3 ligase (SKP1A, SKP2, CUL1)	Human	None	10.03.01.01.03;14.07.05;14.13.01.01;70.10	G1/S transition of mitotic cell cycle;modification by ubiquitination, deubiquitination;proteasomal degradation (ubiquitin/proteasomal pathway);nucleus	Ubiquitin E3 ligases covalently attach ubiquitin to a lysine residue on a target protein. Polyubiquitination marks proteins for degradation by the proteasome. Human CUL-1 associates with the SKP1/SKP2 complex and regulates p21(CIP1/WAF1) and cyclin D proteins.	MI:0019- coimmunoprecipitation	None	GO:0000082;GO:0016567;GO:0016579;GO:0043161;GO:0006511;GO:0005634	G1/S transition of mitotic cell cycle;protein ubiquitination;protein deubiquitination;proteasome-mediated ubiquitin-dependent protein catabolic process;ubiquitin-dependent protein catabolic process;nucleus	P63208;Q13309;Q13616	6500;6502;8454	S-phase kinase-associated protein 1;S-phase kinase-associated protein 2;Cullin-1	SKP1;SKP2;CUL1	EMC19, OCP2, SKP1A, TCEB1L;FBXL1;None	None	9736735	None	P63208;Q13309;Q13616	3	P63208;Q13309;Q13616	3	TRUE	1	FALSE;FALSE;FALSE	0	FALSE	0	0	-0.549844371633902;-0.0609905200224258;-0.272923545397319	0.00222199000699254;1;0.715483602953362	2.65325789855346;0;0.145400314704307	0.549844371633902;0.0609905200224258;0.272923545397319	0.294586	0.932886
617	CASK-LIN7C-APBA1 complex	Human	None	14.04;20.01.10;14.07.01	protein targeting, sorting and translocation;protein transport;modification with fatty acids (e.g. myristylation, palmitylation, farnesylation)	This complex may play an important role in the trafficking and processing of APP in neurons.	MI:0019- coimmunoprecipitation	brain	GO:0006886;GO:0006605;GO:0015031;GO:0006497	intracellular protein transport;protein targeting;protein transport;protein lipidation	O14936;Q02410;Q9NUP9	8573;320;55327	Peripheral plasma membrane protein CASK ;Amyloid beta A4 precursor protein-binding family A member 1 ;Protein lin-7 homolog C	CASK;APBA1;LIN7C	LIN2;MINT1 X11;MALS3 VELI3	None	9822620	None	O14936;Q02410;Q9NUP9	3	O14936;Q9NUP9	2	TRUE	0.666667	TRUE;FALSE	1	FALSE	0.333333	0.5	-0.61140442990768;0.366766516787352	1.68786407049682e-05;0.171807124446421	4.77266253153156;0.76495883093776	0.61140442990768;0.366766516787352	0.489085	2.76881
620	CoREST-HDAC complex	Human	None	10.01.09.05;11.02.03.04.03;14.07.04;42.10.03;70.10	DNA conformation modification (e.g. chromatin);transcription repression;modification by acetylation, deacetylation;organization of chromosome structure;nucleus	None	MI:0006- anti bait coimmunoprecipitation	None	GO:0006265;GO:0045892;GO:0006473;GO:0006476;GO:0051276;GO:0005634	DNA topological change;negative regulation of transcription, DNA-templated;protein acetylation;protein deacetylation;chromosome organization;nucleus	O60341;O75362;Q13547;Q92769;Q96BD5;Q9P0W2;Q9UKL0	23028;7764;3065;3066;51317;10362;23186	Lysine-specific histone demethylase 1A;Zinc finger protein 217;Histone deacetylase 1;Histone deacetylase 2;PHD finger protein 21A;SWI/SNF-related matrix-associated actin-dependent regulator of chromatin subfamily E member 1-related;REST corepressor 1	KDM1A;ZNF217;HDAC1;HDAC2;PHF21A;HMG20B;RCOR1	AOF2 KDM1 KIAA0601 LSD1;ZABC1;RPD3L1;None;BHC80 KIAA1696;BRAF35 HMGX2 HMGXB2 SMARCE1R;KIAA0071 RCOR	RbAp46 and RbAp48 were not identified in this complex, although these proteins have been observed in all previously identified complexes and are thought to be part of an HDAC1/2 core.	11171972	None	O60341;O75362;Q13547;Q92769;Q96BD5;Q9P0W2;Q9UKL0	7	O60341;Q13547;Q92769;Q9P0W2	4	TRUE	0.571429	TRUE;TRUE;TRUE;FALSE	3	TRUE	0.428571	0.75	-0.718481507282421;-0.872255187751362;-1.53357600723246;-0.181205364677563	9.02133877556856e-31;1.73559853815222e-11;1.68570850681863e-42;0.318364745284347	30.0447290079461;10.7605507243372;41.773217521541;0.497075030683678	0.718481507282421;0.872255187751362;1.53357600723246;0.181205364677563	0.82638	20.7689
621	AKAP250-PKA-PDE4D complex	Human	None	14.04;20.01.10;18.01.03;18.02.01;30.01.09.07;70.02	protein targeting, sorting and translocation;protein transport;regulation by localization;enzymatic activity regulation / enzyme regulator;cAMP/cGMP mediated signal transduction;eukaryotic plasma membrane / membrane attached	This complex localized cAMP-degrading enzyme activity to plasma membrane sites to generate transient cAMP changes in response to adenylyl cyclase activity. The authors don't show PKA in coimmunoprecipitation experiment but describe that PKA is acting through an association with PDE4.	MI:0019-coimmunoprecipitation	HEK293 cells	GO:0006886;GO:0006605;GO:0015031;GO:0008104;GO:0030234;GO:0050790;GO:0019933;GO:0005886	intracellular protein transport;protein targeting;protein transport;protein localization;enzyme regulator activity;regulation of catalytic activity;cAMP-mediated signaling;plasma membrane	P17612;Q02952;Q08499	5566;9590;5144	cAMP-dependent protein kinase catalytic subunit alpha;A-kinase anchor protein 12;cAMP-specific 3',5'-cyclic phosphodiesterase 4D	PRKACA;AKAP12;PDE4D	PKACA;AKAP250;DPDE3	Since the authors did not specify cAMP-dependent protein kinase catalytic subunit , we used isoform PRKACA.	16642035	None	P17612;Q02952;Q08499	3	P17612;Q02952;Q08499	3	TRUE	1	FALSE;FALSE;TRUE	1	FALSE	0.333333	0.333333	-0.497836237196865;0.183243099126676;-0.59437825503075	0.023306532000441;0.142678578978412;6.9158669948204e-09	1.63252234445978;0.845641224711504;8.16015336762064	0.497836237196865;0.183243099126676;0.59437825503075	0.425153	3.54611
622	Ubiquitin E3 ligase (VHL, TCEB1, TCEB2, CUL2)	Human	None	14.07.05;14.13;70.03;70.10	modification by ubiquitination, deubiquitination;protein/peptide degradation;cytoplasm;nucleus	Ubiquitin E3 ligases covalently attach ubiquitin to a lysine residue on a target protein. Polyubiquitination marks proteins for degradation by the proteasome.	MI:0019- coimmunoprecipitation; MI:0051- fluorescence technologies	None	GO:0016567;GO:0016579;GO:0030163;GO:0005737;GO:0005634	protein ubiquitination;protein deubiquitination;protein catabolic process;cytoplasm;nucleus	P40337;Q13617;Q15369;Q15370	7428;8453;6921;6923	Von Hippel-Lindau disease tumor suppressor;Cullin-2;Transcription elongation factor B polypeptide 1;Transcription elongation factor B polypeptide 2	VHL;CUL2;TCEB1;TCEB2	None;None;elongin c;elongin b	None	9122164	None	P40337;Q13617;Q15369;Q15370	4	Q13617;Q15369;Q15370	3	TRUE	0.75	TRUE;FALSE;FALSE	1	FALSE	0.25	0.333333	-0.970722586650826;-0.469986664525818;-0.214161471760527	4.96713866674131e-28;5.31549238848453e-12;0.0488707914057546	27.3038937157125;11.2744564994009;1.31095062801973	0.970722586650826;0.469986664525818;0.214161471760527	0.551624	13.2964
623	TIM (TIM9, TIM10) complex, mitochondrial	Human	TIM (TIMM9, TIMM10) complex, mitochondrial	14.04;20.01.10;70.16.05	protein targeting, sorting and translocation;protein transport;mitochondrial inner membrane	Translocation of nuclear-encoded mitochondrial preproteins is mediated by translocases in the outer (TOM) and inner (TIM) membranes.	MI:0040-electron microscopy	None	GO:0006886;GO:0006605;GO:0015031;GO:0005743	intracellular protein transport;protein targeting;protein transport;mitochondrial inner membrane	P62072;Q9Y5J7	26519;26520	Mitochondrial import inner membrane translocase subunit Tim10;Mitochondrial import inner membrane translocase subunit Tim9	TIMM10;TIMM9	TIM10;TIM9 TIM9A TIMM9A	None	16387659	None	P62072;Q9Y5J7	2	P62072;Q9Y5J7	2	TRUE	1	FALSE;TRUE	1	FALSE	0.5	0.5	0.425580478902367;0.842882848719172	0.0785438261600265;9.01118783608679e-05	1.10488794646116;4.0452179574498	0.425580478902367;0.842882848719172	0.634232	2.57505
624	LSD1-CoREST complex	Human	None	10.01.09.05;11.02.03.04.03;14.07.09;42.10.03;70.10	DNA conformation modification (e.g. chromatin);transcription repression;posttranslational modification of amino acids (e.g. hydroxylation, methylation);organization of chromosome structure;nucleus	CoREST endows LSD1 with the ability to demethylate nucleosomal substrates and protects LSD1 from proteasomal degradation in vivo.	MI:0114- x-ray crystallography	None	GO:0006265;GO:0045892;GO:0018126;GO:0006479;GO:0051276;GO:0005634	DNA topological change;negative regulation of transcription, DNA-templated;protein hydroxylation;protein methylation;chromosome organization;nucleus	O60341;Q9UKL0	23028;23186	Lysine-specific histone demethylase 1A;REST corepressor 1	KDM1A;RCOR1	AOF2 KDM1 KIAA0601 LSD1;KIAA0071 RCOR	None	16885027	None	O60341;Q9UKL0	2	O60341	1	FALSE	0.5	TRUE	1	FALSE	0.5	1	-0.718482	9.02134e-31	30.0447	0.718482	0.718482	30.0447
626	LSD1 complex	Human	None	10.01.09.05;11.02.03.04.03;14.07.04;14.07.09;42.10.03;70.10	DNA conformation modification (e.g. chromatin);transcription repression;modification by acetylation, deacetylation;posttranslational modification of amino acids (e.g. hydroxylation, methylation);organization of chromosome structure;nucleus	CoREST positively regulates LSD1 function, while BHC80 inhibits CoREST/LSD1-mediated demethylation in vitro. These findings suggest that LSD1-mediated histone demethylation is regulated dynamically in vivo.	MI:0004-affinity chromatography technologies	None	GO:0006265;GO:0045892;GO:0006473;GO:0006476;GO:0018126;GO:0006479;GO:0051276;GO:0005634	DNA topological change;negative regulation of transcription, DNA-templated;protein acetylation;protein deacetylation;protein hydroxylation;protein methylation;chromosome organization;nucleus	O60341;O75362;P0DMV8;P0DMV9;Q13363;Q13547;Q92766;Q96BD5;Q96EK2;Q9NP66;Q9P0W2;Q9P2K3;Q9UBW7;Q9UKL0	23028;7764;3303;3304;1487;3065;6239;51317;112885;10363;10362;55758;7750;23186	Lysine-specific histone demethylase 1A;Zinc finger protein 217;Heat shock 70 kDa protein 1A;Heat shock 70 kDa protein 1B;C-terminal-binding protein 1;Histone deacetylase 1;Ras-responsive element-binding protein 1;PHD finger protein 21A;PHD finger protein 21B;High mobility group protein 20A;SWI/SNF-related matrix-associated actin-dependent regulator of chromatin subfamily E member 1-related;REST c…	KDM1A;ZNF217;HSPA1A;HSPA1B;CTBP1;HDAC1;RREB1;PHF21A;PHF21B;HMG20A;HMG20B;RCOR3;ZMYM2;RCOR1	AOF2 KDM1 KIAA0601 LSD1;ZABC1;HSPA1, HSX70, HSP70-1A;None;CTBP;RPD3L1;FINB;BHC80 KIAA1696;KIAA1661;HMGX1 HMGXB1;BRAF35 HMGX2 HMGXB2 SMARCE1R;KIAA1343;FIM RAMP ZNF198;KIAA0071 RCOR	Another subunit of the complex was found in the analysis, which has not been further characterized: Y182.	16140033	None	O60341;O75362;P0DMV8;P0DMV9;Q13363;Q13547;Q92766;Q96BD5;Q96EK2;Q9NP66;Q9P0W2;Q9P2K3;Q9UBW7;Q9UKL0	14	O60341;Q13363;Q13547;Q9P0W2;Q9UBW7	5	TRUE	0.357143	TRUE;FALSE;TRUE;FALSE;TRUE	3	TRUE	0.214286	0.6	-0.718481507282421;-0.285695328088824;-0.872255187751362;-0.181205364677563;-0.822938018315646	9.02133877556856e-31;0.220080584660197;1.73559853815222e-11;0.318364745284347;2.61320639533756e-21	30.0447290079461;0.657418268881731;10.7605507243372;0.497075030683678;20.5828262876258	0.718481507282421;0.285695328088824;0.872255187751362;0.181205364677563;0.822938018315646	0.576115	12.5085
627	MRN-TRRAP complex (MRE11A-RAD50-NBN-TRRAP complex)	Human	None	01.03.16.03;10.01.05.01;10.03.01.03;16.03.01;32.01.09;70.10	DNA degradation;DNA repair;cell cycle checkpoints (checkpoints of morphogenesis, DNA-damage,-replication, mitotic phase and spindle);DNA binding;DNA damage response;nucleus	TRRAP-depleted extracts show a reduced nonhomologous DNA end-joining activity in vitro. TRRAP may function as a molecular link between DSB signaling, repair, and chromatin remodeling.	MI:0019- coimmunoprecipitation; MI:0069- mass spectrometry studies of complexes	None	GO:0006308;GO:0006281;GO:0000075;GO:0003677;GO:0006974;GO:0005634	DNA catabolic process;DNA repair;cell cycle checkpoint;DNA binding;cellular response to DNA damage stimulus;nucleus	O60934;P49959;Q92878;Q9Y4A5	4683;4361;10111;8295	Nibrin;Double-strand break repair protein MRE11A;DNA repair protein RAD50;Transformation/transcription domain-associated protein	NBN;MRE11A;RAD50;TRRAP	NBS, NBS1, P95;HNGS1, MRE11;None;PAF400	None	16382133	None	O60934;P49959;Q92878;Q9Y4A5	4	O60934;P49959;Q92878;Q9Y4A5	4	TRUE	1	TRUE;TRUE;TRUE;TRUE	4	TRUE	1	1	-0.841161630163025;-0.814334453889842;-0.724125107124901;-1.33688511060432	2.65471392776314e-13;2.55330635133425e-35;2.15455444380964e-90;3.83009645282475e-18	12.5759822716777;34.5928970744586;89.6666425271744;17.4167902891118	0.841161630163025;0.814334453889842;0.724125107124901;1.33688511060432	0.929127	38.5631
629	BLM-TRF2 complex	Human	None	42.10.03;40.20	organization of chromosome structure;cell aging	None	MI:0019- coimmunoprecipitation; MI:0055- fluorescent resonance energy transfer	None	GO:0051276;GO:0007569;GO:0051276	chromosome organization;cell aging;chromosome organization	P54132;P62380	641;9519	Bloom syndrome protein ;TATA box-binding protein-like protein 1	BLM;TBPL1	RECQ2 RECQL3;TLF TLP TLP21 TRF2 TRP	The results identify BLM as the first protein found to affect telomeric DNA synthesis specifically in human ALT immortalized cell lines.	12444098	BLM is involved in Bloom syndrome (BS).	P54132;P62380	2	P62380	1	FALSE	0.5	FALSE	0	FALSE	0	0	-0.00099724	1	0	0.00099724	0.00099724	0
631	Tacc1-chTOG-AuroraA complex	Human	None	10.03.05.01;12.07;70.10.04	spindle pole body/centrosome and microtubule cycle;translational control;centromere / kinetochore	This complex could be involved in the regulation of mRNA translation, cell division in conjunction and microtubule organization.	MI:0019- coimmunoprecipitation;MI:0096- pull down;MI:0018- two hybrid	None	GO:0051225;GO:0007098;GO:0006417;GO:0000775	spindle assembly;centrosome cycle;regulation of translation;chromosome, centromeric region	O14965;O75410;Q14008	6790;6867;9793	Aurora kinase A;Transforming acidic coiled-coil-containing protein 1 ;Cytoskeleton-associated protein 5	AURKA;TACC1;CKAP5	AIK, AIRK1, ARK1, AURA, AYK1, BTAK, IAK1, STK15, STK6;KIAA1103;KIAA0097	None	14603251	This complex may be affected during mammary gland oncogenesis.	O14965;O75410;Q14008	3	O75410;Q14008	2	TRUE	0.666667	TRUE;TRUE	2	TRUE	0.666667	1	5.7938145020147;-1.12242411221503	0;5.42652848404992e-221	Inf;220.26547791302	5.7938145020147;1.12242411221503	3.45812	Inf
632	Anti-HDAC2 complex	Human	None	10.01.09.05;11.02.03.04.03;14.07.04;42.10.03;70.10	DNA conformation modification (e.g. chromatin);transcription repression;modification by acetylation, deacetylation;organization of chromosome structure;nucleus	None	MI:0006-anti bait coimmunoprecipitation;MI:0091-chromatography technologies	None	GO:0006265;GO:0045892;GO:0006473;GO:0006476;GO:0051276;GO:0005634	DNA topological change;negative regulation of transcription, DNA-templated;protein acetylation;protein deacetylation;chromosome organization;nucleus	O60341;O94776;P78347;Q09028;Q12873;Q13330;Q13547;Q14202;Q14687;Q14839;Q16576;Q92769;Q96BD5;Q96ST3;Q9P0W2;Q9UBW7;Q9UKL0	23028;9219;2969;5928;1107;9112;3065;9203;23199;1108;5931;3066;51317;25942;10362;7750;23186	Lysine-specific histone demethylase 1A;Metastasis-associated protein MTA2;General transcription factor II-I;Histone-binding protein RBBP4;Chromodomain-helicase-DNA-binding protein 3;Metastasis-associated protein MTA1;Histone deacetylase 1;Zinc finger MYM-type protein 3;Genetic suppressor element 1;Chromodomain-helicase-DNA-binding protein 4;Histone-binding protein RBBP7;Histone deacetylase 2;PHD …	KDM1A;MTA2;GTF2I;RBBP4;CHD3;MTA1;HDAC1;ZMYM3;GSE1;CHD4;RBBP7;HDAC2;PHF21A;SIN3A;HMG20B;ZMYM2;RCOR1	AOF2 KDM1 KIAA0601 LSD1;MTA1L1 PID;BAP135 WBSCR6;RBAP48;None;None;RPD3L1;DXS6673E KIAA0385 ZNF261;KIAA0182;None;RBAP46;None;BHC80 KIAA1696;None;BRAF35 HMGX2 HMGXB2 SMARCE1R;FIM RAMP ZNF198;KIAA0071 RCOR	Since the authors did not specify SIN3, we used isoform SIN3A.	12493763	XFIM (ZMYM3) is involved in X-linked mental retardation.	O60341;O94776;P78347;Q09028;Q12873;Q13330;Q13547;Q14202;Q14687;Q14839;Q16576;Q92769;Q96BD5;Q96ST3;Q9P0W2;Q9UBW7;Q9UKL0	17	O60341;O94776;P78347;Q09028;Q12873;Q13330;Q13547;Q14202;Q14687;Q14839;Q16576;Q92769;Q96ST3;Q9P0W2;Q9UBW7	15	TRUE	0.882353	TRUE;TRUE;TRUE;TRUE;TRUE;TRUE;TRUE;FALSE;FALSE;TRUE;TRUE;TRUE;TRUE;FALSE;TRUE	12	TRUE	0.705882	0.8	-0.718481507282421;-0.686912459250946;-0.817913271651402;-0.705570541093656;-1.38178446427748;-0.781088837748796;-0.872255187751362;-0.355320418439467;-0.438234606654551;-1.24954964946009;0.956465004782494;-1.53357600723246;-1.66052340775832;-0.1812053646	9.02133877556856e-31;7.05340689531432e-60;2.61771213722158e-123;9.96838118736751e-17;6.56171872621698e-14;3.17377976504571e-15;1.73559853815222e-11;0.61071115644851;0.000391780591126935;3.87583731727719e-107;1.10501900037537e-11;1.68570850681863e-42;2.89236581498406e-59;0.318364745284347;2.61320639533756e-21	30.0447290079461;59.1516010619526;122.582078113358;16.0013753631001;13.1829823899619;14.4984232131022;10.7605507243372;0.214164146256354;3.40695708282638;106.411634460128;10.9566302543886;41.773217521541;58.538746780056;0.497075030683678;20.5828262876258	0.718481507282421;0.686912459250946;0.817913271651402;0.705570541093656;1.38178446427748;0.781088837748796;0.872255187751362;0.355320418439467;0.438234606654551;1.24954964946009;0.956465004782494;1.53357600723246;1.66052340775832;0.181205364677563;0.822938018315646	0.877455	33.9069
633	anti-BHC110 complex	Human	None	10.01.09.05;11.02.03.04.03;14.07.04;42.10.03;70.10	DNA conformation modification (e.g. chromatin);transcription repression;modification by acetylation, deacetylation;organization of chromosome structure;nucleus	None	MI:0006- anti bait coimmunoprecipitation; MI:0091- chromatography technologies	None	GO:0006265;GO:0045892;GO:0006473;GO:0006476;GO:0051276;GO:0005634	DNA topological change;negative regulation of transcription, DNA-templated;protein acetylation;protein deacetylation;chromosome organization;nucleus	O60341;O75362;P78347;Q13547;Q14202;Q14687;Q92769;Q96BD5;Q9P0W2;Q9UBW7;Q9UKL0	23028;7764;2969;3065;9203;23199;3066;51317;10362;7750;23186	Lysine-specific histone demethylase 1A;Zinc finger protein 217;General transcription factor II-I;Histone deacetylase 1;Zinc finger MYM-type protein 3;Genetic suppressor element 1;Histone deacetylase 2;PHD finger protein 21A;SWI/SNF-related matrix-associated actin-dependent regulator of chromatin subfamily E member 1-related;Zinc finger MYM-type protein 2;REST corepressor 1	KDM1A;ZNF217;GTF2I;HDAC1;ZMYM3;GSE1;HDAC2;PHF21A;HMG20B;ZMYM2;RCOR1	AOF2 KDM1 KIAA0601 LSD1;ZABC1;BAP135 WBSCR6;RPD3L1;DXS6673E KIAA0385 ZNF261;KIAA0182;None;BHC80 KIAA1696;BRAF35 HMGX2 HMGXB2 SMARCE1R;FIM RAMP ZNF198;KIAA0071 RCOR	None	12493763	XFIM (ZMYM3) is involved in X-linked mental retardation.	O60341;O75362;P78347;Q13547;Q14202;Q14687;Q92769;Q96BD5;Q9P0W2;Q9UBW7;Q9UKL0	11	O60341;P78347;Q13547;Q14202;Q14687;Q92769;Q9P0W2;Q9UBW7	8	TRUE	0.727273	TRUE;TRUE;TRUE;FALSE;FALSE;TRUE;FALSE;TRUE	5	TRUE	0.454545	0.625	-0.718481507282421;-0.817913271651402;-0.872255187751362;-0.355320418439467;-0.438234606654551;-1.53357600723246;-0.181205364677563;-0.822938018315646	9.02133877556856e-31;2.61771213722158e-123;1.73559853815222e-11;0.61071115644851;0.000391780591126935;1.68570850681863e-42;0.318364745284347;2.61320639533756e-21	30.0447290079461;122.582078113358;10.7605507243372;0.214164146256354;3.40695708282638;41.773217521541;0.497075030683678;20.5828262876258	0.718481507282421;0.817913271651402;0.872255187751362;0.355320418439467;0.438234606654551;1.53357600723246;0.181205364677563;0.822938018315646	0.717491	28.7327
634	XFIM complex	Human	None	10.01.09.05;11.02.03.04.03;11.02;14.07.04;42.10.03;70.10	DNA conformation modification (e.g. chromatin);transcription repression;RNA synthesis;modification by acetylation, deacetylation;organization of chromosome structure;nucleus	None	MI:0007- anti tag coimmunoprecipitation; MI:0071- molecular sieving	None	GO:0006265;GO:0045892;GO:0032774;GO:0006473;GO:0006476;GO:0051276;GO:0005634	DNA topological change;negative regulation of transcription, DNA-templated;RNA biosynthetic process;protein acetylation;protein deacetylation;chromosome organization;nucleus	O60341;P78347;Q13547;Q14202;Q92769	23028;2969;3065;9203;3066	Lysine-specific histone demethylase 1A;General transcription factor II-I;Histone deacetylase 1;Zinc finger MYM-type protein 3;Histone deacetylase 2	KDM1A;GTF2I;HDAC1;ZMYM3;HDAC2	AOF2 KDM1 KIAA0601 LSD1;BAP135 WBSCR6;RPD3L1;DXS6673E KIAA0385 ZNF261;None	None	12493763	XFIM (ZMYM3) is involved in X-linked mental retardation.	O60341;P78347;Q13547;Q14202;Q92769	5	O60341;P78347;Q13547;Q14202;Q92769	5	TRUE	1	TRUE;TRUE;TRUE;FALSE;TRUE	4	TRUE	0.8	0.8	-0.718481507282421;-0.817913271651402;-0.872255187751362;-0.355320418439467;-1.53357600723246	9.02133877556856e-31;2.61771213722158e-123;1.73559853815222e-11;0.61071115644851;1.68570850681863e-42	30.0447290079461;122.582078113358;10.7605507243372;0.214164146256354;41.773217521541	0.718481507282421;0.817913271651402;0.872255187751362;0.355320418439467;1.53357600723246	0.859509	41.0749
635	AGPS-GNPAT complex	Human	None	01.06;01.06.05;01.06.06;70.19	lipid, fatty acid and isoprenoid metabolism;fatty acid metabolism;isoprenoid metabolism;peroxisome	None	MI:0030- cross-linking studies	None	GO:0006720;GO:0006633;GO:0008299;GO:0009062;GO:0016042;GO:0008300;GO:0006629;GO:0006631;GO:0008610;GO:0005777	isoprenoid metabolic process;fatty acid biosynthetic process;isoprenoid biosynthetic process;fatty acid catabolic process;lipid catabolic process;isoprenoid catabolic process;lipid metabolic process;fatty acid metabolic process;lipid biosynthetic process;peroxisome	O00116;O15228	8540;8443	Alkyldihydroxyacetonephosphate synthase, peroxisomal ;Dihydroxyacetone phosphate acyltransferase	AGPS;GNPAT	;DAPAT DHAPAT	None	10215861	None	O00116;O15228	2	O00116	1	FALSE	0.5	TRUE	1	FALSE	0.5	1	-0.963327	5.16214e-14	13.2872	0.963327	0.963327	13.2872
636	BHC complex	Human	BRAF-histone deacetylase complex, BRAF-HDAC complex	10.01.09.05;11.02.03.04.03;14.07.04;42.10.03;43.03.13;70.10	DNA conformation modification (e.g. chromatin);transcription repression;modification by acetylation, deacetylation;organization of chromosome structure;neuron;nucleus	The BHC complex mediates repression of neuron-specific genes.	MI:0004- affinity chromatography technologies; MI:0091- chromatography technologies; MI:0007- anti tag coimmunoprecipitation; MI:0006- anti bait coimmunoprecipitation	None	GO:0006265;GO:0045892;GO:0006473;GO:0006476;GO:0051276;GO:0030182;GO:0005634	DNA topological change;negative regulation of transcription, DNA-templated;protein acetylation;protein deacetylation;chromosome organization;neuron differentiation;nucleus	O60341;Q13547;Q92769;Q96BD5;Q9P0W2;Q9UKL0	23028;3065;3066;51317;10362;23186	Lysine-specific histone demethylase 1A;Histone deacetylase 1;Histone deacetylase 2;PHD finger protein 21A;SWI/SNF-related matrix-associated actin-dependent regulator of chromatin subfamily E member 1-related;REST corepressor 1	KDM1A;HDAC1;HDAC2;PHF21A;HMG20B;RCOR1	AOF2 KDM1 KIAA0601 LSD1;RPD3L1;None;BHC80 KIAA1696;BRAF35 HMGX2 HMGXB2 SMARCE1R;KIAA0071 RCOR	None	12032298	None	O60341;Q13547;Q92769;Q96BD5;Q9P0W2;Q9UKL0	6	O60341;Q13547;Q92769;Q9P0W2	4	TRUE	0.666667	TRUE;TRUE;TRUE;FALSE	3	TRUE	0.5	0.75	-0.718481507282421;-0.872255187751362;-1.53357600723246;-0.181205364677563	9.02133877556856e-31;1.73559853815222e-11;1.68570850681863e-42;0.318364745284347	30.0447290079461;10.7605507243372;41.773217521541;0.497075030683678	0.718481507282421;0.872255187751362;1.53357600723246;0.181205364677563	0.82638	20.7689
639	RANBPM-Muskelin-TWA1-HSMpp8 complex	Human	None	16.01;42.04.05;70.03	protein binding;microtubule cytoskeleton;cytoplasm	This complex might play a role in RanGTPase cycle.	MI:0071- molecular sieving; MI:0019- coimmunoprecipitation	None	GO:0005515;GO:0000226;GO:0005737	protein binding;microtubule cytoskeleton organization;cytoplasm	Q96S59;Q99549;Q9NWU2;Q9UL63	10048;54737;54994;4289	Ran-binding protein 9 ;M-phase phosphoprotein 8 ;Glucose-induced degradation protein 8 homolog ;Muskelin	RANBP9;MPHOSPH8;GID8;MKLN1	RANBPM;MPP8;C20orf11;	None	12559565	None	Q96S59;Q99549;Q9NWU2;Q9UL63	4	Q96S59;Q9NWU2;Q9UL63	3	TRUE	0.75	TRUE;TRUE;TRUE	3	TRUE	0.75	1	-0.760525630046211;-0.621778681753081;-0.593312065632686	6.51346787939402e-19;2.41534404838095e-09;1.25123872470768e-06	18.1861877241995;8.61702099838201;5.90265982305452	0.760525630046211;0.621778681753081;0.593312065632686	0.658539	10.902
641	RANBPM-SMP1 complex	Human	None	41.05.25;70.03	gametogenesis;cytoplasm	This complex may be involved in the process of male germ cell differentiation.	MI:0018- two hybrid; MI:0019- coimmunoprecipitation; MI:0096- pull down	None	GO:0007276;GO:0005737	gamete generation;cytoplasm	O95807;Q96S59	23585;10048	Transmembrane protein 50A ;Ran-binding protein 9	TMEM50A;RANBP9	SMP1;RANBPM	None	15014887	None	O95807;Q96S59	2	Q96S59	1	FALSE	0.5	TRUE	1	FALSE	0.5	1	-0.760526	6.51347e-19	18.1862	0.760526	0.760526	18.1862
642	CtBP complex	Human	None	10.01.09.05;11.02.03.04.03;14.07.04;14.07.09;16.03.01;42.10.03;70.10	DNA conformation modification (e.g. chromatin);transcription repression;modification by acetylation, deacetylation;posttranslational modification of amino acids (e.g. hydroxylation, methylation);DNA binding;organization of chromosome structure;nucleus	None	MI:0007- anti tag coimmunoprecipitation	None	GO:0006265;GO:0045892;GO:0006473;GO:0006476;GO:0018126;GO:0006479;GO:0003677;GO:0051276;GO:0005634	DNA topological change;negative regulation of transcription, DNA-templated;protein acetylation;protein deacetylation;protein hydroxylation;protein methylation;DNA binding;chromosome organization;nucleus	O00257;O60315;O60341;O75362;P37275;P56545;Q13363;Q13547;Q92618;Q92766;Q92769;Q96JN0;Q96KQ7;Q9H9B1;Q9P2K3;Q9UKL0;Q9Y232	8535;9839;23028;7764;6935;1488;1487;3065;9658;6239;3066;84458;10919;79813;55758;23186;9425	E3 SUMO-protein ligase CBX4;Zinc finger E-box-binding homeobox 2;Lysine-specific histone demethylase 1A;Zinc finger protein 217;Zinc finger E-box-binding homeobox 1 ;C-terminal-binding protein 2 ;C-terminal-binding protein 1;Histone deacetylase 1;Zinc finger protein 516;Ras-responsive element-binding protein 1;Histone deacetylase 2;Ligand-dependent corepressor ;Histone-lysine N-methyltransferase …	CBX4;ZEB2;KDM1A;ZNF217;ZEB1;CTBP2;CTBP1;HDAC1;ZNF516;RREB1;HDAC2;LCOR;EHMT2;EHMT1;RCOR3;RCOR1;CDYL	None;KIAA0569 SIP1 ZFHX1B ZFX1B;AOF2 KDM1 KIAA0601 LSD1;ZABC1;AREB6 TCF8;;CTBP;RPD3L1;KIAA0222;FINB;None;KIAA1795 MLR2;BAT8 C6orf30 G9A KMT1C NG36;EUHMTASE1 GLP KIAA1876 KMT1D;KIAA1343;KIAA0071 RCOR;CDYL1	None	12700765	CtBP is implicated in tumorigenesis.	O00257;O60315;O60341;O75362;P37275;P56545;Q13363;Q13547;Q92618;Q92766;Q92769;Q96JN0;Q96KQ7;Q9H9B1;Q9P2K3;Q9UKL0;Q9Y232	17	O60341;P37275;P56545;Q13363;Q13547;Q92769;Q9H9B1	7	TRUE	0.411765	TRUE;TRUE;FALSE;FALSE;TRUE;TRUE;TRUE	5	TRUE	0.294118	0.714286	-0.718481507282421;-1.17316033833387;-0.355317830237709;-0.285695328088824;-0.872255187751362;-1.53357600723246;-2.34604115122917	9.02133877556856e-31;3.82808609895437e-23;0.0839932446020821;0.220080584660197;1.73559853815222e-11;1.68570850681863e-42;9.59830645097711e-32	30.0447290079461;22.4170183029014;1.07575564191451;0.657418268881731;10.7605507243372;41.773217521541;31.0178053881978	0.718481507282421;1.17316033833387;0.355317830237709;0.285695328088824;0.872255187751362;1.53357600723246;2.34604115122917	1.04065	19.6781
644	ASPP1-SAM68 complex	Human	None	11.04.03.01;70.10	splicing;nucleus	The authors suggest that the interaction of ASPP1 with nuclear SAM68 is spatially restricted to human spermatogenesis.	MI:0018- two hybrid	None	GO:0008380;GO:0005634	RNA splicing;nucleus	Q07666;Q96KQ4	10657;23368	KH domain-containing, RNA-binding, signal transduction-associated protein 1 ;Apoptosis-stimulating of p53 protein 1	KHDRBS1;PPP1R13B	SAM68;ASPP1 KIAA0771	None	16474851	None	Q07666;Q96KQ4	2	Q07666	1	FALSE	0.5	TRUE	1	FALSE	0.5	1	-3.63056	6.96773e-24	23.1569	3.63056	3.63056	23.1569
646	HDAC1-associated protein complex	Human	None	10.01.09.05;11.02.03.04.03;14.07.04;14.07.09;16.03.01;42.10.03;70.10	DNA conformation modification (e.g. chromatin);transcription repression;modification by acetylation, deacetylation;posttranslational modification of amino acids (e.g. hydroxylation, methylation);DNA binding;organization of chromosome structure;nucleus	None	MI:0006- anti bait coimmunoprecipitation; MI:0007- anti tag coimmunoprecipitation	None	GO:0006265;GO:0045892;GO:0006473;GO:0006476;GO:0018126;GO:0006479;GO:0003677;GO:0051276;GO:0005634	DNA topological change;negative regulation of transcription, DNA-templated;protein acetylation;protein deacetylation;protein hydroxylation;protein methylation;DNA binding;chromosome organization;nucleus	O60341;O94776;O95983;Q09028;Q12873;Q13547;Q16576;Q9UBB5;Q9UKL0	23028;9219;53615;5928;1107;3065;5931;8932;23186	Lysine-specific histone demethylase 1A;Metastasis-associated protein MTA2;Methyl-CpG-binding domain protein 3;Histone-binding protein RBBP4;Chromodomain-helicase-DNA-binding protein 3;Histone deacetylase 1;Histone-binding protein RBBP7;Methyl-CpG-binding domain protein 2;REST corepressor 1	KDM1A;MTA2;MBD3;RBBP4;CHD3;HDAC1;RBBP7;MBD2;RCOR1	AOF2 KDM1 KIAA0601 LSD1;MTA1L1 PID;None;RBAP48;None;RPD3L1;RBAP46;None;KIAA0071 RCOR	None	11102443	None	O60341;O94776;O95983;Q09028;Q12873;Q13547;Q16576;Q9UBB5;Q9UKL0	9	O60341;O94776;O95983;Q09028;Q12873;Q13547;Q16576;Q9UBB5	8	TRUE	0.888889	TRUE;TRUE;TRUE;TRUE;TRUE;TRUE;TRUE;TRUE	8	TRUE	0.888889	1	-0.718481507282421;-0.686912459250946;-1.00880984516479;-0.705570541093656;-1.38178446427748;-0.872255187751362;0.956465004782494;-0.883184966971289	9.02133877556856e-31;7.05340689531432e-60;7.68414701588844e-12;9.96838118736751e-17;6.56171872621698e-14;1.73559853815222e-11;1.10501900037537e-11;3.90258751990864e-29	30.0447290079461;59.1516010619526;11.1144043346513;16.0013753631001;13.1829823899619;10.7605507243372;10.9566302543886;28.4086473486148	0.718481507282421;0.686912459250946;1.00880984516479;0.705570541093656;1.38178446427748;0.872255187751362;0.956465004782494;0.883184966971289	0.901683	22.4526
648	HDAC1-associated core complex cI	Human	None	10.01.09.05;11.02.03.04.03;14.07.04;14.07.09;16.03.01;42.10.03;70.10	DNA conformation modification (e.g. chromatin);transcription repression;modification by acetylation, deacetylation;posttranslational modification of amino acids (e.g. hydroxylation, methylation);DNA binding;organization of chromosome structure;nucleus	None	MI:0006- anti bait coimmunoprecipitation; MI:0007- anti tag coimmunoprecipitation; MI:0029- cosedimentation through density gradients	None	GO:0006265;GO:0045892;GO:0006473;GO:0006476;GO:0018126;GO:0006479;GO:0003677;GO:0051276;GO:0005634	DNA topological change;negative regulation of transcription, DNA-templated;protein acetylation;protein deacetylation;protein hydroxylation;protein methylation;DNA binding;chromosome organization;nucleus	O60341;Q13547;Q9UKL0	23028;3065;23186	Lysine-specific histone demethylase 1A;Histone deacetylase 1;REST corepressor 1	KDM1A;HDAC1;RCOR1	AOF2 KDM1 KIAA0601 LSD1;RPD3L1;KIAA0071 RCOR	Another subunit of the complex was found in the analysis, which has not been further characterized: p37.	11102443	None	O60341;Q13547;Q9UKL0	3	O60341;Q13547	2	TRUE	0.666667	TRUE;TRUE	2	TRUE	0.666667	1	-0.718481507282421;-0.872255187751362	9.02133877556856e-31;1.73559853815222e-11	30.0447290079461;10.7605507243372	0.718481507282421;0.872255187751362	0.795368	20.4026
649	HDAC1-associated core complex cII	Human	None	10.01.09.05;11.02.03.04.03;14.07.04;14.07.09;16.03.01;42.10.03;70.10	DNA conformation modification (e.g. chromatin);transcription repression;modification by acetylation, deacetylation;posttranslational modification of amino acids (e.g. hydroxylation, methylation);DNA binding;organization of chromosome structure;nucleus	None	MI:0006-anti bait coimmunoprecipitation;MI:0007-anti tag coimmunoprecipitation;MI:0029-cosedimentation through density gradients	None	GO:0006265;GO:0045892;GO:0006476;GO:0018126;GO:0006479;GO:0003677;GO:0051276;GO:0005634	DNA topological change;negative regulation of transcription, DNA-templated;protein deacetylation;protein hydroxylation;protein methylation;DNA binding;chromosome organization;nucleus	O94776;O95983;Q09028;Q12873;Q13547;Q16576;Q86YP4;Q9UBB5;Q9UKL0	9219;53615;5928;1107;3065;5931;54815;8932;23186	Metastasis-associated protein MTA2;Methyl-CpG-binding domain protein 3;Histone-binding protein RBBP4;Chromodomain-helicase-DNA-binding protein 3;Histone deacetylase 1;Histone-binding protein RBBP7;Transcriptional repressor p66-alpha;Methyl-CpG-binding domain protein 2;REST corepressor 1	MTA2;MBD3;RBBP4;CHD3;HDAC1;RBBP7;GATAD2A;MBD2;RCOR1	MTA1L1 PID;None;RBAP48;None;RPD3L1;RBAP46;None;None;KIAA0071 RCOR	Since the authors did not specify GATAD2, we used isoform GATAD2A.	11102443	None	O94776;O95983;Q09028;Q12873;Q13547;Q16576;Q86YP4;Q9UBB5;Q9UKL0	9	O94776;O95983;Q09028;Q12873;Q13547;Q16576;Q86YP4;Q9UBB5	8	TRUE	0.888889	TRUE;TRUE;TRUE;TRUE;TRUE;TRUE;TRUE;TRUE	8	TRUE	0.888889	1	-0.686912459250946;-1.00880984516479;-0.705570541093656;-1.38178446427748;-0.872255187751362;0.956465004782494;-0.787868483673397;-0.883184966971289	7.05340689531432e-60;7.68414701588844e-12;9.96838118736751e-17;6.56171872621698e-14;1.73559853815222e-11;1.10501900037537e-11;8.60369710090499e-26;3.90258751990864e-29	59.1516010619526;11.1144043346513;16.0013753631001;13.1829823899619;10.7605507243372;10.9566302543886;25.0653148876524;28.4086473486148	0.686912459250946;1.00880984516479;0.705570541093656;1.38178446427748;0.872255187751362;0.956465004782494;0.787868483673397;0.883184966971289	0.910356	21.8302
650	HDAC2-asscociated core complex	Human	None	10.01.09.05;11.02.03.04.03;14.07.09;16.03.01;42.10.03;70.10	DNA conformation modification (e.g. chromatin);transcription repression;posttranslational modification of amino acids (e.g. hydroxylation, methylation);DNA binding;organization of chromosome structure;nucleus	None	MI:0029-cosedimentation through density gradients;MI:0007-anti tag coimmunoprecipitation	None	GO:0006265;GO:0045892;GO:0018126;GO:0006479;GO:0003677;GO:0051276;GO:0005634;GO:0016575	DNA topological change;negative regulation of transcription, DNA-templated;protein hydroxylation;protein methylation;DNA binding;chromosome organization;nucleus;histone deacetylation	O94776;O95983;Q09028;Q12873;Q16576;Q86YP4;Q92769	9219;53615;5928;1107;5931;54815;3066	Metastasis-associated protein MTA2;Methyl-CpG-binding domain protein 3;Histone-binding protein RBBP4;Chromodomain-helicase-DNA-binding protein 3;Histone-binding protein RBBP7;Transcriptional repressor p66-alpha;Histone deacetylase 2	MTA2;MBD3;RBBP4;CHD3;RBBP7;GATAD2A;HDAC2	MTA1L1 PID;None;RBAP48;None;RBAP46;None;None	Since the authors did not specify GATAD2, we used isoform GATAD2A.	11102443	None	O94776;O95983;Q09028;Q12873;Q16576;Q86YP4;Q92769	7	O94776;O95983;Q09028;Q12873;Q16576;Q86YP4;Q92769	7	TRUE	1	TRUE;TRUE;TRUE;TRUE;TRUE;TRUE;TRUE	7	TRUE	1	1	-0.686912459250946;-1.00880984516479;-0.705570541093656;-1.38178446427748;0.956465004782494;-0.787868483673397;-1.53357600723246	7.05340689531432e-60;7.68414701588844e-12;9.96838118736751e-17;6.56171872621698e-14;1.10501900037537e-11;8.60369710090499e-26;1.68570850681863e-42	59.1516010619526;11.1144043346513;16.0013753631001;13.1829823899619;10.9566302543886;25.0653148876524;41.773217521541	0.686912459250946;1.00880984516479;0.705570541093656;1.38178446427748;0.956465004782494;0.787868483673397;1.53357600723246	1.00871	25.3208
652	AP3-BLOC1 complex	Human	None	None	None	BLOC-1 interacts physically and functionally with AP-3 to facilitate the trafficking of a known AP-3 cargo.	MI:0019- coimmunoprecipitation	None	None	None	O00203;O14617;O95295;P53677;P59780;P78537;Q13367;Q6QNY0;Q6QNY1;Q8TDH9;Q92572;Q96EV8;Q9NUP1;Q9UL45;Q9Y2T2	8546;8943;23557;10947;10239;2647;8120;388552;282991;63915;1176;84062;55330;26258;26985	AP-3 complex subunit beta-1;AP-3 complex subunit delta-1;SNARE-associated protein Snapin;AP-3 complex subunit mu-2;AP-3 complex subunit sigma-2;Biogenesis of lysosome-related organelles complex 1 subunit 1;AP-3 complex subunit beta-2;Biogenesis of lysosome-related organelles complex 1 subunit 3 ;Biogenesis of lysosome-related organelles complex 1 subunit 2;Biogenesis of lysosome-related organelle…	AP3B1;AP3D1;SNAPIN;AP3M2;AP3S2;BLOC1S1;AP3B2;BLOC1S3;BLOC1S2;BLOC1S5;AP3S1;DTNBP1;BLOC1S4;BLOC1S6;AP3M1	ADTB3A;None;BLOC1S7 SNAP25BP SNAPAP;None;None;BLOS1 GCN5L1 RT14;None;BLOS3;BLOS2 CEAP;MUTED;CLAPS3;BLOC1S8;CNO;PA, PLDN;None	None	16837549	None	O00203;O14617;O95295;P53677;P59780;P78537;Q13367;Q6QNY0;Q6QNY1;Q8TDH9;Q92572;Q96EV8;Q9NUP1;Q9UL45;Q9Y2T2	15	O00203;O14617;O95295;P78537;Q6QNY0;Q8TDH9;Q92572;Q96EV8;Q9NUP1;Q9Y2T2	10	TRUE	0.666667	FALSE;TRUE;FALSE;FALSE;FALSE;TRUE;FALSE;FALSE;FALSE;TRUE	3	TRUE	0.2	0.3	-0.381969314012669;-0.818985809263598;-0.380002937075756;-0.457549749293464;-0.301460125614635;-0.770456183734045;-0.394785178206133;-0.307161127690035;0.0587482650073478;-0.8385853107255	7.63373526077032e-16;6.84011770381365e-30;0.0187652508993789;0.00225586591270385;0.0802805247659531;7.119217246201e-05;0.45274527445565;0.108605921747705;1;2.10440222590085e-06	15.1172629055318;29.1649364249353;1.7266456245103;2.64668671812108;1.09538979734284;4.14756775416417;0.344146073953816;0.964146494155673;0;5.67687124750596	0.381969314012669;0.818985809263598;0.380002937075756;0.457549749293464;0.301460125614635;0.770456183734045;0.394785178206133;0.307161127690035;0.0587482650073478;0.8385853107255	0.47097	6.08837
654	BLOC1-BLOC2 complex	Human	None	14.04;20.01.10;70.22	protein targeting, sorting and translocation;protein transport;endosome	BLOC-1 interacts with BLOC-2 to facilitate Tyrp1 trafficking by a mechanism apparently independent of AP-3 function.	MI:0019- coimmunoprecipitation	None	GO:0006886;GO:0006605;GO:0015031;GO:0005768	intracellular protein transport;protein targeting;protein transport;endosome	O95295;P78537;Q6QNY0;Q6QNY1;Q86YV9;Q8TDH9;Q969F9;Q96EV8;Q9NUP1;Q9UL45;Q9UPZ3	23557;2647;388552;282991;79803;63915;84343;84062;55330;26258;11234	SNARE-associated protein Snapin;Biogenesis of lysosome-related organelles complex 1 subunit 1;Biogenesis of lysosome-related organelles complex 1 subunit 3 ;Biogenesis of lysosome-related organelles complex 1 subunit 2;Hermansky-Pudlak syndrome 6 protein ;Biogenesis of lysosome-related organelles complex 1 subunit 5 ;Hermansky-Pudlak syndrome 3 protein;Dysbindin;Biogenesis of lysosome-related org…	SNAPIN;BLOC1S1;BLOC1S3;BLOC1S2;HPS6;BLOC1S5;HPS3;DTNBP1;BLOC1S4;BLOC1S6;HPS5	BLOC1S7 SNAP25BP SNAPAP;BLOS1 GCN5L1 RT14;BLOS3;BLOS2 CEAP;;MUTED;;BLOC1S8;CNO;PA, PLDN;AIBP63 KIAA1017	None	16837549	None	O95295;P78537;Q6QNY0;Q6QNY1;Q86YV9;Q8TDH9;Q969F9;Q96EV8;Q9NUP1;Q9UL45;Q9UPZ3	11	O95295;P78537;Q6QNY0;Q86YV9;Q8TDH9;Q969F9;Q96EV8;Q9NUP1	8	TRUE	0.727273	FALSE;FALSE;FALSE;FALSE;TRUE;TRUE;FALSE;FALSE	2	TRUE	0.181818	0.25	-0.380002937075756;-0.457549749293464;-0.301460125614635;-0.488661033292987;-0.770456183734045;-1.06362471350642;-0.307161127690035;0.0587482650073478	0.0187652508993789;0.00225586591270385;0.0802805247659531;2.10685970822788e-08;7.119217246201e-05;4.53702445997052e-08;0.108605921747705;1	1.7266456245103;2.64668671812108;1.09538979734284;7.67636438227087;4.14756775416417;7.34322887936268;0.964146494155673;0	0.380002937075756;0.457549749293464;0.301460125614635;0.488661033292987;0.770456183734045;1.06362471350642;0.307161127690035;0.0587482650073478	0.478458	3.2
655	HSF1-HSF2 complex	Human	None	16.01	protein binding	None	MI:0019- coimmunoprecipitation	None	GO:0005515	protein binding	Q00613;Q03933	3297;3298	Heat shock factor protein 1 ;Heat shock factor protein 2	HSF1;HSF2	HSTF1;HSTF2	None	16336210	None	Q00613;Q03933	2	Q00613	1	FALSE	0.5	FALSE	0	FALSE	0	0	-0.307154	0.280082	0.552715	0.307154	0.307154	0.552715
657	Retromer complex (SNX1, SNX2, VPS35, VPS29, VPS26A)	Human	None	14.04;20.01.10;20.09.07;20.09.07.29;20.09.07.07	protein targeting, sorting and translocation;protein transport;vesicular transport (Golgi network, etc.);vesicle recycling;retrograde transport	None	MI:0019- coimmunoprecipitation; MI:0018- two hybrid; MI:0051- fluorescence technologies	None	GO:0006886;GO:0006605;GO:0015031;GO:0016192;GO:0036465;GO:0000301	intracellular protein transport;protein targeting;protein transport;vesicle-mediated transport;synaptic vesicle recycling;retrograde transport, vesicle recycling within Golgi	O60749;O75436;Q13596;Q96QK1;Q9UBQ0	6643;9559;6642;55737;51699	Sorting nexin-2 ;Vacuolar protein sorting-associated protein 26A ;Sorting nexin-1;Vacuolar protein sorting-associated protein 35 ;Vacuolar protein sorting-associated protein 29	SNX2;VPS26A;SNX1;VPS35;VPS29	;VPS26;;MEM3;	None	16732284	None	O60749;O75436;Q13596;Q96QK1;Q9UBQ0	5	O60749;O75436;Q13596;Q96QK1;Q9UBQ0	5	TRUE	1	TRUE;FALSE;TRUE;FALSE;FALSE	2	TRUE	0.4	0.4	-2.81253551328975;-0.0527537521627638;-2.02538340124473;-0.573313999660693;-0.411550313904566	4.80031701460509e-161;1;5.7466948828692e-95;7.85583174230028e-21;0.000276034656049433	160.318730080719;0;94.2405818608451;20.1048078269234;3.55903638899937	2.81253551328975;0.0527537521627638;2.02538340124473;0.573313999660693;0.411550313904566	1.17511	55.6446
668	BKCA-beta2AR-AKAP79 signaling complex	Human	None	20.01.01.01;20.03.01.01;30.05.02.24;36.25;36.25.09.01	cation transport (H+, Na+, K+, Ca2+ , NH4+, etc.);ion channels;G-protein coupled receptor signalling pathway;animal specific systemic sensing and response;smooth muscle contraction	BKCa is preferentially regulated by beta2AR within the channel macromolecular complex. Only expression of all three components of the complex reconstituted full-beta2 agonist modulation of the channel. The ability of beta2AR to form a complex with BKCa, and concomitantly bind phosphorylation-modulatory components (AKAP79/150) enables specific and local regulation of BKCa channels and defines a si…	MI:0019- coimmunoprecipitation	None	GO:0008324;GO:0006812;GO:0005216;GO:0007186;GO:0050896;GO:0006939	cation transmembrane transporter activity;cation transport;ion channel activity;G-protein coupled receptor signaling pathway;response to stimulus;smooth muscle contraction	P07550;P24588;Q12791	154;9495;3778	Beta-2 adrenergic receptor;A-kinase anchor protein 5;Calcium-activated potassium channel subunit alpha-1	ADRB2;AKAP5;KCNMA1	ADRB2R B2AR;AKAP79;KCNMA SLO	None	15141163	None	P07550;P24588;Q12791	3		0	FALSE	0		0	FALSE	0	NA					NA	NA
672	BKCA-beta2AR complex	Human	None	20.01.01.01;20.03.01.01;30.05.02.24;36.25	cation transport (H+, Na+, K+, Ca2+ , NH4+, etc.);ion channels;G-protein coupled receptor signalling pathway;animal specific systemic sensing and response	None	MI:0019-coimmunoprecipitation	lung	GO:0008324;GO:0006812;GO:0005216;GO:0007186;GO:0050896	cation transmembrane transporter activity;cation transport;ion channel activity;G-protein coupled receptor signaling pathway;response to stimulus	P07550;Q12791	154;3778	Beta-2 adrenergic receptor;Calcium-activated potassium channel subunit alpha-1	ADRB2;KCNMA1	ADRB2R B2AR;KCNMA SLO	None	15141163	None	P07550;Q12791	2		0	FALSE	0		0	FALSE	0	NA					NA	NA
678	GINS complex	Human	None	10.01.03.03;70.10	ori recognition and priming complex formation;nucleus	This complex stimulates DNA polymerase alpha-primase.	MI:0019- coimmunoprecipitation	None	GO:0006267;GO:0003688;GO:0005634	pre-replicative complex assembly involved in nuclear cell cycle DNA replication;DNA replication origin binding;nucleus	Q14691;Q9BRT9;Q9BRX5;Q9Y248	9837;84296;64785;51659	DNA replication complex GINS protein PSF1 ;DNA replication complex GINS protein SLD5 ;DNA replication complex GINS protein PSF3 ;DNA replication complex GINS protein PSF2	GINS1;GINS4;GINS3;GINS2	KIAA0186 PSF1;SLD5;PSF3;PSF2	None	17170760	None	Q14691;Q9BRT9;Q9BRX5;Q9Y248	4	Q14691;Q9BRT9;Q9BRX5;Q9Y248	4	TRUE	1	FALSE;FALSE;FALSE;FALSE	0	FALSE	0	0	-0.310120798374572;-0.214594936006758;-0.317219732807282;-0.145529972539327	0.589711763423886;0.630849863497506;0.720105139113235;1	0.229360208937257;0.200073986576568;0.142604089675466;0	0.310120798374572;0.214594936006758;0.317219732807282;0.145529972539327	0.246866	0.14301
680	RANBMP-CD39 complex	Human	None	18.02.01;70.02	enzymatic activity regulation / enzyme regulator;eukaryotic plasma membrane / membrane attached	NTPDase activity of recombinant CD39, but not of N-terminus-deleted-CD39 mutant, is substantially diminished by RanBPM co-expression in COS-7 cells.CD39 associations with RanBPM have the potential to regulate NTPDase catalytic activity.	MI:0019-coimmunoprecipitation	lymphocyte	GO:0030234;GO:0050790;GO:0005886	enzyme regulator activity;regulation of catalytic activity;plasma membrane	P43487;P49961	5902;953	Ran-specific GTPase-activating protein;Ectonucleoside triphosphate diphosphohydrolase 1	RANBP1;ENTPD1	None;CD39	None	16478441	None	P43487;P49961	2	P43487	1	FALSE	0.5	TRUE	1	FALSE	0.5	1	-0.891942	2.46636e-11	10.6079	0.891942	0.891942	10.6079
682	C-CFTR-NHERF-ezrin complex	Human	None	20.01.01.07.09;20.03.01.01;70.02;70.04	chloride transport;ion channels;eukaryotic plasma membrane / membrane attached;cytoskeleton	There are two types of 1:1:1 ternary complexes formed between C-CFTR and NHERF\u00b7ezFERM. Ezrin is a regulator that can positively control the cooperative binding of NHERF with the cytoplasmic domains of CFTR, thus modulating the stoichiometry of C-CFTR to NHERF interaction. The regulation of NHERF by ezrin may be employed as a general mechanism to assemble channels and receptors in the membran…	MI:0019-coimmunoprecipitation;MI:0067-light scattering;MI:0071-molecular sieving;MI:0107-surface plasmon resonance	epithelium	GO:0006821;GO:0005216;GO:0005886;GO:0005856	chloride transport;ion channel activity;plasma membrane;cytoskeleton	O14745;P13569;P15311	9368;1080;7430	Na(+)/H(+) exchange regulatory cofactor NHE-RF1;Cystic fibrosis transmembrane conductance regulator;Ezrin	SLC9A3R1;CFTR;EZR	NHERF, NHERF1;ABCC7;VIL2	Gel filtration experiments show that the fraction eluted at 11.3 ml is a ternary complex with C-CFTR bound to the first PDZ domain of the binary NHERF\u00b7ezFERM complex.	16129695	CFTR is involved in cystic fibrosis (PMID:10811849).	O14745;P13569;P15311	3	O14745	1	FALSE	0.333333	FALSE	0	FALSE	0	0	-0.464725	1.46337e-18	17.8346	0.464725	0.464725	17.8346
684	PAX9-MSX1 complex	Human	None	11.02.03.04;41.05.12	transcriptional control;odontogenesis	None	MI:0019- coimmunoprecipitation; MI:0018- two hybrid	None	GO:2001141;GO:0006355;GO:0042476	regulation of RNA biosynthetic process;regulation of transcription, DNA-templated;odontogenesis	P28360;P55771	4487;5083	Homeobox protein MSX-1 ;Paired box protein Pax-9	MSX1;PAX9	HOX7;	None	15721141	PAX9 is involved in tooth agenesis. The results indicate a functional relationship between Pax9 and Msx1 during tooth development.	P28360;P55771	2		0	FALSE	0		0	FALSE	0	NA					NA	NA
685	MeCP1 complex	Human	Mi2/NuRD-MBD2 complex	10.01.09.05;11.02.03.04.03;11.02;14.07.04;16.03.01;42.10.03;70.10	DNA conformation modification (e.g. chromatin);transcription repression;RNA synthesis;modification by acetylation, deacetylation;DNA binding;organization of chromosome structure;nucleus	MeCP1 protein complex represses transcription through preferential binding, remodeling, and deacetylation of methylated nucleosomes.	MI:0029- cosedimentation through density gradients; MI:0006- anti bait coimmunoprecipitation	None	GO:0006265;GO:0045892;GO:0032774;GO:0006473;GO:0006476;GO:0003677;GO:0051276;GO:0005634	DNA topological change;negative regulation of transcription, DNA-templated;RNA biosynthetic process;protein acetylation;protein deacetylation;DNA binding;chromosome organization;nucleus	O94776;O95983;Q09028;Q13547;Q14839;Q16576;Q8WXI9;Q92769;Q9UBB5	9219;53615;5928;3065;1108;5931;57459;3066;8932	Metastasis-associated protein MTA2;Methyl-CpG-binding domain protein 3;Histone-binding protein RBBP4;Histone deacetylase 1;Chromodomain-helicase-DNA-binding protein 4;Histone-binding protein RBBP7;Transcriptional repressor p66-beta ;Histone deacetylase 2;Methyl-CpG-binding domain protein 2	MTA2;MBD3;RBBP4;HDAC1;CHD4;RBBP7;GATAD2B;HDAC2;MBD2	MTA1L1 PID;None;RBAP48;RPD3L1;None;RBAP46;KIAA1150;None;None	None	11756549	CHD4 is involved in dermatomyositis (PMID:9790534).	O94776;O95983;Q09028;Q13547;Q14839;Q16576;Q8WXI9;Q92769;Q9UBB5	9	O94776;O95983;Q09028;Q13547;Q14839;Q16576;Q8WXI9;Q92769;Q9UBB5	9	TRUE	1	TRUE;TRUE;TRUE;TRUE;TRUE;TRUE;TRUE;TRUE;TRUE	9	TRUE	1	1	-0.686912459250946;-1.00880984516479;-0.705570541093656;-0.872255187751362;-1.24954964946009;0.956465004782494;-0.781511591254138;-1.53357600723246;-0.883184966971289	7.05340689531432e-60;7.68414701588844e-12;9.96838118736751e-17;1.73559853815222e-11;3.87583731727719e-107;1.10501900037537e-11;7.06785996217172e-26;1.68570850681863e-42;3.90258751990864e-29	59.1516010619526;11.1144043346513;16.0013753631001;10.7605507243372;106.411634460128;10.9566302543886;25.1507120638991;41.773217521541;28.4086473486148	0.686912459250946;1.00880984516479;0.705570541093656;0.872255187751362;1.24954964946009;0.956465004782494;0.781511591254138;1.53357600723246;0.883184966971289	0.964204	34.4143
687	CFTR-NHERF-beta(2)AR signaling complex	Human	None	20.01.01.07.09;20.03.01.01;30.01;70.02	chloride transport;ion channels;cellular signalling;eukaryotic plasma membrane / membrane attached	The results indicate that PDZ-based interactions with ezrin/radixin/moesin-binding phosphoprotein 50 (EBP50) govern both physical and functional regulation of CFTR by beta (2) AR. Assembly of the complex is regulated by PKA-dependent phosphorylation.	MI:0096- pull down;MI:0006- anti bait coimmunoprecipitation	epithelium	GO:0006821;GO:0005216;GO:0023052;GO:0005886	chloride transport;ion channel activity;signaling;plasma membrane	O14745;P07550;P13569	9368;154;1080	Na(+)/H(+) exchange regulatory cofactor NHE-RF1;Beta-2 adrenergic receptor;Cystic fibrosis transmembrane conductance regulator	SLC9A3R1;ADRB2;CFTR	NHERF, NHERF1;ADRB2R B2AR;ABCC7	None	12502786	CFTR is involved in cystic fibrosis (PMID:10811849).	O14745;P07550;P13569	3	O14745	1	FALSE	0.333333	FALSE	0	FALSE	0	0	-0.464725	1.46337e-18	17.8346	0.464725	0.464725	17.8346
696	BRMS1-SIN3-HDAC complex	Human	None	10.01.09.05;11.02.03.04.03;14.07.04;42.10.03;70.10	DNA conformation modification (e.g. chromatin);transcription repression;modification by acetylation, deacetylation;organization of chromosome structure;nucleus	BRMS1 may participate in transcriptional regulation via interaction with the Sin3-HDAC complex and suggest a novel mechanism by which BRMS1 might suppress cancer metastasis.	MI:0007- anti tag coimmunoprecipitation	None	GO:0006265;GO:0045892;GO:0006473;GO:0006476;GO:0051276;GO:0005634	DNA topological change;negative regulation of transcription, DNA-templated;protein acetylation;protein deacetylation;chromosome organization;nucleus	O75182;O75446;Q09028;Q13547;Q16576;Q92769;Q96ST3;Q9HCU9	23309;8819;5928;3065;5931;3066;25942;25855	Paired amphipathic helix protein Sin3b;Histone deacetylase complex subunit SAP30;Histone-binding protein RBBP4;Histone deacetylase 1;Histone-binding protein RBBP7;Histone deacetylase 2;Paired amphipathic helix protein Sin3a;Breast cancer metastasis-suppressor 1	SIN3B;SAP30;RBBP4;HDAC1;RBBP7;HDAC2;SIN3A;BRMS1	KIAA0700;None;RBAP48;RPD3L1;RBAP46;None;None;	None	14581478	None	O75182;O75446;Q09028;Q13547;Q16576;Q92769;Q96ST3;Q9HCU9	8	Q09028;Q13547;Q16576;Q92769;Q96ST3	5	TRUE	0.625	TRUE;TRUE;TRUE;TRUE;TRUE	5	TRUE	0.625	1	-0.705570541093656;-0.872255187751362;0.956465004782494;-1.53357600723246;-1.66052340775832	9.96838118736751e-17;1.73559853815222e-11;1.10501900037537e-11;1.68570850681863e-42;2.89236581498406e-59	16.0013753631001;10.7605507243372;10.9566302543886;41.773217521541;58.538746780056	0.705570541093656;0.872255187751362;0.956465004782494;1.53357600723246;1.66052340775832	1.14568	27.6061
697	BRMS1-RBP1 complex	Human	None	11.02.03.04.03;70.10	transcription repression;nucleus	BRMS1 may participate in transcriptional regulation via interaction with the mSin3.HDAC complex and suggest a novel mechanism by which BRMS1 might suppress cancer metastasis.	MI:0007- anti tag coimmunoprecipitation	None	GO:0045892;GO:0005634	negative regulation of transcription, DNA-templated;nucleus	Q4LE39;Q9HCU9	51742;25855	AT-rich interactive domain-containing protein 4B ;Breast cancer metastasis-suppressor 1	ARID4B;BRMS1	BRCAA1 RBBP1L1 RBP1L1 SAP180;	None	14581478	None	Q4LE39;Q9HCU9	2		0	FALSE	0		0	FALSE	0	NA					NA	NA
702	ARD1-NATH complex	Human	None	12.07;16.01;70.10	translational control;protein binding;nucleus	None	MI:0019- coimmunoprecipitation; MI:0051- fluorescence technologies	None	GO:0006417;GO:0005515;GO:0005634	regulation of translation;protein binding;nucleus	P36406;Q9BXJ9	373;80155	E3 ubiquitin-protein ligase TRIM23 ;N-alpha-acetyltransferase 15, NatA auxiliary subunit	TRIM23;NAA15	ARD1 ARFD1 RNF46;GA19 NARG1 NATH TBDN100	None	15496142	None	P36406;Q9BXJ9	2	Q9BXJ9	1	FALSE	0.5	FALSE	0	FALSE	0	0	0	1	0	0	0	0
705	SNARE complex (RINT1, ZW10, p31)	Human	None	10.03.01.01;10.03.01;20.09.07.03;20.09.07.27;20.09.16.09.05;70.07	mitotic cell cycle;mitotic cell cycle and cell cycle control;ER to Golgi transport;vesicle fusion;synaptic vesicle exocytosis;endoplasmic reticulum	SNARE (N-ethylmaleimide-sensitive factor attachment protein receptor) complexes are responsible for membrane fusion in the secretory pathway. ZW10 is known to participate directly in turning off the spindle checkpoint. The present results display an unexpected role in membrane trafficking between ER and Golgi during interphase.	MI:0047- far western blotting	None	GO:0000278;GO:0051726;GO:0006888;GO:0006906;GO:0048489;GO:0016079;GO:0005783	mitotic cell cycle;regulation of cell cycle;ER to Golgi vesicle-mediated transport;vesicle fusion;synaptic vesicle transport;synaptic vesicle exocytosis;endoplasmic reticulum	O43264;P48556;Q6NUQ1	9183;5714;60561	Centromere/kinetochore protein zw10 homolog;26S proteasome non-ATPase regulatory subunit 8 ;RAD50-interacting protein 1	ZW10;PSMD8;RINT1	;;	None	15029241	None	O43264;P48556;Q6NUQ1	3	O43264;P48556	2	TRUE	0.666667	FALSE;FALSE	0	FALSE	0	0	0.186169459353087;-0.253650598534604	0.664412960617126;0.00161957000523823	0.177561904412094;2.79060027505017	0.186169459353087;0.253650598534604	0.21991	1.48408
706	SNARE complex (HGS, SNAP25, STX13)	Human	HGS-containing complex	20.09.07.27;20.09.16.09.05;70.22	vesicle fusion;synaptic vesicle exocytosis;endosome	SNARE (N-ethylmaleimide-sensitive factor attachment protein receptor) complexes are responsible for membrane fusion in the secretory pathway.	MI:0047- far western blotting	None	GO:0006906;GO:0048489;GO:0016079;GO:0005768	vesicle fusion;synaptic vesicle transport;synaptic vesicle exocytosis;endosome	O14964;P60880;Q86Y82	9146;6616;23673	Hepatocyte growth factor-regulated tyrosine kinase substrate;Synaptosomal-associated protein 25 ;Syntaxin-12	HGS;SNAP25;STX12	HRS;SNAP;	STX12 and STX13 are identical (see GeneID:23673): "STX12 syntaxin 12 (Homo sapiens) Also known as STX13; STX14; MGC51957".	14769786	None	O14964;P60880;Q86Y82	3	O14964;Q86Y82	2	TRUE	0.666667	FALSE;TRUE	1	FALSE	0.333333	0.5	-0.274495562696487;-1.61961905495509	0.715923360912221;1.68450650171698e-05	0.145133466120032;4.77352730842619	0.274495562696487;1.61961905495509	0.947057	2.45933
707	SNARE complex (VAMP2, SNAP25, STX13)	Human	None	20.09.07.27;20.09.16.09.05	vesicle fusion;synaptic vesicle exocytosis	SNARE (N-ethylmaleimide-sensitive factor attachment protein receptor) complexes are responsible for membrane fusion in the secretory pathway.	MI:0047- far western blotting	None	GO:0006906;GO:0048489;GO:0016079	vesicle fusion;synaptic vesicle transport;synaptic vesicle exocytosis	P60880;P63027;Q86Y82	6616;6844;23673	Synaptosomal-associated protein 25 ;Vesicle-associated membrane protein 2 ;Syntaxin-12	SNAP25;VAMP2;STX12	SNAP;SYB2;	STX12 and STX13 are identical (see GeneID:23673): "STX12 syntaxin 12 (Homo sapiens) Also known as STX13; STX14; MGC51957".	14769786	None	P60880;P63027;Q86Y82	3	P63027;Q86Y82	2	TRUE	0.666667	TRUE;TRUE	2	TRUE	0.666667	1	-0.903283486703407;-1.61961905495509	5.97318091232115e-05;1.68450650171698e-05	4.22379433138838;4.77352730842619	0.903283486703407;1.61961905495509	1.26145	4.49866
713	BRG1-SIN3A complex	Human	None	10.01.09.05;11.02.03.04.03;16.03.01;42.10.03;70.10	DNA conformation modification (e.g. chromatin);transcription repression;DNA binding;organization of chromosome structure;nucleus	Components of the Sin3 complex cofractionate with BRG1-associated complex I, but not with BRG1-associated complex II.	MI:0007- anti tag coimmunoprecipitation; MI:0029- cosedimentation through density gradients	None	GO:0006265;GO:0045892;GO:0003677;GO:0051276;GO:0005634	DNA topological change;negative regulation of transcription, DNA-templated;DNA binding;chromosome organization;nucleus	O14497;O14744;O96019;P51532;Q09028;Q12824;Q6STE5;Q8TAQ2;Q92769;Q92922;Q92925;Q969G3;Q96GM5;Q96ST3	8289;10419;86;6597;5928;6598;6604;6601;3066;6599;6603;6605;6602;25942	AT-rich interactive domain-containing protein 1A;Protein arginine N-methyltransferase 5;Actin-like protein 6A;Transcription activator BRG1;Histone-binding protein RBBP4;SWI/SNF-related matrix-associated actin-dependent regulator of chromatin subfamily B member 1;SWI/SNF-related matrix-associated actin-dependent regulator of chromatin subfamily D member 3;SWI/SNF complex subunit SMARCC2;Histone de…	ARID1A;PRMT5;ACTL6A;SMARCA4;RBBP4;SMARCB1;SMARCD3;SMARCC2;HDAC2;SMARCC1;SMARCD2;SMARCE1;SMARCD1;SIN3A	BAF250 BAF250A C1orf4 OSA1 SMARCF1;HRMT1L5, IBP72, JBP1, SKB1;BAF53, BAF53A, INO80K;BAF190A BRG1 SNF2B SNF2L4;RBAP48;BAF47, INI1, SNF5L1;BAF60C;BAF170;None;BAF155;BAF60B;BAF57;BAF60A;None	None	11238380	None	O14497;O14744;O96019;P51532;Q09028;Q12824;Q6STE5;Q8TAQ2;Q92769;Q92922;Q92925;Q969G3;Q96GM5;Q96ST3	14	O14497;O14744;O96019;P51532;Q09028;Q12824;Q8TAQ2;Q92769;Q92922;Q92925;Q969G3;Q96GM5;Q96ST3	13	TRUE	0.928571	TRUE;FALSE;TRUE;TRUE;TRUE;TRUE;TRUE;TRUE;TRUE;TRUE;TRUE;TRUE;TRUE	12	TRUE	0.857143	0.923077	-2.43847740824558;-0.321712800640697;-1.86161590517877;-2.1151573898969;-0.705570541093656;-3.43259154687833;-1.6177167565577;-1.53357600723246;-1.6291033940013;-3.91276013168063;-1.46751400917453;-2.05362020556153;-1.66052340775832	1.94015137063115e-57;0.0163299253001635;3.8088204792693e-74;7.95577244032502e-22;9.96838118736751e-17;5.9920027176244e-29;6.07244725664424e-77;1.68570850681863e-42;5.87923985647666e-77;2.25339084361946e-35;2.46977181528429e-52;5.55825690855771e-81;2.89236581498406e-59	56.7121643850877;1.78701580190148;73.4192094964123;21.0993176475341;16.0013753631001;28.2224279983378;76.2166362486509;41.773217521541;76.2306788214542;34.6471634747183;51.6073431697932;80.2550613835409;58.538746780056	2.43847740824558;0.321712800640697;1.86161590517877;2.1151573898969;0.705570541093656;3.43259154687833;1.6177167565577;1.53357600723246;1.6291033940013;3.91276013168063;1.46751400917453;2.05362020556153;1.66052340775832	1.90384	47.4239
714	BRM-SIN3A complex	Human	None	10.01.09.05;11.02.03.04.03;16.03.01;42.10.03;70.10	DNA conformation modification (e.g. chromatin);transcription repression;DNA binding;organization of chromosome structure;nucleus	Components of the Sin3 complex cofractionate with BRM-associated complex.	MI:0007- anti tag coimmunoprecipitation; MI:0029- cosedimentation through density gradients	None	GO:0006265;GO:0045892;GO:0003677;GO:0051276;GO:0005634	DNA topological change;negative regulation of transcription, DNA-templated;DNA binding;chromosome organization;nucleus	O14497;O14744;O96019;P51531;Q09028;Q12824;Q13547;Q6STE5;Q8TAQ2;Q92769;Q92922;Q92925;Q969G3;Q96GM5;Q96ST3	8289;10419;86;6595;5928;6598;3065;6604;6601;3066;6599;6603;6605;6602;25942	AT-rich interactive domain-containing protein 1A;Protein arginine N-methyltransferase 5;Actin-like protein 6A;Probable global transcription activator SNF2L2;Histone-binding protein RBBP4;SWI/SNF-related matrix-associated actin-dependent regulator of chromatin subfamily B member 1;Histone deacetylase 1;SWI/SNF-related matrix-associated actin-dependent regulator of chromatin subfamily D member 3;SW…	ARID1A;PRMT5;ACTL6A;SMARCA2;RBBP4;SMARCB1;HDAC1;SMARCD3;SMARCC2;HDAC2;SMARCC1;SMARCD2;SMARCE1;SMARCD1;SIN3A	BAF250 BAF250A C1orf4 OSA1 SMARCF1;HRMT1L5, IBP72, JBP1, SKB1;BAF53, BAF53A, INO80K;BAF190B, BRM, SNF2A, SNF2L2;RBAP48;BAF47, INI1, SNF5L1;RPD3L1;BAF60C;BAF170;None;BAF155;BAF60B;BAF57;BAF60A;None	None	11238380	None	O14497;O14744;O96019;P51531;Q09028;Q12824;Q13547;Q6STE5;Q8TAQ2;Q92769;Q92922;Q92925;Q969G3;Q96GM5;Q96ST3	15	O14497;O14744;O96019;P51531;Q09028;Q12824;Q13547;Q8TAQ2;Q92769;Q92922;Q92925;Q969G3;Q96GM5;Q96ST3	14	TRUE	0.933333	TRUE;FALSE;TRUE;TRUE;TRUE;TRUE;TRUE;TRUE;TRUE;TRUE;TRUE;TRUE;TRUE;TRUE	13	TRUE	0.866667	0.928571	-2.43847740824558;-0.321712800640697;-1.86161590517877;-2.32840364042709;-0.705570541093656;-3.43259154687833;-0.872255187751362;-1.6177167565577;-1.53357600723246;-1.6291033940013;-3.91276013168063;-1.46751400917453;-2.05362020556153;-1.66052340775832	1.94015137063115e-57;0.0163299253001635;3.8088204792693e-74;5.98013564287647e-94;9.96838118736751e-17;5.9920027176244e-29;1.73559853815222e-11;6.07244725664424e-77;1.68570850681863e-42;5.87923985647666e-77;2.25339084361946e-35;2.46977181528429e-52;5.55825690855771e-81;2.89236581498406e-59	56.7121643850877;1.78701580190148;73.4192094964123;93.2232889651279;16.0013753631001;28.2224279983378;10.7605507243372;76.2166362486509;41.773217521541;76.2306788214542;34.6471634747183;51.6073431697932;80.2550613835409;58.538746780056	2.43847740824558;0.321712800640697;1.86161590517877;2.32840364042709;0.705570541093656;3.43259154687833;0.872255187751362;1.6177167565577;1.53357600723246;1.6291033940013;3.91276013168063;1.46751400917453;2.05362020556153;1.66052340775832	1.84539	49.9568
720	PU.1-SIN3A-HDAC complex	Human	None	10.01.09.05;11.02.03.04.03;14.07.04;16.03.01;42.10.03;70.10	DNA conformation modification (e.g. chromatin);transcription repression;modification by acetylation, deacetylation;DNA binding;organization of chromosome structure;nucleus	None	MI:0007- anti tag coimmunoprecipitation	None	GO:0006265;GO:0045892;GO:0006473;GO:0006476;GO:0003677;GO:0051276;GO:0005634	DNA topological change;negative regulation of transcription, DNA-templated;protein acetylation;protein deacetylation;DNA binding;chromosome organization;nucleus	P17947;Q13547;Q96ST3	6688;3065;25942	Transcription factor PU.1 ;Histone deacetylase 1;Paired amphipathic helix protein Sin3a	SPI1;HDAC1;SIN3A	;RPD3L1;None	None	11593411	None	P17947;Q13547;Q96ST3	3	Q13547;Q96ST3	2	TRUE	0.666667	TRUE;TRUE	2	TRUE	0.666667	1	-0.872255187751362;-1.66052340775832	1.73559853815222e-11;2.89236581498406e-59	10.7605507243372;58.538746780056	0.872255187751362;1.66052340775832	1.26639	34.6496
721	PU.1-TBP complex	Human	None	11.02.03.04.03;16.03.01;70.10	transcription repression;DNA binding;nucleus	None	MI:0007- anti tag coimmunoprecipitation	None	GO:0045892;GO:0003677;GO:0005634	negative regulation of transcription, DNA-templated;DNA binding;nucleus	P17947;P20226	6688;6908	Transcription factor PU.1 ;TATA-box-binding protein	SPI1;TBP	;GTF2D1 TF2D TFIID	None	14647463	None	P17947;P20226	2		0	FALSE	0		0	FALSE	0	NA					NA	NA
723	MRG15-PAM14-RB complex	Human	MAF1 complex; MRG15-associated factors 1	11.02.03.04.01;40.20;70.10	transcription activation;cell aging;nucleus	None	MI:0006-anti bait coimmunoprecipitation;MI:0029-cosedimentation through density gradients	None	GO:0045893;GO:0007569;GO:0005634	positive regulation of transcription, DNA-templated;cell aging;nucleus	P06400;Q9UBU8;Q9Y605	5925;10933;93621	Retinoblastoma-associated protein;Mortality factor 4-like protein 1;MORF4 family-associated protein 1	RB1;MORF4L1;MRFAP1	RB;MRG15;PAM14, PGR1	None	12397079	None	P06400;Q9UBU8;Q9Y605	3	P06400;Q9Y605	2	TRUE	0.666667	FALSE;FALSE	0	FALSE	0	0	0;-0.263499232248776	1;0.907185003021822	0;0.0423041378589098	0;0.263499232248776	0.13175	0.0211521
724	MAF2 complex	Human	MRG15-associated factors 2	11.02.03.04.01;14.07.04;40.20;70.10	transcription activation;modification by acetylation, deacetylation;cell aging;nucleus	None	MI:0006- anti bait coimmunoprecipitation; MI:0029- cosedimentation through density gradients	None	GO:0045893;GO:0006473;GO:0006476;GO:0007569;GO:0005634	positive regulation of transcription, DNA-templated;protein acetylation;protein deacetylation;cell aging;nucleus	Q9H7Z6;Q9UBU8	84148;10933	Histone acetyltransferase KAT8 ;Mortality factor 4-like protein 1	KAT8;MORF4L1	MOF MYST1;MRG15	None	12397079	None	Q9H7Z6;Q9UBU8	2		0	FALSE	0		0	FALSE	0	NA					NA	NA
725	P2X7 receptor signalling complex	Human	None	20.01.01;20.03.01.01;30.05;42.04;70.02	ion transport;ion channels;transmembrane signal transduction;cytoskeleton/structural proteins;eukaryotic plasma membrane / membrane attached	None	MI:0019-coimmunoprecipitation	None	GO:0006811;GO:0005216;GO:0007166;GO:0007010;GO:0005886	ion transport;ion channel activity;cell surface receptor signaling pathway;cytoskeleton organization;plasma membrane	O43707;O95425;P05107;P08238;P0DMV8;P11142;P23467;P42356;P60709;Q13368;Q16787;Q64663	81;6840;3689;3326;3303;3312;5787;5297;60;4356;3909;29665	Alpha-actinin-4;Supervillin;Integrin beta-2;Heat shock protein HSP 90-beta;Heat shock 70 kDa protein 1A;Heat shock cognate 71 kDa protein;Receptor-type tyrosine-protein phosphatase beta;Phosphatidylinositol 4-kinase alpha;Actin, cytoplasmic 1;MAGUK p55 subfamily member 3;Laminin subunit alpha-3;P2X purinoceptor 7	ACTN4;SVIL;ITGB2;HSP90AB1;HSPA1A;HSPA8;PTPRB;PI4KA;ACTB;MPP3;LAMA3;P2rx7	None;None;CD18 MFI7;HSP90B HSPC2 HSPCB;HSPA1, HSX70, HSP70-1A;HSC70, HSP73, HSPA10;PTPB;PIK4 PIK4CA;None;DLG3;LAMNA;None	Since human P2rx7 was not available in the Uniprot database at the time of annotation, the orthologous protein from rat was used. Since the authors did not specify HSP70, we used isoform HSPA1A.	11707406	None	O43707;O95425;P05107;P08238;P0DMV8;P11142;P23467;P42356;P60709;Q13368;Q16787;Q64663	12	O43707;P08238;P11142;P42356	4	TRUE	0.333333	FALSE;FALSE;FALSE;TRUE	1	FALSE	0.0833333	0.25	-0.134923270817959;-0.28731318637214;-0.536608443117611;-1.27191021124121	1;1.26207839064456e-14;1.3783041632641e-60;2.5966771570581e-08	0;13.8989136692067;59.8606549320288;7.58558204252467	0.134923270817959;0.28731318637214;0.536608443117611;1.27191021124121	0.557689	20.3363
726	DDB2 complex	Human	Ubiquitin E3 ligase	10.01.05.01;14.07.05;16.03.01;32.01.09;70.10	DNA repair;modification by ubiquitination, deubiquitination;DNA binding;DNA damage response;nucleus	Ubiquitin E3 ligases covalently attach ubiquitin to a lysine residue on a target protein. Polyubiquitination marks proteins for degradation by the proteasome. Results suggest that the distinct UV response of the DDB2 and CSA complexes is involved in diverse mechanisms of nucleotide excision repair (NER). The DDB2 complex binds to DNA after UV irradiation.	MI:0007-anti tag coimmunoprecipitation;MI:0029-cosedimentation through density gradients	None	GO:0006281;GO:0016567;GO:0016579;GO:0003677;GO:0006974;GO:0005634	DNA repair;protein ubiquitination;protein deubiquitination;DNA binding;cellular response to DNA damage stimulus;nucleus	P61201;P62877;Q13098;Q13619;Q16531;Q7L5N1;Q92466;Q92905;Q99627;Q9BT78;Q9UBW8;Q9UNS2	9318;9978;2873;8451;1642;10980;1643;10987;10920;51138;50813;8533	COP9 signalosome complex subunit 2;E3 ubiquitin-protein ligase RBX1;COP9 signalosome complex subunit 1;Cullin-4A;DNA damage-binding protein 1;COP9 signalosome complex subunit 6;DNA damage-binding protein 2;COP9 signalosome complex subunit 5;COP9 signalosome complex subunit 8;COP9 signalosome complex subunit 4;COP9 signalosome complex subunit 7a;COP9 signalosome complex subunit 3	COPS2;RBX1;GPS1;CUL4A;DDB1;COPS6;DDB2;COPS5;COPS8;COPS4;COPS7A;COPS3	CSN2, TRIP15;RNF75, ROC1;COPS1, CSN1;None;XAP1;CSN6, HVIP;None;CSN5, JAB1;CSN8;CSN4;CSN7A, DERP10;CSN3	Since the authors did not specify COPS7, we used isoform COPS7A.	12732143	None	P61201;P62877;Q13098;Q13619;Q16531;Q7L5N1;Q92466;Q92905;Q99627;Q9BT78;Q9UBW8;Q9UNS2	12	P61201;Q13098;Q13619;Q16531;Q7L5N1;Q92466;Q92905;Q99627;Q9BT78;Q9UBW8;Q9UNS2	11	TRUE	0.916667	FALSE;FALSE;FALSE;FALSE;FALSE;FALSE;FALSE;FALSE;FALSE;FALSE;FALSE	0	FALSE	0	0	-0.377412254395432;-0.235778881176244;-0.489615684256433;-0.279236657140658;-0.340551821812054;-0.309268893188415;-0.264424998471836;-0.407518934667035;-0.356406142349637;0.387004649816016;-0.344438508401832	2.9466098112946e-07;1.06226961554281e-07;7.44476399473107e-09;7.04612673710293e-12;0.00892225055278236;1.9077788686188e-08;0.0270287424482594;0.000554336418179218;2.40160770993598e-07;2.05594859016531e-08;0.061045470219498	6.53067736941674;6.97376524061656;8.12814906519328;11.152049549527;2.04952558515594;7.71947196595488;1.56817416001665;3.25622658867305;6.61949793087309;7.68698774925199;1.21434655664396	0.377412254395432;0.235778881176244;0.489615684256433;0.279236657140658;0.340551821812054;0.309268893188415;0.264424998471836;0.407518934667035;0.356406142349637;0.387004649816016;0.344438508401832	0.344696	5.71808
727	CSA complex	Human	Ubiquitin E3 ligase	10.01.05.01;14.07.05;16.01;32.01.09;70.10	DNA repair;modification by ubiquitination, deubiquitination;protein binding;DNA damage response;nucleus	Ubiquitin E3 ligases covalently attach ubiquitin to a lysine residue on a target protein. Polyubiquitination marks proteins for degradation by the proteasome. Results suggest that the distinct UV response of the DDB2 and CSA complexes is involved in diverse mechanisms of nucleotide excision repair (NER). The CSA complex does not bind to DNA, regardless of UV damage.	MI:0007-anti tag coimmunoprecipitation;MI:0029-cosedimentation through density gradients	None	GO:0006281;GO:0016567;GO:0016579;GO:0005515;GO:0006974;GO:0005634	DNA repair;protein ubiquitination;protein deubiquitination;protein binding;cellular response to DNA damage stimulus;nucleus	P61201;P62877;Q13098;Q13216;Q13619;Q16531;Q7L5N1;Q92905;Q99627;Q9BT78;Q9UBW8;Q9UNS2	9318;9978;2873;1161;8451;1642;10980;10987;10920;51138;50813;8533	COP9 signalosome complex subunit 2;E3 ubiquitin-protein ligase RBX1;COP9 signalosome complex subunit 1;DNA excision repair protein ERCC-8;Cullin-4A;DNA damage-binding protein 1;COP9 signalosome complex subunit 6;COP9 signalosome complex subunit 5;COP9 signalosome complex subunit 8;COP9 signalosome complex subunit 4;COP9 signalosome complex subunit 7a;COP9 signalosome complex subunit 3	COPS2;RBX1;GPS1;ERCC8;CUL4A;DDB1;COPS6;COPS5;COPS8;COPS4;COPS7A;COPS3	CSN2, TRIP15;RNF75, ROC1;COPS1, CSN1;CKN1 CSA;None;XAP1;CSN6, HVIP;CSN5, JAB1;CSN8;CSN4;CSN7A, DERP10;CSN3	Since the authors did not specify COPS7, we used isoform COPS7A.	12732143	None	P61201;P62877;Q13098;Q13216;Q13619;Q16531;Q7L5N1;Q92905;Q99627;Q9BT78;Q9UBW8;Q9UNS2	12	P61201;Q13098;Q13619;Q16531;Q7L5N1;Q92905;Q99627;Q9BT78;Q9UBW8;Q9UNS2	10	TRUE	0.833333	FALSE;FALSE;FALSE;FALSE;FALSE;FALSE;FALSE;FALSE;FALSE;FALSE	0	FALSE	0	0	-0.377412254395432;-0.235778881176244;-0.489615684256433;-0.279236657140658;-0.340551821812054;-0.264424998471836;-0.407518934667035;-0.356406142349637;0.387004649816016;-0.344438508401832	2.9466098112946e-07;1.06226961554281e-07;7.44476399473107e-09;7.04612673710293e-12;0.00892225055278236;0.0270287424482594;0.000554336418179218;2.40160770993598e-07;2.05594859016531e-08;0.061045470219498	6.53067736941674;6.97376524061656;8.12814906519328;11.152049549527;2.04952558515594;1.56817416001665;3.25622658867305;6.61949793087309;7.68698774925199;1.21434655664396	0.377412254395432;0.235778881176244;0.489615684256433;0.279236657140658;0.340551821812054;0.264424998471836;0.407518934667035;0.356406142349637;0.387004649816016;0.344438508401832	0.348239	5.51794
728	CSA-POLIIa complex	Human	Ubiquitin E3 ligase	10.01.05.01;11.02.03;14.07.05;32.01.09;70.10	DNA repair;mRNA synthesis;modification by ubiquitination, deubiquitination;DNA damage response;nucleus	Ubiquitin E3 ligases covalently attach ubiquitin to a lysine residue on a target protein. Polyubiquitination marks proteins for degradation by the proteasome. This complex has been purified from UV-irradiated cells. Results suggest that the distinct UV response of the DDB2 and CSA complexes is involved in diverse mechanisms of nucleotide excision repair (NER).	MI:0007-anti tag coimmunoprecipitation;MI:0029-cosedimentation through density gradients	None	GO:0006281;GO:0009299;GO:0016567;GO:0016579;GO:0006974;GO:0005634	DNA repair;mRNA transcription;protein ubiquitination;protein deubiquitination;cellular response to DNA damage stimulus;nucleus	P24928;P61201;P62877;Q13098;Q13216;Q13619;Q16531;Q7L5N1;Q92905;Q99627;Q9BT78;Q9UBW8;Q9UNS2	5430;9318;9978;2873;1161;8451;1642;10980;10987;10920;51138;50813;8533	DNA-directed RNA polymerase II subunit RPB1;COP9 signalosome complex subunit 2;E3 ubiquitin-protein ligase RBX1;COP9 signalosome complex subunit 1;DNA excision repair protein ERCC-8;Cullin-4A;DNA damage-binding protein 1;COP9 signalosome complex subunit 6;COP9 signalosome complex subunit 5;COP9 signalosome complex subunit 8;COP9 signalosome complex subunit 4;COP9 signalosome complex subunit 7a;CO…	POLR2A;COPS2;RBX1;GPS1;ERCC8;CUL4A;DDB1;COPS6;COPS5;COPS8;COPS4;COPS7A;COPS3	POLR2;CSN2, TRIP15;RNF75, ROC1;COPS1, CSN1;CKN1 CSA;None;XAP1;CSN6, HVIP;CSN5, JAB1;CSN8;CSN4;CSN7A, DERP10;CSN3	Since the authors did not specify COPS7, we used isoform COPS7A.	12732143	None	P24928;P61201;P62877;Q13098;Q13216;Q13619;Q16531;Q7L5N1;Q92905;Q99627;Q9BT78;Q9UBW8;Q9UNS2	13	P24928;P61201;Q13098;Q13619;Q16531;Q7L5N1;Q92905;Q99627;Q9BT78;Q9UBW8;Q9UNS2	11	TRUE	0.846154	TRUE;FALSE;FALSE;FALSE;FALSE;FALSE;FALSE;FALSE;FALSE;FALSE;FALSE	1	FALSE	0.0769231	0.0909091	1.47881461179096;-0.377412254395432;-0.235778881176244;-0.489615684256433;-0.279236657140658;-0.340551821812054;-0.264424998471836;-0.407518934667035;-0.356406142349637;0.387004649816016;-0.344438508401832	6.35265857711641e-89;2.9466098112946e-07;1.06226961554281e-07;7.44476399473107e-09;7.04612673710293e-12;0.00892225055278236;0.0270287424482594;0.000554336418179218;2.40160770993598e-07;2.05594859016531e-08;0.061045470219498	88.1970444851431;6.53067736941674;6.97376524061656;8.12814906519328;11.152049549527;2.04952558515594;1.56817416001665;3.25622658867305;6.61949793087309;7.68698774925199;1.21434655664396	1.47881461179096;0.377412254395432;0.235778881176244;0.489615684256433;0.279236657140658;0.340551821812054;0.264424998471836;0.407518934667035;0.356406142349637;0.387004649816016;0.344438508401832	0.451018	13.0342
[truncated: 1,458 more rows]
