# Supplementary material for: A Global Screen for Assembly State Changes of the Mitotic Proteome by SEC-SWATH-MS
Source: Cell Syst. 2020 Feb 26;10(2):133–155.e6. doi: 10.1016/j.cels.2020.01.001 (PMC7042714; doi:10.1016/j.cels.2020.01.001)
Supplement: Table S4. Protein Ranking Pattern Analysis, Related to Figures 5 and S7 [file mmc5.xlsx]

## Sheet: Legend ST4
Supplemental Table ST4: Protein ranking pattern analysis across SEC-SWATH-MS(This study), TPP(1) and CETSA(s)
related to Figure 5 and Figure S7
Legend
column	category	description
protein_id	Protein information	Uniprot Accession Number
Entry_name	Protein information	Uniprot Entry name
Gene_names	Protein information	Uniprot Gene names
Function_[CC]	Protein information	Uniprot functional annotation column used to identify proteins which knowingly function in relation to cell cycle
cell_cycle_function	Protein classification	Classification reslt whether "cell cycle" appears in column Function_[CC]
sec_rank	Protein rank score (re-ranked)	Protein rank along SEC scores (linear combination of ranks along statistical pBHadj score and quantitative log2FC score) of proteins observed in all 3 methods, re-ranked within the 1881-protein intersect. Compare Figure 5A&B and Figure S7A.
tpp_rank	Protein rank score (re-ranked)	Protein rank along TPP scores (linear combination of ranks along statistical local and global FDR scores) of proteins observed in all 3 methods, re-ranked within the 1881-protein intersect. Compare Figure 5A-B and Figure S7A.
cetsa_rank	Protein rank score (re-ranked)	Protein rank along CETSA deltaFC score of proteins observed in all 3 methods, re-ranked within the 1881-protein intersect. Compare Figure 5A-B and Figure S7A.
Cluster ID	Protein clustering/grouping according to ranking pattern across the 3 compared methods	Cluster ID as assigned by k-means clustering of rows/proteins.
cluster_n_proteins	Protein clustering/grouping according to ranking pattern across the 3 compared methods	Total number of proteins in cluster.
cluster_n_ccproteins	Protein clustering/grouping according to ranking pattern across the 3 compared methods	Number of cell-cycle proteins in cluster (column cell_cycle_function = 1).
cluster_fraction_ccproteins	Protein clustering/grouping according to ranking pattern across the 3 compared methods	Fraction/frequency of cell-cyle proteins in cluster (compare Figure S7C).
References
1	Becher I, Andrés-Pons A, Romanov N, Stein F, Schramm M, Baudin F, Helm D, Kurzawa N, Mateus A, Mackmull MT, Typas A, Müller CW, Bork P, Beck M & Savitski MM (2018) Pervasive Protein Thermal Stability Variation during the Cell Cycle. Cell 173: 1495-1507.e18
2	Dai L, Zhao T, Bisteau X, Sun W, Prabhu N, Lim YT, Sobota RM, Kaldis P & Nordlund P (2018) Modulation of Protein-Interaction States through the Cell Cycle. Cell 173: 1481-1494.e13

## Sheet: ST4
Protein information					Protein rank scores (re-ranked)			Protein clustering/grouping according to ranking pattern across the 3 compared methods
protein_id	Entry_name	Gene_names	Function_[CC]	cell_cycle_function	sec_rank	tpp_rank	cetsa_rank	Cluster ID	cluster_n_proteins	cluster_n_ccproteins	cluster_fraction_ccproteins
O00116	ADAS_HUMAN	AGPS AAG5	FUNCTION: Catalyzes the exchange of an acyl for a long-chain alkyl group and the formation of the ether bond in the biosynthesis of ether phospholipids. {ECO:0000250}.	0	438.5	816	213	1	316	36	0.113924
O00148	DX39A_HUMAN	DDX39A DDX39	FUNCTION: Isoform 1: Involved in pre-mRNA splicing. Required for the export of mRNA out of the nucleus. {ECO:0000269|PubMed:15047853, ECO:0000269|PubMed:17548965}.	0	419.5	84	177	1	316	36	0.113924
O00232	PSD12_HUMAN	PSMD12	FUNCTION: Component of the 26S proteasome, a multiprotein complex involved in the ATP-dependent degradation of ubiquitinated proteins. This complex plays a key role in the maintenance of protein homeostasis by removing misfolded or damaged proteins, which could impair cellular functions, and by removing proteins whose functions are no longer required. Therefore, the proteasome participates in num…	1	1100	604	500	1	316	36	0.113924
O00567	NOP56_HUMAN	NOP56 NOL5A	FUNCTION: Involved in the early to middle stages of 60S ribosomal subunit biogenesis. Core component of box C/D small nucleolar ribonucleoprotein (snoRNP) particles. Required for the biogenesis of box C/D snoRNAs such U3, U8 and U14 snoRNAs. {ECO:0000269|PubMed:12777385, ECO:0000269|PubMed:15574333}.	0	10.5	165	282	1	316	36	0.113924
O00625	PIR_HUMAN	PIR	FUNCTION: Transcriptional coregulator of NF-kappa-B which facilitates binding of NF-kappa-B proteins to target kappa-B genes in a redox-state-dependent manner. May be required for efficient terminal myeloid maturation of hematopoietic cells. Has quercetin 2,3-dioxygenase activity (in vitro). {ECO:0000269|PubMed:17288615, ECO:0000269|PubMed:20010624, ECO:0000269|PubMed:20711196, ECO:0000269|PubMed…	0	1192	683	366	1	316	36	0.113924
O14497	ARI1A_HUMAN	ARID1A BAF250 BAF250A C1orf4 OSA1 SMARCF1	FUNCTION: Involved in transcriptional activation and repression of select genes by chromatin remodeling (alteration of DNA-nucleosome topology). Component of SWI/SNF chromatin remodeling complexes that carry out key enzymatic activities, changing chromatin structure by altering DNA-histone contacts within a nucleosome in an ATP-dependent manner. Binds DNA non-specifically. Belongs to the neural p…	1	76	989	31	1	316	36	0.113924
O14776	TCRG1_HUMAN	TCERG1 CA150 TAF2S	FUNCTION: Transcription factor that binds RNA polymerase II and inhibits the elongation of transcripts from target promoters. Regulates transcription elongation in a TATA box-dependent manner. Necessary for TAT-dependent activation of the human immunodeficiency virus type 1 (HIV-1) promoter. {ECO:0000269|PubMed:11604498, ECO:0000269|PubMed:9315662}.	0	716	80	671	1	316	36	0.113924
O14802	RPC1_HUMAN	POLR3A	FUNCTION: DNA-dependent RNA polymerase catalyzes the transcription of DNA into RNA using the four ribonucleoside triphosphates as substrates. Largest and catalytic core component of RNA polymerase III which synthesizes small RNAs, such as 5S rRNA and tRNAs. Forms the polymerase active center together with the second largest subunit. A single-stranded DNA template strand of the promoter is positio…	0	947.5	409	752	1	316	36	0.113924
O14980	XPO1_HUMAN	XPO1 CRM1	FUNCTION: Mediates the nuclear export of cellular proteins (cargos) bearing a leucine-rich nuclear export signal (NES) and of RNAs. In the nucleus, in association with RANBP3, binds cooperatively to the NES on its target protein and to the GTPase RAN in its active GTP-bound form (Ran-GTP). Docking of this complex to the nuclear pore complex (NPC) is mediated through binding to nucleoporins. Upon …	0	696.5	248	469	1	316	36	0.113924
O15042	SR140_HUMAN	U2SURP KIAA0332 SR140		0	103	81	156	1	316	36	0.113924
O15067	PUR4_HUMAN	PFAS KIAA0361	FUNCTION: Phosphoribosylformylglycinamidine synthase involved in the purines biosynthetic pathway. Catalyzes the ATP-dependent conversion of formylglycinamide ribonucleotide (FGAR) and glutamine to yield formylglycinamidine ribonucleotide (FGAM) and glutamate (By similarity). {ECO:0000250}.	0	804.5	288	276	1	316	36	0.113924
O15164	TIF1A_HUMAN	TRIM24 RNF82 TIF1 TIF1A	FUNCTION: Transcriptional coactivator that interacts with numerous nuclear receptors and coactivators and modulates the transcription of target genes. Interacts with chromatin depending on histone H3 modifications, having the highest affinity for histone H3 that is both unmodified at 'Lys-4' (H3K4me0) and acetylated at 'Lys-23' (H3K23ac). Has E3 protein-ubiquitin ligase activity. Promotes ubiquit…	0	906	249	549	1	316	36	0.113924
O15234	CASC3_HUMAN	CASC3 MLN51	FUNCTION: Core component of the splicing-dependent multiprotein exon junction complex (EJC) deposited at splice junctions on mRNAs. The EJC is a dynamic structure consisting of core proteins and several peripheral nuclear and cytoplasmic associated factors that join the complex only transiently either during EJC assembly or during subsequent mRNA metabolism. The EJC marks the position of the exon…	0	139.5	500	202	1	316	36	0.113924
O43143	DHX15_HUMAN	DHX15 DBP1 DDX15	FUNCTION: Pre-mRNA processing factor involved in disassembly of spliceosomes after the release of mature mRNA. In cooperation with TFIP11 seem to be involved in the transition of the U2, U5 and U6 snRNP-containing IL complex to the snRNP-free IS complex leading to efficient debranching and turnover of excised introns. {ECO:0000269|PubMed:19103666}.	0	179	838	387	1	316	36	0.113924
O43390	HNRPR_HUMAN	HNRNPR HNRPR	FUNCTION: Component of ribonucleosomes, which are complexes of at least 20 other different heterogenious nuclear ribonucleoproteins (hnRNP). hnRNP play an important role in processing of precursor mRNA in the nucleus.	0	32	67	236	1	316	36	0.113924
O43663	PRC1_HUMAN	PRC1	FUNCTION: Key regulator of cytokinesis that cross-links antiparrallel microtubules at an average distance of 35 nM. Essential for controlling the spatiotemporal formation of the midzone and successful cytokinesis. Required for KIF14 localization to the central spindle and midbody. Required to recruit PLK1 to the spindle. Stimulates PLK1 phosphorylation of RACGAP1 to allow recruitment of ECT2 to t…	0	212	135	151	1	316	36	0.113924
O43719	HTSF1_HUMAN	HTATSF1	FUNCTION: Functions as a general transcription factor playing a role in the process of transcriptional elongation. May mediate the reciprocal stimulatory effect of splicing on transcriptional elongation. In case of infection by HIV-1, it is up-regulated by the HIV-1 proteins NEF and gp120, acts as a cofactor required for the Tat-enhanced transcription of the virus. {ECO:0000269|PubMed:10393184, E…	0	202	51	64	1	316	36	0.113924
O43818	U3IP2_HUMAN	RRP9 RNU3IP2 U355K	FUNCTION: Component of a nucleolar small nuclear ribonucleoprotein particle (snoRNP) thought to participate in the processing and modification of pre-ribosomal RNA.	0	53	71	484	1	316	36	0.113924
O43837	IDH3B_HUMAN	IDH3B	FUNCTION: Plays a structural role to facilitate the assembly and ensure the full activity of the enzyme catalyzing the decarboxylation of isocitrate (ICT) into alpha-ketoglutarate. The heterodimer composed of the alpha (IDH3A) and beta (IDH3B) subunits and the heterodimer composed of the alpha (IDH3A) and gamma (IDH3G) subunits, have considerable basal activity but the full activity of the hetero…	0	771	514	1027	1	316	36	0.113924
O43865	SAHH2_HUMAN	AHCYL1 DCAL IRBIT XPVKONA	FUNCTION: Multifaceted cellular regulator which coordinates several essential cellular functions including regulation of epithelial HCO3(-) and fluid secretion, mRNA processing and DNA replication. Regulates ITPR1 sensitivity to inositol 1,4,5-trisphosphate competing for the common binding site and acting as endogenous 'pseudoligand' whose inhibitory activity can be modulated by its phosphorylati…	1	1247	32	364	1	316	36	0.113924
O60231	DHX16_HUMAN	DHX16 DBP2 DDX16 KIAA0577 PRP2	FUNCTION: Involved in pre-mRNA splicing. Contributes to pre-mRNA splicing after spliceosome formation and prior to the first transesterification reaction. {ECO:0000269|PubMed:20423332, ECO:0000269|PubMed:20841358, ECO:0000269|PubMed:25296192}.	0	731	376	602	1	316	36	0.113924
O60264	SMCA5_HUMAN	SMARCA5 SNF2H WCRF135	FUNCTION: Helicase that possesses intrinsic ATP-dependent nucleosome-remodeling activity. Complexes containing SMARCA5 are capable of forming ordered nucleosome arrays on chromatin; this may require intact histone H4 tails. Also required for replication of pericentric heterochromatin in S-phase specifically in conjunction with BAZ1A. Probably plays a role in repression of polI dependent transcrip…	0	16	68	10	1	316	36	0.113924
O60306	AQR_HUMAN	AQR KIAA0560	FUNCTION: Involved in pre-mRNA splicing as component of the spliceosome (PubMed:11991638, PubMed:25599396, PubMed:28502770, PubMed:28076346). Intron-binding spliceosomal protein required to link pre-mRNA splicing and snoRNP (small nucleolar ribonucleoprotein) biogenesis (PubMed:16949364). Plays a key role in position-dependent assembly of intron-encoded box C/D small snoRNP, splicing being requir…	0	233	415	93	1	316	36	0.113924
O60832	DKC1_HUMAN	DKC1 NOLA4	FUNCTION: Isoform 1: Required for ribosome biogenesis and telomere maintenance. Probable catalytic subunit of H/ACA small nucleolar ribonucleoprotein (H/ACA snoRNP) complex, which catalyzes pseudouridylation of rRNA. This involves the isomerization of uridine such that the ribose is subsequently attached to C5, instead of the normal N1. Each rRNA can contain up to 100 pseudouridine ('psi') residu…	0	58	77	234	1	316	36	0.113924
O60869	EDF1_HUMAN	EDF1	FUNCTION: Transcriptional coactivator stimulating NR5A1 and ligand-dependent NR1H3/LXRA and PPARG transcriptional activities. Enhances the DNA-binding activity of ATF1, ATF2, CREB1 and NR5A1. Regulates nitric oxid synthase activity probably by sequestering calmodulin in the cytoplasm. May function in endothelial cells differentiation, hormone-induced cardiomyocytes hypertrophy and lipid metabolis…	0	962.5	186	148	1	316	36	0.113924
O60885	BRD4_HUMAN	BRD4 HUNK1	FUNCTION: Chromatin reader protein that recognizes and binds acetylated histones and plays a key role in transmission of epigenetic memory across cell divisions and transcription regulation. Remains associated with acetylated chromatin throughout the entire cell cycle and provides epigenetic memory for postmitotic G1 gene transcription by preserving acetylated chromatin status and maintaining hig…	1	867	46	84	1	316	36	0.113924
O75150	BRE1B_HUMAN	RNF40 BRE1B KIAA0661	FUNCTION: Component of the RNF20/40 E3 ubiquitin-protein ligase complex that mediates monoubiquitination of 'Lys-120' of histone H2B (H2BK120ub1). H2BK120ub1 gives a specific tag for epigenetic transcriptional activation and is also prerequisite for histone H3 'Lys-4' and 'Lys-79' methylation (H3K4me and H3K79me, respectively). It thereby plays a central role in histone code and gene regulation. …	0	624	144	81	1	316	36	0.113924
O75152	ZC11A_HUMAN	ZC3H11A KIAA0663 ZC3HDC11A	FUNCTION: Involved in nuclear mRNA export; probably mediated by assoociation with the TREX complex. {ECO:0000269|PubMed:22928037}.	0	90.5	57	99	1	316	36	0.113924
O75400	PR40A_HUMAN	PRPF40A FBP11 FLAF1 FNBP3 HIP10 HYPA HSPC225	FUNCTION: Binds to WASL/N-WASP and suppresses its translocation from the nucleus to the cytoplasm, thereby inhibiting its cytoplasmic function (By similarity). Plays a role in the regulation of cell morphology and cytoskeletal organization. Required in the control of cell shape and migration. May play a role in cytokinesis. May be involved in pre-mRNA splicing. {ECO:0000250, ECO:0000269|PubMed:21…	0	1	108	102	1	316	36	0.113924
O75439	MPPB_HUMAN	PMPCB MPPB	FUNCTION: Cleaves presequences (transit peptides) from mitochondrial protein precursors. {ECO:0000250}.	0	196	802	170	1	316	36	0.113924
O75643	U520_HUMAN	SNRNP200 ASCC3L1 HELIC2 KIAA0788	FUNCTION: RNA helicase that plays an essential role in pre-mRNA splicing as component of the U5 snRNP and U4/U6-U5 tri-snRNP complexes. Involved in spliceosome assembly, activation and disassembly. Mediates changes in the dynamic network of RNA-RNA interactions in the spliceosome. Catalyzes the ATP-dependent unwinding of U4/U6 RNA duplices, an essential step in the assembly of a catalytically act…	0	70	148	315	1	316	36	0.113924
O75694	NU155_HUMAN	NUP155 KIAA0791	FUNCTION: Essential component of nuclear pore complex. Could be essessential for embryogenesis. Nucleoporins may be involved both in binding and translocating proteins during nucleocytoplasmic transport. {ECO:0000250|UniProtKB:Q99P88}.	0	402	224	19	1	316	36	0.113924
O75717	WDHD1_HUMAN	WDHD1 AND1	FUNCTION: Acts as a replication initiation factor that brings together the MCM2-7 helicase and the DNA polymerase alpha/primase complex in order to initiate DNA replication. {ECO:0000269|PubMed:19805216}.	0	810.5	60	209	1	316	36	0.113924
O75822	EIF3J_HUMAN	EIF3J EIF3S1 PRO0391	FUNCTION: Component of the eukaryotic translation initiation factor 3 (eIF-3) complex, which is required for several steps in the initiation of protein synthesis (PubMed:25849773, PubMed:27462815). The eIF-3 complex associates with the 40S ribosome and facilitates the recruitment of eIF-1, eIF-1A, eIF-2:GTP:methionyl-tRNAi and eIF-5 to form the 43S pre-initiation complex (43S PIC). The eIF-3 comp…	0	929	492	709	1	316	36	0.113924
O75934	SPF27_HUMAN	BCAS2 DAM1	FUNCTION: Component of the PRP19-CDC5L complex that forms an integral part of the spliceosome and is required for activating pre-mRNA splicing. May have a scaffolding role in the spliceosome assembly as it contacts all other components of the core complex. The PRP19-CDC5L complex may also play a role in the response to DNA damage (DDR). {ECO:0000269|PubMed:24332808}.	0	106	1110	370	1	316	36	0.113924
O76021	RL1D1_HUMAN	RSL1D1 CATX11 CSIG PBK1 L12	FUNCTION: Regulates cellular senescence through inhibition of PTEN translation. Acts as a pro-apoptotic regulator in response to DNA damage. {ECO:0000269|PubMed:18678645, ECO:0000269|PubMed:22419112}.	0	121.5	180	358	1	316	36	0.113924
O94776	MTA2_HUMAN	MTA2 MTA1L1 PID	FUNCTION: May be involved in the regulation of gene expression as repressor and activator. The repression might be related to covalent modification of histone proteins.	0	374	72	483	1	316	36	0.113924
O94919	ENDD1_HUMAN	ENDOD1 KIAA0830	FUNCTION: May act as a DNase and a RNase. {ECO:0000305}.	0	1010.5	456	178	1	316	36	0.113924
O95071	UBR5_HUMAN	UBR5 EDD EDD1 HYD KIAA0896	FUNCTION: E3 ubiquitin-protein ligase which is a component of the N-end rule pathway. Recognizes and binds to proteins bearing specific N-terminal residues that are destabilizing according to the N-end rule, leading to their ubiquitination and subsequent degradation (By similarity). Involved in maturation and/or transcriptional regulation of mRNA by activating CDK9 by polyubiquitination. May play…	1	1094.5	95	438	1	316	36	0.113924
O95149	SPN1_HUMAN	SNUPN RNUT1 SPN1	FUNCTION: Functions as an U snRNP-specific nuclear import adapter. Involved in the trimethylguanosine (m3G)-cap-dependent nuclear import of U snRNPs. Binds specifically to the terminal m3G-cap U snRNAs. {ECO:0000269|PubMed:10209022, ECO:0000269|PubMed:15920472, ECO:0000269|PubMed:16030253, ECO:0000269|PubMed:9670026}.	0	1143	107	322	1	316	36	0.113924
O95239	KIF4A_HUMAN	KIF4A KIF4	FUNCTION: Motor protein that translocates PRC1 to the plus ends of interdigitating spindle microtubules during the metaphase to anaphase transition, an essential step for the formation of an organized central spindle midzone and midbody and for successful cytokinesis. May play a role in mitotic chromosomal positioning and bipolar spindle stabilization. {ECO:0000269|PubMed:15297875, ECO:0000269|Pu…	0	992	8	17	1	316	36	0.113924
O95453	PARN_HUMAN	PARN DAN	FUNCTION: 3'-exoribonuclease that has a preference for poly(A) tails of mRNAs, thereby efficiently degrading poly(A) tails. Exonucleolytic degradation of the poly(A) tail is often the first step in the decay of eukaryotic mRNAs and is also used to silence certain maternal mRNAs translationally during oocyte maturation and early embryonic development. Interacts with both the 3'-end poly(A) tail an…	0	152.5	350	153	1	316	36	0.113924
P02545	LMNA_HUMAN	LMNA LMN1	FUNCTION: Lamins are components of the nuclear lamina, a fibrous layer on the nucleoplasmic side of the inner nuclear membrane, which is thought to provide a framework for the nuclear envelope and may also interact with chromatin. Lamin A and C are present in equal amounts in the lamina of mammals. Plays an important role in nuclear assembly, chromatin organization, nuclear membrane and telomere …	0	18	236	8	1	316	36	0.113924
P05166	PCCB_HUMAN	PCCB		0	562.5	676	927	1	316	36	0.113924
P05362	ICAM1_HUMAN	ICAM1	FUNCTION: ICAM proteins are ligands for the leukocyte adhesion protein LFA-1 (integrin alpha-L/beta-2). During leukocyte trans-endothelial migration, ICAM1 engagement promotes the assembly of endothelial apical cups through ARHGEF26/SGEF and RHOG activation. {ECO:0000269|PubMed:11173916, ECO:0000269|PubMed:17875742}.; FUNCTION: (Microbial infection) Acts as a receptor for major receptor group rhi…	0	698	605	710	1	316	36	0.113924
P06400	RB_HUMAN	RB1	FUNCTION: Key regulator of entry into cell division that acts as a tumor suppressor. Promotes G0-G1 transition when phosphorylated by CDK3/cyclin-C. Acts as a transcription repressor of E2F1 target genes. The underphosphorylated, active form of RB1 interacts with E2F1 and represses its transcription activity, leading to cell cycle arrest. Directly involved in heterochromatin formation by maintain…	1	61.5	587	50	1	316	36	0.113924
P06493	CDK1_HUMAN	CDK1 CDC2 CDC28A CDKN1 P34CDC2	FUNCTION: Plays a key role in the control of the eukaryotic cell cycle by modulating the centrosome cycle as well as mitotic onset; promotes G2-M transition, and regulates G1 progress and G1-S transition via association with multiple interphase cyclins. Required in higher cells for entry into S-phase and mitosis. Phosphorylates PARVA/actopaxin, APC, AMPH, APC, BARD1, Bcl-xL/BCL2L1, BRCA2, CALD1, …	1	82	30	448	1	316	36	0.113924
P06730	IF4E_HUMAN	EIF4E EIF4EL1 EIF4F	FUNCTION: Recognizes and binds the 7-methylguanosine-containing mRNA cap during an early step in the initiation of protein synthesis and facilitates ribosome binding by inducing the unwinding of the mRNAs secondary structures. Component of the CYFIP1-EIF4E-FMR1 complex which binds to the mRNA cap and mediates translational repression. In the CYFIP1-EIF4E-FMR1 complex this subunit mediates the bin…	0	243	65	80	1	316	36	0.113924
P07900	HS90A_HUMAN	HSP90AA1 HSP90A HSPC1 HSPCA	FUNCTION: Molecular chaperone that promotes the maturation, structural maintenance and proper regulation of specific target proteins involved for instance in cell cycle control and signal transduction. Undergoes a functional cycle that is linked to its ATPase activity which is essential for its chaperone activity. This cycle probably induces conformational changes in the client proteins, thereby …	1	972.5	733	657	1	316	36	0.113924
P08559	ODPA_HUMAN	PDHA1 PHE1A	FUNCTION: The pyruvate dehydrogenase complex catalyzes the overall conversion of pyruvate to acetyl-CoA and CO(2), and thereby links the glycolytic pathway to the tricarboxylic cycle. {ECO:0000269|PubMed:19081061, ECO:0000269|PubMed:7782287}.	0	411	413	354	1	316	36	0.113924
P08574	CY1_HUMAN	CYC1	FUNCTION: This is the heme-containing component of the cytochrome b-c1 complex, which accepts electrons from Rieske protein and transfers electrons to cytochrome c in the mitochondrial respiratory chain.	0	1098.5	113	475	1	316	36	0.113924
P08579	RU2B_HUMAN	SNRPB2	FUNCTION: Involved in pre-mRNA splicing as component of the spliceosome (PubMed:11991638, PubMed:28502770, PubMed:28781166, PubMed:28076346). Associated with sn-RNP U2, where it contributes to the binding of stem loop IV of U2 snRNA (PubMed:9716128). {ECO:0000269|PubMed:11991638, ECO:0000269|PubMed:28076346, ECO:0000269|PubMed:28502770, ECO:0000269|PubMed:28781166, ECO:0000269|PubMed:9716128}.	0	240	282	507	1	316	36	0.113924
P08621	RU17_HUMAN	SNRNP70 RNPU1Z RPU1 SNRP70 U1AP1	FUNCTION: Component of the spliceosomal U1 snRNP, which is essential for recognition of the pre-mRNA 5' splice-site and the subsequent assembly of the spliceosome. SNRNP70 binds to the loop I region of U1-snRNA. The truncated isoforms cannot bind U1-snRNA.	0	34	504	242	1	316	36	0.113924
P09012	SNRPA_HUMAN	SNRPA	FUNCTION: Component of the spliceosomal U1 snRNP, which is essential for recognition of the pre-mRNA 5' splice-site and the subsequent assembly of the spliceosome. U1 snRNP is the first snRNP to interact with pre-mRNA. This interaction is required for the subsequent binding of U2 snRNP and the U4/U6/U5 tri-snRNP. SNRPA binds stem loop II of U1 snRNA. In a snRNP-free form (SF-A) may be involved in…	0	98	297	349	1	316	36	0.113924
P09622	DLDH_HUMAN	DLD GCSL LAD PHE3	FUNCTION: Lipoamide dehydrogenase is a component of the glycine cleavage system as well as an E3 component of three alpha-ketoacid dehydrogenase complexes (pyruvate-, alpha-ketoglutarate-, and branched-chain amino acid-dehydrogenase complex) (PubMed:15712224, PubMed:16442803, PubMed:16770810, PubMed:17404228, PubMed:20160912, PubMed:20385101). The 2-oxoglutarate dehydrogenase complex is mainly ac…	0	1001.5	242	401	1	316	36	0.113924
P09884	DPOLA_HUMAN	POLA1 POLA	FUNCTION: Plays an essential role in the initiation of DNA replication. During the S phase of the cell cycle, the DNA polymerase alpha complex (composed of a catalytic subunit POLA1/p180, a regulatory subunit POLA2/p70 and two primase subunits PRIM1/p49 and PRIM2/p58) is recruited to DNA at the replicative forks via direct interactions with MCM10 and WDHD1. The primase subunit of the polymerase a…	1	605	188	704	1	316	36	0.113924
P10619	PPGB_HUMAN	CTSA PPGB	FUNCTION: Protective protein appears to be essential for both the activity of beta-galactosidase and neuraminidase, it associates with these enzymes and exerts a protective function necessary for their stability and activity. This protein is also a carboxypeptidase and can deamidate tachykinins. {ECO:0000269|PubMed:1907282}.	0	915	520	524	1	316	36	0.113924
P11177	ODPB_HUMAN	PDHB PHE1B	FUNCTION: The pyruvate dehydrogenase complex catalyzes the overall conversion of pyruvate to acetyl-CoA and CO(2), and thereby links the glycolytic pathway to the tricarboxylic cycle. {ECO:0000269|PubMed:17474719, ECO:0000269|PubMed:19081061}.	0	530	434	362	1	316	36	0.113924
P12268	IMDH2_HUMAN	IMPDH2 IMPD2	FUNCTION: Catalyzes the conversion of inosine 5'-phosphate (IMP) to xanthosine 5'-phosphate (XMP), the first committed and rate-limiting step in the de novo synthesis of guanine nucleotides, and therefore plays an important role in the regulation of cell growth. Could also have a single-stranded nucleic acid-binding activity and could play a role in RNA and/or DNA metabolism. It may also have a r…	0	748.5	491	20	1	316	36	0.113924
P12277	KCRB_HUMAN	CKB CKBB	FUNCTION: Reversibly catalyzes the transfer of phosphate between ATP and various phosphogens (e.g. creatine phosphate). Creatine kinase isoenzymes play a central role in energy transduction in tissues with large, fluctuating energy demands, such as skeletal muscle, heart, brain and spermatozoa.	0	960	727	412	1	316	36	0.113924
P12956	XRCC6_HUMAN	XRCC6 G22P1	FUNCTION: Single-stranded DNA-dependent ATP-dependent helicase. Has a role in chromosome translocation. The DNA helicase II complex binds preferentially to fork-like ends of double-stranded DNA in a cell cycle-dependent manner. It works in the 3'-5' direction. Binding to DNA may be mediated by XRCC6. Involved in DNA non-homologous end joining (NHEJ) required for double-strand break repair and V(D…	1	808	22	714	1	316	36	0.113924
P13073	COX41_HUMAN	COX4I1 COX4	FUNCTION: This protein is one of the nuclear-coded polypeptide chains of cytochrome c oxidase, the terminal oxidase in mitochondrial electron transport.	0	365	347	467	1	316	36	0.113924
P13667	PDIA4_HUMAN	PDIA4 ERP70 ERP72		0	719	136	794	1	316	36	0.113924
P13674	P4HA1_HUMAN	P4HA1 P4HA	FUNCTION: Catalyzes the post-translational formation of 4-hydroxyproline in -Xaa-Pro-Gly- sequences in collagens and other proteins.	0	582	62	77	1	316	36	0.113924
P13804	ETFA_HUMAN	ETFA	FUNCTION: Heterodimeric electron transfer flavoprotein that accepts electrons from several mitochondrial dehydrogenases, including acyl-CoA dehydrogenases, glutaryl-CoA and sarcosine dehydrogenase (PubMed:27499296, PubMed:15159392, PubMed:15975918, PubMed:9334218, PubMed:10356313). It transfers the electrons to the main mitochondrial respiratory chain via ETF-ubiquinone oxidoreductase (ETF dehydr…	0	1138.5	708	608	1	316	36	0.113924
P13987	CD59_HUMAN	CD59 MIC11 MIN1 MIN2 MIN3 MSK21	FUNCTION: Potent inhibitor of the complement membrane attack complex (MAC) action. Acts by binding to the C8 and/or C9 complements of the assembling MAC, thereby preventing incorporation of the multiple copies of C9 required for complete formation of the osmolytic pore. This inhibitor appears to be species-specific. Involved in signal transduction for T-cell activation complexed to a protein tyro…	0	637.5	447	624	1	316	36	0.113924
P14324	FPPS_HUMAN	FDPS FPS KIAA1293	FUNCTION: Key enzyme in isoprenoid biosynthesis which catalyzes the formation of farnesyl diphosphate (FPP), a precursor for several classes of essential metabolites including sterols, dolichols, carotenoids, and ubiquinones. FPP also serves as substrate for protein farnesylation and geranylgeranylation. Catalyzes the sequential condensation of isopentenyl pyrophosphate with the allylic pyrophosp…	0	785.5	556	235	1	316	36	0.113924
P14635	CCNB1_HUMAN	CCNB1 CCNB	FUNCTION: Essential for the control of the cell cycle at the G2/M (mitosis) transition. {ECO:0000269|PubMed:17495531, ECO:0000269|PubMed:17495533}.	1	81	31	22	1	316	36	0.113924
P14866	HNRPL_HUMAN	HNRNPL HNRPL P/OKcl.14	FUNCTION: Splicing factor binding to exonic or intronic sites and acting as either an activator or repressor of exon inclusion. Exhibits a binding preference for CA-rich elements (PubMed:11809897, PubMed:22570490, PubMed:24164894, PubMed:25623890, PubMed:26051023). Component of the heterogeneous nuclear ribonucleoprotein (hnRNP) complexes and associated with most nascent transcripts (PubMed:26872…	0	44	38	54	1	316	36	0.113924
P17844	DDX5_HUMAN	DDX5 G17P1 HELR HLR1	FUNCTION: Involved in the alternative regulation of pre-mRNA splicing; its RNA helicase activity is necessary for increasing tau exon 10 inclusion and occurs in a RBM4-dependent manner. Binds to the tau pre-mRNA in the stem-loop region downstream of exon 10. The rate of ATP hydrolysis is highly stimulated by single-stranded RNA. Involved in transcriptional regulation; the function is independent …	0	253.5	25	75	1	316	36	0.113924
P18085	ARF4_HUMAN	ARF4 ARF2	FUNCTION: GTP-binding protein that functions as an allosteric activator of the cholera toxin catalytic subunit, an ADP-ribosyltransferase. Involved in protein trafficking; may modulate vesicle budding and uncoating within the Golgi apparatus.	0	672	507	293	1	316	36	0.113924
P18754	RCC1_HUMAN	RCC1 CHC1	FUNCTION: Guanine-nucleotide releasing factor that promotes the exchange of Ran-bound GDP by GTP, and thereby plays an important role in RAN-mediated functions in nuclear import and mitosis (PubMed:1944575, PubMed:17435751, PubMed:20668449, PubMed:22215983, PubMed:11336674). Contributes to the generation of high levels of chromosome-associated, GTP-bound RAN, which is important for mitotic spindl…	0	743	261	885	1	316	36	0.113924
P19338	NUCL_HUMAN	NCL	FUNCTION: Nucleolin is the major nucleolar protein of growing eukaryotic cells. It is found associated with intranucleolar chromatin and pre-ribosomal particles. It induces chromatin decondensation by binding to histone H1. It is thought to play a role in pre-rRNA transcription and ribosome assembly. May play a role in the process of transcriptional elongation. Binds RNA oligonucleotides with 5'-…	0	168	1	114	1	316	36	0.113924
P19388	RPAB1_HUMAN	POLR2E	FUNCTION: DNA-dependent RNA polymerase catalyzes the transcription of DNA into RNA using the four ribonucleoside triphosphates as substrates. Common component of RNA polymerases I, II and III which synthesize ribosomal RNA precursors, mRNA precursors and many functional non-coding RNAs, and small RNAs, such as 5S rRNA and tRNAs, respectively. Pol II is the central component of the basal RNA polym…	0	476	200	182	1	316	36	0.113924
P19784	CSK22_HUMAN	CSNK2A2 CK2A2	FUNCTION: Catalytic subunit of a constitutively active serine/threonine-protein kinase complex that phosphorylates a large number of substrates containing acidic residues C-terminal to the phosphorylated serine or threonine. Regulates numerous cellular processes, such as cell cycle progression, apoptosis and transcription, as well as viral infection. May act as a regulatory node which integrates …	1	1065	593	386	1	316	36	0.113924
P20700	LMNB1_HUMAN	LMNB1 LMN2 LMNB	FUNCTION: Lamins are components of the nuclear lamina, a fibrous layer on the nucleoplasmic side of the inner nuclear membrane, which is thought to provide a framework for the nuclear envelope and may also interact with chromatin.	0	4	215	1	1	316	36	0.113924
P21964	COMT_HUMAN	COMT	FUNCTION: Catalyzes the O-methylation, and thereby the inactivation, of catecholamine neurotransmitters and catechol hormones. Also shortens the biological half-lives of certain neuroactive drugs, like L-DOPA, alpha-methyl DOPA and isoproterenol. {ECO:0000269|PubMed:21846718}.	0	738.5	83	145	1	316	36	0.113924
P23246	SFPQ_HUMAN	SFPQ PSF	FUNCTION: DNA- and RNA binding protein, involved in several nuclear processes. Essential pre-mRNA splicing factor required early in spliceosome formation and for splicing catalytic step II, probably as a heteromer with NONO. Binds to pre-mRNA in spliceosome C complex, and specifically binds to intronic polypyrimidine tracts. Involved in regulation of signal-induced alternative splicing. During sp…	0	48	218	86	1	316	36	0.113924
P23919	KTHY_HUMAN	DTYMK CDC8 TMPK TYMK	FUNCTION: Catalyzes the conversion of dTMP to dTDP.	0	1003	196	27	1	316	36	0.113924
P24928	RPB1_HUMAN	POLR2A POLR2	FUNCTION: DNA-dependent RNA polymerase catalyzes the transcription of DNA into RNA using the four ribonucleoside triphosphates as substrates. Largest and catalytic component of RNA polymerase II which synthesizes mRNA precursors and many functional non-coding RNAs. Forms the polymerase active center together with the second largest subunit. Pol II is the central component of the basal RNA polymer…	0	119.5	59	21	1	316	36	0.113924
P25205	MCM3_HUMAN	MCM3	FUNCTION: Acts as component of the MCM2-7 complex (MCM complex) which is the putative replicative helicase essential for 'once per cell cycle' DNA replication initiation and elongation in eukaryotic cells. The active ATPase sites in the MCM2-7 ring are formed through the interaction surfaces of two neighboring subunits such that a critical structure of a conserved arginine finger motif is provide…	1	486	366	650	1	316	36	0.113924
P25490	TYY1_HUMAN	YY1 INO80S	FUNCTION: Multifunctional transcription factor that exhibits positive and negative control on a large number of cellular and viral genes by binding to sites overlapping the transcription start site. Binds to the consensus sequence 5'-CCGCCATNTT-3'; some genes have been shown to contain a longer binding motif allowing enhanced binding; the initial CG dinucleotide can be methylated greatly reducing…	0	515.5	52	748	1	316	36	0.113924
P26368	U2AF2_HUMAN	U2AF2 U2AF65	FUNCTION: Necessary for the splicing of pre-mRNA. By recruiting PRPF19 and the PRP19C/Prp19 complex/NTC/Nineteen complex to the RNA polymerase II C-terminal domain (CTD), and thereby pre-mRNA, may couple transcription to splicing (PubMed:21536736). Induces cardiac troponin-T (TNNT2) pre-mRNA exon inclusion in muscle. Regulates the TNNT2 exon 5 inclusion through competition with MBNL1. Binds prefe…	0	623	153	540	1	316	36	0.113924
P26599	PTBP1_HUMAN	PTBP1 PTB	FUNCTION: Plays a role in pre-mRNA splicing and in the regulation of alternative splicing events. Activates exon skipping of its own pre-mRNA during muscle cell differentiation. Binds to the polypyrimidine tract of introns. May promote RNA looping when bound to two separate polypyrimidine tracts in the same pre-mRNA. May promote the binding of U2 snRNP to pre-mRNA. Cooperates with RAVER1 to modul…	0	325	89	529	1	316	36	0.113924
P27635	RL10_HUMAN	RPL10 DXS648E QM	FUNCTION: Component of the large ribosomal subunit (PubMed:26290468). Plays a role in the formation of actively translating ribosomes (PubMed:26290468). May play a role in the embryonic brain development (PubMed:25316788). {ECO:0000269|PubMed:25316788, ECO:0000269|PubMed:26290468, ECO:0000305|PubMed:12962325}.	0	831.5	390	319	1	316	36	0.113924
P27695	APEX1_HUMAN	APEX1 APE APE1 APEX APX HAP1 REF1	FUNCTION: Multifunctional protein that plays a central role in the cellular response to oxidative stress. The two major activities of APEX1 in DNA repair and redox regulation of transcriptional factors. Functions as a apurinic/apyrimidinic (AP) endodeoxyribonuclease in the DNA base excision repair (BER) pathway of DNA lesions induced by oxidative and alkylating agents. Initiates repair of AP site…	1	850	398	363	1	316	36	0.113924
P28340	DPOD1_HUMAN	POLD1 POLD	FUNCTION: As the catalytic component of the trimeric (Pol-delta3 complex) and tetrameric DNA polymerase delta complexes (Pol-delta4 complex), plays a crucial role in high fidelity genome replication, including in lagging strand synthesis, and repair. Exhibits both DNA polymerase and 3'- to 5'-exonuclease activities (PubMed:16510448, PubMed:19074196, PubMed:20334433, PubMed:24035200, PubMed:240224…	0	323	16	143	1	316	36	0.113924
P29083	T2EA_HUMAN	GTF2E1 TF2E1	FUNCTION: Recruits TFIIH to the initiation complex and stimulates the RNA polymerase II C-terminal domain kinase and DNA-dependent ATPase activities of TFIIH. Both TFIIH and TFIIE are required for promoter clearance by RNA polymerase.	0	804.5	175	277	1	316	36	0.113924
P30084	ECHM_HUMAN	ECHS1	FUNCTION: Straight-chain enoyl-CoA thioesters from C4 up to at least C16 are processed, although with decreasing catalytic rate. Has high substrate specificity for crotonyl-CoA and moderate specificity for acryloyl-CoA, 3-methylcrotonyl-CoA and methacrylyl-CoA. It is noteworthy that binds tiglyl-CoA, but hydrates only a small amount of this substrate. {ECO:0000269|PubMed:26251176}.	0	1029	773	87	1	316	36	0.113924
P30101	PDIA3_HUMAN	PDIA3 ERP57 ERP60 GRP58		0	220	202	566	1	316	36	0.113924
P30520	PURA2_HUMAN	ADSS ADSS2	FUNCTION: Plays an important role in the de novo pathway and in the salvage pathway of purine nucleotide biosynthesis. Catalyzes the first committed step in the biosynthesis of AMP from IMP.	0	1052	623	440	1	316	36	0.113924
P30740	ILEU_HUMAN	SERPINB1 ELANH2 MNEI PI2	FUNCTION: Regulates the activity of the neutrophil proteases elastase, cathepsin G, proteinase-3, chymase, chymotrypsin, and kallikrein-3. Also functions as a potent intracellular inhibitor of granzyme H. {ECO:0000269|PubMed:11747453}.	0	779	490	1088	1	316	36	0.113924
P31943	HNRH1_HUMAN	HNRNPH1 HNRPH HNRPH1	FUNCTION: This protein is a component of the heterogeneous nuclear ribonucleoprotein (hnRNP) complexes which provide the substrate for the processing events that pre-mRNAs undergo before becoming functional, translatable mRNAs in the cytoplasm. Mediates pre-mRNA alternative splicing regulation. Inhibits, together with CUGBP1, insulin receptor (IR) pre-mRNA exon 11 inclusion in myoblast. Binds to …	0	379	55	660	1	316	36	0.113924
P32119	PRDX2_HUMAN	PRDX2 NKEFB TDPX1	FUNCTION: Thiol-specific peroxidase that catalyzes the reduction of hydrogen peroxide and organic hydroperoxides to water and alcohols, respectively. Plays a role in cell protection against oxidative stress by detoxifying peroxides and as sensor of hydrogen peroxide-mediated signaling events. Might participate in the signaling cascades of growth factors and tumor necrosis factor-alpha by regulati…	0	460	184	493	1	316	36	0.113924
P32322	P5CR1_HUMAN	PYCR1	FUNCTION: Housekeeping enzyme that catalyzes the last step in proline biosynthesis. Can utilize both NAD and NADP, but has higher affinity for NAD. Involved in the cellular response to oxidative stress. {ECO:0000269|PubMed:16730026, ECO:0000269|PubMed:19648921}.	0	517	339	912	1	316	36	0.113924
P35232	PHB_HUMAN	PHB	FUNCTION: Prohibitin inhibits DNA synthesis. It has a role in regulating proliferation. As yet it is unclear if the protein or the mRNA exhibits this effect. May play a role in regulating mitochondrial respiration activity and in aging. {ECO:0000269|PubMed:11302691}.	0	611	276	935	1	316	36	0.113924
P35249	RFC4_HUMAN	RFC4	FUNCTION: The elongation of primed DNA templates by DNA polymerase delta and epsilon requires the action of the accessory proteins proliferating cell nuclear antigen (PCNA) and activator 1. This subunit may be involved in the elongation of the multiprimed DNA template.	0	1015	517	231	1	316	36	0.113924
P38919	IF4A3_HUMAN	EIF4A3 DDX48 KIAA0111	FUNCTION: ATP-dependent RNA helicase (PubMed:16170325). Involved in pre-mRNA splicing as component of the spliceosome (PubMed:11991638, PubMed:22961380, PubMed:28502770, PubMed:28076346). Core component of the splicing-dependent multiprotein exon junction complex (EJC) deposited at splice junctions on mRNAs. The EJC is a dynamic structure consisting of core proteins and several peripheral nuclear…	0	608	284	302	1	316	36	0.113924
P39748	FEN1_HUMAN	FEN1 RAD2	FUNCTION: Structure-specific nuclease with 5'-flap endonuclease and 5'-3' exonuclease activities involved in DNA replication and repair. During DNA replication, cleaves the 5'-overhanging flap structure that is generated by displacement synthesis when DNA polymerase encounters the 5'-end of a downstream Okazaki fragment. It enters the flap from the 5'-end and then tracks to cleave the flap base, …	0	971	817	193	1	316	36	0.113924
P40692	MLH1_HUMAN	MLH1 COCA2	FUNCTION: Heterodimerizes with PMS2 to form MutL alpha, a component of the post-replicative DNA mismatch repair system (MMR). DNA repair is initiated by MutS alpha (MSH2-MSH6) or MutS beta (MSH2-MSH6) binding to a dsDNA mismatch, then MutL alpha is recruited to the heteroduplex. Assembly of the MutL-MutS-heteroduplex ternary complex in presence of RFC and PCNA is sufficient to activate endonuclea…	1	466	76	652	1	316	36	0.113924
P40937	RFC5_HUMAN	RFC5	FUNCTION: The elongation of primed DNA templates by DNA polymerase delta and epsilon requires the action of the accessory proteins proliferating cell nuclear antigen (PCNA) and activator 1. {ECO:0000269|PubMed:8999859}.	0	320	336	205	1	316	36	0.113924
P41091	IF2G_HUMAN	EIF2S3 EIF2G	FUNCTION: As a subunit of eukaryotic initiation factor 2 (eIF2), involved in the early steps of protein synthesis. In the presence of GTP, eIF2 forms a ternary complex with initiator tRNA Met-tRNAi and then recruits the 40S ribosomal complex, a step that determines the rate of protein translation. This step is followed by mRNA binding to form the 43S pre-initiation complex. Junction of the 60S ri…	0	875	744	487	1	316	36	0.113924
P41252	SYIC_HUMAN	IARS	FUNCTION: Catalyzes the specific attachment of an amino acid to its cognate tRNA in a 2 step reaction: the amino acid (AA) is first activated by ATP to form AA-AMP and then transferred to the acceptor end of the tRNA. {ECO:0000269|PubMed:8052601}.	0	400	361	559	1	316	36	0.113924
P42704	LPPRC_HUMAN	LRPPRC LRP130	FUNCTION: May play a role in RNA metabolism in both nuclei and mitochondria. In the nucleus binds to HNRPA1-associated poly(A) mRNAs and is part of nmRNP complexes at late stages of mRNA maturation which are possibly associated with nuclear mRNA export. May bind mature mRNA in the nucleus outer membrane. In mitochondria binds to poly(A) mRNA. Plays a role in translation or stability of mitochondr…	0	776.5	212	229	1	316	36	0.113924
P43243	MATR3_HUMAN	MATR3 KIAA0723	FUNCTION: May play a role in transcription or may interact with other nuclear matrix proteins to form the internal fibrogranular network. In association with the SFPQ-NONO heteromer may play a role in nuclear retention of defective RNAs. Plays a role in the regulation of DNA virus-mediated innate immune response by assembling into the HDP-RNP complex, a complex that serves as a platform for IRF3 …	0	288	6	61	1	316	36	0.113924
P45973	CBX5_HUMAN	CBX5 HP1A	FUNCTION: Component of heterochromatin that recognizes and binds histone H3 tails methylated at 'Lys-9' (H3K9me), leading to epigenetic repression. In contrast, it is excluded from chromatin when 'Tyr-41' of histone H3 is phosphorylated (H3Y41ph). Can interact with lamin-B receptor (LBR). This interaction can contribute to the association of the heterochromatin with the inner nuclear membrane. In…	0	143	486	37	1	316	36	0.113924
P46782	RS5_HUMAN	RPS5		0	199	345	453	1	316	36	0.113924
P48729	KC1A_HUMAN	CSNK1A1	FUNCTION: Casein kinases are operationally defined by their preferential utilization of acidic proteins such as caseins as substrates. It can phosphorylate a large number of proteins. Participates in Wnt signaling. Phosphorylates CTNNB1 at 'Ser-45'. May phosphorylate PER1 and PER2. May play a role in segregating chromosomes during mitosis (PubMed:11955436, PubMed:1409656, PubMed:18305108). May pl…	0	315	648	60	1	316	36	0.113924
P49005	DPOD2_HUMAN	POLD2	FUNCTION: As a component of the trimeric and tetrameric DNA polymerase delta complexes (Pol-delta3 and Pol-delta4, respectively), plays a role in high fidelity genome replication, including in lagging strand synthesis, and repair (PubMed:12403614, PubMed:16510448, PubMed:19074196, PubMed:20334433, PubMed:24035200). Pol-delta3 and Pol-delta4 are characterized by the absence or the presence of POLD…	0	395.5	589	127	1	316	36	0.113924
P49411	EFTU_HUMAN	TUFM	FUNCTION: Promotes the GTP-dependent binding of aminoacyl-tRNA to the A-site of ribosomes during protein biosynthesis. Plays also a role in the regulation of autophagy and innate immunity. Recruits ATG5-ATG12 and NLRX1 at mitochondria and serves as a checkpoint of the RIG-I/DDX58-MAVS pathway. In turn, inhibits RLR-mediated type I interferon while promoting autophagy. {ECO:0000269|PubMed:22749352…	0	216.5	762	35	1	316	36	0.113924
P49591	SYSC_HUMAN	SARS SERS	FUNCTION: Catalyzes the attachment of serine to tRNA(Ser) in a two-step reaction: serine is first activated by ATP to form Ser-AMP and then transferred to the acceptor end of tRNA(Ser) (PubMed:22353712, PubMed:24095058, PubMed:9431993, PubMed:26433229, PubMed:28236339). Is probably also able to aminoacylate tRNA(Sec) with serine, to form the misacylated tRNA L-seryl-tRNA(Sec), which will be furth…	0	1035	512	318	1	316	36	0.113924
P49736	MCM2_HUMAN	MCM2 BM28 CCNL1 CDCL1 KIAA0030	FUNCTION: Acts as component of the MCM2-7 complex (MCM complex) which is the putative replicative helicase essential for 'once per cell cycle' DNA replication initiation and elongation in eukaryotic cells. The active ATPase sites in the MCM2-7 ring are formed through the interaction surfaces of two neighboring subunits such that a critical structure of a conserved arginine finger motif is provide…	1	564	459	640	1	316	36	0.113924
P49748	ACADV_HUMAN	ACADVL VLCAD	FUNCTION: Active toward esters of long-chain and very long chain fatty acids such as palmitoyl-CoA, mysritoyl-CoA and stearoyl-CoA. Can accommodate substrate acyl chain lengths as long as 24 carbons, but shows little activity for substrates of less than 12 carbons. {ECO:0000269|PubMed:18227065}.	0	768.5	626	312	1	316	36	0.113924
P49756	RBM25_HUMAN	RBM25 RNPC7	FUNCTION: RNA-binding protein that acts as a regulator of alternative pre-mRNA splicing. Involved in apoptotic cell death through the regulation of the apoptotic factor BCL2L1 isoform expression. Modulates the ratio of proapoptotic BCL2L1 isoform S to antiapoptotic BCL2L1 isoform L mRNA expression. When overexpressed, stimulates proapoptotic BCL2L1 isoform S 5'-splice site (5'-ss) selection, wher…	0	29	1036	369	1	316	36	0.113924
P49792	RBP2_HUMAN	RANBP2 NUP358	FUNCTION: E3 SUMO-protein ligase which facilitates SUMO1 and SUMO2 conjugation by UBE2I (PubMed:11792325, PubMed:12032081, PubMed:15378033, PubMed:22194619, PubMed:15931224). Involved in transport factor (Ran-GTP, karyopherin)-mediated protein import via the F-G repeat-containing domain which acts as a docking site for substrates (PubMed:7775481). Binds single-stranded RNA (in vitro) (PubMed:7775…	1	49	45	320	1	316	36	0.113924
P50454	SERPH_HUMAN	SERPINH1 CBP1 CBP2 HSP47 SERPINH2 PIG14	FUNCTION: Binds specifically to collagen. Could be involved as a chaperone in the biosynthetic pathway of collagen.	0	925	125	567	1	316	36	0.113924
P50579	MAP2_HUMAN	METAP2 MNPEP P67EIF2	FUNCTION: Cotranslationally removes the N-terminal methionine from nascent proteins. The N-terminal methionine is often cleaved when the second residue in the primary sequence is small and uncharged (Met-Ala-, Cys, Gly, Pro, Ser, Thr, or Val). The catalytic activity of human METAP2 toward Met-Val peptides is consistently two orders of magnitude higher than that of METAP1, suggesting that it is re…	0	487	265	403	1	316	36	0.113924
P51151	RAB9A_HUMAN	RAB9A RAB9	FUNCTION: Involved in the transport of proteins between the endosomes and the trans Golgi network. Involved in the recruitment of SGSM2 to melanosomes and is required for the proper trafficking of melanogenic enzymes TYR, TYRP1 and DCT/TYRP2 to melanosomes in melanocytes. {ECO:0000250|UniProtKB:P24408, ECO:0000250|UniProtKB:Q9R0M6}.	0	722	225	846	1	316	36	0.113924
P51159	RB27A_HUMAN	RAB27A RAB27	FUNCTION: Plays a role in cytotoxic granule exocytosis in lymphocytes. Required for both granule maturation and granule docking and priming at the immunologic synapse. {ECO:0000269|PubMed:18812475}.	0	473	465	220	1	316	36	0.113924
P51532	SMCA4_HUMAN	SMARCA4 BAF190A BRG1 SNF2B SNF2L4	FUNCTION: Involved in transcriptional activation and repression of select genes by chromatin remodeling (alteration of DNA-nucleosome topology). Component of SWI/SNF chromatin remodeling complexes that carry out key enzymatic activities, changing chromatin structure by altering DNA-histone contacts within a nucleosome in an ATP-dependent manner. Component of the CREST-BRG1 complex, a multiprotein…	1	191	35	16	1	316	36	0.113924
P51570	GALK1_HUMAN	GALK1 GALK	FUNCTION: Major enzyme for galactose metabolism.	0	884.5	732	449	1	316	36	0.113924
P51991	ROA3_HUMAN	HNRNPA3 HNRPA3	FUNCTION: Plays a role in cytoplasmic trafficking of RNA. Binds to the cis-acting response element, A2RE. May be involved in pre-mRNA splicing. {ECO:0000269|PubMed:11886857}.	0	30	250	150	1	316	36	0.113924
P52292	IMA1_HUMAN	KPNA2 RCH1 SRP1	FUNCTION: Functions in nuclear protein import as an adapter protein for nuclear receptor KPNB1. Binds specifically and directly to substrates containing either a simple or bipartite NLS motif. Docking of the importin/substrate complex to the nuclear pore complex (NPC) is mediated by KPNB1 through binding to nucleoporin FxFG repeats and the complex is subsequently translocated through the pore by …	0	110	428	49	1	316	36	0.113924
P52294	IMA5_HUMAN	KPNA1 RCH2	FUNCTION: Functions in nuclear protein import as an adapter protein for nuclear receptor KPNB1. Binds specifically and directly to substrates containing either a simple or bipartite NLS motif. Docking of the importin/substrate complex to the nuclear pore complex (NPC) is mediated by KPNB1 through binding to nucleoporin FxFG repeats and the complex is subsequently translocated through the pore by …	0	927	227	663	1	316	36	0.113924
P52434	RPAB3_HUMAN	POLR2H	FUNCTION: DNA-dependent RNA polymerase catalyzes the transcription of DNA into RNA using the four ribonucleoside triphosphates as substrates. Common component of RNA polymerases I, II and III which synthesize ribosomal RNA precursors, mRNA precursors and many functional non-coding RNAs, and small RNAs, such as 5S rRNA and tRNAs, respectively. {ECO:0000269|PubMed:9852112}.	0	232	352	133	1	316	36	0.113924
P52597	HNRPF_HUMAN	HNRNPF HNRPF	FUNCTION: Component of the heterogeneous nuclear ribonucleoprotein (hnRNP) complexes which provide the substrate for the processing events that pre-mRNAs undergo before becoming functional, translatable mRNAs in the cytoplasm. Plays a role in the regulation of alternative splicing events. Binds G-rich sequences in pre-mRNAs and keeps target RNA in an unfolded state. {ECO:0000269|PubMed:20526337}.	0	124	14	284	1	316	36	0.113924
P52701	MSH6_HUMAN	MSH6 GTBP	FUNCTION: Component of the post-replicative DNA mismatch repair system (MMR). Heterodimerizes with MSH2 to form MutS alpha, which binds to DNA mismatches thereby initiating DNA repair. When bound, MutS alpha bends the DNA helix and shields approximately 20 base pairs, and recognizes single base mismatches and dinucleotide insertion-deletion loops (IDL) in the DNA. After mismatch binding, forms a …	0	170	18	34	1	316	36	0.113924
P52948	NUP98_HUMAN	NUP98 ADAR2	FUNCTION: Plays a role in the nuclear pore complex (NPC) assembly and/or maintenance. NUP98 and NUP96 are involved in the bidirectional transport across the NPC. May anchor NUP153 and TPR to the NPC. In cooperation with DHX9, plays a role in transcription and alternative splicing activation of a subset of genes (PubMed:28221134). Involved in the localization of DHX9 in discrete intranuclear foci …	0	97	832	33	1	316	36	0.113924
P53634	CATC_HUMAN	CTSC CPPI	FUNCTION: Thiol protease. Has dipeptidylpeptidase activity. Active against a broad range of dipeptide substrates composed of both polar and hydrophobic amino acids. Proline cannot occupy the P1 position and arginine cannot occupy the P2 position of the substrate. Can act as both an exopeptidase and endopeptidase. Activates serine proteases such as elastase, cathepsin G and granzymes A and B. Can …	0	401	206	405	1	316	36	0.113924
P54577	SYYC_HUMAN	YARS	FUNCTION: Catalyzes the attachment of tyrosine to tRNA(Tyr) in a two-step reaction: tyrosine is first activated by ATP to form Tyr-AMP and then transferred to the acceptor end of tRNA(Tyr). {ECO:0000250}.	0	577	554	1052	1	316	36	0.113924
P55265	DSRAD_HUMAN	ADAR ADAR1 DSRAD G1P1 IFI4	FUNCTION: Catalyzes the hydrolytic deamination of adenosine to inosine in double-stranded RNA (dsRNA) referred to as A-to-I RNA editing (PubMed:7972084, PubMed:7565688, PubMed:12618436). This may affect gene expression and function in a number of ways that include mRNA translation by changing codons and hence the amino acid sequence of proteins; pre-mRNA splicing by altering splice site recogniti…	0	44	91	152	1	316	36	0.113924
P56192	SYMC_HUMAN	MARS	FUNCTION: Catalyzes the specific attachment of an amino acid to its cognate tRNA in a 2 step reaction: the amino acid (AA) is first activated by ATP to form AA-AMP and then transferred to the acceptor end of the tRNA. {ECO:0000269|PubMed:11714285}.	0	457.5	127	421	1	316	36	0.113924
P57740	NU107_HUMAN	NUP107	FUNCTION: Plays a role in the nuclear pore complex (NPC) assembly and/or maintenance (PubMed:12552102, PubMed:15229283). Required for the assembly of peripheral proteins into the NPC (PubMed:15229283, PubMed:12552102). May anchor NUP62 to the NPC (PubMed:15229283). {ECO:0000269|PubMed:12552102, ECO:0000269|PubMed:15229283}.	0	71	474	15	1	316	36	0.113924
P58107	EPIPL_HUMAN	EPPK1 EPIPL	FUNCTION: Cytoskeletal linker protein that connects to intermediate filaments and controls their reorganization in response to stress (PubMed:15671067, PubMed:27206504, PubMed:23398049). In response to mechanical stress like wound healing, is associated with the machinery for cellular motility by slowing down keratinocyte migration and proliferation and accelerating keratin bundling in proliferat…	0	117	195	577	1	316	36	0.113924
P60866	RS20_HUMAN	RPS20		0	467.5	106	88	1	316	36	0.113924
P61006	RAB8A_HUMAN	RAB8A MEL RAB8	FUNCTION: The small GTPases Rab are key regulators of intracellular membrane trafficking, from the formation of transport vesicles to their fusion with membranes. Rabs cycle between an inactive GDP-bound form and an active GTP-bound form that is able to recruit to membranes different sets of downstream effectors directly responsible for vesicle formation, movement, tethering and fusion. That Rab …	0	1105	901	610	1	316	36	0.113924
P61026	RAB10_HUMAN	RAB10	FUNCTION: The small GTPases Rab are key regulators of intracellular membrane trafficking, from the formation of transport vesicles to their fusion with membranes. Rabs cycle between an inactive GDP-bound form and an active GTP-bound form that is able to recruit to membranes different set of downstream effectors directly responsible for vesicle formation, movement, tethering and fusion (By similar…	0	1010.5	931	622	1	316	36	0.113924
P61106	RAB14_HUMAN	RAB14	FUNCTION: Involved in membrane trafficking between the Golgi complex and endosomes during early embryonic development. Regulates the Golgi to endosome transport of FGFR-containing vesicles during early development, a key process for developing basement membrane and epiblast and primitive endoderm lineages during early postimplantation development. May act by modulating the kinesin KIF16B-cargo as…	0	601	311	724	1	316	36	0.113924
P61421	VA0D1_HUMAN	ATP6V0D1 ATP6D VPATPD	FUNCTION: Subunit of the integral membrane V0 complex of vacuolar ATPase. Vacuolar ATPase is responsible for acidifying a variety of intracellular compartments in eukaryotic cells, thus providing most of the energy required for transport processes in the vacuolar system. May play a role in coupling of proton transport and ATP hydrolysis (By similarity). May play a role in cilium biogenesis throug…	0	642	572	966	1	316	36	0.113924
P61586	RHOA_HUMAN	RHOA ARH12 ARHA RHO12	FUNCTION: Regulates a signal transduction pathway linking plasma membrane receptors to the assembly of focal adhesions and actin stress fibers. Involved in a microtubule-dependent signal that is required for the myosin contractile ring formation during cell cycle cytokinesis. Plays an essential role in cleavage furrow formation. Required for the apical junction formation of keratinocyte cell-cell…	1	1183.5	463	391	1	316	36	0.113924
P62241	RS8_HUMAN	RPS8 OK/SW-cl.83		0	556.5	197	454	1	316	36	0.113924
P62244	RS15A_HUMAN	RPS15A OK/SW-cl.82		0	543.5	425	583	1	316	36	0.113924
P62249	RS16_HUMAN	RPS16		0	338	228	630	1	316	36	0.113924
P62280	RS11_HUMAN	RPS11		0	546	141	261	1	316	36	0.113924
P62312	LSM6_HUMAN	LSM6	FUNCTION: Component of LSm protein complexes, which are involved in RNA processing and may function in a chaperone-like manner, facilitating the efficient association of RNA processing factors with their substrates. Component of the cytoplasmic LSM1-LSM7 complex, which is thought to be involved in mRNA degradation by activating the decapping step in the 5'-to-3' mRNA decay pathway. Component of t…	0	683	689	715	1	316	36	0.113924
P62314	SMD1_HUMAN	SNRPD1	FUNCTION: Core component of the spliceosomal U1, U2, U4 and U5 small nuclear ribonucleoproteins (snRNPs), the building blocks of the spliceosome. Thereby, plays an important role in the splicing of cellular pre-mRNAs. Most spliceosomal snRNPs contain a common set of Sm proteins SNRPB, SNRPD1, SNRPD2, SNRPD3, SNRPE, SNRPF and SNRPG that assemble in a heptameric protein ring on the Sm site of the s…	0	337	959	29	1	316	36	0.113924
P62701	RS4X_HUMAN	RPS4X CCG2 RPS4 SCAR		0	618.5	639	486	1	316	36	0.113924
P62753	RS6_HUMAN	RPS6 OK/SW-cl.2	FUNCTION: May play an important role in controlling cell growth and proliferation through the selective translation of particular classes of mRNA.	0	160	316	201	1	316	36	0.113924
P62873	GBB1_HUMAN	GNB1	FUNCTION: Guanine nucleotide-binding proteins (G proteins) are involved as a modulator or transducer in various transmembrane signaling systems. The beta and gamma chains are required for the GTPase activity, for replacement of GDP by GTP, and for G protein-effector interaction.	0	1078	561	270	1	316	36	0.113924
P63220	RS21_HUMAN	RPS21		0	134	233	317	1	316	36	0.113924
P78347	GTF2I_HUMAN	GTF2I BAP135 WBSCR6	FUNCTION: Interacts with the basal transcription machinery by coordinating the formation of a multiprotein complex at the C-FOS promoter, and linking specific signal responsive activator complexes. Promotes the formation of stable high-order complexes of SRF and PHOX1 and interacts cooperatively with PHOX1 to promote serum-inducible transcription of a reporter gene deriven by the C-FOS serum resp…	0	271.5	5	51	1	316	36	0.113924
P84103	SRSF3_HUMAN	SRSF3 SFRS3 SRP20	FUNCTION: Splicing factor that specifically promotes exon-inclusion during alternative splicing (PubMed:26876937). Interaction with YTHDC1, a RNA-binding protein that recognizes and binds N6-methyladenosine (m6A)-containing RNAs, promotes recruitment of SRSF3 to its mRNA-binding elements adjacent to m6A sites, leading to exon-inclusion during alternative splicing (PubMed:26876937). Also functions…	0	452	256	141	1	316	36	0.113924
P85037	FOXK1_HUMAN	FOXK1 MNF	FUNCTION: Transcriptional regulator that binds to the upstream enhancer region (CCAC box) of myoglobin gene (By similarity). Important regulatory factor of the myogenic progenitor cell population (By similarity). Involved in the cell cycle process, promotes proliferation by repressing Foxo4 transcriptional activity and the cyclin-dependent kinase inhibitor, p21CIP, in the myogenic progenitor cell…	1	695	602	463	1	316	36	0.113924
Q00839	HNRPU_HUMAN	HNRNPU C1orf199 HNRPU SAFA U21.1	FUNCTION: DNA- and RNA-binding protein involved in several cellular processes such as nuclear chromatin organization, telomere-length regulation, transcription, mRNA alternative splicing and stability, Xist-mediated transcriptional silencing and mitotic cell progression (PubMed:10490622, PubMed:18082603, PubMed:19029303, PubMed:22325991, PubMed:25986610, PubMed:28622508). Plays a role in the regu…	1	63	42	553	1	316	36	0.113924
Q01130	SRSF2_HUMAN	SRSF2 SFRS2	FUNCTION: Necessary for the splicing of pre-mRNA. It is required for formation of the earliest ATP-dependent splicing complex and interacts with spliceosomal components bound to both the 5'- and 3'-splice sites during spliceosome assembly. It also is required for ATP-dependent interactions of both U1 and U2 snRNPs with pre-mRNA. Interacts with other spliceosomal components, via the RS domains, to…	0	932	111	168	1	316	36	0.113924
Q02809	PLOD1_HUMAN	PLOD1 LLH PLOD	FUNCTION: Part of a complex composed of PLOD1, P3H3 and P3H4 that catalyzes hydroxylation of lysine residues in collagen alpha chains and is required for normal assembly and cross-linkling of collagen fibrils (By similarity). Forms hydroxylysine residues in -Xaa-Lys-Gly- sequences in collagens (PubMed:8621606, PubMed:10686424, PubMed:15854030). These hydroxylysines serve as sites of attachment fo…	0	571	167	131	1	316	36	0.113924
Q03252	LMNB2_HUMAN	LMNB2 LMN2	FUNCTION: Lamins are components of the nuclear lamina, a fibrous layer on the nucleoplasmic side of the inner nuclear membrane, which is thought to provide a framework for the nuclear envelope and may also interact with chromatin.	0	2.5	190	2	1	316	36	0.113924
Q03701	CEBPZ_HUMAN	CEBPZ CBF2	FUNCTION: Stimulates transcription from the HSP70 promoter.	0	162.5	1013	69	1	316	36	0.113924
Q07021	C1QBP_HUMAN	C1QBP GC1QBP HABP1 SF2P32	FUNCTION: Is believed to be a multifunctional and multicompartmental protein involved in inflammation and infection processes, ribosome biogenesis, regulation of apoptosis, transcriptional regulation and pre-mRNA splicing. At the cell surface is thought to act as an endothelial receptor for plasma proteins of the complement and kallikrein-kinin cascades. Putative receptor for C1q; specifically bi…	0	799	273	189	1	316	36	0.113924
Q07864	DPOE1_HUMAN	POLE POLE1	FUNCTION: Participates in DNA repair and in chromosomal DNA replication.	0	281	757	255	1	316	36	0.113924
Q07955	SRSF1_HUMAN	SRSF1 ASF SF2 SF2P33 SFRS1 OK/SW-cl.3	FUNCTION: Plays a role in preventing exon skipping, ensuring the accuracy of splicing and regulating alternative splicing. Interacts with other spliceosomal components, via the RS domains, to form a bridge between the 5'- and 3'-splice site binding components, U1 snRNP and U2AF. Can stimulate binding of U1 snRNP to a 5'-splice site-containing pre-mRNA. Binds to purine-rich RNA sequences, either t…	0	39.5	346	45	1	316	36	0.113924
Q08379	GOGA2_HUMAN	GOLGA2	FUNCTION: Peripheral membrane component of the cis-Golgi stack that acts as a membrane skeleton that maintains the structure of the Golgi apparatus, and as a vesicle thether that facilitates vesicle fusion to the Golgi membrane. Together with p115/USO1 and STX5, involved in vesicle tethering and fusion at the cis-Golgi membrane to maintain the stacked and inter-connected structure of the Golgi ap…	0	700	510	78	1	316	36	0.113924
Q08945	SSRP1_HUMAN	SSRP1 FACT80	FUNCTION: Component of the FACT complex, a general chromatin factor that acts to reorganize nucleosomes. The FACT complex is involved in multiple processes that require DNA as a template such as mRNA elongation, DNA replication and DNA repair. During transcription elongation the FACT complex acts as a histone chaperone that both destabilizes and restores nucleosomal structure. It facilitates the …	0	216.5	24	130	1	316	36	0.113924
Q08J23	NSUN2_HUMAN	NSUN2 SAKI TRM4	FUNCTION: RNA methyltransferase that methylates tRNAs, and possibly RNA polymerase III transcripts. Methylates cytosine to 5-methylcytosine (m5C) at positions 34 and 48 of intron-containing tRNA(Leu)(CAA) precursors, and at positions 48, 49 and 50 of tRNA(Gly)(GCC) precursors. May act downstream of Myc to regulate epidermal cell growth and proliferation. Required for proper spindle assembly and c…	0	1113	19	30	1	316	36	0.113924
Q10713	MPPA_HUMAN	PMPCA INPP5E KIAA0123 MPPA	FUNCTION: Cleaves presequences (transit peptides) from mitochondrial protein precursors. {ECO:0000269|PubMed:25808372}.	0	171	839	268	1	316	36	0.113924
Q12769	NU160_HUMAN	NUP160 KIAA0197 NUP120	FUNCTION: Involved in poly(A)+ RNA transport. {ECO:0000269|PubMed:11684705}.	0	132	411	41	1	316	36	0.113924
Q12830	BPTF_HUMAN	BPTF FAC1 FALZ	FUNCTION: Histone-binding component of NURF (nucleosome-remodeling factor), a complex which catalyzes ATP-dependent nucleosome sliding and facilitates transcription of chromatin. Specifically recognizes H3 tails trimethylated on 'Lys-4' (H3K4me3), which mark transcription start sites of virtually all active genes. May also regulate transcription through direct binding to DNA or transcription fact…	0	227	131	167	1	316	36	0.113924
Q12849	GRSF1_HUMAN	GRSF1	FUNCTION: Regulator of post-transcriptional mitochondrial gene expression, required for assembly of the mitochondrial ribosome and for recruitment of mRNA and lncRNA. Binds RNAs containing the 14 base G-rich element. Preferentially binds RNAs transcribed from three contiguous genes on the light strand of mtDNA, the ND6 mRNA, and the long non-coding RNAs for MT-CYB and MT-ND5, each of which contai…	0	477	338	181	1	316	36	0.113924
Q13011	ECH1_HUMAN	ECH1	FUNCTION: Isomerization of 3-trans,5-cis-dienoyl-CoA to 2-trans,4-trans-dienoyl-CoA. {ECO:0000250}.	0	718	687	117	1	316	36	0.113924
Q13057	COASY_HUMAN	COASY PSEC0106	FUNCTION: Bifunctional enzyme that catalyzes the fourth and fifth sequential steps of CoA biosynthetic pathway. The fourth reaction is catalyzed by the phosphopantetheine adenylyltransferase, coded by the coaD domain; the fifth reaction is catalyzed by the dephospho-CoA kinase, coded by the coaE domain. May act as a point of CoA biosynthesis regulation. {ECO:0000269|PubMed:11923312}.	0	495	115	573	1	316	36	0.113924
Q13111	CAF1A_HUMAN	CHAF1A CAF CAF1P150	FUNCTION: Core component of the CAF-1 complex, a complex thought to mediate chromatin assembly in DNA replication and DNA repair. Assembles histone octamers onto replicating DNA in vitro. CAF-1 performs the first step of the nucleosome assembly process, bringing newly synthesized histones H3 and H4 to replicating DNA; histones H2A/H2B can bind to this chromatin precursor subsequent to DNA replica…	0	56.5	294	66	1	316	36	0.113924
Q13123	RED_HUMAN	IK RED RER	FUNCTION: Auxiliary spliceosomal protein that regulates selection of alternative splice sites in a small set of target pre-mRNA species (Probable). Required for normal mitotic cell cycle progression (PubMed:22351768, PubMed:24252166). Recruits MAD1L1 and MAD2L1 to kinetochores, and is required to trigger the spindle assembly checkpoint (PubMed:22351768). Required for normal accumulation of SMU1 (…	1	352.5	444	144	1	316	36	0.113924
Q13148	TADBP_HUMAN	TARDBP TDP43	FUNCTION: DNA and RNA-binding protein which regulates transcription and splicing. Involved in the regulation of CFTR splicing. It promotes CFTR exon 9 skipping by binding to the UG repeated motifs in the polymorphic region near the 3'-splice site of this exon. The resulting aberrant splicing is associated with pathological features typical of cystic fibrosis. May also be involved in microRNA biog…	0	213	49	67	1	316	36	0.113924
Q13151	ROA0_HUMAN	HNRNPA0 HNRPA0	FUNCTION: mRNA-binding component of ribonucleosomes. Specifically binds AU-rich element (ARE)-containing mRNAs. Involved in post-transcriptional regulation of cytokines mRNAs. {ECO:0000269|PubMed:12456657}.	0	138	34	38	1	316	36	0.113924
Q13185	CBX3_HUMAN	CBX3	FUNCTION: Seems to be involved in transcriptional silencing in heterochromatin-like complexes. Recognizes and binds histone H3 tails methylated at 'Lys-9', leading to epigenetic repression. May contribute to the association of the heterochromatin with the inner nuclear membrane through its interaction with lamin B receptor (LBR). Involved in the formation of functional kinetochore through interac…	0	270	1189	14	1	316	36	0.113924
Q13217	DNJC3_HUMAN	DNAJC3 P58IPK PRKRI	FUNCTION: Involved in the unfolded protein response (UPR) during endoplasmic reticulum (ER) stress. Acts as a negative regulator of the EIF2AK4/GCN2 kinase activity by preventing the phosphorylation of eIF-2-alpha at 'Ser-52' and hence attenuating general protein synthesis under ER stress, hypothermic and amino acid starving stress conditions (By similarity). Co-chaperone of HSPA8/HSC70, it stimu…	0	889	627	191	1	316	36	0.113924
Q13330	MTA1_HUMAN	MTA1	FUNCTION: Transcriptional coregulator which can act as both a transcriptional corepressor and coactivator. As a part of the histone-deacetylase multiprotein complex (NuRD), regulates transcription of its targets by modifying the acetylation status of the target chromatin and cofactor accessibility to the target DNA. In conjunction with other components of NuRD, acts as a transcriptional corepress…	0	501.5	342	339	1	316	36	0.113924
Q13451	FKBP5_HUMAN	FKBP5 AIG6 FKBP51	FUNCTION: Immunophilin protein with PPIase and co-chaperone activities. Component of unligated steroid receptors heterocomplexes through interaction with heat-shock protein 90 (HSP90). Plays a role in the intracellular trafficking of heterooligomeric forms of steroid hormone receptors maintaining the complex into the cytoplasm when unliganded.	0	321.5	116	129	1	316	36	0.113924
Q13547	HDAC1_HUMAN	HDAC1 RPD3L1	FUNCTION: Responsible for the deacetylation of lysine residues on the N-terminal part of the core histones (H2A, H2B, H3 and H4). Histone deacetylation gives a tag for epigenetic repression and plays an important role in transcriptional regulation, cell cycle progression and developmental events. Histone deacetylases act via the formation of large multiprotein complexes. Deacetylates SP proteins,…	1	515.5	255	165	1	316	36	0.113924
Q13895	BYST_HUMAN	BYSL	FUNCTION: Required for processing of 20S pre-rRNA precursor and biogenesis of 40S ribosomal subunits. May be required for trophinin-dependent regulation of cell adhesion during implantation of human embryos. {ECO:0000269|PubMed:17360433, ECO:0000269|PubMed:17381424}.	0	248	145	132	1	316	36	0.113924
Q14137	BOP1_HUMAN	BOP1 KIAA0124	FUNCTION: Component of the PeBoW complex, which is required for maturation of 28S and 5.8S ribosomal RNAs and formation of the 60S ribosome. {ECO:0000255|HAMAP-Rule:MF_03027, ECO:0000269|PubMed:17353269, ECO:0000269|PubMed:24120868}.	0	255	592	112	1	316	36	0.113924
Q14192	FHL2_HUMAN	FHL2 DRAL SLIM3	FUNCTION: May function as a molecular transmitter linking various signaling pathways to transcriptional regulation. Negatively regulates the transcriptional repressor E4F1 and may function in cell growth. Inhibits the transcriptional activity of FOXO1 and its apoptotic function by enhancing the interaction of FOXO1 with SIRT1 and FOXO1 deacetylation. {ECO:0000269|PubMed:15692560, ECO:0000269|PubM…	0	898	686	316	1	316	36	0.113924
Q14204	DYHC1_HUMAN	DYNC1H1 DHC1 DNCH1 DNCL DNECL DYHC KIAA0325	FUNCTION: Cytoplasmic dynein 1 acts as a motor for the intracellular retrograde motility of vesicles and organelles along microtubules. Dynein has ATPase activity; the force-producing power stroke is thought to occur on release of ADP. Plays a role in mitotic spindle assembly and metaphase plate congression (PubMed:27462074). {ECO:0000269|PubMed:27462074}.	0	902	464	257	1	316	36	0.113924
Q14258	TRI25_HUMAN	TRIM25 EFP RNF147 ZNF147	FUNCTION: Functions as a ubiquitin E3 ligase and as an ISG15 E3 ligase. Involved in innate immune defense against viruses by mediating ubiquitination of DDX58. Mediates 'Lys-63'-linked polyubiquitination of the DDX58 N-terminal CARD-like region which is crucial for triggering the cytosolic signal transduction that leads to the production of interferons in response to viral infection. Promotes ISG…	0	347.5	275	457	1	316	36	0.113924
Q14498	RBM39_HUMAN	RBM39 HCC1 RNPC2	FUNCTION: Transcriptional coactivator for steroid nuclear receptors ESR1/ER-alpha and ESR2/ER-beta, and JUN/AP-1 (By similarity). May be involved in pre-mRNA splicing process. {ECO:0000250}.	0	84	98	325	1	316	36	0.113924
Q14566	MCM6_HUMAN	MCM6	FUNCTION: Acts as component of the MCM2-7 complex (MCM complex) which is the putative replicative helicase essential for 'once per cell cycle' DNA replication initiation and elongation in eukaryotic cells. The active ATPase sites in the MCM2-7 ring are formed through the interaction surfaces of two neighboring subunits such that a critical structure of a conserved arginine finger motif is provide…	1	604	121	392	1	316	36	0.113924
Q14677	EPN4_HUMAN	CLINT1 ENTH EPN4 EPNR KIAA0171	FUNCTION: Binds to membranes enriched in phosphatidylinositol 4,5-bisphosphate (PtdIns(4,5)P2). May have a role in transport via clathrin-coated vesicles from the trans-Golgi network to endosomes. Stimulates clathrin assembly. {ECO:0000269|PubMed:12429846, ECO:0000269|PubMed:12538641}.	0	653	226	1114	1	316	36	0.113924
Q14697	GANAB_HUMAN	GANAB G2AN KIAA0088	FUNCTION: Cleaves sequentially the 2 innermost alpha-1,3-linked glucose residues from the Glc(2)Man(9)GlcNAc(2) oligosaccharide precursor of immature glycoproteins (PubMed:10929008). Required for PKD1/Polycystin-1 and PKD2/Polycystin-2 maturation and localization to the cell surface and cilia (PubMed:27259053). {ECO:0000269|PubMed:10929008, ECO:0000269|PubMed:27259053}.	0	798	66	753	1	316	36	0.113924
Q14839	CHD4_HUMAN	CHD4	FUNCTION: Component of the histone deacetylase NuRD complex which participates in the remodeling of chromatin by deacetylating histones. {ECO:0000269|PubMed:17626165, ECO:0000269|PubMed:9804427}.	0	150.5	15	92	1	316	36	0.113924
Q14C86	GAPD1_HUMAN	GAPVD1 GAPEX5 KIAA1521 RAP6	FUNCTION: Acts both as a GTPase-activating protein (GAP) and a guanine nucleotide exchange factor (GEF), and participates in various processes such as endocytosis, insulin receptor internalization or LC2A4/GLUT4 trafficking. Acts as a GEF for the Ras-related protein RAB31 by exchanging bound GDP for free GTP, leading to regulate LC2A4/GLUT4 trafficking. In the absence of insulin, it maintains RAB…	0	368	300	427	1	316	36	0.113924
Q15061	WDR43_HUMAN	WDR43 KIAA0007 UTP5	FUNCTION: Ribosome biogenesis factor. Involved in nucleolar processing of pre-18S ribosomal RNA. Required for optimal pre-ribosomal RNA transcription by RNA polymerase I. {ECO:0000269|PubMed:17699751}.	0	250	157	175	1	316	36	0.113924
Q15233	NONO_HUMAN	NONO NRB54	FUNCTION: DNA- and RNA binding protein, involved in several nuclear processes. Binds the conventional octamer sequence in double-stranded DNA. Also binds single-stranded DNA and RNA at a site independent of the duplex site. Involved in pre-mRNA splicing, probably as a heterodimer with SFPQ. Interacts with U5 snRNA, probably by binding to a purine-rich sequence located on the 3' side of U5 snRNA s…	0	157	61	100	1	316	36	0.113924
Q15382	RHEB_HUMAN	RHEB RHEB2	FUNCTION: Activates the protein kinase activity of mTORC1, and thereby plays a role in the regulation of apoptosis. Stimulates the phosphorylation of S6K1 and EIF4EBP1 through activation of mTORC1 signaling. Has low intrinsic GTPase activity. {ECO:0000269|PubMed:12271141, ECO:0000269|PubMed:12869586, ECO:0000269|PubMed:15340059, ECO:0000269|PubMed:15854902, ECO:0000269|PubMed:16098514, ECO:000026…	0	828	301	111	1	316	36	0.113924
Q15393	SF3B3_HUMAN	SF3B3 KIAA0017 SAP130	FUNCTION: Involved in pre-mRNA splicing as a component of the splicing factor SF3B complex (PubMed:27720643). SF3B complex is required for 'A' complex assembly formed by the stable binding of U2 snRNP to the branchpoint sequence (BPS) in pre-mRNA. Sequence independent binding of SF3A/SF3B complex upstream of the branch site is essential, it may anchor U2 snRNP to the pre-mRNA (PubMed:12234937). M…	0	105	818	90	1	316	36	0.113924
Q15459	SF3A1_HUMAN	SF3A1 SAP114	FUNCTION: Subunit of the splicing factor SF3A required for 'A' complex assembly formed by the stable binding of U2 snRNP to the branchpoint sequence (BPS) in pre-mRNA. Sequence independent binding of SF3A/SF3B complex upstream of the branch site is essential, it may anchor U2 snRNP to the pre-mRNA. May also be involved in the assembly of the 'E' complex.	0	88	812	274	1	316	36	0.113924
Q29RF7	PDS5A_HUMAN	PDS5A KIAA0648 PDS5 PIG54	FUNCTION: Probable regulator of sister chromatid cohesion in mitosis which may stabilize cohesin complex association with chromatin. May couple sister chromatid cohesion during mitosis to DNA replication. Cohesion ensures that chromosome partitioning is accurate in both meiotic and mitotic cells and plays an important role in DNA repair. {ECO:0000269|PubMed:15855230, ECO:0000269|PubMed:19907496}.	0	729	58	48	1	316	36	0.113924
Q2KHT3	CL16A_HUMAN	CLEC16A KIAA0350	FUNCTION: Regulator of mitophagy through the upstream regulation of the RNF41/NRDP1-PRKN pathway. Mitophagy is a selective form of autophagy necessary for mitochondrial quality control. The RNF41/NRDP1-PRKN pathway regulates autophagosome-lysosome fusion during late mitophagy. May protect RNF41/NRDP1 from proteosomal degradation, RNF41/NRDP1 which regulates proteosomal degradation of PRKN. Plays …	0	668	528	535	1	316	36	0.113924
Q2TAL8	QRIC1_HUMAN	QRICH1		0	1096	96	422	1	316	36	0.113924
Q3KQU3	MA7D1_HUMAN	MAP7D1 KIAA1187 PARCC1 RPRC1 PP2464		0	890.5	344	309	1	316	36	0.113924
Q53EL6	PDCD4_HUMAN	PDCD4 H731	FUNCTION: Inhibits translation initiation and cap-dependent translation. May excert its function by hindering the interaction between EIF4A1 and EIF4G. Inhibits the helicase activity of EIF4A. Modulates the activation of JUN kinase. Down-regulates the expression of MAP4K1, thus inhibiting events important in driving invasion, namely, MAPK85 activation and consequent JUN-dependent transcription. M…	0	200	392	108	1	316	36	0.113924
Q5BKZ1	ZN326_HUMAN	ZNF326 ZIRD	FUNCTION: Core component of the DBIRD complex, a multiprotein complex that acts at the interface between core mRNP particles and RNA polymerase II (RNAPII) and integrates transcript elongation with the regulation of alternative splicing: the DBIRD complex affects local transcript elongation rates and alternative splicing of a large set of exons embedded in (A + T)-rich DNA regions. May play a rol…	0	79	87	46	1	316	36	0.113924
Q5JTD0	TJAP1_HUMAN	TJAP1 PILT TJP4		0	735	414	904	1	316	36	0.113924
Q5T8P6	RBM26_HUMAN	RBM26 C13orf10 PRO1777		0	312	174	466	1	316	36	0.113924
Q5VT52	RPRD2_HUMAN	RPRD2 KIAA0460 HSPC099		0	209	130	228	1	316	36	0.113924
Q5VTR2	BRE1A_HUMAN	RNF20 BRE1A	FUNCTION: Component of the RNF20/40 E3 ubiquitin-protein ligase complex that mediates monoubiquitination of 'Lys-120' of histone H2B (H2BK120ub1). H2BK120ub1 gives a specific tag for epigenetic transcriptional activation and is also prerequisite for histone H3 'Lys-4' and 'Lys-79' methylation (H3K4me and H3K79me, respectively). It thereby plays a central role inb histone code and gene regulation.…	0	645.5	92	462	1	316	36	0.113924
Q68E01	INT3_HUMAN	INTS3 C1orf193 C1orf60	FUNCTION: Component of the Integrator (INT) complex. The Integrator complex is involved in the small nuclear RNAs (snRNA) U1 and U2 transcription and in their 3'-box-dependent processing. The Integrator complex is associated with the C-terminal domain (CTD) of RNA polymerase II largest subunit (POLR2A) and is recruited to the U1 and U2 snRNAs genes (Probable). Mediates recruitment of cytoplasmic …	0	235	305	557	1	316	36	0.113924
Q6KC79	NIPBL_HUMAN	NIPBL IDN3 SCC2	FUNCTION: Plays an important role in the loading of the cohesin complex on to DNA. Forms a heterodimeric complex (also known as cohesin loading complex) with MAU2/SCC4 which mediates the loading of the cohesin complex onto chromatin (PubMed:22628566, PubMed:28914604). Plays a role in cohesin loading at sites of DNA damage. Its recruitement to double-strand breaks (DSBs) sites occurs in a CBX3-, R…	0	102	69	103	1	316	36	0.113924
Q6P996	PDXD1_HUMAN	PDXDC1 KIAA0251		0	596	318	1026	1	316	36	0.113924
Q6PKG0	LARP1_HUMAN	LARP1 KIAA0731 LARP	FUNCTION: RNA-binding protein that promotes translation of specific classes of mRNAs downstream of the mTORC1 complex (PubMed:24532714, PubMed:25940091). Associates with the mRNA 5'cap in an MTOR-dependent manner and associates with mRNAs containing a 5' terminal oligopyrimidine (5'TOP) motif, which is present in mRNAs encoding for ribosomal proteins and several components of the translation mach…	0	482	417	299	1	316	36	0.113924
Q6UN15	FIP1_HUMAN	FIP1L1 FIP1 RHE	FUNCTION: Component of the cleavage and polyadenylation specificity factor (CPSF) complex that plays a key role in pre-mRNA 3'-end formation, recognizing the AAUAAA signal sequence and interacting with poly(A) polymerase and other factors to bring about cleavage and poly(A) addition. FIP1L1 contributes to poly(A) site recognition and stimulates poly(A) addition. Binds to U-rich RNA sequence eleme…	0	56.5	678	225	1	316	36	0.113924
Q7KZ85	SPT6H_HUMAN	SUPT6H KIAA0162 SPT6H	FUNCTION: Transcription elongation factor which binds histone H3 and plays a key role in the regulation of transcription elongation and mRNA processing. Enhances the transcription elongation by RNA polymerase II (RNAPII) and is also required for the efficient activation of transcriptional elongation by the HIV-1 nuclear transcriptional activator, Tat. Besides chaperoning histones in transcription…	0	708.5	319	258	1	316	36	0.113924
Q7L014	DDX46_HUMAN	DDX46 KIAA0801	FUNCTION: Plays an essential role in splicing, either prior to, or during splicing A complex formation. {ECO:0000269|PubMed:12234937}.	0	249	28	135	1	316	36	0.113924
Q7L2J0	MEPCE_HUMAN	MEPCE BCDIN3	FUNCTION: S-adenosyl-L-methionine-dependent methyltransferase that adds a methylphosphate cap at the 5'-end of 7SK snRNA, leading to stabilize it. {ECO:0000269|PubMed:17643375}.	0	230	201	280	1	316	36	0.113924
Q7LBC6	KDM3B_HUMAN	KDM3B C5orf7 JHDM2B JMJD1B KIAA1082	FUNCTION: Histone demethylase that specifically demethylates 'Lys-9' of histone H3, thereby playing a central role in histone code. Demethylation of Lys residue generates formaldehyde and succinate. May have tumor suppressor activity. {ECO:0000269|PubMed:16603237}.	0	614	370	774	1	316	36	0.113924
Q7RTV0	PHF5A_HUMAN	PHF5A	FUNCTION: Involved with the PAF1 complex (PAF1C) in transcriptional elongation by RNA polymerase II, and in regulation of development and maintenance of embryonic stem cell (ESC) pluripotency. Required for maintenance of ESCs self-renewal and cellular reprogramming of stem cells. Maintains pluripotency by recruiting and stabilizing PAF1C on pluripotency genes loci, and by regulating the expressio…	0	208	48	290	1	316	36	0.113924
Q7Z3B4	NUP54_HUMAN	NUP54	FUNCTION: Component of the nuclear pore complex, a complex required for the trafficking across the nuclear membrane. {ECO:0000250|UniProtKB:P70582}.	0	33	219	137	1	316	36	0.113924
Q7Z739	YTHD3_HUMAN	YTHDF3	FUNCTION: Specifically recognizes and binds N6-methyladenosine (m6A)-containing RNAs and promotes RNA translation efficiency (PubMed:28106072, PubMed:28106076, PubMed:28281539). M6A is a modification present at internal sites of mRNAs and some non-coding RNAs and plays a role in the efficiency of mRNA splicing, processing and stability (PubMed:22575960, PubMed:24284625, PubMed:28106072, PubMed:28…	0	916	289	417	1	316	36	0.113924
Q86XP3	DDX42_HUMAN	DDX42	FUNCTION: ATP-dependent RNA helicase. Binds to partially double-stranded RNAs (dsRNAs) in order to unwind RNA secondary structures. Unwinding is promoted in the presence of single-strand binding proteins. Mediates also RNA duplex formation thereby displacing the single-strand RNA binding protein. ATP and ADP modulate its activity: ATP binding and hydrolysis by DDX42 triggers RNA strand separation…	0	300	37	273	1	316	36	0.113924
Q86YP4	P66A_HUMAN	GATAD2A	FUNCTION: Transcriptional repressor. Enhances MBD2-mediated repression. Efficient repression requires the presence of GATAD2B. {ECO:0000269|PubMed:12183469, ECO:0000269|PubMed:16415179}.	0	399	306	109	1	316	36	0.113924
Q8IX12	CCAR1_HUMAN	CCAR1 CARP1 DIS	FUNCTION: Associates with components of the Mediator and p160 coactivator complexes that play a role as intermediaries transducing regulatory signals from upstream transcriptional activator proteins to basal transcription machinery at the core promoter. Recruited to endogenous nuclear receptor target genes in response to the appropriate hormone. Also functions as a p53 coactivator. May thus play …	1	119.5	630	259	1	316	36	0.113924
Q8IXB1	DJC10_HUMAN	DNAJC10 ERDJ5 UNQ495/PRO1012	FUNCTION: Endoplasmic reticulum disulfide reductase involved both in the correct folding of proteins and degradation of misfolded proteins. Required for efficient folding of proteins in the endoplasmic reticulum by catalyzing the removal of non-native disulfide bonds formed during the folding of proteins, such as LDLR. Also involved in endoplasmic reticulum-associated degradation (ERAD) by reduci…	0	679.5	93	279	1	316	36	0.113924
Q8IYB3	SRRM1_HUMAN	SRRM1 SRM160	FUNCTION: Part of pre- and post-splicing multiprotein mRNP complexes. Involved in numerous pre-mRNA processing events. Promotes constitutive and exonic splicing enhancer (ESE)-dependent splicing activation by bridging together sequence-specific (SR family proteins, SFRS4, SFRS5 and TRA2B/SFRS10) and basal snRNP (SNRP70 and SNRPA1) factors of the spliceosome. Stimulates mRNA 3'-end cleavage indepe…	0	351	220	355	1	316	36	0.113924
Q8N163	CCAR2_HUMAN	CCAR2 DBC1 KIAA1967	FUNCTION: Core component of the DBIRD complex, a multiprotein complex that acts at the interface between core mRNP particles and RNA polymerase II (RNAPII) and integrates transcript elongation with the regulation of alternative splicing: the DBIRD complex affects local transcript elongation rates and alternative splicing of a large set of exons embedded in (A + T)-rich DNA regions. Inhibits SIRT1…	0	373	369	547	1	316	36	0.113924
Q8N1F7	NUP93_HUMAN	NUP93 KIAA0095	FUNCTION: Plays a role in the nuclear pore complex (NPC) assembly and/or maintenance (PubMed:9348540). May anchor nucleoporins, but not NUP153 and TPR, to the NPC. During renal development, regulates podocyte migration and proliferation through SMAD4 signaling (PubMed:26878725). {ECO:0000269|PubMed:15229283, ECO:0000269|PubMed:15703211, ECO:0000269|PubMed:26878725, ECO:0000269|PubMed:9348540}.	0	194	268	40	1	316	36	0.113924
Q8N573	OXR1_HUMAN	OXR1 Nbla00307	FUNCTION: May be involved in protection from oxidative damage. {ECO:0000269|PubMed:11114193, ECO:0000269|PubMed:15060142}.	0	1063	778	618	1	316	36	0.113924
Q8NBJ5	GT251_HUMAN	COLGALT1 GLT25D1 PSEC0241	FUNCTION: Beta-galactosyltransferase that transfers beta-galactose to hydroxylysine residues of type I collagen (PubMed:19075007, PubMed:22216269, PubMed:27402836). By acting on collagen glycosylation, facilitates the formation of collagen triple helix (PubMed:27402836). {ECO:0000269|PubMed:19075007, ECO:0000269|PubMed:22216269, ECO:0000269|PubMed:27402836}.	0	500	64	223	1	316	36	0.113924
Q8NBX0	SCPDL_HUMAN	SCCPDH CGI-49		0	708.5	367	207	1	316	36	0.113924
Q8NEZ5	FBX22_HUMAN	FBXO22 FBX22	FUNCTION: Substrate-recognition component of the SCF (SKP1-CUL1-F-box protein)-type E3 ubiquitin ligase complex. Promotes the proteasome-dependent degradation of key sarcomeric proteins, such as alpha-actinin (ACTN2) and filamin-C (FLNC), essential for maintenance of normal contractile function. {ECO:0000269|PubMed:22972877}.	0	753	56	523	1	316	36	0.113924
Q8NFC6	BD1L1_HUMAN	BOD1L1 BOD1L FAM44A KIAA1327	FUNCTION: Component of the fork protection machinery required to protect stalled/damaged replication forks from uncontrolled DNA2-dependent resection. Acts by stabilizing RAD51 at stalled replication forks and protecting RAD51 nucleofilaments from the antirecombinogenic activities of FBXO18/FBH1 and BLM (PubMed:26166705). Does not regulate spindle orientation (PubMed:26166705). {ECO:0000269|PubMe…	0	556.5	296	763	1	316	36	0.113924
Q8NFD5	ARI1B_HUMAN	ARID1B BAF250B DAN15 KIAA1235 OSA2	FUNCTION: Involved in transcriptional activation and repression of select genes by chromatin remodeling (alteration of DNA-nucleosome topology). Component of SWI/SNF chromatin remodeling complexes that carry out key enzymatic activities, changing chromatin structure by altering DNA-histone contacts within a nucleosome in an ATP-dependent manner. Belongs to the neural progenitors-specific chromati…	1	356.5	1003	73	1	316	36	0.113924
Q8NFH4	NUP37_HUMAN	NUP37	FUNCTION: Component of the Nup107-160 subcomplex of the nuclear pore complex (NPC). The Nup107-160 subcomplex is required for the assembly of a functional NPC. The Nup107-160 subcomplex is also required for normal kinetochore microtubule attachment, mitotic progression and chromosome segregation. {ECO:0000269|PubMed:17363900}.	0	173	240	241	1	316	36	0.113924
Q8TAQ2	SMRC2_HUMAN	SMARCC2 BAF170	FUNCTION: Involved in transcriptional activation and repression of select genes by chromatin remodeling (alteration of DNA-nucleosome topology). Component of SWI/SNF chromatin remodeling complexes that carry out key enzymatic activities, changing chromatin structure by altering DNA-histone contacts within a nucleosome in an ATP-dependent manner (PubMed:11018012). Can stimulate the ATPase activity…	1	115	576	121	1	316	36	0.113924
Q8TEX9	IPO4_HUMAN	IPO4 IMP4B RANBP4	FUNCTION: Functions in nuclear protein import as nuclear transport receptor. Serves as receptor for nuclear localization signals (NLS) in cargo substrates. Is thought to mediate docking of the importin/substrate complex to the nuclear pore complex (NPC) through binding to nucleoporin and the complex is subsequently translocated through the pore by an energy requiring, Ran-dependent mechanism. At …	0	629	333	1042	1	316	36	0.113924
Q8WUA2	PPIL4_HUMAN	PPIL4	FUNCTION: PPIases accelerate the folding of proteins. It catalyzes the cis-trans isomerization of proline imidic peptide bonds in oligopeptides (By similarity). {ECO:0000250}.	0	768.5	659	693	1	316	36	0.113924
Q8WUH1	CHUR_HUMAN	CHURC1 C14orf52 CHCH My015	FUNCTION: Transcriptional activator that mediates FGF signaling during neural development. Plays a role in the regulation of cell movement (By similarity). Does not bind DNA by itself. {ECO:0000250}.	0	736	205	489	1	316	36	0.113924
Q8WUM0	NU133_HUMAN	NUP133	FUNCTION: Involved in poly(A)+ RNA transport. {ECO:0000269|PubMed:11684705}.	0	73	521	7	1	316	36	0.113924
Q8WVC0	LEO1_HUMAN	LEO1 RDL	FUNCTION: Component of the PAF1 complex (PAF1C) which has multiple functions during transcription by RNA polymerase II and is implicated in regulation of development and maintenance of embryonic stem cell pluripotency. PAF1C associates with RNA polymerase II through interaction with POLR2A CTD non-phosphorylated and 'Ser-2'- and 'Ser-5'-phosphorylated forms and is involved in transcriptional elon…	0	843	163	226	1	316	36	0.113924
Q8WXF1	PSPC1_HUMAN	PSPC1 PSP1	FUNCTION: Regulates, cooperatively with NONO and SFPQ, androgen receptor-mediated gene transcription activity in Sertoli cell line (By similarity). Binds to poly(A), poly(G) and poly(U) RNA homopolymers. Regulates the circadian clock by repressing the transcriptional activator activity of the CLOCK-ARNTL/BMAL1 heterodimer (By similarity). Together with NONO, required for the formation of nuclear …	0	581	721	169	1	316	36	0.113924
Q8WXI9	P66B_HUMAN	GATAD2B KIAA1150	FUNCTION: Transcriptional repressor. Enhances MBD2-mediated repression. Efficient repression requires the presence of GATAD2A. Targets MBD3 to discrete loci in the nucleus. May play a role in synapse development. {ECO:0000269|PubMed:12183469, ECO:0000269|PubMed:16415179}.	0	403	286	371	1	316	36	0.113924
Q8WYA6	CTBL1_HUMAN	CTNNBL1 C20orf33 PP8304	FUNCTION: Component of the PRP19-CDC5L complex that forms an integral part of the spliceosome and is required for activating pre-mRNA splicing. Participates in AID/AICDA-mediated Ig class switching recombination (CSR). May induce apoptosis.	0	868	50	85	1	316	36	0.113924
Q92466	DDB2_HUMAN	DDB2	FUNCTION: Required for DNA repair. Binds to DDB1 to form the UV-damaged DNA-binding protein complex (the UV-DDB complex). The UV-DDB complex may recognize UV-induced DNA damage and recruit proteins of the nucleotide excision repair pathway (the NER pathway) to initiate DNA repair. The UV-DDB complex preferentially binds to cyclobutane pyrimidine dimers (CPD), 6-4 photoproducts (6-4 PP), apurinic …	0	1151	503	551	1	316	36	0.113924
Q92620	PRP16_HUMAN	DHX38 DDX38 KIAA0224 PRP16	FUNCTION: Probable ATP-binding RNA helicase involved in pre-mRNA splicing.	0	257	1069	101	1	316	36	0.113924
Q92621	NU205_HUMAN	NUP205 C7orf14 KIAA0225	FUNCTION: Plays a role in the nuclear pore complex (NPC) assembly and/or maintenance (PubMed:9348540). May anchor NUP62 and other nucleoporins, but not NUP153 and TPR, to the NPC (PubMed:15229283). {ECO:0000269|PubMed:15229283, ECO:0000269|PubMed:9348540}.	0	25.5	117	13	1	316	36	0.113924
Q92688	AN32B_HUMAN	ANP32B APRIL PHAPI2	FUNCTION: Multifunctional protein working as a cell cycle progression factor as well as a cell survival factor. Required for the progression from the G1 to the S phase. Anti-apoptotic protein which functions as a caspase-3 inhibitor. Has no phosphatase 2A (PP2A) inhibitor activity (By similarity). Exhibits histone chaperone properties, stimulating core histones to assemble into a nucleosome. {ECO…	1	734	634	845	1	316	36	0.113924
Q92785	REQU_HUMAN	DPF2 BAF45D REQ UBID4	FUNCTION: May be a transcription factor required for the apoptosis response following survival factor withdrawal from myeloid cells. Might also have a role in the development and maturation of lymphoid cells.	0	165	722	125	1	316	36	0.113924
Q92797	SYMPK_HUMAN	SYMPK SPK	FUNCTION: Scaffold protein that functions as a component of a multimolecular complex involved in histone mRNA 3'-end processing. Specific component of the tight junction (TJ) plaque, but might not be an exclusively junctional component. May have a house-keeping rule. Is involved in pre-mRNA polyadenylation. Enhances SSU72 phosphatase activity. {ECO:0000269|PubMed:16230528, ECO:0000269|PubMed:2086…	0	267	171	239	1	316	36	0.113924
Q92841	DDX17_HUMAN	DDX17	FUNCTION: As an RNA helicase, unwinds RNA and alters RNA structures through ATP binding and hydrolysis. Involved in multiple cellular processes, including pre-mRNA splicing, alternative splicing, ribosomal RNA processing and miRNA processing, as well as transcription regulation. Regulates the alternative splicing of exons exhibiting specific features (PubMed:12138182, PubMed:23022728, PubMed:2491…	0	135	149	70	1	316	36	0.113924
Q92917	GPKOW_HUMAN	GPKOW GPATC5 GPATCH5 T54	FUNCTION: RNA-binding protein involved in pre-mRNA splicing. {ECO:0000269|PubMed:25296192}.	0	724	558	1062	1	316	36	0.113924
Q92922	SMRC1_HUMAN	SMARCC1 BAF155	FUNCTION: Involved in transcriptional activation and repression of select genes by chromatin remodeling (alteration of DNA-nucleosome topology). Component of SWI/SNF chromatin remodeling complexes that carry out key enzymatic activities, changing chromatin structure by altering DNA-histone contacts within a nucleosome in an ATP-dependent manner. May stimulate the ATPase activity of the catalytic …	1	113	74	28	1	316	36	0.113924
Q92925	SMRD2_HUMAN	SMARCD2 BAF60B PRO2451	FUNCTION: Involved in transcriptional activation and repression of select genes by chromatin remodeling (alteration of DNA-nucleosome topology). Component of SWI/SNF chromatin remodeling complexes that carry out key enzymatic activities, changing chromatin structure by altering DNA-histone contacts within a nucleosome in an ATP-dependent manner (PubMed:22952240, PubMed:26601204). Critical regulat…	0	90.5	1076	196	1	316	36	0.113924
Q93050	VPP1_HUMAN	ATP6V0A1 ATP6N1 ATP6N1A VPP1	FUNCTION: Required for assembly and activity of the vacuolar ATPase. Potential role in differential targeting and regulation of the enzyme for a specific organelle (By similarity). {ECO:0000250}.	0	765	267	706	1	316	36	0.113924
Q96BS2	CHP3_HUMAN	TESC CHP3	FUNCTION: Functions as an integral cofactor in cell pH regulation by controlling plasma membrane-type Na(+)/H(+) exchange activity. Promotes the maturation, transport, cell surface stability and exchange activity of SLC9A1/NHE1 at the plasma membrane. Promotes the induction of hematopoietic stem cell differentiation toward megakaryocytic lineage. Essential for the coupling of ERK cascade activati…	0	264	984	377	1	316	36	0.113924
Q96C36	P5CR2_HUMAN	PYCR2	FUNCTION: Housekeeping enzyme that catalyzes the last step in proline biosynthesis. In some cell types, such as erythrocytes, its primary function may be the generation of NADP(+). Can utilize both NAD and NADP. Has higher affinity for NADP, but higher catalytic efficiency with NADH (PubMed:2722838, PubMed:6894153). Involved in cellular response to oxidative stress (PubMed:25865492). {ECO:0000269…	0	881	349	545	1	316	36	0.113924
Q96EE3	SEH1_HUMAN	SEH1L SEC13L SEH1	FUNCTION: Component of the Nup107-160 subcomplex of the nuclear pore complex (NPC). The Nup107-160 subcomplex is required for the assembly of a functional NPC. The Nup107-160 subcomplex is also required for normal kinetochore microtubule attachment, mitotic progression and chromosome segregation. This subunit plays a role in recruitment of the Nup107-160 subcomplex to the kinetochore. {ECO:000026…	0	308	385	183	1	316	36	0.113924
Q96EY7	PTCD3_HUMAN	PTCD3 MRPS39 TRG15	FUNCTION: Mitochondrial RNA-binding protein that has a role in mitochondrial translation. {ECO:0000269|PubMed:19427859}.	0	1183.5	445	398	1	316	36	0.113924
Q96GM5	SMRD1_HUMAN	SMARCD1 BAF60A	FUNCTION: Involved in transcriptional activation and repression of select genes by chromatin remodeling (alteration of DNA-nucleosome topology). Component of SWI/SNF chromatin remodeling complexes that carry out key enzymatic activities, changing chromatin structure by altering DNA-histone contacts within a nucleosome in an ATP-dependent manner (PubMed:8804307). Belongs to the neural progenitors-…	1	72	981	53	1	316	36	0.113924
Q96GX5	GWL_HUMAN	MASTL GW GWL THC2	FUNCTION: Serine/threonine kinase that plays a key role in M phase by acting as a regulator of mitosis entry and maintenance. Acts by promoting the inactivation of protein phosphatase 2A (PP2A) during M phase: does not directly inhibit PP2A but acts by mediating phosphorylation and subsequent activation of ARPP19 and ENSA at 'Ser-62' and 'Ser-67', respectively. ARPP19 and ENSA are phosphatase inh…	0	277	166	159	1	316	36	0.113924
Q96HE7	ERO1A_HUMAN	ERO1A ERO1L UNQ434/PRO865	FUNCTION: Oxidoreductase involved in disulfide bond formation in the endoplasmic reticulum. Efficiently reoxidizes P4HB/PDI, the enzyme catalyzing protein disulfide formation, in order to allow P4HB to sustain additional rounds of disulfide formation. Following P4HB reoxidation, passes its electrons to molecular oxygen via FAD, leading to the production of reactive oxygen species (ROS) in the cel…	0	532	79	688	1	316	36	0.113924
Q96IJ6	GMPPA_HUMAN	GMPPA	FUNCTION: May serve as a regulatory subunit and allow allosteric feedback inhibition of GMPPB by GDP-mannose. {ECO:0000269|PubMed:24035193}.	0	691.5	487	297	1	316	36	0.113924
Q96JM3	CHAP1_HUMAN	CHAMP1 C13orf8 CAMP CHAMP KIAA1802 ZNF828	FUNCTION: Required for proper alignment of chromosomes at metaphase and their accurate segregation during mitosis. Involved in the maintenance of spindle microtubules attachment to the kinetochore during sister chromatid biorientation. May recruit CENPE and CENPF to the kinetochore. {ECO:0000269|PubMed:21063390}.	0	35	309	186	1	316	36	0.113924
Q96PK6	RBM14_HUMAN	RBM14 SIP	FUNCTION: Isoform 1 may function as a nuclear receptor coactivator, enhancing transcription through other coactivators such as NCOA6 and CITED1. Isoform 2, functions as a transcriptional repressor, modulating transcriptional activities of coactivators including isoform 1, NCOA6 and CITED1 (PubMed:11443112). Regulates centriole biogenesis by suppressing the formation of aberrant centriolar protein…	0	20	584	71	1	316	36	0.113924
Q96ST2	IWS1_HUMAN	IWS1 IWS1L	FUNCTION: Transcription factor which plays a key role in defining the composition of the RNA polymerase II (RNAPII) elongation complex and in modulating the production of mature mRNA transcripts. Acts as an assembly factor to recruit various factors to the RNAPII elongation complex and is recruited to the complex via binding to the transcription elongation factor SUPT6H bound to the C-terminal do…	0	860	254	164	1	316	36	0.113924
Q96ST3	SIN3A_HUMAN	SIN3A	FUNCTION: Acts as a transcriptional repressor. Corepressor for REST. Interacts with MXI1 to repress MYC responsive genes and antagonize MYC oncogenic activities. Also interacts with MXD1-MAX heterodimers to repress transcription by tethering SIN3A to DNA. Acts cooperatively with OGT to repress transcription in parallel with histone deacetylation. Involved in he control of the circadian rhythms. R…	1	123	181	292	1	316	36	0.113924
Q99459	CDC5L_HUMAN	CDC5L KIAA0432 PCDC5RP	FUNCTION: DNA-binding protein involved in cell cycle control. May act as a transcription activator. Component of the PRP19-CDC5L complex that forms an integral part of the spliceosome and is required for activating pre-mRNA splicing. The PRP19-CDC5L complex may also play a role in the response to DNA damage (DDR). {ECO:0000269|PubMed:10570151, ECO:0000269|PubMed:11082045, ECO:0000269|PubMed:11101…	1	55	9	65	1	316	36	0.113924
Q99543	DNJC2_HUMAN	DNAJC2 MPHOSPH11 MPP11 ZRF1	FUNCTION: Acts both as a chaperone in the cytosol and as a chromatin regulator in the nucleus. When cytosolic, acts as a molecular chaperone: component of the ribosome-associated complex (RAC), a complex involved in folding or maintaining nascent polypeptides in a folding-competent state. In the RAC complex, stimulates the ATPase activity of the ribosome-associated pool of Hsp70-type chaperones H…	0	1083	878	648	1	316	36	0.113924
Q99623	PHB2_HUMAN	PHB2 BAP REA	FUNCTION: Acts as a mediator of transcriptional repression by nuclear hormone receptors via recruitment of histone deacetylases (By similarity). Functions as an estrogen receptor (ER)-selective coregulator that potentiates the inhibitory activities of antiestrogens and represses the activity of estrogens. Competes with NCOA1 for modulation of ER transcriptional activity. Probably involved in regu…	0	566	183	829	1	316	36	0.113924
Q9BRR6	ADPGK_HUMAN	ADPGK PSEC0260	FUNCTION: Catalyzes the phosphorylation of D-glucose to D-glucose 6-phosphate using ADP as the phosphate donor. GDP and CDP can replace ADP, but with reduced efficiency (By similarity). {ECO:0000250}.	0	979	756	126	1	316	36	0.113924
Q9BSJ8	ESYT1_HUMAN	ESYT1 FAM62A KIAA0747 MBC2	FUNCTION: Binds glycerophospholipids in a barrel-like domain and may play a role in cellular lipid transport (By similarity). Binds calcium (via the C2 domains) and translocates to sites of contact between the endoplasmic reticulum and the cell membrane in response to increased cytosolic calcium levels. Helps tether the endoplasmic reticulum to the cell membrane and promotes the formation of appo…	0	712	85	198	1	316	36	0.113924
Q9BUJ2	HNRL1_HUMAN	HNRNPUL1 E1BAP5 HNRPUL1	FUNCTION: Acts as a basic transcriptional regulator. Represses basic transcription driven by several virus and cellular promoters. When associated with BRD7, activates transcription of glucocorticoid-responsive promoter in the absence of ligand-stimulation. Plays also a role in mRNA processing and transport. Binds avidly to poly(G) and poly(C) RNA homopolymers in vitro. {ECO:0000269|PubMed:124899…	0	355	13	76	1	316	36	0.113924
Q9BW27	NUP85_HUMAN	NUP85 NUP75 PCNT1	FUNCTION: Essential component of the nuclear pore complex (NPC) that seems to be required for NPC assembly and maintenance (PubMed:12718872). As part of the NPC Nup107-160 subcomplex plays a role in RNA export and in tethering NUP96/Nup98 and NUP153 to the nucleus (PubMed:12718872). The Nup107-160 complex seems to be required for spindle assembly during mitosis (PubMed:16807356). NUP85 is require…	0	99	263	162	1	316	36	0.113924
Q9BWU0	NADAP_HUMAN	SLC4A1AP HLC3		0	125	1008	245	1	316	36	0.113924
Q9H0W9	CK054_HUMAN	C11orf54 LP4947 PTD012	FUNCTION: Exhibits ester hydrolase activity on the substrate p-nitrophenyl acetate. {ECO:0000269|PubMed:16522806}.	0	584	264	727	1	316	36	0.113924
Q9H2P0	ADNP_HUMAN	ADNP ADNP1 KIAA0784	FUNCTION: Potential transcription factor. May mediate some of the neuroprotective peptide VIP-associated effects involving normal growth and cancer proliferation.	0	65	158	107	1	316	36	0.113924
Q9H2U2	IPYR2_HUMAN	PPA2 HSPC124	FUNCTION: Hydrolyzes inorganic pyrophosphate (PubMed:27523597). This activity is essential for correct regulation of mitochondrial membrane potential, and mitochondrial organization and function (PubMed:27523598). {ECO:0000269|PubMed:27523597, ECO:0000269|PubMed:27523598}.	0	950.5	840	485	1	316	36	0.113924
Q9H307	PININ_HUMAN	PNN DRS MEMA	FUNCTION: Transcriptional activator binding to the E-box 1 core sequence of the E-cadherin promoter gene; the core-binding sequence is 5'CAGGTG-3'. Capable of reversing CTBP1-mediated transcription repression. Auxiliary component of the splicing-dependent multiprotein exon junction complex (EJC) deposited at splice junction on mRNAs. The EJC is a dynamic structure consisting of core proteins and …	0	80	726	95	1	316	36	0.113924
Q9H3P2	NELFA_HUMAN	NELFA WHSC2 P/OKcl.15	FUNCTION: Essential component of the NELF complex, a complex that negatively regulates the elongation of transcription by RNA polymerase II. The NELF complex, which acts via an association with the DSIF complex and causes transcriptional pausing, is counteracted by the P-TEFb kinase complex. The NELF complex is involved in HIV-1 latency possibly involving recruitment of PCF11 to paused RNA polyme…	0	226	697	115	1	316	36	0.113924
Q9H6F5	CCD86_HUMAN	CCDC86 CYCLON		0	684	312	147	1	316	36	0.113924
Q9H9B1	EHMT1_HUMAN	EHMT1 EUHMTASE1 GLP KIAA1876 KMT1D	FUNCTION: Histone methyltransferase that specifically mono- and dimethylates 'Lys-9' of histone H3 (H3K9me1 and H3K9me2, respectively) in euchromatin. H3K9me represents a specific tag for epigenetic transcriptional repression by recruiting HP1 proteins to methylated histones. Also weakly methylates 'Lys-27' of histone H3 (H3K27me). Also required for DNA methylation, the histone methyltransferase …	1	127	673	155	1	316	36	0.113924
Q9HAV4	XPO5_HUMAN	XPO5 KIAA1291 RANBP21	FUNCTION: Mediates the nuclear export of proteins bearing a double-stranded RNA binding domain (dsRBD) and double-stranded RNAs (cargos). XPO5 in the nucleus binds cooperatively to the RNA and to the GTPase Ran in its active GTP-bound form. Proteins containing dsRBDs can associate with this trimeric complex through the RNA. Docking of this complex to the nuclear pore complex (NPC) is mediated thr…	0	1171	633	263	1	316	36	0.113924
Q9HCS7	SYF1_HUMAN	XAB2 HCNP KIAA1177 SYF1 PP3898	FUNCTION: Involved in pre-mRNA splicing as component of the spliceosome (PubMed:11991638, PubMed:28502770, PubMed:28076346). Involved in transcription-coupled repair (TCR), transcription and pre-mRNA splicing (PubMed:10944529, PubMed:17981804). {ECO:0000269|PubMed:10944529, ECO:0000269|PubMed:11991638, ECO:0000269|PubMed:17981804, ECO:0000269|PubMed:28076346, ECO:0000269|PubMed:28502770}.	0	540	189	644	1	316	36	0.113924
Q9NP81	SYSM_HUMAN	SARS2 SARSM	FUNCTION: Catalyzes the attachment of serine to tRNA(Ser). Is also probably able to aminoacylate tRNA(Sec) with serine, to form the misacylated tRNA L-seryl-tRNA(Sec), which will be further converted into selenocysteinyl-tRNA(Sec). {ECO:0000250|UniProtKB:Q9N0F3}.	0	1246	472	424	1	316	36	0.113924
Q9NQW6	ANLN_HUMAN	ANLN	FUNCTION: Required for cytokinesis (PubMed:16040610). Essential for the structural integrity of the cleavage furrow and for completion of cleavage furrow ingression. Plays a role in bleb assembly during metaphase and anaphase of mitosis (PubMed:23870127). May play a significant role in podocyte cell migration (PubMed:24676636). {ECO:0000269|PubMed:10931866, ECO:0000269|PubMed:12479805, ECO:000026…	0	31	43	248	1	316	36	0.113924
Q9NR30	DDX21_HUMAN	DDX21	FUNCTION: RNA helicase that acts as a sensor of the transcriptional status of both RNA polymerase (Pol) I and II: promotes ribosomal RNA (rRNA) processing and transcription from polymerase II (Pol II) (PubMed:25470060). Binds various RNAs, such as rRNAs, snoRNAs, 7SK and, at lower extent, mRNAs (PubMed:25470060). In the nucleolus, localizes to rDNA locus, where it directly binds rRNAs and snoRNAs…	0	52	241	18	1	316	36	0.113924
Q9NTJ3	SMC4_HUMAN	SMC4 CAPC SMC4L1	FUNCTION: Central component of the condensin complex, a complex required for conversion of interphase chromatin into mitotic-like condense chromosomes. The condensin complex probably introduces positive supercoils into relaxed DNA in the presence of type I topoisomerases and converts nicked DNA into positive knotted forms in the presence of type II topoisomerases. {ECO:0000269|PubMed:11136719}.	0	580	462	238	1	316	36	0.113924
Q9NTZ6	RBM12_HUMAN	RBM12 KIAA0765 HRIHFB2091		0	1040	100	203	1	316	36	0.113924
Q9NX40	OCAD1_HUMAN	OCIAD1 ASRIJ OCIA	FUNCTION: Maintains stem cell potency (By similarity). Increases STAT3 phosphorylation and controls ERK phosphorylation (By similarity). May act as a scaffold, increasing STAT3 recruitment onto endosomes (By similarity). Involved in integrin-mediated cancer cell adhesion and colony formation in ovarian cancer (PubMed:20515946). {ECO:0000250|UniProtKB:Q9CRD0, ECO:0000269|PubMed:20515946}.	0	876.5	321	194	1	316	36	0.113924
Q9NXV6	CARF_HUMAN	CDKN2AIP CARF	FUNCTION: Regulates DNA damage response in a dose-dependent manner through a number of signaling pathways involved in cell proliferation, apoptosis and senescence. {ECO:0000269|PubMed:15109303, ECO:0000269|PubMed:24825908}.	0	745	688	773	1	316	36	0.113924
Q9NYU2	UGGG1_HUMAN	UGGT1 GT UGCGL1 UGGT UGT1 UGTR	FUNCTION: Recognizes glycoproteins with minor folding defects. Reglucosylates single N-glycans near the misfolded part of the protein, thus providing quality control for protein folding in the endoplasmic reticulum. Reglucosylated proteins are recognized by calreticulin for recycling to the endoplasmic reticulum and refolding or degradation. {ECO:0000269|PubMed:10694380}.	0	579	104	1031	1	316	36	0.113924
Q9P2I0	CPSF2_HUMAN	CPSF2 CPSF100 KIAA1367	FUNCTION: Component of the cleavage and polyadenylation specificity factor (CPSF) complex that play a key role in pre-mRNA 3'-end formation, recognizing the AAUAAA signal sequence and interacting with poly(A) polymerase and other factors to bring about cleavage and poly(A) addition. Involved in the histone 3' end pre-mRNA processing. {ECO:0000269|PubMed:14749727, ECO:0000269|PubMed:18688255}.	0	111	679	301	1	316	36	0.113924
Q9UBD5	ORC3_HUMAN	ORC3 LATHEO ORC3L	FUNCTION: Component of the origin recognition complex (ORC) that binds origins of replication. DNA-binding is ATP-dependent. The specific DNA sequences that define origins of replication have not been identified yet. ORC is required to assemble the pre-replication complex necessary to initiate DNA replication. Binds histone H3 and H4 trimethylation marks H3K9me3, H3K27me3 and H4K20me3. {ECO:00002…	0	121.5	259	243	1	316	36	0.113924
Q9UDY2	ZO2_HUMAN	TJP2 X104 ZO2	FUNCTION: Plays a role in tight junctions and adherens junctions.	0	558	291	289	1	316	36	0.113924
Q9UEE9	CFDP1_HUMAN	CFDP1 BCNT CENP-29	FUNCTION: May play a role during embryogenesis. {ECO:0000250}.	0	919	386	470	1	316	36	0.113924
Q9UGI8	TES_HUMAN	TES	FUNCTION: Scaffold protein that may play a role in cell adhesion, cell spreading and in the reorganization of the actin cytoskeleton. Plays a role in the regulation of cell proliferation. May act as a tumor suppressor. Inhibits tumor cell growth. {ECO:0000269|PubMed:11420696, ECO:0000269|PubMed:12571287, ECO:0000269|PubMed:12695497}.	0	774	631	678	1	316	36	0.113924
Q9UJX3	APC7_HUMAN	ANAPC7 APC7	FUNCTION: Component of the anaphase promoting complex/cyclosome (APC/C), a cell cycle-regulated E3 ubiquitin ligase that controls progression through mitosis and the G1 phase of the cell cycle. The APC/C complex acts by mediating ubiquitination and subsequent degradation of target proteins: it mainly mediates the formation of 'Lys-11'-linked polyubiquitin chains and, to a lower extent, the format…	1	241	925	251	1	316	36	0.113924
Q9UK59	DBR1_HUMAN	DBR1	FUNCTION: Cleaves the 2'-5' phosphodiester linkage at the branch point of lariat intron pre-mRNAs after splicing and converts them into linear molecules that are subsequently degraded. It thereby facilitates ribonucleotide turnover. It may also participate in retrovirus replication via an RNA lariat intermediate in cDNA synthesis. {ECO:0000269|PubMed:10982890, ECO:0000269|PubMed:16232320}.	0	101	187	471	1	316	36	0.113924
Q9UKD2	MRT4_HUMAN	MRTO4 C1orf33 MRT4	FUNCTION: Component of the ribosome assembly machinery. Nuclear paralog of the ribosomal protein P0, it binds pre-60S subunits at an early stage of assembly in the nucleolus, and is replaced by P0 in cytoplasmic pre-60S subunits and mature 80S ribosomes. {ECO:0000269|PubMed:20083226}.	0	447	737	96	1	316	36	0.113924
Q9UKX7	NUP50_HUMAN	NUP50 NPAP60L PRO1146	FUNCTION: Component of the nuclear pore complex that has a direct role in nuclear protein import (PubMed:20016008). Actively displaces NLSs from importin-alpha, and facilitates disassembly of the importin-alpha:beta-cargo complex and importin recycling (PubMed:20016008). Interacts with regulatory proteins of cell cycle progression including CDKN1B (By similarity). This interaction is required for…	1	1059	758	445	1	316	36	0.113924
Q9UL25	RAB21_HUMAN	RAB21 KIAA0118	FUNCTION: Regulates integrin internalization and recycling, but does not influence the traffic of endosomally translocated receptors in general. As a result, may regulate cell adhesion and migration (By similarity). During the mitosis of adherent cells, controls the endosomal trafficking of integrins which is required for the successful completion of cytokinesis. Involved in neurite growth (By si…	0	790	632	843	1	316	36	0.113924
Q9ULC3	RAB23_HUMAN	RAB23 HSPC137	FUNCTION: The small GTPases Rab are key regulators of intracellular membrane trafficking, from the formation of transport vesicles to their fusion with membranes. Rabs cycle between an inactive GDP-bound form and an active GTP-bound form that is able to recruit to membranes different set of downstream effectors directly responsible for vesicle formation, movement, tethering and fusion. Together w…	0	955	806	337	1	316	36	0.113924
Q9UN86	G3BP2_HUMAN	G3BP2 KIAA0660	FUNCTION: Probable scaffold protein that may be involved in mRNA transport. {ECO:0000305}.	0	67	304	195	1	316	36	0.113924
Q9UNM6	PSD13_HUMAN	PSMD13	FUNCTION: Component of the 26S proteasome, a multiprotein complex involved in the ATP-dependent degradation of ubiquitinated proteins. This complex plays a key role in the maintenance of protein homeostasis by removing misfolded or damaged proteins, which could impair cellular functions, and by removing proteins whose functions are no longer required. Therefore, the proteasome participates in num…	1	748.5	534	757	1	316	36	0.113924
Q9UQ35	SRRM2_HUMAN	SRRM2 KIAA0324 SRL300 SRM300 HSPC075	FUNCTION: Involved in pre-mRNA splicing. May function at or prior to the first catalytic step of splicing at the catalytic center of the spliceosome. May do so by stabilizing the catalytic center or the position of the RNA substrate (By similarity). Binds to RNA. {ECO:0000250, ECO:0000269|PubMed:10668804}.	0	38	266	265	1	316	36	0.113924
Q9Y223	GLCNE_HUMAN	GNE GLCNE	FUNCTION: Regulates and initiates biosynthesis of N-acetylneuraminic acid (NeuAc), a precursor of sialic acids. Plays an essential role in early development (By similarity). Required for normal sialylation in hematopoietic cells. Sialylation is implicated in cell adhesion, signal transduction, tumorigenicity and metastatic behavior of malignant cells. {ECO:0000250, ECO:0000269|PubMed:10334995}.	0	1149	94	24	1	316	36	0.113924
Q9Y2W2	WBP11_HUMAN	WBP11 NPWBP SIPP1 SNP70	FUNCTION: Activates pre-mRNA splicing. May inhibit PP1 phosphatase activity. {ECO:0000269|PubMed:10593949, ECO:0000269|PubMed:11375989, ECO:0000269|PubMed:14640981}.	0	662	470	939	1	316	36	0.113924
Q9Y303	NAGA_HUMAN	AMDHD2 CGI-14	FUNCTION: Hydrolyzes the N-glycolyl group from N-glycolylglucosamine 6-phosphate (GlcNGc-6-P) in the N-glycolylneuraminic acid (Neu5Gc) degradation pathway. Although human is not able to catalyze formation of Neu5Gc due to the inactive CMAHP enzyme, Neu5Gc is present in food and must be degraded. {ECO:0000269|PubMed:22692205}.	0	1208	455	431	1	316	36	0.113924
Q9Y3B4	SF3B6_HUMAN	SF3B6 SAP14 SF3B14 SF3B14A CGI-110 HSPC175 HT006	FUNCTION: Involved in pre-mRNA splicing as a component of the splicing factor SF3B complex (PubMed:27720643). SF3B complex is required for 'A' complex assembly formed by the stable binding of U2 snRNP to the branchpoint sequence (BPS) in pre-mRNA (PubMed:12234937). Directly contacts the pre-mRNA branch site adenosine for the first catalytic step of splicing. Enters the spliceosome and associates …	0	205.5	784	218	1	316	36	0.113924
Q9Y3Z3	SAMH1_HUMAN	SAMHD1 MOP5	FUNCTION: Host restriction nuclease involved in defense response to virus. Has dNTPase activity and reduces cellular dNTP levels to levels too low for retroviral reverse transcription to occur. Blocks early-stage virus replication in dendritic and other myeloid cells. Likewise, suppresses LINE-1 retrotransposon activity. May play a role in mediating proinflammatory responses to TNF-alpha signalin…	0	474	154	227	1	316	36	0.113924
Q9Y4L1	HYOU1_HUMAN	HYOU1 GRP170 ORP150	FUNCTION: Has a pivotal role in cytoprotective cellular mechanisms triggered by oxygen deprivation. May play a role as a molecular chaperone and participate in protein folding. {ECO:0000269|PubMed:10037731}.	0	459	73	306	1	316	36	0.113924
Q9Y4Z0	LSM4_HUMAN	LSM4	FUNCTION: Binds specifically to the 3'-terminal U-tract of U6 snRNA.	0	679.5	330	942	1	316	36	0.113924
Q9Y5B0	CTDP1_HUMAN	CTDP1 FCP1	FUNCTION: Processively dephosphorylates 'Ser-2' and 'Ser-5' of the heptad repeats YSPTSPS in the C-terminal domain of the largest RNA polymerase II subunit. This promotes the activity of RNA polymerase II. Plays a role in the exit from mitosis by dephosphorylating crucial mitotic substrates (USP44, CDC20 and WEE1) that are required for M-phase-promoting factor (MPF)/CDK1 inactivation. {ECO:000026…	0	756	244	886	1	316	36	0.113924
Q9Y5B9	SP16H_HUMAN	SUPT16H FACT140 FACTP140	FUNCTION: Component of the FACT complex, a general chromatin factor that acts to reorganize nucleosomes. The FACT complex is involved in multiple processes that require DNA as a template such as mRNA elongation, DNA replication and DNA repair. During transcription elongation the FACT complex acts as a histone chaperone that both destabilizes and restores nucleosomal structure. It facilitates the …	0	366	12	5	1	316	36	0.113924
Q9Y5P6	GMPPB_HUMAN	GMPPB	FUNCTION: Catalyzes the formation of GDP-mannose, an essential precursor of glycan moieties of glycoproteins and glycolipids. {ECO:0000250|UniProtKB:P0C5I2}.	0	659	137	481	1	316	36	0.113924
Q9Y5Q9	TF3C3_HUMAN	GTF3C3	FUNCTION: Involved in RNA polymerase III-mediated transcription. Integral, tightly associated component of the DNA-binding TFIIIC2 subcomplex that directly binds tRNA and virus-associated RNA promoters.	0	746	210	43	1	316	36	0.113924
Q9Y5S9	RBM8A_HUMAN	RBM8A RBM8 HSPC114 MDS014	FUNCTION: Core component of the splicing-dependent multiprotein exon junction complex (EJC) deposited at splice junctions on mRNAs. The EJC is a dynamic structure consisting of core proteins and several peripheral nuclear and cytoplasmic associated factors that join the complex only transiently either during EJC assembly or during subsequent mRNA metabolism. The EJC marks the position of the exon…	0	621	452	442	1	316	36	0.113924
Q9Y606	TRUA_HUMAN	PUS1 PP8985	FUNCTION: Converts specific uridines to PSI in a number of tRNA substrates. Acts on positions 27/28 in the anticodon stem and also positions 34 and 36 in the anticodon of an intron containing tRNA. Involved in regulation of nuclear receptor activity possibly through pseudouridylation of SRA1 RNA (By similarity). {ECO:0000250}.	0	939	23	530	1	316	36	0.113924
Q9Y613	FHOD1_HUMAN	FHOD1 FHOS FHOS1	FUNCTION: Required for the assembly of F-actin structures, such as stress fibers. Depends on the Rho-ROCK cascade for its activity. Contributes to the coordination of microtubules with actin fibers and plays a role in cell elongation. Acts synergistically with ROCK1 to promote SRC-dependent non-apoptotic plasma membrane blebbing. {ECO:0000269|PubMed:14576350, ECO:0000269|PubMed:15878344, ECO:0000…	0	1046	508	420	1	316	36	0.113924
A5YKK6	CNOT1_HUMAN	CNOT1 CDC39 KIAA1007 NOT1 AD-005	FUNCTION: Scaffolding component of the CCR4-NOT complex which is one of the major cellular mRNA deadenylases and is linked to various cellular processes including bulk mRNA degradation, miRNA-mediated repression, translational repression during translational initiation and general transcription regulation. Additional complex functions may be a consequence of its influence on mRNA expression. Its …	0	470	1152	1046	3	267	30	0.11236
O00178	GTPB1_HUMAN	GTPBP1	FUNCTION: Promotes degradation of target mRNA species. Plays a role in the regulation of circadian mRNA stability. Binds GTP and has GTPase activity (By similarity). {ECO:0000250}.	0	513.5	1418	958	3	267	30	0.11236
O00425	IF2B3_HUMAN	IGF2BP3 IMP3 KOC1 VICKZ3	FUNCTION: RNA-binding factor that may recruit target transcripts to cytoplasmic protein-RNA complexes (mRNPs). This transcript 'caging' into mRNPs allows mRNA transport and transient storage. It also modulates the rate and location at which target transcripts encounter the translational apparatus and shields them from endonuclease attacks or microRNA-mediated degradation. Binds to the 3'-UTR of C…	0	275	1405	361	3	267	30	0.11236
O00487	PSDE_HUMAN	PSMD14 POH1	FUNCTION: Component of the 26S proteasome, a multiprotein complex involved in the ATP-dependent degradation of ubiquitinated proteins. This complex plays a key role in the maintenance of protein homeostasis by removing misfolded or damaged proteins, which could impair cellular functions, and by removing proteins whose functions are no longer required. Therefore, the proteasome participates in num…	1	933.5	1267	887	3	267	30	0.11236
O14530	TXND9_HUMAN	TXNDC9 APACD	FUNCTION: Significantly diminishes the chaperonin TCP1 complex ATPase activity, thus negatively impacts protein folding, including that of actin or tubulin. {ECO:0000269|PubMed:16415341}.	0	675.5	1359	858	3	267	30	0.11236
O14734	ACOT8_HUMAN	ACOT8 ACTEIII PTE1 PTE2	FUNCTION: Acyl-coenzyme A (acyl-CoA) thioesterases are a group of enzymes that catalyze the hydrolysis of acyl-CoAs to the free fatty acid and coenzyme A (CoASH), providing the potential to regulate intracellular levels of acyl-CoAs, free fatty acids and CoASH (PubMed:9299485, PubMed:9153233, PubMed:15194431). Competes with bile acid CoA:amino acid N-acyltransferase (BAAT) for bile acid-CoA subst…	0	654	1298	834	3	267	30	0.11236
O14777	NDC80_HUMAN	NDC80 HEC HEC1 KNTC2	FUNCTION: Acts as a component of the essential kinetochore-associated NDC80 complex, which is required for chromosome segregation and spindle checkpoint activity (PubMed:9315664, PubMed:12351790, PubMed:14654001, PubMed:14699129, PubMed:15062103, PubMed:15235793, PubMed:15239953, PubMed:15548592, PubMed:16732327). Required for kinetochore integrity and the organization of stable microtubule bindi…	0	626	1392	998	3	267	30	0.11236
O14841	OPLA_HUMAN	OPLAH	FUNCTION: Catalyzes the cleavage of 5-oxo-L-proline to form L-glutamate coupled to the hydrolysis of ATP to ADP and inorganic phosphate.	0	691.5	1348	1228	3	267	30	0.11236
O14974	MYPT1_HUMAN	PPP1R12A MBS MYPT1	FUNCTION: Key regulator of protein phosphatase 1C (PPP1C). Mediates binding to myosin. As part of the PPP1C complex, involved in dephosphorylation of PLK1. Capable of inhibiting HIF1AN-dependent suppression of HIF1A activity. {ECO:0000269|PubMed:18477460, ECO:0000269|PubMed:19245366, ECO:0000269|PubMed:20354225}.	0	178	1655	436	3	267	30	0.11236
O15294	OGT1_HUMAN	OGT	FUNCTION: Catalyzes the transfer of a single N-acetylglucosamine from UDP-GlcNAc to a serine or threonine residue in cytoplasmic and nuclear proteins resulting in their modification with a beta-linked N-acetylglucosamine (O-GlcNAc) (PubMed:26678539). Glycosylates a large and diverse number of proteins including histone H2B, AKT1, EZH2, PFKL, KMT2E/MLL5, MAPT/TAU and HCFC1 (PubMed:26678539). Can r…	0	574.5	789	433	3	267	30	0.11236
O43169	CYB5B_HUMAN	CYB5B CYB5M OMB5	FUNCTION: Cytochrome b5 is a membrane bound hemoprotein which function as an electron carrier for several membrane bound oxygenases. {ECO:0000250}.	0	845	1741	428	3	267	30	0.11236
O43172	PRP4_HUMAN	PRPF4 PRP4	FUNCTION: Participates in pre-mRNA splicing. Part of the U4/U5/U6 tri-snRNP complex, one of the building blocks of the spliceosome. {ECO:0000269|PubMed:25383878}.	0	266	1155	832	3	267	30	0.11236
O43314	VIP2_HUMAN	PPIP5K2 HISPPD1 KIAA0433 VIP2	FUNCTION: Bifunctional inositol kinase that acts in concert with the IP6K kinases IP6K1, IP6K2 and IP6K3 to synthesize the diphosphate group-containing inositol pyrophosphates diphosphoinositol pentakisphosphate, PP-InsP5, and bis-diphosphoinositol tetrakisphosphate, (PP)2-InsP4. PP-InsP5 and (PP)2-InsP4, also respectively called InsP7 and InsP8, regulate a variety of cellular processes, includin…	0	681.5	1793	472	3	267	30	0.11236
O43324	MCA3_HUMAN	EEF1E1 AIMP3 P18	FUNCTION: Positive modulator of ATM response to DNA damage. {ECO:0000250|UniProtKB:Q9D1M4}.	0	792	1799	465	3	267	30	0.11236
O43447	PPIH_HUMAN	PPIH CYP20 CYPH	FUNCTION: PPIases accelerate the folding of proteins. It catalyzes the cis-trans isomerization of proline imidic peptide bonds in oligopeptides. Participates in pre-mRNA splicing. May play a role in the assembly of the U4/U5/U6 tri-snRNP complex, one of the building blocks of the spliceosome. May act as a chaperone. {ECO:0000269|PubMed:11823439, ECO:0000269|PubMed:12875835, ECO:0000269|PubMed:957…	0	737	1248	1246	3	267	30	0.11236
O43615	TIM44_HUMAN	TIMM44 MIMT44 TIM44	FUNCTION: Essential component of the PAM complex, a complex required for the translocation of transit peptide-containing proteins from the inner membrane into the mitochondrial matrix in an ATP-dependent manner. Recruits mitochondrial HSP70 to drive protein translocation into the matrix using ATP as an energy source. {ECO:0000250|UniProtKB:Q01852}.	0	957	1266	664	3	267	30	0.11236
O43765	SGTA_HUMAN	SGTA SGT SGT1	FUNCTION: Co-chaperone that binds misfolded and hydrophobic patches-containing client proteins in the cytosol. Mediates their targeting to the endoplasmic reticulum but also regulates their sorting to the proteasome when targeting fails (PubMed:28104892). Functions in tail-anchored/type II transmembrane proteins membrane insertion constituting with ASNA1 and the BAG6 complex a targeting module (P…	0	349	1761	324	3	267	30	0.11236
O60563	CCNT1_HUMAN	CCNT1	FUNCTION: Regulatory subunit of the cyclin-dependent kinase pair (CDK9/cyclin-T1) complex, also called positive transcription elongation factor B (P-TEFb), which is proposed to facilitate the transition from abortive to productive elongation by phosphorylating the CTD (carboxy-terminal domain) of the large subunit of RNA polymerase II (RNA Pol II). {ECO:0000269|PubMed:16109376, ECO:0000269|PubMed…	0	705	1811	879	3	267	30	0.11236
O60566	BUB1B_HUMAN	BUB1B BUBR1 MAD3L SSK1	FUNCTION: Essential component of the mitotic checkpoint. Required for normal mitosis progression. The mitotic checkpoint delays anaphase until all chromosomes are properly attached to the mitotic spindle. One of its checkpoint functions is to inhibit the activity of the anaphase-promoting complex/cyclosome (APC/C) by blocking the binding of CDC20 to APC/C, independently of its kinase activity. Th…	0	375	1316	230	3	267	30	0.11236
O60678	ANM3_HUMAN	PRMT3 HRMT1L3	FUNCTION: Methylates (mono and asymmetric dimethylation) the guanidino nitrogens of arginyl residues in some proteins.	0	333	1108	503	3	267	30	0.11236
O60716	CTND1_HUMAN	CTNND1 KIAA0384	FUNCTION: Binds to and inhibits the transcriptional repressor ZBTB33, which may lead to activation of target genes of the Wnt signaling pathway (By similarity). Associates with and regulates the cell adhesion properties of both C-, E- and N-cadherins, being critical for their surface stability. Implicated both in cell transformation by SRC and in ligand-induced receptor signaling through the EGF,…	0	706.5	1240	206	3	267	30	0.11236
O60749	SNX2_HUMAN	SNX2 TRG9	FUNCTION: Involved in several stages of intracellular trafficking. Interacts with membranes containing phosphatidylinositol 3-phosphate (PtdIns(3P)) or phosphatidylinositol 3,5-bisphosphate (PtdIns(3,5)P2) (PubMed:16179610). Acts in part as component of the retromer membrane-deforming SNX-BAR subcomplex (PubMed:17101778). The SNX-BAR retromer mediates retrograde transport of cargo proteins from e…	0	23	1548	1286	3	267	30	0.11236
O75208	COQ9_HUMAN	COQ9 C16orf49 HSPC326 PSEC0129	FUNCTION: Lipid-binding protein involved in the biosynthesis of coenzyme Q, also named ubiquinone, an essential lipid-soluble electron transporter for aerobic cellular respiration. Binds a phospholipid of at least 10 carbons in each acyl group. May be required to present its bound-lipid to COQ7. {ECO:0000269|PubMed:25339443}.	0	842	1466	606	3	267	30	0.11236
O75351	VPS4B_HUMAN	VPS4B SKD1 VPS42 MIG1	FUNCTION: Involved in late steps of the endosomal multivesicular bodies (MVB) pathway. Recognizes membrane-associated ESCRT-III assemblies and catalyzes their disassembly, possibly in combination with membrane fission. Redistributes the ESCRT-III components to the cytoplasm for further rounds of MVB sorting. MVBs contain intraluminal vesicles (ILVs) that are generated by invagination and scission…	0	630.5	1070	499	3	267	30	0.11236
O75381	PEX14_HUMAN	PEX14	FUNCTION: Peroxisome membrane protein that is an essential component of the peroxisomal import machinery. Functions as a docking factor for the predominantly cytoplasmic PTS1 receptor (PEX5). Plays a key role for peroxisome movement through a direct interaction with tubulin. {ECO:0000269|PubMed:21525035, ECO:0000269|PubMed:9653144}.	0	147	1230	658	3	267	30	0.11236
O75521	ECI2_HUMAN	ECI2 DRS1 HCA88 PECI	FUNCTION: Able to isomerize both 3-cis and 3-trans double bonds into the 2-trans form in a range of enoyl-CoA species. Has a preference for 3-trans substrates (By similarity). {ECO:0000250}.	0	427	1238	828	3	267	30	0.11236
O75533	SF3B1_HUMAN	SF3B1 SAP155	FUNCTION: Involved in pre-mRNA splicing as a component of the splicing factor SF3B complex (PubMed:27720643). SF3B complex is required for 'A' complex assembly formed by the stable binding of U2 snRNP to the branchpoint sequence (BPS) in pre-mRNA. Sequence independent binding of SF3A/SF3B complex upstream of the branch site is essential, it may anchor U2 snRNP to the pre-mRNA (PubMed:12234937). M…	0	77	1723	275	3	267	30	0.11236
O75794	CD123_HUMAN	CDC123 C10orf7 D123	FUNCTION: Required for S phase entry of the cell cycle. {ECO:0000250}.	1	879.5	1495	565	3	267	30	0.11236
O75832	PSD10_HUMAN	PSMD10	FUNCTION: Acts as a chaperone during the assembly of the 26S proteasome, specifically of the PA700/19S regulatory complex (RC). In the initial step of the base subcomplex assembly is part of an intermediate PSMD10:PSMC4:PSMC5:PAAF1 module which probably assembles with a PSMD5:PSMC2:PSMC1:PSMD2 module. Independently of the proteasome, regulates EGF-induced AKT activation through inhibition of the …	0	406	1163	799	3	267	30	0.11236
O75937	DNJC8_HUMAN	DNAJC8 SPF31 HSPC315 HSPC331	FUNCTION: Suppresses polyglutamine (polyQ) aggregation of ATXN3 in neuronal cells (PubMed:27133716). {ECO:0000269|PubMed:27133716}.	0	290	1540	779	3	267	30	0.11236
O75955	FLOT1_HUMAN	FLOT1	FUNCTION: May act as a scaffolding protein within caveolar membranes, functionally participating in formation of caveolae or caveolae-like vesicles.	0	114	1703	343	3	267	30	0.11236
O76031	CLPX_HUMAN	CLPX	FUNCTION: ATP-dependent specificity component of the Clp protease complex. Hydrolyzes ATP. Targets specific substrates for degradation by the Clp complex (PubMed:11923310, PubMed:22710082). Can perform chaperone functions in the absence of CLPP. Enhances the DNA-binding activity of TFAM and is required for maintaining a normal mitochondrial nucleoid structure (PubMed:22841477). ATP-dependent unfo…	0	750.5	1053	314	3	267	30	0.11236
O76094	SRP72_HUMAN	SRP72	FUNCTION: Signal-recognition-particle assembly has a crucial role in targeting secretory proteins to the rough endoplasmic reticulum membrane. Binds the 7S RNA only in presence of SRP68. This ribonucleoprotein complex might interact directly with the docking protein in the ER membrane and possibly participate in the elongation arrest function.	0	377	1705	1460	3	267	30	0.11236
O94763	RMP_HUMAN	URI1 C19orf2 NNX3 PPP1R19 RMP URI	FUNCTION: Involved in gene transcription regulation. Acts as a transcriptional repressor in concert with the corepressor UXT to regulate androgen receptor (AR) transcription. May act as a tumor suppressor to repress AR-mediated gene transcription and to inhibit anchorage-independent growth in prostate cancer cells. Required for cell survival in ovarian cancer cells. Together with UXT, associates …	0	602.5	1302	812	3	267	30	0.11236
O94915	FRYL_HUMAN	FRYL AF4P12 KIAA0826	FUNCTION: Plays a key role in maintaining the integrity of polarized cell extensions during morphogenesis, regulates the actin cytoskeleton and plays a key role in patterning sensory neuron dendritic fields by promoting avoidance between homologous dendrites as well as by limiting dendritic branching (By similarity). May function as a transcriptional activator. {ECO:0000250, ECO:0000269|PubMed:16…	0	778	1572	285	3	267	30	0.11236
O95347	SMC2_HUMAN	SMC2 CAPE SMC2L1 PRO0324	FUNCTION: Central component of the condensin complex, a complex required for conversion of interphase chromatin into mitotic-like condense chromosomes. The condensin complex probably introduces positive supercoils into relaxed DNA in the presence of type I topoisomerases and converts nicked DNA into positive knotted forms in the presence of type II topoisomerases. {ECO:0000269|PubMed:11136719}.	0	720	905	184	3	267	30	0.11236
O95400	CD2B2_HUMAN	CD2BP2 KIAA1178	FUNCTION: Involved in pre-mRNA splicing as component of the U5 snRNP complex that is involved in spliceosome assembly. {ECO:0000269|PubMed:15840814}.	0	164	1411	677	3	267	30	0.11236
O95819	M4K4_HUMAN	MAP4K4 HGK KIAA0687 NIK	FUNCTION: Serine/threonine kinase that may play a role in the response to environmental stress and cytokines such as TNF-alpha. Appears to act upstream of the JUN N-terminal pathway. Phosphorylates SMAD1 on Thr-322. {ECO:0000269|PubMed:21690388, ECO:0000269|PubMed:9890973}.	0	673.5	1558	496	3	267	30	0.11236
O95834	EMAL2_HUMAN	EML2 EMAP2 EMAPL2	FUNCTION: Tubulin binding protein that inhibits microtubule nucleation and growth, resulting in shorter microtubules. {ECO:0000269|PubMed:11694528}.	0	640	866	521	3	267	30	0.11236
O95999	BCL10_HUMAN	BCL10 CIPER CLAP	FUNCTION: Involved in adaptive immune response (PubMed:25365219). Promotes apoptosis, pro-caspase-9 maturation and activation of NF-kappa-B via NIK and IKK. May be an adapter protein between upstream TNFR1-TRADD-RIP complex and the downstream NIK-IKK-IKAP complex. Is a substrate for MALT1 (PubMed:18264101). {ECO:0000269|PubMed:18264101, ECO:0000269|PubMed:25365219}.	0	970	1443	722	3	267	30	0.11236
P00519	ABL1_HUMAN	ABL1 ABL JTK7	FUNCTION: Non-receptor tyrosine-protein kinase that plays a role in many key processes linked to cell growth and survival such as cytoskeleton remodeling in response to extracellular stimuli, cell motility and adhesion, receptor endocytosis, autophagy, DNA damage response and apoptosis. Coordinates actin remodeling through tyrosine phosphorylation of proteins controlling cytoskeleton dynamics lik…	1	471	1264	536	3	267	30	0.11236
P00558	PGK1_HUMAN	PGK1 PGKA MIG10 OK/SW-cl.110	FUNCTION: In addition to its role as a glycolytic enzyme, it seems that PGK-1 acts as a polymerase alpha cofactor protein (primer recognition protein) (PubMed:2324090). May play a role in sperm motility (PubMed:26677959). {ECO:0000269|PubMed:2324090, ECO:0000269|PubMed:26677959}.	0	899	1231	758	3	267	30	0.11236
P01033	TIMP1_HUMAN	TIMP1 CLGI TIMP	FUNCTION: Metalloproteinase inhibitor that functions by forming one to one complexes with target metalloproteinases, such as collagenases, and irreversibly inactivates them by binding to their catalytic zinc cofactor. Acts on MMP1, MMP2, MMP3, MMP7, MMP8, MMP9, MMP10, MMP11, MMP12, MMP13 and MMP16. Does not act on MMP14. Also functions as a growth factor that regulates cell differentiation, migra…	0	388	1271	441	3	267	30	0.11236
P04181	OAT_HUMAN	OAT		0	413	1589	356	3	267	30	0.11236
P04818	TYSY_HUMAN	TYMS TS OK/SW-cl.29	FUNCTION: Contributes to the de novo mitochondrial thymidylate biosynthesis pathway. {ECO:0000269|PubMed:21876188}.	0	617	1017	11	3	267	30	0.11236
P05165	PCCA_HUMAN	PCCA		0	508	1122	730	3	267	30	0.11236
P05423	RPC4_HUMAN	POLR3D BN51 BN51T	FUNCTION: DNA-dependent RNA polymerase catalyzes the transcription of DNA into RNA using the four ribonucleoside triphosphates as substrates. Specific peripheric component of RNA polymerase III which synthesizes small RNAs, such as 5S rRNA and tRNAs. Plays a key role in sensing and limiting infection by intracellular bacteria and DNA viruses. Acts as nuclear and cytosolic DNA sensor involved in i…	0	529	1363	780	3	267	30	0.11236
P05455	LA_HUMAN	SSB	FUNCTION: Binds to the 3' poly(U) terminus of nascent RNA polymerase III transcripts, protecting them from exonuclease digestion and facilitating their folding and maturation (PubMed:3192525, PubMed:2470590). In case of Coxsackievirus B3 infection, binds to the viral internal ribosome entry site (IRES) and stimulates the IRES-mediated translation (PubMed:12384597). {ECO:0000269|PubMed:12384597, E…	0	118	1684	865	3	267	30	0.11236
P06748	NPM_HUMAN	NPM1 NPM	FUNCTION: Involved in diverse cellular processes such as ribosome biogenesis, centrosome duplication, protein chaperoning, histone assembly, cell proliferation, and regulation of tumor suppressors p53/TP53 and ARF. Binds ribosome presumably to drive ribosome nuclear export. Associated with nucleolar ribonucleoprotein structures and bind single-stranded nucleic acids. Acts as a chaperonin for the …	0	21	1654	426	3	267	30	0.11236
P07711	CATL1_HUMAN	CTSL CTSL1	FUNCTION: Important for the overall degradation of proteins in lysosomes.	0	480	1259	792	3	267	30	0.11236
P07858	CATB_HUMAN	CTSB CPSB	FUNCTION: Thiol protease which is believed to participate in intracellular degradation and turnover of proteins. Has also been implicated in tumor invasion and metastasis.	0	874	1200	686	3	267	30	0.11236
P08243	ASNS_HUMAN	ASNS TS11		0	922	1770	47	3	267	30	0.11236
P11216	PYGB_HUMAN	PYGB	FUNCTION: Glycogen phosphorylase that regulates glycogen mobilization (PubMed:27402852). Phosphorylase is an important allosteric enzyme in carbohydrate metabolism (PubMed:3346228). Enzymes from different sources differ in their regulatory mechanisms and in their natural substrates (PubMed:3346228). However, all known phosphorylases share catalytic and structural properties (PubMed:3346228). {ECO…	0	203.5	1066	488	3	267	30	0.11236
P11413	G6PD_HUMAN	G6PD	FUNCTION: Catalyzes the rate-limiting step of the oxidative pentose-phosphate pathway, which represents a route for the dissimilation of carbohydrates besides glycolysis. The main function of this enzyme is to provide reducing power (NADPH) and pentose phosphates for fatty acid and nucleic acid synthesis. {ECO:0000269|PubMed:15858258, ECO:0000269|PubMed:24769394}.	0	788	1598	252	3	267	30	0.11236
P11940	PABP1_HUMAN	PABPC1 PAB1 PABP1 PABPC2	FUNCTION: Binds the poly(A) tail of mRNA, including that of its own transcript. May be involved in cytoplasmic regulatory processes of mRNA metabolism such as pre-mRNA splicing. Its function in translational initiation regulation can either be enhanced by PAIP1 or repressed by PAIP2. Can probably bind to cytoplasmic RNA sequences other than poly(A) in vivo. Involved in translationally coupled mRN…	0	489	695	286	3	267	30	0.11236
P12270	TPR_HUMAN	TPR	FUNCTION: Component of the nuclear pore complex (NPC), a complex required for the trafficking across the nuclear envelope. Functions as a scaffolding element in the nuclear phase of the NPC essential for normal nucleocytoplasmic transport of proteins and mRNAs, plays a role in the establishment of nuclear-peripheral chromatin compartmentalization in interphase, and in the mitotic spindle checkpoi…	0	258.5	1509	25	3	267	30	0.11236
P14550	AK1A1_HUMAN	AKR1A1 ALDR1 ALR	FUNCTION: Catalyzes the NADPH-dependent reduction of a variety of aromatic and aliphatic aldehydes to their corresponding alcohols. Catalyzes the reduction of mevaldate to mevalonic acid and of glyceraldehyde to glycerol. Has broad substrate specificity. In vitro substrates include succinic semialdehyde, 4-nitrobenzaldehyde, 1,2-naphthoquinone, methylglyoxal, and D-glucuronic acid. Plays a role i…	0	651	1214	1148	3	267	30	0.11236
P15927	RFA2_HUMAN	RPA2 REPA2 RPA32 RPA34	FUNCTION: As part of the heterotrimeric replication protein A complex (RPA/RP-A), binds and stabilizes single-stranded DNA intermediates, that form during DNA replication or upon DNA stress. It prevents their reannealing and in parallel, recruits and activates different proteins and complexes involved in DNA metabolism. Thereby, it plays an essential role both in DNA replication and the cellular …	0	717	1617	785	3	267	30	0.11236
P16278	BGAL_HUMAN	GLB1 ELNR1	FUNCTION: Cleaves beta-linked terminal galactosyl residues from gangliosides, glycoproteins, and glycosaminoglycans.; FUNCTION: Isoform 2 has no beta-galactosidase catalytic activity, but plays functional roles in the formation of extracellular elastic fibers (elastogenesis) and in the development of connective tissue. Seems to be identical to the elastin-binding protein (EBP), a major component …	0	772	1504	721	3	267	30	0.11236
P19367	HXK1_HUMAN	HK1		0	686	1221	1284	3	267	30	0.11236
P20248	CCNA2_HUMAN	CCNA2 CCN1 CCNA	FUNCTION: Cyclin which controls both the G1/S and the G2/M transition phases of the cell cycle. Functions through the formation of specific serine/threonine protein kinase holoenzyme complexes with the cyclin-dependent protein kinases CDK1 or CDK2. The cyclin subunit confers the substrate specificity of these complexes and differentially interacts with and activates CDK1 and CDK2 throughout the c…	1	60	1722	692	3	267	30	0.11236
P22033	MUTA_HUMAN	MUT	FUNCTION: Involved in the degradation of several amino acids, odd-chain fatty acids and cholesterol via propionyl-CoA to the tricarboxylic acid cycle. MCM has different functions in other species.	0	821	1340	747	3	267	30	0.11236
P22830	HEMH_HUMAN	FECH	FUNCTION: Catalyzes the ferrous insertion into protoporphyrin IX.	0	620	1697	1011	3	267	30	0.11236
P23786	CPT2_HUMAN	CPT2 CPT1		0	767	1220	723	3	267	30	0.11236
P25685	DNJB1_HUMAN	DNAJB1 DNAJ1 HDJ1 HSPF1	FUNCTION: Interacts with HSP70 and can stimulate its ATPase activity. Stimulates the association between HSC70 and HIP. Negatively regulates heat shock-induced HSF1 transcriptional activity during the attenuation and recovery phase period of the heat shock response (PubMed:9499401). Stimulates ATP hydrolysis and the folding of unfolded proteins mediated by HSPA1A/B (in vitro) (PubMed:24318877). {…	0	316	1738	1136	3	267	30	0.11236
P26196	DDX6_HUMAN	DDX6 HLR2 RCK	FUNCTION: In the process of mRNA degradation, plays a role in mRNA decapping (PubMed:16364915). Blocks autophagy in nutrient-rich conditions by repressing the expression of ATG-related genes through degration of their transcripts (PubMed:26098573). {ECO:0000269|PubMed:16364915, ECO:0000269|PubMed:26098573}.	0	262	1678	1304	3	267	30	0.11236
P26639	SYTC_HUMAN	TARS		0	1005	1213	701	3	267	30	0.11236
P27694	RFA1_HUMAN	RPA1 REPA1 RPA70	FUNCTION: As part of the heterotrimeric replication protein A complex (RPA/RP-A), binds and stabilizes single-stranded DNA intermediates, that form during DNA replication or upon DNA stress. It prevents their reannealing and in parallel, recruits and activates different proteins and complexes involved in DNA metabolism (PubMed:27723720, PubMed:27723717). Thereby, it plays an essential role both i…	1	980	1619	44	3	267	30	0.11236
P28331	NDUS1_HUMAN	NDUFS1	FUNCTION: Core subunit of the mitochondrial membrane respiratory chain NADH dehydrogenase (Complex I) that is believed to belong to the minimal assembly required for catalysis. Complex I functions in the transfer of electrons from NADH to the respiratory chain. The immediate electron acceptor for the enzyme is believed to be ubiquinone (By similarity). This is the largest subunit of complex I and…	0	128	1786	163	3	267	30	0.11236
P29144	TPP2_HUMAN	TPP2	FUNCTION: Component of the proteolytic cascade acting downstream of the 26S proteasome in the ubiquitin-proteasome pathway. May be able to complement the 26S proteasome function to some extent under conditions in which the latter is inhibited. Stimulates adipogenesis (By similarity). {ECO:0000250}.	0	433	1063	601	3	267	30	0.11236
P30038	AL4A1_HUMAN	ALDH4A1 ALDH4 P5CDH	FUNCTION: Irreversible conversion of delta-1-pyrroline-5-carboxylate (P5C), derived either from proline or ornithine, to glutamate. This is a necessary step in the pathway interconnecting the urea and tricarboxylic acid cycles. The preferred substrate is glutamic gamma-semialdehyde, other substrates include succinic, glutaric and adipic semialdehydes. {ECO:0000269|PubMed:22516612}.	0	503	1480	188	3	267	30	0.11236
P30048	PRDX3_HUMAN	PRDX3 AOP1	FUNCTION: Thiol-specific peroxidase that catalyzes the reduction of hydrogen peroxide and organic hydroperoxides to water and alcohols, respectively. Plays a role in cell protection against oxidative stress by detoxifying peroxides (PubMed:7733872, PubMed:17707404). Acts synergistically with MAP3K13 to regulate the activation of NF-kappa-B in the cytosol (PubMed:12492477). {ECO:0000269|PubMed:124…	0	866	1042	584	3	267	30	0.11236
P30153	2AAA_HUMAN	PPP2R1A	FUNCTION: The PR65 subunit of protein phosphatase 2A serves as a scaffolding molecule to coordinate the assembly of the catalytic subunit and a variable regulatory B subunit. Upon interaction with GNA12 promotes dephosphorylation of microtubule associated protein TAU/MAPT (PubMed:15525651). Required for proper chromosome segregation and for centromeric localization of SGO1 in mitosis (PubMed:1658…	0	416	810	406	3	267	30	0.11236
P30260	CDC27_HUMAN	CDC27 ANAPC3 D0S1430E D17S978E	FUNCTION: Component of the anaphase promoting complex/cyclosome (APC/C), a cell cycle-regulated E3 ubiquitin ligase that controls progression through mitosis and the G1 phase of the cell cycle. The APC/C complex acts by mediating ubiquitination and subsequent degradation of target proteins: it mainly mediates the formation of 'Lys-11'-linked polyubiquitin chains and, to a lower extent, the format…	1	203.5	1347	253	3	267	30	0.11236
P30419	NMT1_HUMAN	NMT1 NMT	FUNCTION: Adds a myristoyl group to the N-terminal glycine residue of certain cellular and viral proteins. {ECO:0000269|PubMed:25255805, ECO:0000269|PubMed:9353336, ECO:0000269|PubMed:9506952}.	0	324	1419	949	3	267	30	0.11236
P31939	PUR9_HUMAN	ATIC PURH OK/SW-cl.86	FUNCTION: Bifunctional enzyme that catalyzes 2 steps in purine biosynthesis. {ECO:0000269|PubMed:14966129}.; FUNCTION: Promotes insulin receptor/INSR autophosphorylation and is involved in INSR internalization (PubMed:25687571). {ECO:0000269|PubMed:25687571}.	0	536	1150	300	3	267	30	0.11236
P31948	STIP1_HUMAN	STIP1	FUNCTION: Acts as a co-chaperone for HSP90AA1 (PubMed:27353360). Mediates the association of the molecular chaperones HSPA8/HSC70 and HSP90 (By similarity). {ECO:0000250|UniProtKB:O35814, ECO:0000303|PubMed:27353360}.	0	247	1182	954	3	267	30	0.11236
P33176	KINH_HUMAN	KIF5B KNS KNS1	FUNCTION: Microtubule-dependent motor required for normal distribution of mitochondria and lysosomes. Can induce formation of neurite-like membrane protrusions in non-neuronal cells in a ZFYVE27-dependent manner (By similarity). Regulates centrosome and nuclear positioning during mitotic entry. During the G2 phase of the cell cycle in a BICD2-dependent manner, antagonizes dynein function and driv…	1	424	1760	509	3	267	30	0.11236
P33316	DUT_HUMAN	DUT	FUNCTION: This enzyme is involved in nucleotide metabolism: it produces dUMP, the immediate precursor of thymidine nucleotides and it decreases the intracellular concentration of dUTP so that uracil cannot be incorporated into DNA. {ECO:0000269|PubMed:8805593}.	0	525	1773	871	3	267	30	0.11236
P33991	MCM4_HUMAN	MCM4 CDC21	FUNCTION: Acts as component of the MCM2-7 complex (MCM complex) which is the putative replicative helicase essential for 'once per cell cycle' DNA replication initiation and elongation in eukaryotic cells. The active ATPase sites in the MCM2-7 ring are formed through the interaction surfaces of two neighboring subunits such that a critical structure of a conserved arginine finger motif is provide…	1	599.5	1095	1142	3	267	30	0.11236
P34949	MPI_HUMAN	MPI PMI1	FUNCTION: Involved in the synthesis of the GDP-mannose and dolichol-phosphate-mannose required for a number of critical mannosyl transfer reactions.	0	464.5	1621	948	3	267	30	0.11236
P35221	CTNA1_HUMAN	CTNNA1	FUNCTION: Associates with the cytoplasmic domain of a variety of cadherins. The association of catenins to cadherins produces a complex which is linked to the actin filament network, and which seems to be of primary importance for cadherins cell-adhesion properties. Can associate with both E- and N-cadherins. Originally believed to be a stable component of E-cadherin/catenin adhesion complexes an…	0	689	1218	1116	3	267	30	0.11236
P35241	RADI_HUMAN	RDX	FUNCTION: Probably plays a crucial role in the binding of the barbed end of actin filaments to the plasma membrane.	0	852.5	1455	772	3	267	30	0.11236
P35244	RFA3_HUMAN	RPA3 REPA3 RPA14	FUNCTION: As part of the heterotrimeric replication protein A complex (RPA/RP-A), binds and stabilizes single-stranded DNA intermediates that form during DNA replication or upon DNA stress. It prevents their reannealing and in parallel, recruits and activates different proteins and complexes involved in DNA metabolism. Thereby, it plays an essential role both in DNA replication and the cellular r…	1	432	1829	1079	3	267	30	0.11236
P35579	MYH9_HUMAN	MYH9	FUNCTION: Cellular myosin that appears to play a role in cytokinesis, cell shape, and specialized functions such as secretion and capping. During cell spreading, plays an important role in cytoskeleton reorganization, focal contacts formation (in the margins but not the central part of spreading cells), and lamellipodial retraction; this function is mechanically antagonized by MYH10. {ECO:0000269…	0	444	1301	913	3	267	30	0.11236
P35658	NU214_HUMAN	NUP214 CAIN CAN KIAA0023	FUNCTION: May serve as a docking site in the receptor-mediated import of substrates across the nuclear pore complex. {ECO:0000303|PubMed:8108440}.	0	207	1184	880	3	267	30	0.11236
P38117	ETFB_HUMAN	ETFB FP585	FUNCTION: Heterodimeric electron transfer flavoprotein that accepts electrons from several mitochondrial dehydrogenases, including acyl-CoA dehydrogenases, glutaryl-CoA and sarcosine dehydrogenase (PubMed:25416781, PubMed:15159392, PubMed:15975918). It transfers the electrons to the main mitochondrial respiratory chain via ETF-ubiquinone oxidoreductase (Probable). Required for normal mitochondria…	0	961	1410	560	3	267	30	0.11236
P40121	CAPG_HUMAN	CAPG AFCP MCP	FUNCTION: Calcium-sensitive protein which reversibly blocks the barbed ends of actin filaments but does not sever preformed actin filaments. May play an important role in macrophage function. May play a role in regulating cytoplasmic and/or nuclear structures through potential interactions with actin. May bind DNA.	0	509	1291	759	3	267	30	0.11236
P40222	TXLNA_HUMAN	TXLNA TXLN	FUNCTION: May be involved in intracellular vesicle traffic and potentially in calcium-dependent exocytosis in neuroendocrine cells.	0	451	1464	404	3	267	30	0.11236
P42025	ACTY_HUMAN	ACTR1B CTRN2	FUNCTION: Component of a multi-subunit complex involved in microtubule based vesicle motility. It is associated with the centrosome.	0	599.5	1129	897	3	267	30	0.11236
P43487	RANG_HUMAN	RANBP1	FUNCTION: Plays a role in RAN-dependent nucleocytoplasmic transport. Alleviates the TNPO1-dependent inhibition of RAN GTPase activity and mediates the dissociation of RAN from proteins involved in transport into the nucleus (By similarity). Induces a conformation change in the complex formed by XPO1 and RAN that triggers the release of the nuclear export signal of cargo proteins (PubMed:20485264)…	0	511	1789	1214	3	267	30	0.11236
P48426	PI42A_HUMAN	PIP4K2A PIP5K2 PIP5K2A	FUNCTION: Catalyzes the phosphorylation of phosphatidylinositol 5-phosphate (PtdIns5P) on the fourth hydroxyl of the myo-inositol ring, to form phosphatidylinositol 4,5-bisphosphate (PtdIns(4,5)P2). May exert its function by regulating the levels of PtdIns5P, which functions in the cytosol by increasing AKT activity and in the nucleus signals through ING2. May regulate the pool of cytosolic PtdIn…	0	238	1165	518	3	267	30	0.11236
P49321	NASP_HUMAN	NASP	FUNCTION: Required for DNA replication, normal cell cycle progression and cell proliferation. Forms a cytoplasmic complex with HSP90 and H1 linker histones and stimulates HSP90 ATPase activity. NASP and H1 histone are subsequently released from the complex and translocate to the nucleus where the histone is released for binding to DNA. {ECO:0000250|UniProtKB:Q99MD9}.	1	265	1292	458	3	267	30	0.11236
P49589	SYCC_HUMAN	CARS		0	214	1842	589	3	267	30	0.11236
P49750	YLPM1_HUMAN	YLPM1 C14orf170 ZAP3	FUNCTION: Plays a role in the reduction of telomerase activity during differentiation of embryonic stem cells by binding to the core promoter of TERT and controlling its down-regulation. {ECO:0000250}.	0	37	1500	233	3	267	30	0.11236
P49770	EI2BB_HUMAN	EIF2B2 EIF2BB	FUNCTION: Catalyzes the exchange of eukaryotic initiation factor 2-bound GDP for GTP.	0	554	1307	682	3	267	30	0.11236
P49821	NDUV1_HUMAN	NDUFV1 UQOR1	FUNCTION: Core subunit of the mitochondrial membrane respiratory chain NADH dehydrogenase (Complex I) that is believed to belong to the minimal assembly required for catalysis. Complex I functions in the transfer of electrons from NADH to the respiratory chain. The immediate electron acceptor for the enzyme is believed to be ubiquinone (By similarity). {ECO:0000250}.	0	583	1378	346	3	267	30	0.11236
P49915	GUAA_HUMAN	GMPS	FUNCTION: Involved in the de novo synthesis of guanine nucleotides which are not only essential for DNA and RNA synthesis, but also provide GTP, which is involved in a number of cellular processes important for cell division.	0	644	1050	210	3	267	30	0.11236
P50402	EMD_HUMAN	EMD EDMD STA	FUNCTION: Stabilizes and promotes the formation of a nuclear actin cortical network. Stimulates actin polymerization in vitro by binding and stabilizing the pointed end of growing filaments. Inhibits beta-catenin activity by preventing its accumulation in the nucleus. Acts by influencing the nuclear accumulation of beta-catenin through a CRM1-dependent export pathway. Links centrosomes to the nuc…	0	158	1599	344	3	267	30	0.11236
P50748	KNTC1_HUMAN	KNTC1 KIAA0166	FUNCTION: Essential component of the mitotic checkpoint, which prevents cells from prematurely exiting mitosis. Required for the assembly of the dynein-dynactin and MAD1-MAD2 complexes onto kinetochores (PubMed:11146660, PubMed:11590237, PubMed:15824131). Its function related to the spindle assembly machinery is proposed to depend on its association in the mitotic RZZ complex. {ECO:0000269|PubMed…	0	663	1362	863	3	267	30	0.11236
P53814	SMTN_HUMAN	SMTN SMSMO	FUNCTION: Structural protein of the cytoskeleton.	0	28	1420	187	3	267	30	0.11236
P54105	ICLN_HUMAN	CLNS1A CLCI ICLN	FUNCTION: Chaperone that regulates the assembly of spliceosomal U1, U2, U4 and U5 small nuclear ribonucleoproteins (snRNPs), the building blocks of the spliceosome. Thereby, plays an important role in the splicing of cellular pre-mRNAs. Most spliceosomal snRNPs contain a common set of Sm proteins SNRPB, SNRPD1, SNRPD2, SNRPD3, SNRPE, SNRPF and SNRPG that assemble in a heptameric protein ring on t…	0	568	1497	544	3	267	30	0.11236
P55010	IF5_HUMAN	EIF5	FUNCTION: Catalyzes the hydrolysis of GTP bound to the 40S ribosomal initiation complex (40S.mRNA.Met-tRNA[F].eIF-2.GTP) with the subsequent joining of a 60S ribosomal subunit resulting in the release of eIF-2 and the guanine nucleotide. The subsequent joining of a 60S ribosomal subunit results in the formation of a functional 80S initiation complex (80S.mRNA.Met-tRNA[F]).	0	702	1861	881	3	267	30	0.11236
P55084	ECHB_HUMAN	HADHB MSTP029		0	910	1810	160	3	267	30	0.11236
P55196	AFAD_HUMAN	AFDN AF6 MLLT4	FUNCTION: Belongs to an adhesion system, probably together with the E-cadherin-catenin system, which plays a role in the organization of homotypic, interneuronal and heterotypic cell-cell adherens junctions (AJs). Nectin- and actin-filament-binding protein that connects nectin to the actin cytoskeleton.	0	649	1774	901	3	267	30	0.11236
P55209	NP1L1_HUMAN	NAP1L1 NRP	FUNCTION: May be involved in modulating chromatin formation and contribute to regulation of cell proliferation.	0	865	1015	579	3	267	30	0.11236
P60520	GBRL2_HUMAN	GABARAPL2 FLC3A GEF2	FUNCTION: Ubiquitin-like modifier involved in intra-Golgi traffic. Modulates intra-Golgi transport through coupling between NSF activity and SNAREs activation. It first stimulates the ATPase activity of NSF which in turn stimulates the association with GOSR1 (By similarity). Involved in autophagy. Plays a role in mitophagy which contributes to regulate mitochondrial quantity and quality by elimin…	0	645.5	1398	1150	3	267	30	0.11236
P61011	SRP54_HUMAN	SRP54	FUNCTION: Binds to the signal sequence of presecretory protein when they emerge from the ribosomes and transfers them to TRAM (translocating chain-associating membrane protein).	0	205.5	1709	393	3	267	30	0.11236
P62136	PP1A_HUMAN	PPP1CA PPP1A	FUNCTION: Protein phosphatase that associates with over 200 regulatory proteins to form highly specific holoenzymes which dephosphorylate hundreds of biological targets. Protein phosphatase 1 (PP1) is essential for cell division, and participates in the regulation of glycogen metabolism, muscle contractility and protein synthesis. Involved in regulation of ionic conductances and long-term synapti…	1	340	1350	854	3	267	30	0.11236
P62140	PP1B_HUMAN	PPP1CB	FUNCTION: Protein phosphatase that associates with over 200 regulatory proteins to form highly specific holoenzymes which dephosphorylate hundreds of biological targets. Protein phosphatase (PP1) is essential for cell division, it participates in the regulation of glycogen metabolism, muscle contractility and protein synthesis. Involved in regulation of ionic conductances and long-term synaptic p…	1	296	1373	720	3	267	30	0.11236
P63167	DYL1_HUMAN	DYNLL1 DLC1 DNCL1 DNCLC1 HDLC1	FUNCTION: Acts as one of several non-catalytic accessory components of the cytoplasmic dynein 1 complex that are thought to be involved in linking dynein to cargos and to adapter proteins that regulate dynein function. Cytoplasmic dynein 1 acts as a motor for the intracellular retrograde motility of vesicles and organelles along microtubules. May play a role in changing or maintaining the spatial…	0	770	1285	805	3	267	30	0.11236
P68400	CSK21_HUMAN	CSNK2A1 CK2A1	FUNCTION: Catalytic subunit of a constitutively active serine/threonine-protein kinase complex that phosphorylates a large number of substrates containing acidic residues C-terminal to the phosphorylated serine or threonine. Regulates numerous cellular processes, such as cell cycle progression, apoptosis and transcription, as well as viral infection. May act as a regulatory node which integrates …	1	549	1044	1066	3	267	30	0.11236
P78406	RAE1L_HUMAN	RAE1 MRNP41	FUNCTION: Plays a role in mitotic bipolar spindle formation (PubMed:17172455). Binds mRNA. May function in nucleocytoplasmic transport and in directly or indirectly attaching cytoplasmic mRNPs to the cytoskeleton. {ECO:0000269|PubMed:17172455}.	0	39.5	1600	414	3	267	30	0.11236
P83916	CBX1_HUMAN	CBX1 CBX	FUNCTION: Component of heterochromatin. Recognizes and binds histone H3 tails methylated at 'Lys-9', leading to epigenetic repression. Interaction with lamin B receptor (LBR) can contribute to the association of the heterochromatin with the inner nuclear membrane.	0	155	1310	57	3	267	30	0.11236
P84085	ARF5_HUMAN	ARF5	FUNCTION: GTP-binding protein that functions as an allosteric activator of the cholera toxin catalytic subunit, an ADP-ribosyltransferase. Involved in protein trafficking; may modulate vesicle budding and uncoating within the Golgi apparatus.	0	940	1144	585	3	267	30	0.11236
Q00610	CLH1_HUMAN	CLTC CLH17 CLTCL2 KIAA0034	FUNCTION: Clathrin is the major protein of the polyhedral coat of coated pits and vesicles. Two different adapter protein complexes link the clathrin lattice either to the plasma membrane or to the trans-Golgi network. Acts as component of the TACC3/ch-TOG/clathrin complex proposed to contribute to stabilization of kinetochore fibers of the mitotic spindle by acting as inter-microtubule bridge (P…	0	824.5	1106	713	3	267	30	0.11236
Q01844	EWS_HUMAN	EWSR1 EWS	FUNCTION: Might normally function as a transcriptional repressor. EWS-fusion-proteins (EFPS) may play a role in the tumorigenic process. They may disturb gene expression by mimicking, or interfering with the normal function of CTD-POLII within the transcription initiation complex. They may also contribute to an aberrant activation of the fusion protein target genes.	0	306	1687	1266	3	267	30	0.11236
Q01970	PLCB3_HUMAN	PLCB3	FUNCTION: The production of the second messenger molecules diacylglycerol (DAG) and inositol 1,4,5-trisphosphate (IP3) is mediated by activated phosphatidylinositol-specific phospholipase C enzymes.	0	483.5	1671	1039	3	267	30	0.11236
Q02252	MMSA_HUMAN	ALDH6A1 MMSDH	FUNCTION: Plays a role in valine and pyrimidine metabolism. Binds fatty acyl-CoA.	0	394	1288	138	3	267	30	0.11236
Q04446	GLGB_HUMAN	GBE1	FUNCTION: Required for normal glycogen accumulation (PubMed:8463281, PubMed:26199317, PubMed:8613547). The alpha 1-6 branches of glycogen play an important role in increasing the solubility of the molecule (Probable). {ECO:0000269|PubMed:26199317, ECO:0000269|PubMed:8463281, ECO:0000269|PubMed:8613547, ECO:0000305}.	0	647	1203	922	3	267	30	0.11236
Q05397	FAK1_HUMAN	PTK2 FAK FAK1	FUNCTION: Non-receptor protein-tyrosine kinase that plays an essential role in regulating cell migration, adhesion, spreading, reorganization of the actin cytoskeleton, formation and disassembly of focal adhesions and cell protrusions, cell cycle progression, cell proliferation and apoptosis. Required for early embryonic development and placenta development. Required for embryonic angiogenesis, n…	1	347.5	1816	582	3	267	30	0.11236
Q06210	GFPT1_HUMAN	GFPT1 GFAT GFPT	FUNCTION: Controls the flux of glucose into the hexosamine pathway. Most likely involved in regulating the availability of precursors for N- and O-linked glycosylation of proteins. Regulates the circadian expression of clock genes ARNTL/BMAL1 and CRY1.	0	133	1435	118	3	267	30	0.11236
Q09161	NCBP1_HUMAN	NCBP1 CBP80 NCBP	FUNCTION: Component of the cap-binding complex (CBC), which binds cotranscriptionally to the 5'-cap of pre-mRNAs and is involved in various processes such as pre-mRNA splicing, translation regulation, nonsense-mediated mRNA decay, RNA-mediated gene silencing (RNAi) by microRNAs (miRNAs) and mRNA export. The CBC complex is involved in mRNA export from the nucleus via its interaction with ALYREF/TH…	0	148.5	1700	452	3	267	30	0.11236
Q10570	CPSF1_HUMAN	CPSF1 CPSF160	FUNCTION: Component of the cleavage and polyadenylation specificity factor (CPSF) complex that plays a key role in pre-mRNA 3'-end formation, recognizing the AAUAAA signal sequence and interacting with poly(A) polymerase and other factors to bring about cleavage and poly(A) addition. This subunit is involved in the RNA recognition step of the polyadenylation reaction. {ECO:0000269|PubMed:14749727…	0	75	1672	123	3	267	30	0.11236
Q12834	CDC20_HUMAN	CDC20	FUNCTION: Required for full ubiquitin ligase activity of the anaphase promoting complex/cyclosome (APC/C) and may confer substrate specificity upon the complex. Is regulated by MAD2L1: in metaphase the MAD2L1-CDC20-APC/C ternary complex is inactive and in anaphase the CDC20-APC/C binary complex is active in degrading substrates. The CDC20-APC/C complex positively regulates the formation of synapt…	0	22	1546	6	3	267	30	0.11236
Q12874	SF3A3_HUMAN	SF3A3 SAP61	FUNCTION: Subunit of the splicing factor SF3A required for 'A' complex assembly formed by the stable binding of U2 snRNP to the branchpoint sequence (BPS) in pre-mRNA. Sequence independent binding of SF3A/SF3B complex upstream of the branch site is essential, it may anchor U2 snRNP to the pre-mRNA. May also be involved in the assembly of the 'E' complex.	0	104	1438	1207	3	267	30	0.11236
Q13042	CDC16_HUMAN	CDC16 ANAPC6	FUNCTION: Component of the anaphase promoting complex/cyclosome (APC/C), a cell cycle-regulated E3 ubiquitin ligase that controls progression through mitosis and the G1 phase of the cell cycle. The APC/C complex acts by mediating ubiquitination and subsequent degradation of target proteins: it mainly mediates the formation of 'Lys-11'-linked polyubiquitin chains and, to a lower extent, the format…	1	256	1313	1104	3	267	30	0.11236
Q13043	STK4_HUMAN	STK4 KRS2 MST1	FUNCTION: Stress-activated, pro-apoptotic kinase which, following caspase-cleavage, enters the nucleus and induces chromatin condensation followed by internucleosomal DNA fragmentation. Key component of the Hippo signaling pathway which plays a pivotal role in organ size control and tumor suppression by restricting proliferation and promoting apoptosis. The core of this pathway is composed of a k…	0	694	1814	1071	3	267	30	0.11236
Q13045	FLII_HUMAN	FLII FLIL	FUNCTION: May play a role as coactivator in transcriptional activation by hormone-activated nuclear receptors (NR) and acts in cooperation with NCOA2 and CARM1. Involved in estrogen hormone signaling. Involved in early embryonic development (By similarity). May play a role in regulation of cytoskeletal rearrangements involved in cytokinesis and cell migration, by inhibiting Rac1-dependent paxilli…	0	561	1666	558	3	267	30	0.11236
Q13155	AIMP2_HUMAN	AIMP2 JTV1 PRO0992	FUNCTION: Required for assembly and stability of the aminoacyl-tRNA synthase complex (PubMed:19131329). Mediates ubiquitination and degradation of FUBP1, a transcriptional activator of MYC, leading to MYC down-regulation which is required for aveolar type II cell differentiation. Blocks MDM2-mediated ubiquitination and degradation of p53/TP53. Functions as a proapoptotic factor. {ECO:0000269|PubM…	0	592	1173	824	3	267	30	0.11236
Q13310	PABP4_HUMAN	PABPC4 APP1 PABP4	FUNCTION: Binds the poly(A) tail of mRNA. May be involved in cytoplasmic regulatory processes of mRNA metabolism. Can probably bind to cytoplasmic RNA sequences other than poly(A) in vivo (By similarity). {ECO:0000250}.	0	345	1115	620	3	267	30	0.11236
Q13347	EIF3I_HUMAN	EIF3I EIF3S2 TRIP1	FUNCTION: Component of the eukaryotic translation initiation factor 3 (eIF-3) complex, which is required for several steps in the initiation of protein synthesis (PubMed:17581632, PubMed:25849773, PubMed:27462815). The eIF-3 complex associates with the 40S ribosome and facilitates the recruitment of eIF-1, eIF-1A, eIF-2:GTP:methionyl-tRNAi and eIF-5 to form the 43S pre-initiation complex (43S PIC…	0	167	1496	1122	3	267	30	0.11236
Q13428	TCOF_HUMAN	TCOF1	FUNCTION: Nucleolar protein that acts as a regulator of RNA polymerase I by connecting RNA polymerase I with enzymes responsible for ribosomal processing and modification (PubMed:12777385, PubMed:26399832). Required for neural crest specification: following monoubiquitination by the BCR(KBTBD8) complex, associates with NOLC1 and acts as a platform to connect RNA polymerase I with enzymes responsi…	0	86	1172	592	3	267	30	0.11236
Q13501	SQSTM_HUMAN	SQSTM1 ORCA OSIL	FUNCTION: Autophagy receptor that interacts directly with both the cargo to become degraded and an autophagy modifier of the MAP1 LC3 family (PubMed:16286508, PubMed:20168092, PubMed:24128730, PubMed:28404643). Along with WDFY3, involved in the formation and autophagic degradation of cytoplasmic ubiquitin-containing inclusions (p62 bodies, ALIS/aggresome-like induced structures). Along with SQSTM…	0	658	1591	960	3	267	30	0.11236
Q13596	SNX1_HUMAN	SNX1	FUNCTION: Involved in several stages of intracellular trafficking. Interacts with membranes containing phosphatidylinositol 3-phosphate (PtdIns(3P)) or phosphatidylinositol 3,5-bisphosphate (PtdIns(3,5)P2) (PubMed:12198132). Acts in part as component of the retromer membrane-deforming SNX-BAR subcomplex. The SNX-BAR retromer mediates retrograde transport of cargo proteins from endosomes to the tr…	0	66	1660	1145	3	267	30	0.11236
Q13617	CUL2_HUMAN	CUL2	FUNCTION: Core component of multiple cullin-RING-based ECS (ElonginB/C-CUL2/5-SOCS-box protein) E3 ubiquitin-protein ligase complexes, which mediate the ubiquitination of target proteins. ECS complexes and ARIH1 collaborate in tandem to mediate ubiquitination of target proteins (PubMed:27565346). May serve as a rigid scaffold in the complex and may contribute to catalysis through positioning of t…	0	314	1468	1251	3	267	30	0.11236
Q13838	DX39B_HUMAN	DDX39B BAT1 UAP56	FUNCTION: Involved in nuclear export of spliced and unspliced mRNA. Assembling component of the TREX complex which is thought to couple mRNA transcription, processing and nuclear export, and specifically associates with spliced mRNA and not with unspliced pre-mRNA. TREX is recruited to spliced mRNAs by a transcription-independent mechanism, binds to mRNA upstream of the exon-junction complex (EJC…	0	332	1104	419	3	267	30	0.11236
Q13952	NFYC_HUMAN	NFYC	FUNCTION: Component of the sequence-specific heterotrimeric transcription factor (NF-Y) which specifically recognizes a 5'-CCAAT-3' box motif found in the promoters of its target genes. NF-Y can function as both an activator and a repressor, depending on its interacting cofactors.	0	703	1447	1025	3	267	30	0.11236
Q14126	DSG2_HUMAN	DSG2 CDHF5	FUNCTION: Component of intercellular desmosome junctions. Involved in the interaction of plaque proteins and intermediate filaments mediating cell-cell adhesion.	0	507	1333	1298	3	267	30	0.11236
Q14240	IF4A2_HUMAN	EIF4A2 DDX2B EIF4F	FUNCTION: ATP-dependent RNA helicase which is a subunit of the eIF4F complex involved in cap recognition and is required for mRNA binding to ribosome. In the current model of translation initiation, eIF4A unwinds RNA secondary structures in the 5'-UTR of mRNAs which is necessary to allow efficient binding of the small ribosomal subunit, and subsequent scanning for the initiator codon.	0	492	1183	528	3	267	30	0.11236
Q14257	RCN2_HUMAN	RCN2 ERC55	FUNCTION: Not known. Binds calcium.	0	344	1739	1184	3	267	30	0.11236
Q14376	GALE_HUMAN	GALE	FUNCTION: Catalyzes two distinct but analogous reactions: the reversible epimerization of UDP-glucose to UDP-galactose and the reversible epimerization of UDP-N-acetylglucosamine to UDP-N-acetylgalactosamine. The reaction with UDP-Gal plays a critical role in the Leloir pathway of galactose catabolism in which galactose is converted to the glycolytic intermediate glucose 6-phosphate. It contribut…	0	706.5	1630	262	3	267	30	0.11236
Q14676	MDC1_HUMAN	MDC1 KIAA0170 NFBD1	FUNCTION: Required for checkpoint mediated cell cycle arrest in response to DNA damage within both the S phase and G2/M phases of the cell cycle. May serve as a scaffold for the recruitment of DNA repair and signal transduction proteins to discrete foci of DNA damage marked by 'Ser-139' phosphorylation of histone H2AFX. Also required for downstream events subsequent to the recruitment of these pr…	1	5	1343	994	3	267	30	0.11236
Q15154	PCM1_HUMAN	PCM1	FUNCTION: Required for centrosome assembly and function. Essential for the correct localization of several centrosomal proteins including CEP250, CETN3, PCNT and NEK2. Required to anchor microtubules to the centrosome. Involved in the biogenesis of cilia. {ECO:0000269|PubMed:12403812, ECO:0000269|PubMed:15659651, ECO:0000269|PubMed:16943179, ECO:0000269|PubMed:20551181, ECO:0000269|PubMed:2412131…	0	14	1534	192	3	267	30	0.11236
Q15428	SF3A2_HUMAN	SF3A2 SAP62	FUNCTION: Subunit of the splicing factor SF3A required for 'A' complex assembly formed by the stable binding of U2 snRNP to the branchpoint sequence (BPS) in pre-mRNA. Sequence independent binding of SF3A/SF3B complex upstream of the branch site is essential, it may anchor U2 snRNP to the pre-mRNA. May also be involved in the assembly of the 'E' complex.	0	193	1031	548	3	267	30	0.11236
Q15650	TRIP4_HUMAN	TRIP4	FUNCTION: Transcription coactivator which associates with nuclear receptors, transcriptional coactivators including EP300, CREBBP and NCOA1, and basal transcription factors like TBP and TFIIA to facilitate nuclear receptors-mediated transcription. May thereby play an important role in establishing distinct coactivator complexes under different cellular conditions. Plays a role in thyroid hormone …	0	661	1190	726	3	267	30	0.11236
Q15833	STXB2_HUMAN	STXBP2 UNC18B	FUNCTION: Involved in intracellular vesicle trafficking and vesicle fusion with membranes. Contributes to the granule exocytosis machinery through interaction with soluble N-ethylmaleimide-sensitive factor attachment protein receptor (SNARE) proteins that regulate membrane fusion. Regulates cytotoxic granule exocytosis in natural killer (NK) cells. {ECO:0000269|PubMed:19804848, ECO:0000269|PubMed…	0	794.5	871	495	3	267	30	0.11236
Q16763	UBE2S_HUMAN	UBE2S E2EPF OK/SW-cl.73	FUNCTION: Accepts ubiquitin from the E1 complex and catalyzes its covalent attachment to other proteins (PubMed:22496338). Catalyzes 'Lys-11'-linked polyubiquitination. Acts as an essential factor of the anaphase promoting complex/cyclosome (APC/C), a cell cycle-regulated ubiquitin ligase that controls progression through mitosis. Acts by specifically elongating 'Lys-11'-linked polyubiquitin chai…	1	156	1642	23	3	267	30	0.11236
Q16773	KAT1_HUMAN	KYAT1 CCBL1	FUNCTION: Catalyzes the irreversible transamination of the L-tryptophan metabolite L-kynurenine to form kynurenic acid (KA). Metabolizes the cysteine conjugates of certain halogenated alkenes and alkanes to form reactive metabolites. Catalyzes the beta-elimination of S-conjugates and Se-conjugates of L-(seleno)cysteine, resulting in the cleavage of the C-S or C-Se bond. {ECO:0000269|PubMed:193383…	0	754	1581	853	3	267	30	0.11236
Q16836	HCDH_HUMAN	HADH HAD HADHSC SCHAD	FUNCTION: Plays an essential role in the mitochondrial beta-oxidation of short chain fatty acids. Exerts it highest activity toward 3-hydroxybutyryl-CoA.	0	457.5	1113	476	3	267	30	0.11236
Q32P44	EMAL3_HUMAN	EML3	FUNCTION: May modify the assembly dynamics of microtubules, such that microtubules are slightly longer, but more dynamic. {ECO:0000250}.	0	74	1824	934	3	267	30	0.11236
Q3LXA3	TKFC_HUMAN	TKFC DAK	FUNCTION: Catalyzes both the phosphorylation of dihydroxyacetone and of glyceraldehyde, and the splitting of ribonucleoside diphosphate-X compounds among which FAD is the best substrate. Represses IFIH1-mediated cellular antiviral response (PubMed:17600090). {ECO:0000250|UniProtKB:F1RKQ4, ECO:0000250|UniProtKB:Q4KLZ6, ECO:0000269|PubMed:16289032, ECO:0000269|PubMed:17600090, ECO:0000269|PubMed:46…	0	791	1518	739	3	267	30	0.11236
Q4G0J3	LARP7_HUMAN	LARP7 HDCMA18P	FUNCTION: Negative transcriptional regulator of polymerase II genes, acting by means of the 7SK RNP system. Within the 7SK RNP complex, the positive transcription elongation factor b (P-TEFb) is sequestered in an inactive form, preventing RNA polymerase II phosphorylation and subsequent transcriptional elongation. {ECO:0000269|PubMed:18249148, ECO:0000269|PubMed:18483487}.	0	442	974	298	3	267	30	0.11236
Q53GS9	SNUT2_HUMAN	USP39 CGI-21 HSPC332 PRO2855	FUNCTION: Plays a role in pre-mRNA splicing as a component of the U4/U6-U5 tri-snRNP, one of the building blocks of the spliceosome. Regulates AURKB mRNA levels, and thereby plays a role in cytokinesis and in the spindle checkpoint. Does not have ubiquitin-specific peptidase activity, but could be a competitor of ubiquitin C-terminal hydrolases (UCHs). {ECO:0000269|PubMed:11350945, ECO:0000269|Pu…	0	85	1702	222	3	267	30	0.11236
Q5T5Y3	CAMP1_HUMAN	CAMSAP1	FUNCTION: Key microtubule-organizing protein that specifically binds the minus-end of non-centrosomal microtubules and regulates their dynamics and organization (PubMed:19508979, PubMed:21834987, PubMed:24486153, PubMed:24706919, PubMed:24117850). Specifically recognizes growing microtubule minus-ends and stabilizes microtubules (PubMed:24486153, PubMed:24706919). Acts on free microtubule minus-e…	0	303	1727	1410	3	267	30	0.11236
Q5VWZ2	LYPL1_HUMAN	LYPLAL1	FUNCTION: Has depalmitoylating activity toward KCNMA1. Does not exhibit phospholipase nor triacylglycerol lipase activity, able to hydrolyze only short chain substrates due to its shallow active site. {ECO:0000269|PubMed:22052940, ECO:0000269|PubMed:22399288}.	0	942	1305	531	3	267	30	0.11236
Q69YH5	CDCA2_HUMAN	CDCA2	FUNCTION: Regulator of chromosome structure during mitosis required for condensin-depleted chromosomes to retain their compact architecture through anaphase. Acts by mediating the recruitment of phopsphatase PP1-gamma subunit (PPP1CC) to chromatin at anaphase and into the following interphase. At anaphase onset, its association with chromatin targets a pool of PPP1CC to dephosphorylate substrates…	0	64	999	527	3	267	30	0.11236
Q6P3W7	SCYL2_HUMAN	SCYL2 CVAK104 KIAA1360	FUNCTION: Component of AP2-containing clathrin coated structures at the plasma membrane or of endocytic coated vesicles. According to PubMed:15809293, probable serine/threonine-protein kinase that phosphorylates, in vitro, the beta2-subunit of the plasma membrane adapter complex AP2 and other proteins in presence of poly-L-lysine. According to PubMed:16914521, has no detectable kinase activity in…	0	966	1282	641	3	267	30	0.11236
Q6PJT7	ZC3HE_HUMAN	ZC3H14	FUNCTION: Involved in poly(A) tail length control in neuronal cells. Binds the polyadenosine RNA oligonucleotides. {ECO:0000269|PubMed:17630287, ECO:0000269|PubMed:24671764}.	0	8	1737	72	3	267	30	0.11236
Q6UB35	C1TM_HUMAN	MTHFD1L FTHFSDC1	FUNCTION: May provide the missing metabolic reaction required to link the mitochondria and the cytoplasm in the mammalian model of one-carbon folate metabolism in embryonic an transformed cells complementing thus the enzymatic activities of MTHFD2. {ECO:0000250, ECO:0000269|PubMed:16171773}.	0	177	1825	326	3	267	30	0.11236
Q6UVJ0	SAS6_HUMAN	SASS6 SAS6	FUNCTION: Central scaffolding component of the centrioles ensuring their 9-fold symmetry. Required for centrosome biogenesis and duplication: required both for mother-centriole-dependent centriole duplication and deuterosome-dependent centriole amplification in multiciliated cells. Overexpression results in excess foci-bearing centriolar markers. Required for the recruitment of STIL to the procen…	0	92	1382	382	3	267	30	0.11236
Q6Y7W6	GGYF2_HUMAN	GIGYF2 KIAA0642 PERQ2 TNRC15	FUNCTION: Key component of the 4EHP-GYF2 complex, a multiprotein complex that acts as a repressor of translation initiation (PubMed:22751931). In 4EHP-GYF2 the complex, acts as a factor that bridges EIF4E2 to ZFP36/TTP, linking translation repression with mRNA decay (By similarity). May act cooperatively with GRB10 to regulate tyrosine kinase receptor signaling, including IGF1 and insulin recepto…	0	678	1139	808	3	267	30	0.11236
Q765P7	MTSSL_HUMAN	MTSS1L	FUNCTION: Involved in plasma membrane dynamics. Potentiated PDGF-mediated formation of membrane ruffles and lamellipodia in fibroblasts, acting via RAC1 activation (PubMed:14752106). May function in actin bundling (PubMed:14752106). {ECO:0000269|PubMed:14752106}.	0	381	1499	837	3	267	30	0.11236
Q7KZI7	MARK2_HUMAN	MARK2 EMK1	FUNCTION: Serine/threonine-protein kinase involved in cell polarity and microtubule dynamics regulation. Phosphorylates CRTC2/TORC2, DCX, HDAC7, KIF13B, MAP2, MAP4, MAPT/TAU, and RAB11FIP2. Plays a key role in cell polarity by phosphorylating the microtubule-associated proteins MAP2, MAP4 and MAPT/TAU at KXGS motifs, causing detachment from microtubules, and their disassembly. Regulates epithelia…	0	302	1319	105	3	267	30	0.11236
Q7Z2W4	ZCCHV_HUMAN	ZC3HAV1 ZC3HDC2 PRO1677	FUNCTION: Antiviral protein which inhibits the replication of viruses by recruiting the cellular RNA degradation machineries to degrade the viral mRNAs. Binds to a ZAP-responsive element (ZRE) present in the target viral mRNA, recruits cellular poly(A)-specific ribonuclease PARN to remove the poly(A) tail, and the 3'-5' exoribonuclease complex exosome to degrade the RNA body from the 3'-end. It a…	0	551	703	599	3	267	30	0.11236
Q7Z4V5	HDGR2_HUMAN	HDGFL2 HDGF2 HDGFRP2 UNQ785/PRO1604	FUNCTION: Involved in cellular growth control, through the regulation of cyclin D1 expression. {ECO:0000269|PubMed:25689719}.	0	681.5	1088	63	3	267	30	0.11236
Q7Z6B0	CCD91_HUMAN	CCDC91 GGABP HSD8	FUNCTION: Involved in the regulation of membrane traffic through the trans-Golgi network (TGN). Functions in close cooperation with the GGAs in the sorting of hydrolases to lysosomes. {ECO:0000269|PubMed:17596511}.	0	857.5	1689	399	3	267	30	0.11236
Q86TB9	PATL1_HUMAN	PATL1 OK/KNS-cl.5	FUNCTION: RNA-binding protein involved in deadenylation-dependent decapping of mRNAs, leading to the degradation of mRNAs. Acts as a scaffold protein that connects deadenylation and decapping machinery. Required for cytoplasmic mRNA processing body (P-body) assembly. In case of infection, required for translation and replication of hepatitis C virus (HCV). {ECO:0000269|PubMed:17936923, ECO:000026…	0	391	1721	782	3	267	30	0.11236
Q86U44	MTA70_HUMAN	METTL3 MTA70	FUNCTION: The METTL3-METTL14 heterodimer forms a N6-methyltransferase complex that methylates adenosine residues at the N(6) position of some RNAs and regulates various processes such as the circadian clock, differentiation of embryonic and haematopoietic stem cells, cortical neurogenesis, response to DNA damage, differentiation of T-cells and primary miRNA processing (PubMed:22575960, PubMed:242…	1	350	1336	384	3	267	30	0.11236
Q86U90	YRDC_HUMAN	YRDC DRIP3 IRIP	FUNCTION: May regulate the activity of some transporters. {ECO:0000250}.	0	758	1505	56	3	267	30	0.11236
Q86UU1	PHLB1_HUMAN	PHLDB1 KIAA0638 LL5A DLNB07		0	903	1141	555	3	267	30	0.11236
Q86WA6	BPHL_HUMAN	BPHL MCNAA	FUNCTION: Serine hydrolase that catalyzes the hydrolytic activation of amino acid ester prodrugs of nucleoside analogs such as valacyclovir and valganciclovir. Activates valacyclovir to acyclovir. May play a role in detoxification processes. It is a specific alpha-amino acid ester hydrolase that prefers small, hydrophobic, and aromatic side chains and does not have a stringent requirement for the…	0	982	1659	411	3	267	30	0.11236
Q8IUD2	RB6I2_HUMAN	ERC1 ELKS KIAA1081 RAB6IP2	FUNCTION: Regulatory subunit of the IKK complex. Probably recruits IkappaBalpha/NFKBIA to the complex. May be involved in the organization of the cytomatrix at the nerve terminals active zone (CAZ) which regulates neurotransmitter release. May be involved in vesicle trafficking at the CAZ. May be involved in Rab-6 regulated endosomes to Golgi transport. {ECO:0000269|PubMed:15218148}.	0	418	1105	651	3	267	30	0.11236
Q8IV38	ANKY2_HUMAN	ANKMY2	FUNCTION: May be involved in the trafficking of signaling proteins to the cilia. {ECO:0000250}.	0	271.5	1523	256	3	267	30	0.11236
Q8N0W3	FUK_HUMAN	FUK	FUNCTION: Takes part in the salvage pathway for reutilization of fucose from the degradation of oligosaccharides.	0	335.5	1317	776	3	267	30	0.11236
Q8N3U4	STAG2_HUMAN	STAG2 SA2	FUNCTION: Component of cohesin complex, a complex required for the cohesion of sister chromatids after DNA replication. The cohesin complex apparently forms a large proteinaceous ring within which sister chromatids can be trapped. At anaphase, the complex is cleaved and dissociates from chromatin, allowing sister chromatids to segregate. The cohesin complex may also play a role in spindle pole as…	0	234	1582	508	3	267	30	0.11236
Q8N999	CL029_HUMAN	C12orf29		0	760	1147	815	3	267	30	0.11236
Q8NB37	GALD1_HUMAN	GATD1 PDDC1		0	634	1469	1089	3	267	30	0.11236
Q8NB90	SPAT5_HUMAN	SPATA5 AFG2 SPAF	FUNCTION: May be involved in morphological and functional mitochondrial transformations during spermatogenesis. {ECO:0000250|UniProtKB:Q3UMC0}.	0	426	1690	390	3	267	30	0.11236
Q8NBN7	RDH13_HUMAN	RDH13 SDR7C3 PSEC0082 UNQ736/PRO1430	FUNCTION: Does not exhibit retinol dehydrogenase (RDH) activity in vitro.	0	959	1800	554	3	267	30	0.11236
Q8NDI1	EHBP1_HUMAN	EHBP1 KIAA0903 NACSIN	FUNCTION: May play a role in actin reorganization. Links clathrin-mediated endocytosis to the actin cytoskeleton. May act as Rab effector protein and play a role in vesicle trafficking (PubMed:14676205, PubMed:27552051). Required for perinuclear sorting and insulin-regulated recycling of SLC2A4/GLUT4 in adipocytes (By similarity). {ECO:0000250|UniProtKB:Q69ZW3, ECO:0000269|PubMed:14676205, ECO:00…	0	1020.5	1356	498	3	267	30	0.11236
Q8NFH5	NUP35_HUMAN	NUP35 MP44 NUP53	FUNCTION: Functions as a component of the nuclear pore complex (NPC). NPC components, collectively referred to as nucleoporins (NUPs), can play the role of both NPC structural components and of docking or interaction partners for transiently associated nuclear transport factors. May play a role in the association of MAD1 with the NPC. {ECO:0000269|PubMed:15703211}.	0	299	1566	3	3	267	30	0.11236
Q8NG31	KNL1_HUMAN	KNL1 CASC5 KIAA1570	FUNCTION: Performs two crucial functions during mitosis: it is essential for spindle-assembly checkpoint signaling and for correct chromosome alignment. Required for attachment of the kinetochores to the spindle microtubules. Directly links BUB1 and BUB1B to kinetochores. Part of the MIS12 complex, which may be fundamental for kinetochore formation and proper chromosome segregation during mitosis…	0	169	1010	516	3	267	30	0.11236
Q8NI36	WDR36_HUMAN	WDR36	FUNCTION: Involved in the nucleolar processing of SSU 18S rRNA. Involved in T-cell activation and highly coregulated with IL2. {ECO:0000269|PubMed:21051332}.	0	95	1223	636	3	267	30	0.11236
Q8TD19	NEK9_HUMAN	NEK9 KIAA1995 NEK8 NERCC	FUNCTION: Pleiotropic regulator of mitotic progression, participating in the control of spindle dynamics and chromosome separation. Phosphorylates different histones, myelin basic protein, beta-casein, and BICD2. Phosphorylates histone H3 on serine and threonine residues and beta-casein on serine residues. Important for G1/S transition and S phase progression. Phosphorylates NEK6 and NEK7 and sti…	0	869	1461	698	3	267	30	0.11236
Q8TEQ6	GEMI5_HUMAN	GEMIN5	FUNCTION: Required for the assembly of the SMN complex that plays a catalyst role in the assembly of small nuclear ribonucleoproteins (snRNPs), the building blocks of the spliceosome (PubMed:16857593, PubMed:18984161, PubMed:20513430). Thereby, plays an important role in the splicing of cellular pre-mRNAs. Most spliceosomal snRNPs contain a common set of Sm proteins SNRPB, SNRPD1, SNRPD2, SNRPD3,…	0	533	963	611	3	267	30	0.11236
Q8WVM8	SCFD1_HUMAN	SCFD1 C14orf163 KIAA0917 STXBP1L2 FKSG23	FUNCTION: Plays a role in SNARE-pin assembly and Golgi-to-ER retrograde transport via its interaction with COG4. Involved in vesicular transport between the endoplasmic reticulum and the Golgi (By similarity). {ECO:0000250}.	0	504	821	478	3	267	30	0.11236
Q8WWK9	CKAP2_HUMAN	CKAP2 LB1 TMAP	FUNCTION: Possesses microtubule stabilizing properties. Involved in regulating aneuploidy, cell cycling, and cell death in a p53/TP53-dependent manner (By similarity). {ECO:0000250}.	0	107	1724	313	3	267	30	0.11236
Q92600	CNOT9_HUMAN	CNOT9 RCD1 RQCD1	FUNCTION: Component of the CCR4-NOT complex which is one of the major cellular mRNA deadenylases and is linked to various cellular processes including bulk mRNA degradation, miRNA-mediated repression, translational repression during translational initiation and general transcription regulation. Additional complex functions may be a consequence of its influence on mRNA expression. Involved in down…	0	547	1855	482	3	267	30	0.11236
Q92667	AKAP1_HUMAN	AKAP1 AKAP149 PRKA1	FUNCTION: Binds to type I and II regulatory subunits of protein kinase A and anchors them to the cytoplasmic face of the mitochondrial outer membrane.	0	497	804	374	3	267	30	0.11236
Q92769	HDAC2_HUMAN	HDAC2	FUNCTION: Responsible for the deacetylation of lysine residues on the N-terminal part of the core histones (H2A, H2B, H3 and H4). Histone deacetylation gives a tag for epigenetic repression and plays an important role in transcriptional regulation, cell cycle progression and developmental events. Histone deacetylases act via the formation of large multiprotein complexes. Forms transcriptional rep…	1	162.5	1520	180	3	267	30	0.11236
Q92793	CBP_HUMAN	CREBBP CBP	FUNCTION: Acetylates histones, giving a specific tag for transcriptional activation. Also acetylates non-histone proteins, like NCOA3 and FOXO1. Binds specifically to phosphorylated CREB and enhances its transcriptional activity toward cAMP-responsive genes. Acts as a coactivator of ALX1. Acts as a circadian transcriptional coactivator which enhances the activity of the circadian transcriptional …	0	358	1444	305	3	267	30	0.11236
Q92947	GCDH_HUMAN	GCDH	FUNCTION: Catalyzes the oxidative decarboxylation of glutaryl-CoA to crotonyl-CoA and CO(2) in the degradative pathway of L-lysine, L-hydroxylysine, and L-tryptophan metabolism. It uses electron transfer flavoprotein as its electron acceptor. Isoform Short is inactive. {ECO:0000269|PubMed:17176108, ECO:0000269|PubMed:6423663, ECO:0000269|PubMed:8541831}.	0	522	1098	296	3	267	30	0.11236
Q92973	TNPO1_HUMAN	TNPO1 KPNB2 MIP1 TRN	FUNCTION: Functions in nuclear protein import as nuclear transport receptor. Serves as receptor for nuclear localization signals (NLS) in cargo substrates (PubMed:24753571). Is thought to mediate docking of the importin/substrate complex to the nuclear pore complex (NPC) through binding to nucleoporin and the complex is subsequently translocated through the pore by an energy requiring, Ran-depend…	0	419.5	1120	232	3	267	30	0.11236
Q93008	USP9X_HUMAN	USP9X DFFRX FAM USP9	FUNCTION: Deubiquitinase involved both in the processing of ubiquitin precursors and of ubiquitinated proteins. May therefore play an important regulatory role at the level of protein turnover by preventing degradation of proteins through the removal of conjugated ubiquitin. Essential component of TGF-beta/BMP signaling cascade. Regulates chromosome alignment and segregation in mitosis by regulat…	0	587	1349	1068	3	267	30	0.11236
Q96A65	EXOC4_HUMAN	EXOC4 KIAA1699 SEC8 SEC8L1	FUNCTION: Component of the exocyst complex involved in the docking of exocytic vesicles with fusion sites on the plasma membrane. {ECO:0000250}.	0	956	1338	765	3	267	30	0.11236
Q96DI7	SNR40_HUMAN	SNRNP40 PRP8BP SFP38 WDR57	FUNCTION: Component of the U5 small nuclear ribonucleoprotein (snRNP) complex. The U5 snRNP is part of the spliceosome, a multiprotein complex that catalyzes the removal of introns from pre-messenger RNAs. {ECO:0000269|PubMed:9774689}.	0	46	1553	110	3	267	30	0.11236
Q96FS4	SIPA1_HUMAN	SIPA1 SPA1	FUNCTION: GTPase activator for the nuclear Ras-related regulatory proteins Rap1 and Rap2 in vitro, converting them to the putatively inactive GDP-bound state (PubMed:9346962). Affects cell cycle progression (By similarity). {ECO:0000250|UniProtKB:P46062, ECO:0000269|PubMed:9346962}.	1	464.5	1647	409	3	267	30	0.11236
Q96G74	OTUD5_HUMAN	OTUD5	FUNCTION: Deubiquitinating enzyme that functions as negative regulator of the innate immune system. Acts via TRAF3 deubiquitination and subsequent suppression of type I interferon (IFN) production. Has peptidase activity towards 'Lys-48'- and 'Lys-63'-linked polyubiquitin chains. Can also cleave 'Lys-11'-linked ubiquitin chains (in vitro). {ECO:0000269|PubMed:17991829, ECO:0000269|PubMed:22245969…	0	242	1527	728	3	267	30	0.11236
Q96GA3	LTV1_HUMAN	LTV1 C6orf93		0	172	1452	1279	3	267	30	0.11236
Q96GM8	TOE1_HUMAN	TOE1	FUNCTION: Inhibits cell growth rate and cell cycle. Induces CDKN1A expression as well as TGF-beta expression. Mediates the inhibitory growth effect of EGR1. Involved in the maturation of snRNAs and snRNA 3'-tail processing (PubMed:28092684). {ECO:0000269|PubMed:12562764, ECO:0000269|PubMed:28092684}.	1	542	1508	479	3	267	30	0.11236
Q96I24	FUBP3_HUMAN	FUBP3 FBP3	FUNCTION: May interact with single-stranded DNA from the far-upstream element (FUSE). May activate gene expression.	0	126	1058	655	3	267	30	0.11236
Q96I99	SUCB2_HUMAN	SUCLG2	FUNCTION: GTP-specific succinyl-CoA synthetase functions in the citric acid cycle (TCA), coupling the hydrolysis of succinyl-CoA to the synthesis of GTP and thus represents the only step of substrate-level phosphorylation in the TCA. The beta subunit provides nucleotide specificity of the enzyme and binds the substrate succinate, while the binding sites for coenzyme A and phosphate are found in t…	0	367	1838	83	3	267	30	0.11236
Q96KR1	ZFR_HUMAN	ZFR	FUNCTION: Involved in postimplantation and gastrulation stages of development. Involved in the nucleocytoplasmic shuttling of STAU2. Binds to DNA and RNA (By similarity). {ECO:0000250}.	0	61.5	1308	216	3	267	30	0.11236
Q96PM5	ZN363_HUMAN	RCHY1 ARNIP CHIMP PIRH2 RNF199 ZNF363	FUNCTION: Mediates E3-dependent ubiquitination and proteasomal degradation of target proteins, including p53/TP53, P73, HDAC1 and CDKN1B. Preferentially acts on tetrameric p53/TP53. Monoubiquitinates the translesion DNA polymerase POLH. Contributes to the regulation of the cell cycle progression. Increases AR transcription factor activity. {ECO:0000269|PubMed:16914734, ECO:0000269|PubMed:17721809…	1	914	1426	684	3	267	30	0.11236
Q96SB4	SRPK1_HUMAN	SRPK1	FUNCTION: Serine/arginine-rich protein-specific kinase which specifically phosphorylates its substrates at serine residues located in regions rich in arginine/serine dipeptides, known as RS domains and is involved in the phosphorylation of SR splicing factors and the regulation of splicing. Plays a central role in the regulatory network for splicing, controlling the intranuclear distribution of s…	1	260	1491	791	3	267	30	0.11236
Q99567	NUP88_HUMAN	NUP88	FUNCTION: Essential component of nuclear pore complex.	0	279	1470	128	3	267	30	0.11236
Q99570	PI3R4_HUMAN	PIK3R4 VPS15	FUNCTION: Regulatory subunit of the PI3K complex that mediates formation of phosphatidylinositol 3-phosphate; different complex forms are believed to play a role in multiple membrane trafficking pathways: PI3KC3-C1 is involved in initiation of autophagosomes and PI3KC3-C2 in maturation of autophagosomes and endocytosis. Involved in regulation of degradative endocytic trafficking and cytokinesis, …	0	261	1873	732	3	267	30	0.11236
Q9BQ67	GRWD1_HUMAN	GRWD1 GRWD KIAA1942 WDR28	FUNCTION: Histone binding-protein that regulates chromatin dynamics and minichromosome maintenance (MCM) loading at replication origins, possibly by promoting chromatin openness (PubMed:25990725). {ECO:0000269|PubMed:25990725}.	0	273	1676	1325	3	267	30	0.11236
Q9BR76	COR1B_HUMAN	CORO1B	FUNCTION: Regulates leading edge dynamics and cell motility in fibroblasts. May be involved in cytokinesis and signal transduction (By similarity). {ECO:0000250, ECO:0000269|PubMed:16027158}.	0	628	1293	1263	3	267	30	0.11236
Q9BSL1	UBAC1_HUMAN	UBAC1 GBDR1 KPC2 UBADC1	FUNCTION: Non-catalytic subunit of the KPC complex that acts as E3 ubiquitin-protein ligase. Required for poly-ubiquitination and proteasome-mediated degradation of CDKN1B during G1 phase of the cell cycle. {ECO:0000269|PubMed:15531880, ECO:0000269|PubMed:15746103}.	1	833	1337	439	3	267	30	0.11236
Q9BW71	HIRP3_HUMAN	HIRIP3	FUNCTION: May play a role in chromatin function and histone metabolism via its interaction with HIRA and histones. {ECO:0000269|PubMed:9710638}.	0	431	1202	413	3	267	30	0.11236
Q9BXJ9	NAA15_HUMAN	NAA15 GA19 NARG1 NATH TBDN100	FUNCTION: Auxillary subunit of the N-terminal acetyltransferase A (NatA) complex which displays alpha (N-terminal) acetyltransferase activity. The NAT activity may be important for vascular, hematopoietic and neuronal growth and development. Required to control retinal neovascularization in adult ocular endothelial cells. In complex with XRCC6 and XRCC5 (Ku80), up-regulates transcription from the…	0	862.5	1769	786	3	267	30	0.11236
Q9GZR7	DDX24_HUMAN	DDX24	FUNCTION: ATP-dependent RNA helicase. {ECO:0000305}.	0	586	1005	217	3	267	30	0.11236
Q9GZS3	WDR61_HUMAN	WDR61	FUNCTION: Component of the PAF1 complex (PAF1C) which has multiple functions during transcription by RNA polymerase II and is implicated in regulation of development and maintenance of embryonic stem cell pluripotency. PAF1C associates with RNA polymerase II through interaction with POLR2A CTD non-phosphorylated and 'Ser-2'- and 'Ser-5'-phosphorylated forms and is involved in transcriptional elon…	0	461	1733	1462	3	267	30	0.11236
Q9GZT9	EGLN1_HUMAN	EGLN1 C1orf12 PNAS-118 PNAS-137	FUNCTION: Cellular oxygen sensor that catalyzes, under normoxic conditions, the post-translational formation of 4-hydroxyproline in hypoxia-inducible factor (HIF) alpha proteins. Hydroxylates a specific proline found in each of the oxygen-dependent degradation (ODD) domains (N-terminal, NODD, and C-terminal, CODD) of HIF1A. Also hydroxylates HIF2A. Has a preference for the CODD site for both HIF1…	0	607	1396	36	3	267	30	0.11236
Q9H0W8	SMG9_HUMAN	SMG9 C19orf61	FUNCTION: Involved in nonsense-mediated decay (NMD) of mRNAs containing premature stop codons (PubMed:19417104). Is recruited by release factors to stalled ribosomes together with SMG1 and SMG8 (forming the SMG1C protein kinase complex) and, in the SMG1C complex, is required for the efficient association between SMG1 and SMG8 (PubMed:19417104). Plays a role in brain, heart, and eye development (B…	0	498	1364	872	3	267	30	0.11236
Q9H1A4	APC1_HUMAN	ANAPC1 TSG24	FUNCTION: Component of the anaphase promoting complex/cyclosome (APC/C), a cell cycle-regulated E3 ubiquitin ligase that controls progression through mitosis and the G1 phase of the cell cycle. The APC/C complex acts by mediating ubiquitination and subsequent degradation of target proteins: it mainly mediates the formation of 'Lys-11'-linked polyubiquitin chains and, to a lower extent, the format…	1	245.5	1130	430	3	267	30	0.11236
Q9H2U1	DHX36_HUMAN	DHX36 DDX36 KIAA1488 MLEL1 RHAU	FUNCTION: Proposed to have a global role in regulating mRNA expression including transcriptional regulation and mRNA stability. Binds with high affinity to and resolves tetramolecular RNA and DNA quadruplex structures. Unwinds intramolecular quadruplexes derived from the ZIC1 and the MYC promoters. Binds to quadruplex structures in the promoters of YY1 and ALPL genes and regulates their expressio…	0	443	1531	928	3	267	30	0.11236
Q9H4A6	GOLP3_HUMAN	GOLPH3 GPP34	FUNCTION: Phosphatidylinositol-4-phosphate-binding protein that links Golgi membranes to the cytoskeleton and may participate in the tensile force required for vesicle budding from the Golgi. Thereby, may play a role in Golgi membrane trafficking and could indirectly give its flattened shape to the Golgi apparatus. May also bind to the coatomer to regulate Golgi membrane trafficking. May play a r…	0	481	1573	332	3	267	30	0.11236
Q9H6Q4	NARFL_HUMAN	NARFL PRN	FUNCTION: Component of the cytosolic iron-sulfur protein assembly (CIA) complex, a multiprotein complex that mediates the incorporation of iron-sulfur cluster into extramitochondrial Fe/S proteins. Seems to negatively regulate the level of HIF1A expression, although this effect could be indirect. {ECO:0000269|PubMed:16956324, ECO:0000269|PubMed:18270200}.	0	521	1114	450	3	267	30	0.11236
Q9H6T3	RPAP3_HUMAN	RPAP3	FUNCTION: Forms an interface between the RNA polymerase II enzyme and chaperone/scaffolding protein, suggesting that it is required to connect RNA polymerase II to regulators of protein complex formation. {ECO:0000269|PubMed:17643375}.	0	578	1768	571	3	267	30	0.11236
Q9H871	RMD5A_HUMAN	RMND5A		0	618.5	1358	1267	3	267	30	0.11236
Q9H944	MED20_HUMAN	MED20 TRFP	FUNCTION: Component of the Mediator complex, a coactivator involved in the regulated transcription of nearly all RNA polymerase II-dependent genes. Mediator functions as a bridge to convey information from gene-specific regulatory proteins to the basal RNA polymerase II transcription machinery. Mediator is recruited to promoters by direct interactions with regulatory proteins and serves as a scaf…	0	755	1560	749	3	267	30	0.11236
Q9H9P8	L2HDH_HUMAN	L2HGDH C14orf160		0	943	1233	802	3	267	30	0.11236
Q9NP74	PALMD_HUMAN	PALMD C1orf11 PALML		0	462	1380	1168	3	267	30	0.11236
Q9NPI6	DCP1A_HUMAN	DCP1A SMIF	FUNCTION: Necessary for the degradation of mRNAs, both in normal mRNA turnover and in nonsense-mediated mRNA decay. Removes the 7-methyl guanine cap structure from mRNA molecules, yielding a 5'-phosphorylated mRNA fragment and 7m-GDP. Contributes to the transactivation of target genes after stimulation by TGFB1. {ECO:0000269|PubMed:11836524, ECO:0000269|PubMed:12417715}.	0	295	1225	737	3	267	30	0.11236
Q9NPJ6	MED4_HUMAN	MED4 ARC36 DRIP36 VDRIP HSPC126	FUNCTION: Component of the Mediator complex, a coactivator involved in the regulated transcription of nearly all RNA polymerase II-dependent genes. Mediator functions as a bridge to convey information from gene-specific regulatory proteins to the basal RNA polymerase II transcription machinery. Mediator is recruited to promoters by direct interactions with regulatory proteins and serves as a scaf…	0	573	1169	675	3	267	30	0.11236
Q9NQG5	RPR1B_HUMAN	RPRD1B C20orf77 CREPT	FUNCTION: Interacts with phosphorylated C-terminal heptapeptide repeat domain (CTD) of the largest RNA polymerase II subunit POLR2A, and participates in dephosphorylation of the CTD by RPAP2. Transcriptional regulator which enhances expression of CCND1. Promotes binding of RNA polymerase II to the CCDN1 promoter and to the termination region before the poly-A site but decreases its binding after …	1	219	1622	146	3	267	30	0.11236
Q9NR28	DBLOH_HUMAN	DIABLO SMAC	FUNCTION: Promotes apoptosis by activating caspases in the cytochrome c/Apaf-1/caspase-9 pathway. Acts by opposing the inhibitory activity of inhibitor of apoptosis proteins (IAP). Inhibits the activity of BIRC6/bruce by inhibiting its binding to caspases. Isoform 3 attenuates the stability and apoptosis-inhibiting activity of XIAP/BIRC4 by promoting XIAP/BIRC4 ubiquitination and degradation thro…	0	445	1434	733	3	267	30	0.11236
Q9NR50	EI2BG_HUMAN	EIF2B3	FUNCTION: Catalyzes the exchange of eukaryotic initiation factor 2-bound GDP for GTP.	0	570	1510	1008	3	267	30	0.11236
Q9NRY5	F1142_HUMAN	FAM114A2 C5orf3		0	448	1798	1424	3	267	30	0.11236
Q9NUQ3	TXLNG_HUMAN	TXLNG CXorf15 ELRG LSR5	FUNCTION: May be involved in intracellular vesicle traffic. Inhibits ATF4-mediated transcription, possibly by dimerizing with ATF4 to form inactive dimers that cannot bind DNA. May be involved in regulating bone mass density through an ATF4-dependent pathway. May be involved in cell cycle progression. {ECO:0000269|PubMed:15911876, ECO:0000269|PubMed:18068885}.	1	463	885	328	3	267	30	0.11236
Q9NVE7	PANK4_HUMAN	PANK4	FUNCTION: Plays a role in the physiological regulation of the intracellular CoA concentration. {ECO:0000250}.	0	493.5	1708	632	3	267	30	0.11236
Q9NVM9	INT13_HUMAN	INTS13 ASUN C12orf11 GCT1	FUNCTION: Crucial regulator of the mitotic cell cycle and development. At prophase, required for dynein anchoring to the nuclear envelope important for proper centrosome-nucleus coupling. At G2/M phase, may be required for proper spindle formation and execution of cytokinesis. Probable component of the Integrator (INT) complex, a complex involved in the small nuclear RNAs (snRNA) U1 and U2 transc…	1	354	1584	425	3	267	30	0.11236
Q9NVT9	ARMC1_HUMAN	ARMC1 ARCP		0	278	1710	631	3	267	30	0.11236
Q9NVU0	RPC5_HUMAN	POLR3E KIAA1452	FUNCTION: DNA-dependent RNA polymerase catalyzes the transcription of DNA into RNA using the four ribonucleoside triphosphates as substrates. Specific peripheric component of RNA polymerase III which synthesizes small RNAs, such as 5S rRNA and tRNAs. Essential for efficient transcription from both the type 2 VAI and type 3 U6 RNA polymerase III promoters. Plays a key role in sensing and limiting …	0	641	1304	852	3	267	30	0.11236
Q9NW64	RBM22_HUMAN	RBM22 ZC3H16 199G4	FUNCTION: Involved in the first step of pre-mRNA splicing. Binds directly to the internal stem-loop (ISL) domain of the U6 snRNA and to the pre-mRNA intron near the 5' splice site during the activation and catalytic phases of the spliceosome cycle. Involved in both translocations of the nuclear SLU7 to the cytoplasm and the cytosolic calcium-binding protein PDCD6 to the nucleus upon cellular stre…	0	510	1604	9	3	267	30	0.11236
Q9NWT6	HIF1N_HUMAN	HIF1AN FIH1	FUNCTION: Hydroxylates HIF-1 alpha at 'Asn-803' in the C-terminal transactivation domain (CAD). Functions as an oxygen sensor and, under normoxic conditions, the hydroxylation prevents interaction of HIF-1 with transcriptional coactivators including Cbp/p300-interacting transactivator. Involved in transcriptional repression through interaction with HIF1A, VHL and histone deacetylases. Hydroxylate…	0	904	1109	638	3	267	30	0.11236
Q9NYZ3	GTSE1_HUMAN	GTSE1	FUNCTION: May be involved in p53-induced cell cycle arrest in G2/M phase by interfering with microtubule rearrangements that are required to enter mitosis. Overexpression delays G2/M phase progression.	1	6	1845	82	3	267	30	0.11236
Q9NZI8	IF2B1_HUMAN	IGF2BP1 CRDBP VICKZ1 ZBP1	FUNCTION: RNA-binding factor that recruits target transcripts to cytoplasmic protein-RNA complexes (mRNPs). This transcript 'caging' into mRNPs allows mRNA transport and transient storage. It also modulates the rate and location at which target transcripts encounter the translational apparatus and shields them from endonuclease attacks or microRNA-mediated degradation. Plays a direct role in the …	0	422	1072	532	3	267	30	0.11236
Q9NZL4	HPBP1_HUMAN	HSPBP1 HSPBP PP1845	FUNCTION: Inhibits HSPA1A chaperone activity by changing the conformation of the ATP-binding domain of HSPA1A and interfering with ATP binding. Interferes with ubiquitination mediated by STUB1 and inhibits chaperone-assisted degradation of immature CFTR. {ECO:0000269|PubMed:10786638, ECO:0000269|PubMed:12651857, ECO:0000269|PubMed:15215316, ECO:0000269|PubMed:9830037}.	0	572	1493	1106	3	267	30	0.11236
Q9UBB4	ATX10_HUMAN	ATXN10 SCA10	FUNCTION: Necessary for the survival of cerebellar neurons. Induces neuritogenesis by activating the Ras-MAP kinase pathway. May play a role in the maintenance of a critical intracellular glycosylation level and homeostasis. {ECO:0000250}.	0	687	892	365	3	267	30	0.11236
Q9UBF2	COPG2_HUMAN	COPG2	FUNCTION: The coatomer is a cytosolic protein complex that binds to dilysine motifs and reversibly associates with Golgi non-clathrin-coated vesicles, which further mediate biosynthetic protein transport from the ER, via the Golgi up to the trans Golgi network. Coatomer complex is required for budding from Golgi membranes, and is essential for the retrograde Golgi-to-ER transport of dilysine-tagg…	0	630.5	1860	1082	3	267	30	0.11236
Q9UBQ5	EIF3K_HUMAN	EIF3K EIF3S12 ARG134 HSPC029 MSTP001 PTD001	FUNCTION: Component of the eukaryotic translation initiation factor 3 (eIF-3) complex, which is required for several steps in the initiation of protein synthesis (PubMed:17581632, PubMed:25849773, PubMed:27462815). The eIF-3 complex associates with the 40S ribosome and facilitates the recruitment of eIF-1, eIF-1A, eIF-2:GTP:methionyl-tRNAi and eIF-5 to form the 43S pre-initiation complex (43S PIC…	0	328	1614	1381	3	267	30	0.11236
Q9UDY4	DNJB4_HUMAN	DNAJB4 DNAJW HLJ1	FUNCTION: Probable chaperone. Stimulates ATP hydrolysis and the folding of unfolded proteins mediated by HSPA1A/B (in vitro) (PubMed:24318877). {ECO:0000269|PubMed:24318877}.	0	534	1592	856	3	267	30	0.11236
Q9UHN1	DPOG2_HUMAN	POLG2 MTPOLB	FUNCTION: Mitochondrial polymerase processivity subunit. Stimulates the polymerase and exonuclease activities, and increases the processivity of the enzyme. Binds to ss-DNA.	0	562.5	1197	1301	3	267	30	0.11236
Q9UHR5	S30BP_HUMAN	SAP30BP HCNGP HTRG HTRP	FUNCTION: Induces cell death. May act as a transcriptional corepressor of a gene related to cell survival. May be involved in the regulation of beta-2-microglobulin genes. {ECO:0000250|UniProtKB:Q02614, ECO:0000269|PubMed:15496587}.	0	536	1135	1356	3	267	30	0.11236
Q9UI30	TR112_HUMAN	TRMT112 AD-001 HSPC152 HSPC170	FUNCTION: Acts as an activator of both rRNA/tRNA and protein methyltransferases (PubMed:25851604). Together with methyltransferase BUD23, methylates the N(7) position of a guanine in 18S rRNA (PubMed:25851604). The heterodimer with HEMK2/N6AMT1 catalyzes N5-methylation of ETF1 on 'Gln-185', using S-adenosyl L-methionine as methyl donor (PubMed:18539146). The heterodimer with ALKBH8 catalyzes the …	0	945	1399	597	3	267	30	0.11236
Q9UJA5	TRM6_HUMAN	TRMT6 KIAA1153 TRM6 CGI-09	FUNCTION: Substrate-binding subunit of tRNA (adenine-N(1)-)-methyltransferase, which catalyzes the formation of N(1)-methyladenine at position 58 (m1A58) in initiator methionyl-tRNA (PubMed:16043508). Together with the TRMT61A catalytic subunit, part of a mRNA N(1)-methyltransferase complex that mediates methylation of adenosine residues at the N(1) position of a small subset of mRNAs: N(1) methy…	0	496	1835	149	3	267	30	0.11236
Q9UJX2	CDC23_HUMAN	CDC23 ANAPC8	FUNCTION: Component of the anaphase promoting complex/cyclosome (APC/C), a cell cycle-regulated E3 ubiquitin ligase that controls progression through mitosis and the G1 phase of the cell cycle. The APC/C complex acts by mediating ubiquitination and subsequent degradation of target proteins: it mainly mediates the formation of 'Lys-11'-linked polyubiquitin chains and, to a lower extent, the format…	1	116	1826	761	3	267	30	0.11236
Q9UKF6	CPSF3_HUMAN	CPSF3 CPSF73	FUNCTION: Component of the cleavage and polyadenylation specificity factor (CPSF) complex that play a key role in pre-mRNA 3'-end formation, recognizing the AAUAAA signal sequence and interacting with poly(A) polymerase and other factors to bring about cleavage and poly(A) addition. Has endonuclease activity, and functions as mRNA 3'-end-processing endonuclease. Also involved in the histone 3'-en…	0	490.5	970	335	3	267	30	0.11236
Q9UKK9	NUDT5_HUMAN	NUDT5 NUDIX5 HSPC115	FUNCTION: Enzyme that can either act as an ADP-sugar pyrophosphatase in absence of diphosphate or catalyze the synthesis of ATP in presence of diphosphate (PubMed:27257257). In absence of diphosphate, hydrolyzes with similar activities various modified nucleoside diphosphates such as ADP-ribose, ADP-mannose, ADP-glucose, 8-oxo-GDP and 8-oxo-dGDP (PubMed:10567213, PubMed:10722730, PubMed:19699693,…	0	701	1087	609	3	267	30	0.11236
Q9UKV3	ACINU_HUMAN	ACIN1 ACINUS KIAA0670	FUNCTION: Auxiliary component of the splicing-dependent multiprotein exon junction complex (EJC) deposited at splice junction on mRNAs. The EJC is a dynamic structure consisting of core proteins and several peripheral nuclear and cytoplasmic associated factors that join the complex only transiently either during EJC assembly or during subsequent mRNA metabolism. Component of the ASAP complexes wh…	0	12	1402	561	3	267	30	0.11236
Q9ULR0	ISY1_HUMAN	ISY1 KIAA1160	FUNCTION: May play a role in pre-mRNA splicing as component of the spliceosome. {ECO:0000305|PubMed:11991638, ECO:0000305|PubMed:25599396}.	0	321.5	1121	877	3	267	30	0.11236
Q9ULV4	COR1C_HUMAN	CORO1C CRN2 CRNN4	FUNCTION: May be involved in cytokinesis, motility, and signal transduction. {ECO:0000250}.; FUNCTION: Isoform 3: Involved in myogenic differentiation.	0	559	1539	1141	3	267	30	0.11236
Q9UM54	MYO6_HUMAN	MYO6 KIAA0389	FUNCTION: Myosins are actin-based motor molecules with ATPase activity. Unconventional myosins serve in intracellular movements. Myosin 6 is a reverse-direction motor protein that moves towards the minus-end of actin filaments. Has slow rate of actin-activated ADP release due to weak ATP binding. Functions in a variety of intracellular processes such as vesicular membrane trafficking and cell mig…	0	326.5	1071	460	3	267	30	0.11236
Q9UNH7	SNX6_HUMAN	SNX6	FUNCTION: Involved in several stages of intracellular trafficking. Interacts with membranes phosphatidylinositol 3,4-bisphosphate and/or phosphatidylinositol 4,5-bisphosphate (Probable). Acts in part as component of the retromer membrane-deforming SNX-BAR subcomplex (PubMed:19935774). The SNX-BAR retromer mediates retrograde transport of cargo proteins from endosomes to the trans-Golgi network (T…	0	51	1634	639	3	267	30	0.11236
Q9Y224	RTRAF_HUMAN	RTRAF C14orf166 CGI-99	FUNCTION: RNA-binding protein involved in modulation of mRNA transcription by Polymerase II (PubMed:16950395). Component of the tRNA-splicing ligase complex and is required for tRNA ligation (PubMed:24870230). May be required for RNA transport (PubMed:24608264). {ECO:0000269|PubMed:16950395, ECO:0000269|PubMed:24608264, ECO:0000269|PubMed:24870230}.; FUNCTION: (Microbial infection) In case of inf…	0	846	1833	627	3	267	30	0.11236
Q9Y2X3	NOP58_HUMAN	NOP58 NOL5 NOP5 HSPC120	FUNCTION: Required for 60S ribosomal subunit biogenesis (By similarity). Core component of box C/D small nucleolar ribonucleoprotein (snoRNP) particles. Required for the biogenesis of box C/D snoRNAs such as U3, U8 and U14 snoRNAs. {ECO:0000250, ECO:0000269|PubMed:15574333, ECO:0000269|PubMed:17636026, ECO:0000269|PubMed:19620283}.	0	15	1250	122	3	267	30	0.11236
Q9Y3B2	EXOS1_HUMAN	EXOSC1 CSL4 CGI-108	FUNCTION: Non-catalytic component of the RNA exosome complex which has 3'->5' exoribonuclease activity and participates in a multitude of cellular RNA processing and degradation events. In the nucleus, the RNA exosome complex is involved in proper maturation of stable RNA species such as rRNA, snRNA and snoRNA, in the elimination of RNA processing by-products and non-coding 'pervasive' transcript…	0	926	1836	572	3	267	30	0.11236
Q9Y3P9	RBGP1_HUMAN	RABGAP1 HSPC094	FUNCTION: May act as a GTPase-activating protein of RAB6A. May play a role in microtubule nucleation by centrosome. May participate in a RAB6A-mediated pathway involved in the metaphase-anaphase transition. {ECO:0000269|PubMed:10202141, ECO:0000269|PubMed:16395330}.	0	826	1498	768	3	267	30	0.11236
Q9Y450	HBS1L_HUMAN	HBS1L HBS1 KIAA1038		0	550	1273	1035	3	267	30	0.11236
Q9Y4R8	TELO2_HUMAN	TELO2 KIAA0683	FUNCTION: Regulator of the DNA damage response (DDR). Part of the TTT complex that is required to stabilize protein levels of the phosphatidylinositol 3-kinase-related protein kinase (PIKK) family proteins. The TTT complex is involved in the cellular resistance to DNA damage stresses, like ionizing radiation (IR), ultraviolet (UV) and mitomycin C (MMC). Together with the TTT complex and HSP90 may…	0	789	1646	656	3	267	30	0.11236
Q9Y5X2	SNX8_HUMAN	SNX8	FUNCTION: May be involved in several stages of intracellular trafficking. May play a role in intracellular protein transport from early endosomes to the trans-Golgi network. {ECO:0000269|PubMed:19782049}.	0	112	992	513	3	267	30	0.11236
Q9Y5X3	SNX5_HUMAN	SNX5	FUNCTION: Involved in several stages of intracellular trafficking. Interacts with membranes containing phosphatidylinositol 3-phosphate (PtdIns(3P)) or phosphatidylinositol 3,4-bisphosphate (PtdIns(3,4)P2) (PubMed:15561769). Acts in part as component of the retromer membrane-deforming SNX-BAR subcomplex. The SNX-BAR retromer mediates retrograde transport of cargo proteins from endosomes to the tr…	0	50	1361	1054	3	267	30	0.11236
Q9Y6A4	CFA20_HUMAN	CFAP20 BUG22 C16orf80	FUNCTION: Cilium- and flagellum-specific protein that plays a role in axonemal structure organization and motility. Involved in the regulation of the size and morphology of cilia (PubMed:24414207). Required for axonemal microtubules polyglutamylation (PubMed:24414207). {ECO:0000269|PubMed:24414207}.	0	972.5	1732	613	3	267	30	0.11236
A8MXV4	NUD19_HUMAN	NUDT19	FUNCTION: Coenzyme A diphosphatase that mediates the hydrolysis of a wide range of CoA esters, including choloyl-CoA and branched-chain fatty-acyl-CoA esters. At low substrate concentrations medium and long-chain fatty-acyl-CoA esters are the primary substrates (By similarity). {ECO:0000250}.	0	895	1006	1093	4	301	22	0.0730897
O00115	DNS2A_HUMAN	DNASE2 DNASE2A DNL2	FUNCTION: Hydrolyzes DNA under acidic conditions with a preference for double-stranded DNA. Plays a major role in the degradation of nuclear DNA in cellular apoptosis during development. Necessary for proper fetal development and for definitive erythropoiesis in fetal liver, where it degrades nuclear DNA expelled from erythroid precursor cells.	0	664	790	1636	4	301	22	0.0730897
O00203	AP3B1_HUMAN	AP3B1 ADTB3A	FUNCTION: Subunit of non-clathrin- and clathrin-associated adaptor protein complex 3 (AP-3) that plays a role in protein sorting in the late-Golgi/trans-Golgi network (TGN) and/or endosomes. The AP complexes mediate both the recruitment of clathrin to membranes and the recognition of sorting signals within the cytosolic tails of transmembrane cargo molecules. AP-3 appears to be involved in the so…	0	896	1056	1138	4	301	22	0.0730897
O00231	PSD11_HUMAN	PSMD11	FUNCTION: Component of the 26S proteasome, a multiprotein complex involved in the ATP-dependent degradation of ubiquitinated proteins. This complex plays a key role in the maintenance of protein homeostasis by removing misfolded or damaged proteins, which could impair cellular functions, and by removing proteins whose functions are no longer required. Therefore, the proteasome participates in num…	1	773	776	788	4	301	22	0.0730897
O00244	ATOX1_HUMAN	ATOX1 HAH1	FUNCTION: Binds and deliver cytosolic copper to the copper ATPase proteins. May be important in cellular antioxidant defense.	0	851	966	1616	4	301	22	0.0730897
O00273	DFFA_HUMAN	DFFA DFF1 DFF45 H13	FUNCTION: Inhibitor of the caspase-activated DNase (DFF40).	0	298	1199	1709	4	301	22	0.0730897
O00462	MANBA_HUMAN	MANBA MANB1	FUNCTION: Exoglycosidase that cleaves the single beta-linked mannose residue from the non-reducing end of all N-linked glycoprotein oligosaccharides.	0	890.5	1744	1355	4	301	22	0.0730897
O00629	IMA3_HUMAN	KPNA4 QIP1	FUNCTION: Functions in nuclear protein import as an adapter protein for nuclear receptor KPNB1. Binds specifically and directly to substrates containing either a simple or bipartite NLS motif. Docking of the importin/substrate complex to the nuclear pore complex (NPC) is mediated by KPNB1 through binding to nucleoporin FxFG repeats and the complex is subsequently translocated through the pore by …	0	1082	1729	1538	4	301	22	0.0730897
O00764	PDXK_HUMAN	PDXK C21orf124 C21orf97 PKH PNK PRED79	FUNCTION: Required for synthesis of pyridoxal-5-phosphate from vitamin B6.	0	855	1840	1454	4	301	22	0.0730897
O14579	COPE_HUMAN	COPE	FUNCTION: The coatomer is a cytosolic protein complex that binds to dilysine motifs and reversibly associates with Golgi non-clathrin-coated vesicles, which further mediate biosynthetic protein transport from the ER, via the Golgi up to the trans Golgi network. The coatomer complex is required for budding from Golgi membranes, and is essential for the retrograde Golgi-to-ER transport of dilysine-…	0	1205	1328	1383	4	301	22	0.0730897
O14745	NHRF1_HUMAN	SLC9A3R1 NHERF NHERF1	FUNCTION: Scaffold protein that connects plasma membrane proteins with members of the ezrin/moesin/radixin family and thereby helps to link them to the actin cytoskeleton and to regulate their surface expression. Necessary for recycling of internalized ADRB2. Was first known to play a role in the regulation of the activity and subcellular location of SLC9A3. Necessary for cAMP-mediated phosphoryl…	0	752	1320	1678	4	301	22	0.0730897
O14818	PSA7_HUMAN	PSMA7 HSPC	FUNCTION: Component of the 20S core proteasome complex involved in the proteolytic degradation of most intracellular proteins. This complex plays numerous essential roles within the cell by associating with different regulatory particles. Associated with two 19S regulatory particles, forms the 26S proteasome and thus participates in the ATP-dependent degradation of ubiquitinated proteins. The 26S…	0	1089.5	653	1828	4	301	22	0.0730897
O15145	ARPC3_HUMAN	ARPC3 ARC21	FUNCTION: Functions as component of the Arp2/3 complex which is involved in regulation of actin polymerization and together with an activating nucleation-promoting factor (NPF) mediates the formation of branched actin networks.	0	917	1137	1363	4	301	22	0.0730897
O43175	SERA_HUMAN	PHGDH PGDH3	FUNCTION: Catalyzes the reversible oxidation of 3-phospho-D-glycerate to 3-phosphonooxypyruvate, the first step of the phosphorylated L-serine biosynthesis pathway. Also catalyzes the reversible oxidation of 2-hydroxyglutarate to 2-oxoglutarate and the reversible oxidation of (S)-malate to oxaloacetate. {ECO:0000269|PubMed:11751922, ECO:0000269|PubMed:25406093}.	0	342	977	1506	4	301	22	0.0730897
O43491	E41L2_HUMAN	EPB41L2	FUNCTION: Required for dynein-dynactin complex and NUMA1 recruitment at the mitotic cell cortex during anaphase (PubMed:23870127). {ECO:0000269|PubMed:23870127}.	0	886	1862	1613	4	301	22	0.0730897
O43681	ASNA_HUMAN	ASNA1 ARSA TRC40	FUNCTION: ATPase required for the post-translational delivery of tail-anchored (TA) proteins to the endoplasmic reticulum. Recognizes and selectively binds the transmembrane domain of TA proteins in the cytosol. This complex then targets to the endoplasmic reticulum by membrane-bound receptors, where the tail-anchored protein is released for insertion. This process is regulated by ATP binding and…	0	1290	1045	1405	4	301	22	0.0730897
O43708	MAAI_HUMAN	GSTZ1 MAAI	FUNCTION: Bifunctional enzyme showing minimal glutathione-conjugating activity with ethacrynic acid and 7-chloro-4-nitrobenz-2-oxa-1,3-diazole and maleylacetoacetate isomerase activity. Has also low glutathione peroxidase activity with T-butyl and cumene hydroperoxides. Is able to catalyze the glutathione dependent oxygenation of dichloroacetic acid to glyoxylic acid. {ECO:0000269|PubMed:10739172…	0	983	716	950	4	301	22	0.0730897
O43813	LANC1_HUMAN	LANCL1 GPR69A	FUNCTION: May play a role in EPS8 signaling. Binds glutathione. {ECO:0000269|PubMed:19528316}.	0	738.5	1453	1278	4	301	22	0.0730897
O43852	CALU_HUMAN	CALU	FUNCTION: Involved in regulation of vitamin K-dependent carboxylation of multiple N-terminal glutamate residues. Seems to inhibit gamma-carboxylase GGCX. Binds 7 calcium ions with a low affinity (By similarity). {ECO:0000250}.	0	1091	1583	1548	4	301	22	0.0730897
O60884	DNJA2_HUMAN	DNAJA2 CPR3 HIRIP4	FUNCTION: Co-chaperone of Hsc70. Stimulates ATP hydrolysis and the folding of unfolded proteins mediated by HSPA1A/B (in vitro) (PubMed:24318877). {ECO:0000269|PubMed:24318877}.	0	711	477	1870	4	301	22	0.0730897
O60888	CUTA_HUMAN	CUTA ACHAP C6orf82	FUNCTION: May form part of a complex of membrane proteins attached to acetylcholinesterase (AChE).	0	1118	1283	1562	4	301	22	0.0730897
O75116	ROCK2_HUMAN	ROCK2 KIAA0619	FUNCTION: Protein kinase which is a key regulator of actin cytoskeleton and cell polarity. Involved in regulation of smooth muscle contraction, actin cytoskeleton organization, stress fiber and focal adhesion formation, neurite retraction, cell adhesion and motility via phosphorylation of ADD1, BRCA2, CNN1, EZR, DPYSL2, EP300, MSN, MYL9/MLC2, NPM1, RDX, PPP1R12A and VIM. Phosphorylates SORL1 and …	0	1206.5	873	1070	4	301	22	0.0730897
O75131	CPNE3_HUMAN	CPNE3 CPN3 KIAA0636	FUNCTION: Calcium-dependent phospholipid-binding protein that plays a role in ERBB2-mediated tumor cell migration in response to growth factor heregulin stimulation (PubMed:20010870). {ECO:0000269|PubMed:20010870}.	0	44	1850	1466	4	301	22	0.0730897
O75323	NIPS2_HUMAN	NIPSNAP2 GBAS	FUNCTION: May act as a positive regulator of L-type calcium channels. {ECO:0000250|UniProtKB:O55126}.	0	284.5	1322	1830	4	301	22	0.0730897
O94903	PLPHP_HUMAN	PLPBP PROSC	FUNCTION: Pyridoxal 5'-phosphate (PLP)-binding protein, which may be involved in intracellular homeostatic regulation of pyridoxal 5'-phosphate (PLP), the active form of vitamin B6. {ECO:0000255|HAMAP-Rule:MF_03225, ECO:0000269|PubMed:27912044}.	0	1177	1241	1444	4	301	22	0.0730897
O94973	AP2A2_HUMAN	AP2A2 ADTAB CLAPA2 HIP9 HYPJ KIAA0899	FUNCTION: Component of the adaptor protein complex 2 (AP-2). Adaptor protein complexes function in protein transport via transport vesicles in different membrane traffic pathways. Adaptor protein complexes are vesicle coat components and appear to be involved in cargo selection and vesicle formation. AP-2 is involved in clathrin-dependent endocytosis in which cargo proteins are incorporated into …	0	183	1371	1861	4	301	22	0.0730897
O95163	ELP1_HUMAN	ELP1 IKAP IKBKAP	FUNCTION: May act as a scaffold protein that may assemble active IKK-MAP3K14 complexes (IKKA, IKKB and MAP3K14/NIK).; FUNCTION: Acts as subunit of the RNA polymerase II elongator complex, which is a histone acetyltransferase component of the RNA polymerase II (Pol II) holoenzyme and is involved in transcriptional elongation. Elongator may play a role in chromatin remodeling and is involved in ace…	0	994	1767	1504	4	301	22	0.0730897
O95218	ZRAB2_HUMAN	ZRANB2 ZIS ZNF265	FUNCTION: Splice factor required for alternative splicing of TRA2B/SFRS10 transcripts. May interfere with constitutive 5'-splice site selection. {ECO:0000269|PubMed:11448987}.	0	625	1662	1618	4	301	22	0.0730897
O95456	PSMG1_HUMAN	PSMG1 C21LRP DSCR2 PAC1	FUNCTION: Chaperone protein which promotes assembly of the 20S proteasome as part of a heterodimer with PSMG2. The PSMG1-PSMG2 heterodimer binds to the PSMA5 and PSMA7 proteasome subunits, promotes assembly of the proteasome alpha subunits into the heteroheptameric alpha ring and prevents alpha ring dimerization. {ECO:0000269|PubMed:16251969, ECO:0000269|PubMed:17707236}.	0	861	929	1728	4	301	22	0.0730897
O95721	SNP29_HUMAN	SNAP29	FUNCTION: SNAREs, soluble N-ethylmaleimide-sensitive factor-attachment protein receptors, are essential proteins for fusion of cellular membranes. SNAREs localized on opposing membranes assemble to form a trans-SNARE complex, an extended, parallel four alpha-helical bundle that drives membrane fusion. SNAP29 is a SNARE involved in autophagy through the direct control of autophagosome membrane fus…	0	670	1043	1827	4	301	22	0.0730897
O95801	TTC4_HUMAN	TTC4 My044		0	757	1713	1483	4	301	22	0.0730897
O95817	BAG3_HUMAN	BAG3 BIS	FUNCTION: Co-chaperone for HSP70 and HSC70 chaperone proteins. Acts as a nucleotide-exchange factor (NEF) promoting the release of ADP from the HSP70 and HSC70 proteins thereby triggering client/substrate protein release. Nucleotide release is mediated via its binding to the nucleotide-binding domain (NBD) of HSPA8/HSC70 where as the substrate release is mediated via its binding to the substrate-…	0	602.5	566	1760	4	301	22	0.0730897
O95989	NUDT3_HUMAN	NUDT3 DIPP DIPP1	FUNCTION: Cleaves a beta-phosphate from the diphosphate groups in PP-InsP5 (diphosphoinositol pentakisphosphate) and [PP]2-InsP4 (bisdiphosphoinositol tetrakisphosphate), suggesting that it may play a role in signal transduction. InsP6 (inositol hexakisphophate) is not a substrate. Acts as a negative regulator of the ERK1/2 pathway. Also able to catalyze the hydrolysis of dinucleoside oligophosph…	0	1124	1132	1202	4	301	22	0.0730897
P00813	ADA_HUMAN	ADA ADA1	FUNCTION: Catalyzes the hydrolytic deamination of adenosine and 2-deoxyadenosine (PubMed:8452534, PubMed:16670267). Plays an important role in purine metabolism and in adenosine homeostasis. Modulates signaling by extracellular adenosine, and so contributes indirectly to cellular signaling events. Acts as a positive regulator of T-cell coactivation, by binding DPP4 (PubMed:20959412). Its interact…	0	944	1077	1736	4	301	22	0.0730897
P04183	KITH_HUMAN	TK1		0	210	1275	1632	4	301	22	0.0730897
P06737	PYGL_HUMAN	PYGL	FUNCTION: Phosphorylase is an important allosteric enzyme in carbohydrate metabolism. Enzymes from different sources differ in their regulatory mechanisms and in their natural substrates. However, all known phosphorylases share catalytic and structural properties.	0	710	1216	1536	4	301	22	0.0730897
P06865	HEXA_HUMAN	HEXA	FUNCTION: Responsible for the degradation of GM2 gangliosides, and a variety of other molecules containing terminal N-acetyl hexosamines, in the brain and other tissues. The form B is active against certain oligosaccharides. The form S has no measurable activity.	0	536	1514	1695	4	301	22	0.0730897
P07311	ACYP1_HUMAN	ACYP1 ACYPE	FUNCTION: Its physiological role is not yet clear.	0	725.5	1124	1265	4	301	22	0.0730897
P07686	HEXB_HUMAN	HEXB HCC7	FUNCTION: Responsible for the degradation of GM2 gangliosides, and a variety of other molecules containing terminal N-acetyl hexosamines, in the brain and other tissues.	0	892.5	1294	1597	4	301	22	0.0730897
P07737	PROF1_HUMAN	PFN1	FUNCTION: Binds to actin and affects the structure of the cytoskeleton. At high concentrations, profilin prevents the polymerization of actin, whereas it enhances it at low concentrations. By binding to PIP2, it inhibits the formation of IP3 and DG. Inhibits androgen receptor (AR) and HTT aggregation and binding of G-actin is essential for its inhibition of AR. {ECO:0000269|PubMed:18573880}.	0	505	1334	1738	4	301	22	0.0730897
P07741	APT_HUMAN	APRT	FUNCTION: Catalyzes a salvage reaction resulting in the formation of AMP, that is energically less costly than de novo synthesis.	0	1179	742	1130	4	301	22	0.0730897
P08237	PFKAM_HUMAN	PFKM PFKX	FUNCTION: Catalyzes the phosphorylation of D-fructose 6-phosphate to fructose 1,6-bisphosphate by ATP, the first committing step of glycolysis.	0	231	972	1534	4	301	22	0.0730897
P09960	LKHA4_HUMAN	LTA4H LTA4	FUNCTION: Epoxide hydrolase that catalyzes the final step in the biosynthesis of the proinflammatory mediator leukotriene B4. Has also aminopeptidase activity. {ECO:0000269|PubMed:11917124, ECO:0000269|PubMed:12207002, ECO:0000269|PubMed:15078870, ECO:0000269|PubMed:18804029, ECO:0000269|PubMed:1897988, ECO:0000269|PubMed:1975494, ECO:0000269|PubMed:2244921}.	0	1284	1644	1496	4	301	22	0.0730897
P10644	KAP0_HUMAN	PRKAR1A PKR1 PRKAR1 TSE1	FUNCTION: Regulatory subunit of the cAMP-dependent protein kinases involved in cAMP signaling in cells. {ECO:0000269|PubMed:16491121, ECO:0000269|PubMed:20215566, ECO:0000269|PubMed:26405036}.	0	986	1779	1531	4	301	22	0.0730897
P10809	CH60_HUMAN	HSPD1 HSP60	FUNCTION: Chaperonin implicated in mitochondrial protein import and macromolecular assembly. Together with Hsp10, facilitates the correct folding of imported proteins. May also prevent misfolding and promote the refolding and proper assembly of unfolded polypeptides generated under stress conditions in the mitochondrial matrix (PubMed:1346131, PubMed:11422376). The functional units of these chape…	0	42	1494	1842	4	301	22	0.0730897
P11142	HSP7C_HUMAN	HSPA8 HSC70 HSP73 HSPA10	FUNCTION: Molecular chaperone implicated in a wide variety of cellular processes, including protection of the proteome from stress, folding and transport of newly synthesized polypeptides, activation of proteolysis of misfolded proteins and the formation and dissociation of protein complexes. Plays a pivotal role in the protein quality control system, ensuring the correct folding of proteins, the…	0	512	1846	1817	4	301	22	0.0730897
P14314	GLU2B_HUMAN	PRKCSH G19P1	FUNCTION: Regulatory subunit of glucosidase II. {ECO:0000269|PubMed:10929008}.	0	669	1535	1377	4	301	22	0.0730897
P17174	AATC_HUMAN	GOT1	FUNCTION: Biosynthesis of L-glutamate from L-aspartate or L-cysteine. Important regulator of levels of glutamate, the major excitatory neurotransmitter of the vertebrate central nervous system. Acts as a scavenger of glutamate in brain neuroprotection. The aspartate aminotransferase activity is involved in hepatic glucose synthesis during development and in adipocyte glyceroneogenesis. Using L-cy…	0	598	797	1788	4	301	22	0.0730897
P17612	KAPCA_HUMAN	PRKACA PKACA	FUNCTION: Phosphorylates a large number of substrates in the cytoplasm and the nucleus. Regulates the abundance of compartmentalized pools of its regulatory subunits through phosphorylation of PJA2 which binds and ubiquitinates these subunits, leading to their subsequent proteolysis. Phosphorylates CDC25B, ABL1, NFKB1, CLDN3, PSMC5/RPT6, PJA2, RYR2, RORA and VASP. RORA is activated by phosphoryla…	0	1206.5	740	1099	4	301	22	0.0730897
P17980	PRS6A_HUMAN	PSMC3 TBP1	FUNCTION: Component of the 26S proteasome, a multiprotein complex involved in the ATP-dependent degradation of ubiquitinated proteins. This complex plays a key role in the maintenance of protein homeostasis by removing misfolded or damaged proteins, which could impair cellular functions, and by removing proteins whose functions are no longer required. Therefore, the proteasome participates in num…	1	1006.5	1603	1275	4	301	22	0.0730897
P18206	VINC_HUMAN	VCL	FUNCTION: Actin filament (F-actin)-binding protein involved in cell-matrix adhesion and cell-cell adhesion. Regulates cell-surface E-cadherin expression and potentiates mechanosensing by the E-cadherin complex. May also play important roles in cell morphology and locomotion. {ECO:0000269|PubMed:20484056}.	0	937	719	1868	4	301	22	0.0730897
P18669	PGAM1_HUMAN	PGAM1 PGAMA CDABP0006	FUNCTION: Interconversion of 3- and 2-phosphoglycerate with 2,3-bisphosphoglycerate as the primer of the reaction. Can also catalyze the reaction of EC 5.4.2.4 (synthase), but with a reduced activity.	0	856	914	1672	4	301	22	0.0730897
P21399	ACOC_HUMAN	ACO1 IREB1	FUNCTION: Iron sensor. Binds a 4Fe-4S cluster and functions as aconitase when cellular iron levels are high. Functions as mRNA binding protein that regulates uptake, sequestration and utilization of iron when cellular iron levels are low. Binds to iron-responsive elements (IRES) in target mRNA species when iron levels are low. Binding of a 4Fe-4S cluster precludes RNA binding. {ECO:0000269|PubMed…	0	759	1536	1495	4	301	22	0.0730897
P22102	PUR2_HUMAN	GART PGFT PRGS		0	1000	1270	1607	4	301	22	0.0730897
P22681	CBL_HUMAN	CBL CBL2 RNF55	FUNCTION: Adapter protein that functions as a negative regulator of many signaling pathways that are triggered by activation of cell surface receptors. Acts as an E3 ubiquitin-protein ligase, which accepts ubiquitin from specific E2 ubiquitin-conjugating enzymes, and then transfers it to substrates promoting their degradation by the proteasome. Recognizes activated receptor tyrosine kinases, incl…	0	1281	1079	1781	4	301	22	0.0730897
P23193	TCEA1_HUMAN	TCEA1 GTF2S TFIIS	FUNCTION: Necessary for efficient RNA polymerase II transcription elongation past template-encoded arresting sites. The arresting sites in DNA have the property of trapping a certain fraction of elongating RNA polymerases that pass through, resulting in locked ternary complexes. Cleavage of the nascent transcript by S-II allows the resumption of elongation from the new 3'-terminus.	0	1312	964	1852	4	301	22	0.0730897
P23526	SAHH_HUMAN	AHCY SAHH	FUNCTION: Adenosylhomocysteine is a competitive inhibitor of S-adenosyl-L-methionine-dependent methyl transferase reactions; therefore adenosylhomocysteinase may play a key role in the control of methylations via regulation of the intracellular concentration of adenosylhomocysteine. {ECO:0000269|PubMed:12590576}.	0	519	568	1779	4	301	22	0.0730897
P24666	PPAC_HUMAN	ACP1	FUNCTION: Acts on tyrosine phosphorylated proteins, low-MW aryl phosphates and natural and synthetic acyl phosphates. Isoform 3 does not possess phosphatase activity.	0	1277	1759	1707	4	301	22	0.0730897
P24752	THIL_HUMAN	ACAT1 ACAT MAT	FUNCTION: Plays a major role in ketone body metabolism.	0	1056.5	1255	1551	4	301	22	0.0730897
P25208	NFYB_HUMAN	NFYB HAP3	FUNCTION: Component of the sequence-specific heterotrimeric transcription factor (NF-Y) which specifically recognizes a 5'-CCAAT-3' box motif found in the promoters of its target genes. NF-Y can function as both an activator and a repressor, depending on its interacting cofactors.	0	907	1865	1470	4	301	22	0.0730897
P25325	THTM_HUMAN	MPST TST2	FUNCTION: Transfer of a sulfur ion to cyanide or to other thiol compounds. Also has weak rhodanese activity. Detoxifies cyanide and is required for thiosulfate biosynthesis. Acts as an antioxidant. In combination with cysteine aminotransferase (CAT), contributes to the catabolism of cysteine and is an important producer of hydrogen sulfide in the brain, retina and vascular endothelial cells. Hydr…	0	761	1379	1508	4	301	22	0.0730897
P25786	PSA1_HUMAN	PSMA1 HC2 NU PROS30 PSC2	FUNCTION: Component of the 20S core proteasome complex involved in the proteolytic degradation of most intracellular proteins. This complex plays numerous essential roles within the cell by associating with different regulatory particles. Associated with two 19S regulatory particles, forms the 26S proteasome and thus participates in the ATP-dependent degradation of ubiquitinated proteins. The 26S…	0	438.5	696	1875	4	301	22	0.0730897
P26374	RAE2_HUMAN	CHML REP2	FUNCTION: Substrate-binding subunit (component A) of the Rab geranylgeranyltransferase (GGTase) complex. Binds unprenylated Rab proteins and presents the substrate peptide to the catalytic component B. The component A is thought to be regenerated by transferring its prenylated Rab back to the donor membrane. Less effective than CHM in supporting prenylation of Rab3 family. {ECO:0000269|PubMed:123…	0	1093	860	893	4	301	22	0.0730897
P26885	FKBP2_HUMAN	FKBP2 FKBP13	FUNCTION: PPIases accelerate the folding of proteins. It catalyzes the cis-trans isomerization of proline imidic peptide bonds in oligopeptides.	0	838	1210	1243	4	301	22	0.0730897
P27361	MK03_HUMAN	MAPK3 ERK1 PRKM3	FUNCTION: Serine/threonine kinase which acts as an essential component of the MAP kinase signal transduction pathway. MAPK1/ERK2 and MAPK3/ERK1 are the 2 MAPKs which play an important role in the MAPK/ERK cascade. They participate also in a signaling cascade initiated by activated KIT and KITLG/SCF. Depending on the cellular context, the MAPK/ERK cascade mediates diverse biological functions such…	0	633	1731	1661	4	301	22	0.0730897
P30040	ERP29_HUMAN	ERP29 C12orf8 ERP28	FUNCTION: Does not seem to be a disulfide isomerase. Plays an important role in the processing of secretory proteins within the endoplasmic reticulum (ER), possibly by participating in the folding of proteins in the ER.	0	1055	1626	1018	4	301	22	0.0730897
P30085	KCY_HUMAN	CMPK1 CMK CMPK UCK UMK UMPK	FUNCTION: Catalyzes the phosphorylation of pyrimidine nucleoside monophosphates at the expense of ATP. Plays an important role in de novo pyrimidine nucleotide biosynthesis. Has preference for UMP and CMP as phosphate acceptors. Also displays broad nucleoside diphosphate kinase activity. {ECO:0000255|HAMAP-Rule:MF_03172, ECO:0000269|PubMed:10462544, ECO:0000269|PubMed:11912132, ECO:0000269|PubMed…	0	900	1366	1219	4	301	22	0.0730897
P31150	GDIA_HUMAN	GDI1 GDIL OPHN2 RABGDIA XAP4	FUNCTION: Regulates the GDP/GTP exchange reaction of most Rab proteins by inhibiting the dissociation of GDP from them, and the subsequent binding of GTP to them. Promotes the dissociation of GDP-bound Rab proteins from the membrane and inhibits their activation. Promotes the dissociation of RAB1A, RAB3A, RAB5A and RAB10 from membranes. {ECO:0000269|PubMed:23815289}.	0	513.5	813	1484	4	301	22	0.0730897
P31153	METK2_HUMAN	MAT2A AMS2 MATA2	FUNCTION: Catalyzes the formation of S-adenosylmethionine from methionine and ATP. The reaction comprises two steps that are both catalyzed by the same enzyme: formation of S-adenosylmethionine (AdoMet) and triphosphate, and subsequent hydrolysis of the triphosphate. {ECO:0000269|PubMed:10644686, ECO:0000269|PubMed:23189196, ECO:0000269|PubMed:25075345}.	0	309	1620	1813	4	301	22	0.0730897
P33240	CSTF2_HUMAN	CSTF2	FUNCTION: One of the multiple factors required for polyadenylation and 3'-end cleavage of mammalian pre-mRNAs. This subunit is directly involved in the binding to pre-mRNAs (By similarity). {ECO:0000250, ECO:0000269|PubMed:9199325}.	0	174	1668	1679	4	301	22	0.0730897
P33992	MCM5_HUMAN	MCM5 CDC46	FUNCTION: Acts as component of the MCM2-7 complex (MCM complex) which is the putative replicative helicase essential for 'once per cell cycle' DNA replication initiation and elongation in eukaryotic cells. The active ATPase sites in the MCM2-7 ring are formed through the interaction surfaces of two neighboring subunits such that a critical structure of a conserved arginine finger motif is provide…	1	395.5	1360	1584	4	301	22	0.0730897
P34897	GLYM_HUMAN	SHMT2	FUNCTION: Catalyzes the cleavage of serine to glycine accompanied with the production of 5,10-methylenetetrahydrofolate, an essential intermediate for purine biosynthesis (PubMed:24075985, PubMed:29364879, PubMed:25619277). Serine provides the major source of folate one-carbon in cells by catalyzing the transfer of one carbon from serine to tetrahydrofolate (PubMed:25619277). Contributes to the d…	0	814	1696	1737	4	301	22	0.0730897
P35606	COPB2_HUMAN	COPB2	FUNCTION: The coatomer is a cytosolic protein complex that binds to dilysine motifs and reversibly associates with Golgi non-clathrin-coated vesicles, which further mediate biosynthetic protein transport from the ER, via the Golgi up to the trans Golgi network. Coatomer complex is required for budding from Golgi membranes, and is essential for the retrograde Golgi-to-ER transport of dilysine-tagg…	0	962.5	1187	1367	4	301	22	0.0730897
P35998	PRS7_HUMAN	PSMC2 MSS1	FUNCTION: Component of the 26S proteasome, a multiprotein complex involved in the ATP-dependent degradation of ubiquitinated proteins. This complex plays a key role in the maintenance of protein homeostasis by removing misfolded or damaged proteins, which could impair cellular functions, and by removing proteins whose functions are no longer required. Therefore, the proteasome participates in num…	1	852.5	1547	1123	4	301	22	0.0730897
P36405	ARL3_HUMAN	ARL3 ARFL3	FUNCTION: Small GTP-binding protein which cycles between an inactive GDP-bound and an active GTP-bound form, and the rate of cycling is regulated by guanine nucleotide exchange factors (GEF) and GTPase-activating proteins (GAP). Required for normal cytokinesis and cilia signaling. Requires assistance from GTPase-activating proteins (GAPs) like RP2 and PDE6D, in order to cycle between inactive GDP…	0	829	865	986	4	301	22	0.0730897
P36507	MP2K2_HUMAN	MAP2K2 MEK2 MKK2 PRKMK2	FUNCTION: Catalyzes the concomitant phosphorylation of a threonine and a tyrosine residue in a Thr-Glu-Tyr sequence located in MAP kinases. Activates the ERK1 and ERK2 MAP kinases (By similarity). {ECO:0000250}.	0	879.5	1318	1161	4	301	22	0.0730897
P36543	VATE1_HUMAN	ATP6V1E1 ATP6E ATP6E2	FUNCTION: Subunit of the peripheral V1 complex of vacuolar ATPase essential for assembly or catalytic function. V-ATPase is responsible for acidifying a variety of intracellular compartments in eukaryotic cells.	0	1001.5	1757	1324	4	301	22	0.0730897
P38606	VATA_HUMAN	ATP6V1A ATP6A1 ATP6V1A1 VPP2	FUNCTION: Catalytic subunit of the peripheral V1 complex of vacuolar ATPase. V-ATPase vacuolar ATPase is responsible for acidifying a variety of intracellular compartments in eukaryotic cells. In aerobic conditions, involved in intracellular iron homeostasis, thus triggering the activity of Fe(2+) prolyl hydroxylase (PHD) enzymes, and leading to HIF1A hydroxylation and subsequent proteasomal degr…	0	1016	1576	1797	4	301	22	0.0730897
P38646	GRP75_HUMAN	HSPA9 GRP75 HSPA9B mt-HSP70	FUNCTION: Chaperone protein which plays an important role in mitochondrial iron-sulfur cluster (ISC) biogenesis. Interacts with and stabilizes ISC cluster assembly proteins FXN, NFU1, NFS1 and ISCU (PubMed:26702583). Regulates erythropoiesis via stabilization of ISC assembly (PubMed:21123823, PubMed:26702583). May play a role in the control of cell proliferation and cellular aging (By similarity)…	0	589	1657	1585	4	301	22	0.0730897
P40938	RFC3_HUMAN	RFC3	FUNCTION: The elongation of primed DNA templates by DNA polymerase delta and epsilon requires the action of the accessory proteins proliferating cell nuclear antigen (PCNA) and activator 1.	0	847	910	947	4	301	22	0.0730897
P42574	CASP3_HUMAN	CASP3 CPP32	FUNCTION: Involved in the activation cascade of caspases responsible for apoptosis execution. At the onset of apoptosis it proteolytically cleaves poly(ADP-ribose) polymerase (PARP) at a '216-Asp-|-Gly-217' bond. Cleaves and activates sterol regulatory element binding proteins (SREBPs) between the basic helix-loop-helix leucine zipper domain and the membrane attachment domain. Cleaves and activat…	0	667	1866	1668	4	301	22	0.0730897
P42785	PCP_HUMAN	PRCP PCP	FUNCTION: Cleaves C-terminal amino acids linked to proline in peptides such as angiotensin II, III and des-Arg9-bradykinin. This cleavage occurs at acidic pH, but enzymatic activity is retained with some substrates at neutral pH.	0	930	1014	1748	4	301	22	0.0730897
P43034	LIS1_HUMAN	PAFAH1B1 LIS1 MDCR MDS PAFAHA	FUNCTION: Required for proper activation of Rho GTPases and actin polymerization at the leading edge of locomoting cerebellar neurons and postmigratory hippocampal neurons in response to calcium influx triggered via NMDA receptors. Non-catalytic subunit of an acetylhydrolase complex which inactivates platelet-activating factor (PAF) by removing the acetyl group at the SN-2 position (By similarity…	0	1106	1427	1732	4	301	22	0.0730897
P43490	NAMPT_HUMAN	NAMPT PBEF PBEF1	FUNCTION: Catalyzes the condensation of nicotinamide with 5-phosphoribosyl-1-pyrophosphate to yield nicotinamide mononucleotide, an intermediate in the biosynthesis of NAD. It is the rate limiting component in the mammalian NAD biosynthesis pathway. The secreted form behaves both as a cytokine with immunomodulating properties and an adipokine with anti-diabetic properties, it has no enzymatic act…	0	1169	1059	1677	4	301	22	0.0730897
P45974	UBP5_HUMAN	USP5 ISOT	FUNCTION: Cleaves linear and branched multiubiquitin polymers with a marked preference for branched polymers. Involved in unanchored 'Lys-48'-linked polyubiquitin disassembly. Binds linear and 'Lys-63'-linked polyubiquitin with a lower affinity. Knock-down of USP5 causes the accumulation of p53/TP53 and an increase in p53/TP53 transcriptional activity because the unanchored polyubiquitin that acc…	0	784	1763	1365	4	301	22	0.0730897
P46109	CRKL_HUMAN	CRKL	FUNCTION: May mediate the transduction of intracellular signals.	0	950.5	1625	1502	4	301	22	0.0730897
P46459	NSF_HUMAN	NSF	FUNCTION: Required for vesicle-mediated transport. Catalyzes the fusion of transport vesicles within the Golgi cisternae. Is also required for transport from the endoplasmic reticulum to the Golgi stack. Seems to function as a fusion protein required for the delivery of cargo proteins to all compartments of the Golgi stack independent of vesicle origin. Interaction with AMPAR subunit GRIA2 leads …	0	781.5	1208	1258	4	301	22	0.0730897
P46736	BRCC3_HUMAN	BRCC3 BRCC36 C6.1A CXorf53	FUNCTION: Metalloprotease that specifically cleaves 'Lys-63'-linked polyubiquitin chains (PubMed:19214193, PubMed:20656690, PubMed:24075985, PubMed:26344097). Does not have activity toward 'Lys-48'-linked polyubiquitin chains. Component of the BRCA1-A complex, a complex that specifically recognizes 'Lys-63'-linked ubiquitinated histones H2A and H2AX at DNA lesions sites, leading to target the BRC…	0	1073	927	1022	4	301	22	0.0730897
P46940	IQGA1_HUMAN	IQGAP1 KIAA0051	FUNCTION: Plays a crucial role in regulating the dynamics and assembly of the actin cytoskeleton. Binds to activated CDC42 but does not stimulate its GTPase activity. It associates with calmodulin. Could serve as an assembly scaffold for the organization of a multimolecular complex that would interface incoming signals to the reorganization of the actin cytoskeleton at the plasma membrane. May pr…	1	776.5	923	932	4	301	22	0.0730897
P47756	CAPZB_HUMAN	CAPZB	FUNCTION: F-actin-capping proteins bind in a Ca(2+)-independent manner to the fast growing ends of actin filaments (barbed end) thereby blocking the exchange of subunits at these ends. Unlike other capping proteins (such as gelsolin and severin), these proteins do not sever actin filaments. Plays a role in the regulation of cell morphology and cytoskeletal organization. {ECO:0000269|PubMed:218349…	0	1160	1083	1834	4	301	22	0.0730897
P48634	PRC2A_HUMAN	PRRC2A BAT2 G2	FUNCTION: May play a role in the regulation of pre-mRNA splicing. {ECO:0000269|PubMed:14667819}.	0	89	1871	1808	4	301	22	0.0730897
P48637	GSHB_HUMAN	GSS		0	1068	767	1823	4	301	22	0.0730897
P48643	TCPE_HUMAN	CCT5 CCTE KIAA0098	FUNCTION: Molecular chaperone; assists the folding of proteins upon ATP hydrolysis. As part of the BBS/CCT complex may play a role in the assembly of BBSome, a complex involved in ciliogenesis regulating transports vesicles to the cilia. Known to play a role, in vitro, in the folding of actin and tubulin. {ECO:0000269|PubMed:20080638}.	0	744	1018	1865	4	301	22	0.0730897
P48735	IDHP_HUMAN	IDH2	FUNCTION: Plays a role in intermediary metabolism and energy production. It may tightly associate or interact with the pyruvate dehydrogenase complex.	0	435	1354	1692	4	301	22	0.0730897
P49354	FNTA_HUMAN	FNTA	FUNCTION: Essential subunit of both the farnesyltransferase and the geranylgeranyltransferase complex. Contributes to the transfer of a farnesyl or geranylgeranyl moiety from farnesyl or geranylgeranyl diphosphate to a cysteine at the fourth position from the C-terminus of several proteins having the C-terminal sequence Cys-aliphatic-aliphatic-X. May positively regulate neuromuscular junction dev…	0	1080	944	1379	4	301	22	0.0730897
P49366	DHYS_HUMAN	DHPS DS	FUNCTION: Catalyzes the NAD-dependent oxidative cleavage of spermidine and the subsequent transfer of the butylamine moiety of spermidine to the epsilon-amino group of a specific lysine residue of the eIF-5A precursor protein to form the intermediate deoxyhypusine residue.	0	560	955	1431	4	301	22	0.0730897
P49368	TCPG_HUMAN	CCT3 CCTG TRIC5	FUNCTION: Molecular chaperone; assists the folding of proteins upon ATP hydrolysis. As part of the BBS/CCT complex may play a role in the assembly of BBSome, a complex involved in ciliogenesis regulating transports vesicles to the cilia. Known to play a role, in vitro, in the folding of actin and tubulin. {ECO:0000269|PubMed:20080638}.	0	969	1276	1715	4	301	22	0.0730897
P49643	PRI2_HUMAN	PRIM2 PRIM2A	FUNCTION: DNA primase is the polymerase that synthesizes small RNA primers for the Okazaki fragments made during discontinuous DNA replication.	0	750.5	692	1649	4	301	22	0.0730897
P49721	PSB2_HUMAN	PSMB2	FUNCTION: Component of the 20S core proteasome complex involved in the proteolytic degradation of most intracellular proteins. This complex plays numerous essential roles within the cell by associating with different regulatory particles. Associated with two 19S regulatory particles, forms the 26S proteasome and thus participates in the ATP-dependent degradation of ubiquitinated proteins. The 26S…	0	1325	1306	1874	4	301	22	0.0730897
P49902	5NTC_HUMAN	NT5C2 NT5B NT5CP PNT5	FUNCTION: May have a critical role in the maintenance of a constant composition of intracellular purine/pyrimidine nucleotides in cooperation with other nucleotidases. Preferentially hydrolyzes inosine 5'-monophosphate (IMP) and other purine nucleotides.	0	146	1145	1582	4	301	22	0.0730897
P49959	MRE11_HUMAN	MRE11 HNGS1 MRE11A	FUNCTION: Component of the MRN complex, which plays a central role in double-strand break (DSB) repair, DNA recombination, maintenance of telomere integrity and meiosis. The complex possesses single-strand endonuclease activity and double-strand-specific 3'-5' exonuclease activity, which are provided by MRE11. RAD50 may be required to bind DNA ends and hold them in close proximity. This could fac…	0	346	1408	1711	4	301	22	0.0730897
P50613	CDK7_HUMAN	CDK7 CAK CAK1 CDKN7 MO15 STK1	FUNCTION: Serine/threonine kinase involved in cell cycle control and in RNA polymerase II-mediated RNA transcription. Cyclin-dependent kinases (CDKs) are activated by the binding to a cyclin and mediate the progression through the cell cycle. Each different complex controls a specific transition between 2 subsequent phases in the cell cycle. Required for both activation and complex formation of C…	1	1041	1126	1194	4	301	22	0.0730897
P50990	TCPQ_HUMAN	CCT8 C21orf112 CCTQ KIAA0002	FUNCTION: Molecular chaperone; assists the folding of proteins upon ATP hydrolysis. As part of the BBS/CCT complex may play a role in the assembly of BBSome, a complex involved in ciliogenesis regulating transports vesicles to the cilia. Known to play a role, in vitro, in the folding of actin and tubulin. {ECO:0000269|PubMed:20080638}.	0	655	788	1765	4	301	22	0.0730897
P50995	ANX11_HUMAN	ANXA11 ANX11	FUNCTION: Binds specifically to calcyclin in a calcium-dependent manner (By similarity). Required for midbody formation and completion of the terminal phase of cytokinesis. {ECO:0000250, ECO:0000269|PubMed:15197175}.	0	747	644	1745	4	301	22	0.0730897
P51571	SSRD_HUMAN	SSR4 TRAPD	FUNCTION: TRAP proteins are part of a complex whose function is to bind calcium to the ER membrane and thereby regulate the retention of ER resident proteins.	0	766	1791	1851	4	301	22	0.0730897
P51580	TPMT_HUMAN	TPMT	FUNCTION: Catalyzes the S-methylation of thiopurine drugs such as 6-mercaptopurine. {ECO:0000269|PubMed:18484748}.	0	1006.5	1552	1595	4	301	22	0.0730897
P51610	HCFC1_HUMAN	HCFC1 HCF1 HFC1	FUNCTION: Involved in control of the cell cycle (PubMed:10629049, PubMed:10779346, PubMed:15190068, PubMed:16624878, PubMed:23629655). Also antagonizes transactivation by ZBTB17 and GABP2; represses ZBTB17 activation of the p15(INK4b) promoter and inhibits its ability to recruit p300 (PubMed:10675337, PubMed:12244100). Coactivator for EGR2 and GABP2 (PubMed:12244100, PubMed:14532282). Tethers the…	1	293	1880	1624	4	301	22	0.0730897
P51665	PSMD7_HUMAN	PSMD7 MOV34L	FUNCTION: Component of the 26S proteasome, a multiprotein complex involved in the ATP-dependent degradation of ubiquitinated proteins. This complex plays a key role in the maintenance of protein homeostasis by removing misfolded or damaged proteins, which could impair cellular functions, and by removing proteins whose functions are no longer required. Therefore, the proteasome participates in num…	1	818	1027	1407	4	301	22	0.0730897
P51858	HDGF_HUMAN	HDGF HMG1L2	FUNCTION: Heparin-binding protein, with mitogenic activity for fibroblasts. Acts as a transcriptional repressor. {ECO:0000269|PubMed:17974029}.	0	612	731	1550	4	301	22	0.0730897
P51946	CCNH_HUMAN	CCNH	FUNCTION: Regulates CDK7, the catalytic subunit of the CDK-activating kinase (CAK) enzymatic complex. CAK activates the cyclin-associated kinases CDK1, CDK2, CDK4 and CDK6 by threonine phosphorylation. CAK complexed to the core-TFIIH basal transcription factor activates RNA polymerase II by serine phosphorylation of the repetitive C-terminal domain (CTD) of its large subunit (POLR2A), allowing it…	1	704	851	1333	4	301	22	0.0730897
P53384	NUBP1_HUMAN	NUBP1 NBP NBP1	FUNCTION: Component of the cytosolic iron-sulfur (Fe/S) protein assembly (CIA) machinery (PubMed:18573874). Required for maturation of extramitochondrial Fe-S proteins (PubMed:18573874). The NUBP1-NUBP2 heterotetramer forms a Fe-S scaffold complex, mediating the de novo assembly of an Fe-S cluster and its transfer to target apoproteins (PubMed:18573874). Implicated in the regulation of centrosome…	0	848.5	948	1578	4	301	22	0.0730897
P53582	MAP11_HUMAN	METAP1 KIAA0094	FUNCTION: Cotranslationally removes the N-terminal methionine from nascent proteins. The N-terminal methionine is often cleaved when the second residue in the primary sequence is small and uncharged (Met-Ala-, Cys, Gly, Pro, Ser, Thr, or Val). Required for normal progression through the cell cycle. {ECO:0000255|HAMAP-Rule:MF_03174, ECO:0000269|PubMed:16274222, ECO:0000269|PubMed:17114291}.	1	859	1287	1315	4	301	22	0.0730897
P53618	COPB_HUMAN	COPB1 COPB MSTP026	FUNCTION: The coatomer is a cytosolic protein complex that binds to dilysine motifs and reversibly associates with Golgi non-clathrin-coated vesicles, which further mediate biosynthetic protein transport from the ER, via the Golgi up to the trans Golgi network. Coatomer complex is required for budding from Golgi membranes, and is essential for the retrograde Golgi-to-ER transport of dilysine-tagg…	1	933.5	935	1769	4	301	22	0.0730897
P54727	RD23B_HUMAN	RAD23B	FUNCTION: Multiubiquitin chain receptor involved in modulation of proteasomal degradation. Binds to polyubiquitin chains. Proposed to be capable to bind simultaneously to the 26S proteasome and to polyubiquitinated substrates and to deliver ubiquitinated proteins to the proteasome. May play a role in endoplasmic reticulum-associated degradation (ERAD) of misfolded glycoproteins by association wit…	0	1225.5	958	1794	4	301	22	0.0730897
P54802	ANAG_HUMAN	NAGLU UFHSD1	FUNCTION: Involved in the degradation of heparan sulfate.	0	469	867	1743	4	301	22	0.0730897
P54819	KAD2_HUMAN	AK2 ADK2	FUNCTION: Catalyzes the reversible transfer of the terminal phosphate group between ATP and AMP. Plays an important role in cellular energy homeostasis and in adenine nucleotide metabolism. Adenylate kinase activity is critical for regulation of the phosphate utilization and the AMP de novo biosynthesis pathways. Plays a key role in hematopoiesis. {ECO:0000255|HAMAP-Rule:MF_03168, ECO:0000269|Pub…	0	490.5	505	1739	4	301	22	0.0730897
P55036	PSMD4_HUMAN	PSMD4 MCB1	FUNCTION: Component of the 26S proteasome, a multiprotein complex involved in the ATP-dependent degradation of ubiquitinated proteins. This complex plays a key role in the maintenance of protein homeostasis by removing misfolded or damaged proteins, which could impair cellular functions, and by removing proteins whose functions are no longer required. Therefore, the proteasome participates in num…	1	1282.5	1101	1866	4	301	22	0.0730897
P55145	MANF_HUMAN	MANF ARMET ARP	FUNCTION: Selectively promotes the survival of dopaminergic neurons of the ventral mid-brain. Modulates GABAergic transmission to the dopaminergic neurons of the substantia nigra. Enhances spontaneous, as well as evoked, GABAergic inhibitory postsynaptic currents in dopaminergic neurons (By similarity). Inhibits cell proliferation and endoplasmic reticulum (ER) stress-induced cell death. {ECO:000…	0	450	577	1733	4	301	22	0.0730897
P55735	SEC13_HUMAN	SEC13 D3S1231E SEC13L1 SEC13R	FUNCTION: Functions as a component of the nuclear pore complex (NPC) and the COPII coat. At the endoplasmic reticulum, SEC13 is involved in the biogenesis of COPII-coated vesicles. {ECO:0000269|PubMed:8972206}.; FUNCTION: As a component of the GATOR subcomplex GATOR2, functions within the amino acid-sensing branch of the TORC1 signaling pathway. Indirectly activates mTORC1 and the TORC1 signaling…	0	839	1677	1193	4	301	22	0.0730897
P61086	UBE2K_HUMAN	UBE2K HIP2 LIG	FUNCTION: Accepts ubiquitin from the E1 complex and catalyzes its covalent attachment to other proteins. In vitro, in the presence or in the absence of BRCA1-BARD1 E3 ubiquitin-protein ligase complex, catalyzes the synthesis of 'Lys-48'-linked polyubiquitin chains. Does not transfer ubiquitin directly to but elongates monoubiquitinated substrate protein. Mediates the selective degradation of shor…	0	897	1445	1568	4	301	22	0.0730897
P61158	ARP3_HUMAN	ACTR3 ARP3	FUNCTION: Functions as ATP-binding component of the Arp2/3 complex which is involved in regulation of actin polymerization and together with an activating nucleation-promoting factor (NPF) mediates the formation of branched actin networks. Seems to contact the pointed end of the daughter actin filament. Plays a role in ciliogenesis. {ECO:0000269|PubMed:20393563, ECO:0000269|PubMed:9000076}.	0	545	1206	1812	4	301	22	0.0730897
P61163	ACTZ_HUMAN	ACTR1A CTRN1	FUNCTION: Component of a multi-subunit complex involved in microtubule based vesicle motility. It is associated with the centrosome.	0	1136	1030	1629	4	301	22	0.0730897
P61201	CSN2_HUMAN	COPS2 CSN2 TRIP15	FUNCTION: Essential component of the COP9 signalosome complex (CSN), a complex involved in various cellular and developmental processes. The CSN complex is an essential regulator of the ubiquitin (Ubl) conjugation pathway by mediating the deneddylation of the cullin subunits of SCF-type E3 ligase complexes, leading to decrease the Ubl ligase activity of SCF-type complexes such as SCF, CSA or DDB2…	0	1085.5	1160	1714	4	301	22	0.0730897
P61289	PSME3_HUMAN	PSME3	FUNCTION: Subunit of the 11S REG-gamma (also called PA28-gamma) proteasome regulator, a doughnut-shaped homoheptamer which associates with the proteasome. 11S REG-gamma activates the trypsin-like catalytic subunit of the proteasome but inhibits the chymotrypsin-like and postglutamyl-preferring (PGPH) subunits. Facilitates the MDM2-p53/TP53 interaction which promotes ubiquitination- and MDM2-depen…	1	1202.5	795	1876	4	301	22	0.0730897
P62191	PRS4_HUMAN	PSMC1	FUNCTION: Component of the 26S proteasome, a multiprotein complex involved in the ATP-dependent degradation of ubiquitinated proteins. This complex plays a key role in the maintenance of protein homeostasis by removing misfolded or damaged proteins, which could impair cellular functions, and by removing proteins whose functions are no longer required. Therefore, the proteasome participates in num…	1	993	799	1059	4	301	22	0.0730897
P62306	RUXF_HUMAN	SNRPF PBSCF	FUNCTION: Core component of the spliceosomal U1, U2, U4 and U5 small nuclear ribonucleoproteins (snRNPs), the building blocks of the spliceosome. Thereby, plays an important role in the splicing of cellular pre-mRNAs. Most spliceosomal snRNPs contain a common set of Sm proteins SNRPB, SNRPD1, SNRPD2, SNRPD3, SNRPE, SNRPF and SNRPG that assemble in a heptameric protein ring on the Sm site of the s…	0	878	1639	1357	4	301	22	0.0730897
P62487	RPB7_HUMAN	POLR2G RPB7	FUNCTION: DNA-dependent RNA polymerase catalyzes the transcription of DNA into RNA using the four ribonucleoside triphosphates as substrates. Component of RNA polymerase II which synthesizes mRNA precursors and many functional non-coding RNAs. Pol II is the central component of the basal RNA polymerase II transcription machinery. It is composed of mobile elements that move relative to each other.…	0	548	893	1860	4	301	22	0.0730897
P62826	RAN_HUMAN	RAN ARA24 OK/SW-cl.81	FUNCTION: GTPase involved in nucleocytoplasmic transport, participating both to the import and the export from the nucleus of proteins and RNAs (PubMed:10400640, PubMed:8276887, PubMed:8896452, PubMed:8636225, PubMed:8692944, PubMed:9351834, PubMed:9428644, PubMed:9822603, PubMed:26272610). Switches between a cytoplasmic GDP- and a nuclear GTP-bound state by nucleotide exchange and GTP hydrolysis…	0	341	1742	1596	4	301	22	0.0730897
P63208	SKP1_HUMAN	SKP1 EMC19 OCP2 SKP1A TCEB1L	FUNCTION: Essential component of the SCF (SKP1-CUL1-F-box protein) ubiquitin ligase complex, which mediates the ubiquitination of proteins involved in cell cycle progression, signal transduction and transcription. In the SCF complex, serves as an adapter that links the F-box protein to CUL1. The functional specificity of the SCF complex depends on the F-box protein as substrate recognition compon…	1	1067	1391	1844	4	301	22	0.0730897
P67870	CSK2B_HUMAN	CSNK2B CK2N G5A	FUNCTION: Participates in Wnt signaling (By similarity). Plays a complex role in regulating the basal catalytic activity of the alpha subunit. {ECO:0000250, ECO:0000269|PubMed:11239457, ECO:0000269|PubMed:16818610}.	0	239	1407	1635	4	301	22	0.0730897
P78371	TCPB_HUMAN	CCT2 99D8.1 CCTB	FUNCTION: Molecular chaperone; assists the folding of proteins upon ATP hydrolysis. As part of the BBS/CCT complex may play a role in the assembly of BBSome, a complex involved in ciliogenesis regulating transports vesicles to the cilia. Known to play a role, in vitro, in the folding of actin and tubulin. {ECO:0000269|PubMed:20080638}.	0	1030	1034	1831	4	301	22	0.0730897
P82094	TMF1_HUMAN	TMF1 ARA160	FUNCTION: Potential coactivator of the androgen receptor. Mediates STAT3 degradation. May play critical roles in two RAB6-dependent retrograde transport processes: one from endosomes to the Golgi and the other from the Golgi to the ER. This protein binds the HIV-1 TATA element and inhibits transcriptional activation by the TATA-binding protein (TBP). {ECO:0000269|PubMed:10428808, ECO:0000269|PubM…	0	1280	1131	1498	4	301	22	0.0730897
Q00534	CDK6_HUMAN	CDK6 CDKN6	FUNCTION: Serine/threonine-protein kinase involved in the control of the cell cycle and differentiation; promotes G1/S transition. Phosphorylates pRB/RB1 and NPM1. Interacts with D-type G1 cyclins during interphase at G1 to form a pRB/RB1 kinase and controls the entrance into the cell cycle. Involved in initiation and maintenance of cell cycle exit during cell differentiation; prevents cell proli…	1	1313	1215	1437	4	301	22	0.0730897
Q01658	NC2B_HUMAN	DR1	FUNCTION: The association of the DR1/DRAP1 heterodimer with TBP results in a functional repression of both activated and basal transcription of class II genes. This interaction precludes the formation of a transcription-competent complex by inhibiting the association of TFIIA and/or TFIIB with TBP. Can bind to DNA on its own. Component of the ATAC complex, a complex with histone acetyltransferase…	0	1181	1695	1475	4	301	22	0.0730897
Q04837	SSBP_HUMAN	SSBP1 SSBP	FUNCTION: This protein binds preferentially and cooperatively to ss-DNA. Probably involved in mitochondrial DNA replication. Associates with mitochondrial DNA.	0	836	938	1621	4	301	22	0.0730897
Q06830	PRDX1_HUMAN	PRDX1 PAGA PAGB TDPX2	FUNCTION: Thiol-specific peroxidase that catalyzes the reduction of hydrogen peroxide and organic hydroperoxides to water and alcohols, respectively. Plays a role in cell protection against oxidative stress by detoxifying peroxides and as sensor of hydrogen peroxide-mediated signaling events. Might participate in the signaling cascades of growth factors and tumor necrosis factor-alpha by regulati…	0	627	949	1297	4	301	22	0.0730897
Q08623	HDHD1_HUMAN	PUDP DXF68S1E FAM16AX GS1 HDHD1 HDHD1A	FUNCTION: Dephosphorylates pseudouridine 5'-phosphate, a potential intermediate in rRNA degradation. Pseudouridine is then excreted intact in urine. {ECO:0000269|PubMed:20722631}.	0	1012	1652	1316	4	301	22	0.0730897
Q12904	AIMP1_HUMAN	AIMP1 EMAP2 SCYE1	FUNCTION: Non-catalytic component of the multisynthase complex. Stimulates the catalytic activity of cytoplasmic arginyl-tRNA synthase (PubMed:10358004). Binds tRNA. Possesses inflammatory cytokine activity (PubMed:11306575). Negatively regulates TGF-beta signaling through stabilization of SMURF2 by binding to SMURF2 and inhibiting its SMAD7-mediated degradation (By similarity). Involved in gluco…	0	635	1080	1510	4	301	22	0.0730897
Q12996	CSTF3_HUMAN	CSTF3	FUNCTION: One of the multiple factors required for polyadenylation and 3'-end cleavage of mammalian pre-mRNAs.	0	794.5	1670	1700	4	301	22	0.0730897
Q13144	EI2BE_HUMAN	EIF2B5 EIF2BE	FUNCTION: Catalyzes the exchange of eukaryotic initiation factor 2-bound GDP for GTP.	0	506	1549	1468	4	301	22	0.0730897
Q13177	PAK2_HUMAN	PAK2	FUNCTION: Serine/threonine protein kinase that plays a role in a variety of different signaling pathways including cytoskeleton regulation, cell motility, cell cycle progression, apoptosis or proliferation. Acts as downstream effector of the small GTPases CDC42 and RAC1. Activation by the binding of active CDC42 and RAC1 results in a conformational change and a subsequent autophosphorylation on s…	1	1072	917	1862	4	301	22	0.0730897
Q13200	PSMD2_HUMAN	PSMD2 TRAP2	FUNCTION: Component of the 26S proteasome, a multiprotein complex involved in the ATP-dependent degradation of ubiquitinated proteins. This complex plays a key role in the maintenance of protein homeostasis by removing misfolded or damaged proteins, which could impair cellular functions, and by removing proteins whose functions are no longer required. Therefore, the proteasome participates in num…	1	918	859	1044	4	301	22	0.0730897
Q13228	SBP1_HUMAN	SELENBP1 SBP	FUNCTION: Catalyzes the oxidation of methanethiol, an organosulfur compound known to be produced in substantial amounts by gut bacteria (PubMed:29255262). Selenium-binding protein which may be involved in the sensing of reactive xenobiotics in the cytoplasm. May be involved in intra-Golgi protein transport (By similarity). {ECO:0000250|UniProtKB:Q8VIF7, ECO:0000269|PubMed:29255262}.	0	1077	1325	1397	4	301	22	0.0730897
Q13232	NDK3_HUMAN	NME3	FUNCTION: Major role in the synthesis of nucleoside triphosphates other than ATP. The ATP gamma phosphate is transferred to the NDP beta phosphate via a ping-pong mechanism, using a phosphorylated active-site intermediate. Probably has a role in normal hematopoiesis by inhibition of granulocyte differentiation and induction of apoptosis.	0	888	635	936	4	301	22	0.0730897
Q13492	PICAL_HUMAN	PICALM CALM	FUNCTION: Assembly protein recruiting clathrin and adapter protein complex 2 (AP2) to cell membranes at sites of coated-pit formation and clathrin-vesicle assembly. May be required to determine the amount of membrane to be recycled, possibly by regulating the size of the clathrin cage. Involved in AP2-dependent clathrin-mediated endocytosis at the neuromuscular junction. {ECO:0000269|PubMed:10436…	0	1140.5	848	1205	4	301	22	0.0730897
Q13618	CUL3_HUMAN	CUL3 KIAA0617	FUNCTION: Core component of multiple cullin-RING-based BCR (BTB-CUL3-RBX1) E3 ubiquitin-protein ligase complexes which mediate the ubiquitination and subsequent proteasomal degradation of target proteins. BCR complexes and ARIH1 collaborate in tandem to mediate ubiquitination of target proteins (PubMed:27565346). As a scaffold protein may contribute to catalysis through positioning of the substra…	0	632	1166	1642	4	301	22	0.0730897
Q13619	CUL4A_HUMAN	CUL4A	FUNCTION: Core component of multiple cullin-RING-based E3 ubiquitin-protein ligase complexes which mediate the ubiquitination of target proteins. As a scaffold protein may contribute to catalysis through positioning of the substrate and the ubiquitin-conjugating enzyme. The E3 ubiquitin-protein ligase activity of the complex is dependent on the neddylation of the cullin subunit and is inhibited b…	0	873	1052	1223	4	301	22	0.0730897
Q13907	IDI1_HUMAN	IDI1	FUNCTION: Catalyzes the 1,3-allylic rearrangement of the homoallylic substrate isopentenyl (IPP) to its highly electrophilic allylic isomer, dimethylallyl diphosphate (DMAPP). {ECO:0000269|PubMed:8806705}.	0	1252	1610	1507	4	301	22	0.0730897
Q14008	CKAP5_HUMAN	CKAP5 KIAA0097	FUNCTION: Binds to the plus end of microtubules and regulates microtubule dynamics and microtubule organization. Acts as processive microtubule polymerase. Promotes cytoplasmic microtubule nucleation and elongation. Plays a major role in organizing spindle poles. In spindle formation protects kinetochore microtubules from depolymerization by KIF2C and has an essential role in centrosomal microtub…	0	159	1525	1555	4	301	22	0.0730897
Q14232	EI2BA_HUMAN	EIF2B1 EIF2BA	FUNCTION: Catalyzes the exchange of eukaryotic initiation factor 2-bound GDP for GTP.	0	523	896	1784	4	301	22	0.0730897
Q14353	GAMT_HUMAN	GAMT	FUNCTION: Converts guanidinoacetate to creatine, using S-adenosylmethionine as the methyl donor (PubMed:26003046, PubMed:24415674, PubMed:26319512). Important in nervous system development (PubMed:24415674). {ECO:0000269|PubMed:24415674, ECO:0000269|PubMed:26003046, ECO:0000269|PubMed:26319512}.	0	1076	1007	1567	4	301	22	0.0730897
Q15056	IF4H_HUMAN	EIF4H KIAA0038 WBSCR1 WSCR1	FUNCTION: Stimulates the RNA helicase activity of EIF4A in the translation initiation complex. Binds weakly mRNA. {ECO:0000269|PubMed:10585411, ECO:0000269|PubMed:11418588}.	0	1119	869	1264	4	301	22	0.0730897
Q15257	PTPA_HUMAN	PTPA PPP2R4	FUNCTION: PPIases accelerate the folding of proteins. It catalyzes the cis-trans isomerization of proline imidic peptide bonds in oligopeptides. Acts as a regulatory subunit for serine/threonine-protein phosphatase 2A (PP2A) modulating its activity or substrate specificity, probably by inducing a conformational change in the catalytic subunit, a proposed direct target of the PPIase. Can reactivat…	0	1209	894	1676	4	301	22	0.0730897
Q15286	RAB35_HUMAN	RAB35 RAB1C RAY	FUNCTION: The small GTPases Rab are key regulators of intracellular membrane trafficking, from the formation of transport vesicles to their fusion with membranes. Rabs cycle between an inactive GDP-bound form and an active GTP-bound form that is able to recruit to membranes different sets of downstream effectors directly responsible for vesicle formation, movement, tethering and fusion. That Rab …	0	809	942	884	4	301	22	0.0730897
Q15369	ELOC_HUMAN	ELOC TCEB1	FUNCTION: SIII, also known as elongin, is a general transcription elongation factor that increases the RNA polymerase II transcription elongation past template-encoded arresting sites. Subunit A is transcriptionally active and its transcription activity is strongly enhanced by binding to the dimeric complex of the SIII regulatory subunits B and C (elongin BC complex) (PubMed:7821821). In embryoni…	0	822	1002	864	4	301	22	0.0730897
Q15404	RSU1_HUMAN	RSU1 RSP1	FUNCTION: Potentially plays a role in the Ras signal transduction pathway. Capable of suppressing v-Ras transformation in vitro.	0	541	884	1436	4	301	22	0.0730897
Q15555	MARE2_HUMAN	MAPRE2 RP1	FUNCTION: May be involved in microtubule polymerization, and spindle function by stabilizing microtubules and anchoring them at centrosomes. May play a role in cell migration (By similarity). {ECO:0000250}.	0	1048	1312	1199	4	301	22	0.0730897
Q15631	TSN_HUMAN	TSN	FUNCTION: DNA-binding protein that specifically recognizes consensus sequences at the breakpoint junctions in chromosomal translocations, mostly involving immunoglobulin (Ig)/T-cell receptor gene segments. Seems to recognize single-stranded DNA ends generated by staggered breaks occurring at recombination hot spots.; FUNCTION: Exhibits both single-stranded and double-stranded endoribonuclease act…	0	1352	1272	1387	4	301	22	0.0730897
Q15785	TOM34_HUMAN	TOMM34 URCC3	FUNCTION: Plays a role in the import of cytosolically synthesized preproteins into mitochondria. Binds the mature portion of precursor proteins. Interacts with cellular components, and possesses weak ATPase activity. May be a chaperone-like protein that helps to keep newly synthesized precursors in an unfolded import compatible state. {ECO:0000269|PubMed:10101285, ECO:0000269|PubMed:11913975, ECO…	0	330	1372	1772	4	301	22	0.0730897
Q15942	ZYX_HUMAN	ZYX	FUNCTION: Adhesion plaque protein. Binds alpha-actinin and the CRP protein. Important for targeting TES and ENA/VASP family members to focal adhesions and for the formation of actin-rich structures. May be a component of a signal transduction pathway that mediates adhesion-stimulated changes in gene expression (By similarity). {ECO:0000250}.	0	1265	1615	1688	4	301	22	0.0730897
Q16539	MK14_HUMAN	MAPK14 CSBP CSBP1 CSBP2 CSPB1 MXI2 SAPK2A	FUNCTION: Serine/threonine kinase which acts as an essential component of the MAP kinase signal transduction pathway. MAPK14 is one of the four p38 MAPKs which play an important role in the cascades of cellular responses evoked by extracellular stimuli such as proinflammatory cytokines or physical stress leading to direct activation of transcription factors. Accordingly, p38 MAPKs phosphorylate a…	0	1275	1138	1371	4	301	22	0.0730897
Q16643	DREB_HUMAN	DBN1 D0S117E	FUNCTION: Drebrins might play some role in cell migration, extension of neuronal processes and plasticity of dendrites. Required for actin polymerization at immunological synapses (IS) and for CXCR4 recruitment to IS. {ECO:0000269|PubMed:20215400}.	0	398	1564	1658	4	301	22	0.0730897
Q16658	FSCN1_HUMAN	FSCN1 FAN1 HSN SNL	FUNCTION: Organizes filamentous actin into bundles with a minimum of 4.1:1 actin/fascin ratio. Plays a role in the organization of actin filament bundles and the formation of microspikes, membrane ruffles, and stress fibers. Important for the formation of a diverse set of cell protrusions, such as filopodia, and for cell motility and migration. {ECO:0000269|PubMed:20137952, ECO:0000269|PubMed:203…	0	775	1748	1360	4	301	22	0.0730897
Q16864	VATF_HUMAN	ATP6V1F ATP6S14 VATF	FUNCTION: Subunit of the peripheral V1 complex of vacuolar ATPase essential for assembly or catalytic function. V-ATPase is responsible for acidifying a variety of intracellular compartments in eukaryotic cells.	0	813	922	1768	4	301	22	0.0730897
Q52LJ0	FA98B_HUMAN	FAM98B	FUNCTION: Positively stimulates PRMT1-induced protein arginine dimethylated arginine methylation (PubMed:28040436). Promotes colorectal cancer cell malignancy (PubMed:28040436). {ECO:0000269|PubMed:28040436}.	0	997	1551	1611	4	301	22	0.0730897
Q58WW2	DCAF6_HUMAN	DCAF6 IQWD1 MSTP055	FUNCTION: Ligand-dependent coactivator of nuclear receptors. Enhance transcriptional activity of the nuclear receptors NR3C1 and AR. May function as a substrate receptor for CUL4-DDB1 E3 ubiquitin-protein ligase complex. {ECO:0000269|PubMed:15784617, ECO:0000269|PubMed:16949367, ECO:0000269|PubMed:16964240}.	0	764	555	1818	4	301	22	0.0730897
Q5H9R7	PP6R3_HUMAN	PPP6R3 C11orf23 KIAA1558 PP6R3 SAPL SAPS3	FUNCTION: Regulatory subunit of protein phosphatase 6 (PP6). May function as a scaffolding PP6 subunit. May have an important role in maintaining immune self-tolerance. {ECO:0000269|PubMed:11401438, ECO:0000269|PubMed:16769727}.	0	479	907	1806	4	301	22	0.0730897
Q5JS54	PSMG4_HUMAN	PSMG4 C6orf86 PAC4	FUNCTION: Chaperone protein which promotes assembly of the 20S proteasome.	0	696.5	1062	1380	4	301	22	0.0730897
Q5JTZ9	SYAM_HUMAN	AARS2 AARSL KIAA1270	FUNCTION: Catalyzes the attachment of alanine to tRNA(Ala) in a two-step reaction: alanine is first activated by ATP to form Ala-AMP and then transferred to the acceptor end of tRNA(Ala). Also edits incorrectly charged tRNA(Ala) via its editing domain. {ECO:0000255|HAMAP-Rule:MF_03133}.	0	1371	1229	1396	4	301	22	0.0730897
Q5T440	CAF17_HUMAN	IBA57 C1orf69	FUNCTION: Involved in the maturation of mitochondrial 4Fe-4S proteins functioning late in the iron-sulfur cluster assembly pathway. {ECO:0000269|PubMed:23462291}.	0	1153	1512	1717	4	301	22	0.0730897
Q5T6V5	QSPP_HUMAN	C9orf64	FUNCTION: Involved in salvaging queuosine. {ECO:0000269|PubMed:15164053}.	0	815.5	1782	1162	4	301	22	0.0730897
Q676U5	A16L1_HUMAN	ATG16L1 APG16L UNQ9393/PRO34307	FUNCTION: Plays an essential role in autophagy: interacts with ATG12-ATG5 to mediate the conjugation of phosphatidylethanolamine (PE) to LC3 (MAP1LC3A, MAP1LC3B or MAP1LC3C), to produce a membrane-bound activated form of LC3 named LC3-II. Thereby, controls the elongation of the nascent autophagosomal membrane (PubMed:24553140, PubMed:23376921, PubMed:24954904, PubMed:27273576, PubMed:23392225). R…	0	430	760	1598	4	301	22	0.0730897
Q68D91	MBLC2_HUMAN	MBLAC2		0	538.5	900	1401	4	301	22	0.0730897
Q6DKJ4	NXN_HUMAN	NXN NRX	FUNCTION: Functions as a redox-dependent negative regulator of the Wnt signaling pathway, possibly by preventing ubiquitination of DVL3 by the BCR(KLHL12) complex. May also function as a transcriptional regulator act as a regulator of protein phosphatase 2A (PP2A) (By similarity). {ECO:0000250}.	0	1168	971	1203	4	301	22	0.0730897
Q6GQQ9	OTU7B_HUMAN	OTUD7B ZA20D1	FUNCTION: Negative regulator of the non-canonical NF-kappa-B pathway that acts by mediating deubiquitination of TRAF3, an inhibitor of the NF-kappa-B pathway, thereby acting as a negative regulator of B-cell responses. In response to non-canonical NF-kappa-B stimuli, deubiquitinates 'Lys-48'-linked polyubiquitin chains of TRAF3, preventing TRAF3 proteolysis and over-activation of non-canonical NF…	0	728	1751	1493	4	301	22	0.0730897
Q6IN85	P4R3A_HUMAN	PPP4R3A KIAA2010 PP4R3A SMEK1 MSTP033	FUNCTION: Regulatory subunit of serine/threonine-protein phosphatase 4. May regulate the activity of PPP4C at centrosomal microtubule organizing centers. The PPP4C-PPP4R2-PPP4R3A PP4 complex specifically dephosphorylates H2AFX phosphorylated on 'Ser-140' (gamma-H2AFX) generated during DNA replication and required for DNA DSB repair. {ECO:0000269|PubMed:18614045}.	0	389	1609	1634	4	301	22	0.0730897
Q6UWP2	DHR11_HUMAN	DHRS11 SDR24C1 UNQ836/PRO1774	FUNCTION: Catalyzes the conversion of the 17-keto group of estrone, 4- and 5-androstenes and 5-alpha-androstanes into their 17-beta-hydroxyl metabolites and the conversion of the 3-keto group of 3-, 3,17- and 3,20- diketosteroids into their 3-hydroxyl metabolites. Exhibits reductive 3-beta-hydroxysteroid dehydrogenase activity toward 5-beta-androstanes, 5-beta-pregnanes, 4-pregnenes and bile acid…	0	783	1192	1590	4	301	22	0.0730897
Q7L5Y1	ENOF1_HUMAN	ENOSF1 RTS TYMSAS	FUNCTION: Plays a role in the catabolism of L-fucose, a sugar that is part of the carbohydrates that are attached to cellular glycoproteins. Catalyzes the dehydration of L-fuconate to 2-keto-3-deoxy-L-fuconate by the abstraction of the 2-proton to generate an enediolate intermediate that is stabilized by the magnesium ion (PubMed:24697329). {ECO:0000269|PubMed:24697329}.	0	909	1180	1519	4	301	22	0.0730897
Q7L5Y9	MAEA_HUMAN	MAEA EMP HLC10 PIG5	FUNCTION: Plays a role in erythroblast enucleation and in the development of the mature macrophages. Mediates the attachment of erythroid cell to mature macrophages, in correlation with the presence of MAEA at cell surface of mature macrophages; This MAEA-mediated contact inhibits erythroid cells apoptosis. Participates in erythroblastic island formation, which is the functional unit of definitiv…	0	800	1342	1211	4	301	22	0.0730897
Q7Z2Z2	EFL1_HUMAN	EFL1 EFTUD1 FAM42A	FUNCTION: Involved in the biogenesis of the 60S ribosomal subunit and translational activation of ribosomes. Together with SBDS, triggers the GTP-dependent release of EIF6 from 60S pre-ribosomes in the cytoplasm, thereby activating ribosomes for translation competence by allowing 80S ribosome assembly and facilitating EIF6 recycling to the nucleus, where it is required for 60S rRNA processing and…	0	981	1683	1200	4	301	22	0.0730897
Q7Z3T8	ZFY16_HUMAN	ZFYVE16 KIAA0305	FUNCTION: May be involved in regulating membrane trafficking in the endosomal pathway. Overexpression induces endosome aggregation. Required to target TOM1 to endosomes. {ECO:0000269|PubMed:11546807, ECO:0000269|PubMed:14613930}.	0	688	729	1513	4	301	22	0.0730897
Q7Z417	NUFP2_HUMAN	NUFIP2 KIAA1321 PIG1	FUNCTION: Binds RNA. {ECO:0000269|PubMed:12837692}.	0	47	1437	1704	4	301	22	0.0730897
Q7Z460	CLAP1_HUMAN	CLASP1 KIAA0622 MAST1	FUNCTION: Microtubule plus-end tracking protein that promotes the stabilization of dynamic microtubules. Involved in the nucleation of noncentrosomal microtubules originating from the trans-Golgi network (TGN). Required for the polarization of the cytoplasmic microtubule arrays in migrating cells towards the leading edge of the cell. May act at the cell cortex to enhance the frequency of rescue o…	0	1075	1803	1626	4	301	22	0.0730897
Q7Z6Z7	HUWE1_HUMAN	HUWE1 KIAA0312 KIAA1578 UREB1 HSPC272	FUNCTION: E3 ubiquitin-protein ligase which mediates ubiquitination and subsequent proteasomal degradation of target proteins. Regulates apoptosis by catalyzing the polyubiquitination and degradation of MCL1. Mediates monoubiquitination of DNA polymerase beta (POLB) at 'Lys-41', 'Lys-61' and 'Lys-81', thereby playing a role in base-excision repair. Also ubiquitinates the p53/TP53 tumor suppressor…	0	987.5	1635	1491	4	301	22	0.0730897
Q86U70	LDB1_HUMAN	LDB1 CLIM2	FUNCTION: Binds to the LIM domain of a wide variety of LIM domain-containing transcription factors. May regulate the transcriptional activity of LIM-containing proteins by determining specific partner interactions. Plays a role in the development of interneurons and motor neurons in cooperation with LHX3 and ISL1. Acts synergistically with LHX1/LIM1 in axis formation and activation of gene expres…	0	740	836	1017	4	301	22	0.0730897
Q86UE8	TLK2_HUMAN	TLK2	FUNCTION: Serine/threonine-protein kinase involved in the process of chromatin assembly and probably also DNA replication, transcription, repair, and chromosome segregation. Phosphorylates the chromatin assembly factors ASF1A AND ASF1B. Phosphorylation of ASF1A prevents its proteasome-mediated degradation, thereby enhancing chromatin assembly. Negative regulator of amino acid starvation-induced a…	0	1069	890	1719	4	301	22	0.0730897
Q86UK7	ZN598_HUMAN	ZNF598	FUNCTION: E3 ubiquitin-protein ligase that plays a key role in the ribosome quality control (RQC), a pathway that takes place when a ribosome has stalled during translation (PubMed:28065601, PubMed:28132843). Required for ribosomes to terminally stall during translation of poly(A) sequences by mediating monoubiquitination of 40S ribosomal protein RPS10/eS10, RPS20/uS10 and RPS3/uS3 (PubMed:280656…	0	154	1507	1438	4	301	22	0.0730897
Q86VN1	VPS36_HUMAN	VPS36 C13orf9 EAP45 CGI-145	FUNCTION: Component of the ESCRT-II complex (endosomal sorting complex required for transport II), which is required for multivesicular body (MVB) formation and sorting of endosomal cargo proteins into MVBs. The MVB pathway mediates delivery of transmembrane proteins into the lumen of the lysosome for degradation. The ESCRT-II complex is probably involved in the recruitment of the ESCRT-III compl…	0	1043	725	1080	4	301	22	0.0730897
Q86VS8	HOOK3_HUMAN	HOOK3	FUNCTION: Probably serves as a target for the spiC protein from Salmonella typhimurium, which inactivates it, leading to a strong alteration in cellular trafficking (By similarity). Component of the FTS/Hook/FHIP complex (FHF complex). The FHF complex may function to promote vesicle trafficking and/or fusion via the homotypic vesicular protein sorting complex (the HOPS complex). May regulate clea…	0	499	1448	1577	4	301	22	0.0730897
Q86W56	PARG_HUMAN	PARG	FUNCTION: Poly(ADP-ribose) synthesized after DNA damage is only present transiently and is rapidly degraded by poly(ADP-ribose) glycohydrolase (PubMed:23102699). PARG acts both as an endo- and exoglycosidase, releasing PAR of different length as well as ADP-ribose monomers (PubMed:23102699). Required for retinoid acid-dependent gene transactivation, probably by dePARsylating histone demethylase K…	0	685	1651	1288	4	301	22	0.0730897
Q86WR0	CCD25_HUMAN	CCDC25		0	1290	1754	1683	4	301	22	0.0730897
Q8IYB7	DI3L2_HUMAN	DIS3L2 FAM6A	FUNCTION: 3'-5'-exoribonuclease that specifically recognizes RNAs polyuridylated at their 3' end and mediates their degradation. Component of an exosome-independent RNA degradation pathway that mediates degradation of both mRNAs and miRNAs that have been polyuridylated by a terminal uridylyltransferase, such as ZCCHC11/TUT4. Mediates degradation of cytoplasmic mRNAs that have been deadenylated an…	0	690	1653	1837	4	301	22	0.0730897
Q8IYS1	P20D2_HUMAN	PM20D2 ACY1L2		0	1241	874	923	4	301	22	0.0730897
Q8N1G4	LRC47_HUMAN	LRRC47 KIAA1185		0	364	960	1592	4	301	22	0.0730897
Q8ND24	RN214_HUMAN	RNF214		0	553	1414	1433	4	301	22	0.0730897
Q8NFW8	NEUA_HUMAN	CMAS	FUNCTION: Catalyzes the activation of N-acetylneuraminic acid (NeuNAc) to cytidine 5'-monophosphate N-acetylneuraminic acid (CMP-NeuNAc), a substrate required for the addition of sialic acid. Has some activity toward NeuNAc, N-glycolylneuraminic acid (Neu5Gc) or 2-keto-3-deoxy-D-glycero-D-galacto-nononic acid (KDN).	0	815.5	1663	1146	4	301	22	0.0730897
Q8NHV4	NEDD1_HUMAN	NEDD1	FUNCTION: Required for mitosis progression. Promotes the nucleation of microtubules from the spindle. {ECO:0000269|PubMed:19029337, ECO:0000269|PubMed:19509060}.	0	434	1096	1412	4	301	22	0.0730897
Q8TEB1	DCA11_HUMAN	DCAF11 WDR23 GL014 PRO2389	FUNCTION: May function as a substrate receptor for CUL4-DDB1 E3 ubiquitin-protein ligase complex. {ECO:0000269|PubMed:16949367, ECO:0000269|PubMed:16964240}.	0	1107	968	1317	4	301	22	0.0730897
Q8TF05	PP4R1_HUMAN	PPP4R1 MEG1 PP4R1	FUNCTION: Regulatory subunit of serine/threonine-protein phosphatase 4. May play a role in regulation of cell division in renal glomeruli. The PPP4C-PPP4R1 PP4 complex may play a role in dephosphorylation and regulation of HDAC3. {ECO:0000269|PubMed:15805470}.	0	812	1309	1281	4	301	22	0.0730897
Q8WWM7	ATX2L_HUMAN	ATXN2L A2D A2LG A2LP A2RP	FUNCTION: Involved in the regulation of stress granule and P-body formation. {ECO:0000269|PubMed:23209657}.	0	176	1170	1805	4	301	22	0.0730897
Q92499	DDX1_HUMAN	DDX1	FUNCTION: Acts as an ATP-dependent RNA helicase, able to unwind both RNA-RNA and RNA-DNA duplexes. Possesses 5' single-stranded RNA overhang nuclease activity. Possesses ATPase activity on various RNA, but not DNA polynucleotides. May play a role in RNA clearance at DNA double-strand breaks (DSBs), thereby facilitating the template-guided repair of transcriptionally active regions of the genome. …	0	1034	1557	1822	4	301	22	0.0730897
Q92538	GBF1_HUMAN	GBF1 KIAA0248	FUNCTION: Guanine-nucleotide exchange factor (GEF) for members of the Arf family of small GTPases involved in trafficking in the early secretory pathway; its GEF activity initiates the coating of nascent vesicles via the localized generation of activated ARFs through replacement of GDP with GTP. Recruitment to cis-Golgi membranes requires membrane association of Arf-GDP and can be regulated by AR…	0	41	1749	1372	4	301	22	0.0730897
Q92696	PGTA_HUMAN	RABGGTA	FUNCTION: Catalyzes the transfer of a geranylgeranyl moiety from geranylgeranyl diphosphate to both cysteines of Rab proteins with the C-terminal sequence -XXCC, -XCXC and -CCXX, such as RAB1A, RAB3A, RAB5A and RAB7A. {ECO:0000269|PubMed:7991565}.	0	1308	951	1829	4	301	22	0.0730897
Q92734	TFG_HUMAN	TFG	FUNCTION: Plays a role in the normal dynamic function of the endoplasmic reticulum (ER) and its associated microtubules (PubMed:23479643, PubMed:27813252). {ECO:0000269|PubMed:23479643, ECO:0000269|PubMed:27813252}.	0	615	957	1780	4	301	22	0.0730897
Q92820	GGH_HUMAN	GGH	FUNCTION: Hydrolyzes the polyglutamate sidechains of pteroylpolyglutamates. Progressively removes gamma-glutamyl residues from pteroylpoly-gamma-glutamate to yield pteroyl-alpha-glutamate (folic acid) and free glutamate. May play an important role in the bioavailability of dietary pteroylpolyglutamates and in the metabolism of pteroylpolyglutamates and antifolates.	0	408.5	1476	1608	4	301	22	0.0730897
Q92882	OSTF1_HUMAN	OSTF1	FUNCTION: Induces bone resorption, acting probably through a signaling cascade which results in the secretion of factor(s) enhancing osteoclast formation and activity. {ECO:0000269|PubMed:10092216}.	0	998	1665	1268	4	301	22	0.0730897
Q92890	UFD1_HUMAN	UFD1 UFD1L	FUNCTION: Essential component of the ubiquitin-dependent proteolytic pathway which degrades ubiquitin fusion proteins. The ternary complex containing UFD1, VCP and NPLOC4 binds ubiquitinated proteins and is necessary for the export of misfolded proteins from the ER to the cytoplasm, where they are degraded by the proteasome. The NPLOC4-UFD1-VCP complex regulates spindle disassembly at the end of …	0	1165	1454	1520	4	301	22	0.0730897
Q969U7	PSMG2_HUMAN	PSMG2 HCCA3 PAC2 TNFSF5IP1	FUNCTION: Chaperone protein which promotes assembly of the 20S proteasome as part of a heterodimer with PSMG1. The PSMG1-PSMG2 heterodimer binds to the PSMA5 and PSMA7 proteasome subunits, promotes assembly of the proteasome alpha subunits into the heteroheptameric alpha ring and prevents alpha ring dimerization. {ECO:0000269|PubMed:16251969, ECO:0000269|PubMed:17707236}.	0	606	450	1849	4	301	22	0.0730897
Q96AT9	RPE_HUMAN	RPE HUSSY-17	FUNCTION: Catalyzes the reversible epimerization of D-ribulose 5-phosphate to D-xylulose 5-phosphate. {ECO:0000269|PubMed:20923965}.	0	762	1107	1414	4	301	22	0.0730897
Q96BJ3	AIDA_HUMAN	AIDA C1orf80	FUNCTION: Acts as a ventralizing factor during embryogenesis. Inhibits axin-mediated JNK activation by binding axin and disrupting axin homodimerization. This in turn antagonizes a Wnt/beta-catenin-independent dorsalization pathway activated by AXIN/JNK-signaling (By similarity). {ECO:0000250}.	0	894	1515	1160	4	301	22	0.0730897
Q96CM8	ACSF2_HUMAN	ACSF2 UNQ493/PRO1009	FUNCTION: Acyl-CoA synthases catalyze the initial reaction in fatty acid metabolism, by forming a thioester with CoA. Has some preference toward medium-chain substrates. Plays a role in adipocyte differentiation. {ECO:0000269|PubMed:16380219, ECO:0000269|PubMed:17762044}.	0	1190	1196	1777	4	301	22	0.0730897
Q96CW6	S7A6O_HUMAN	SLC7A6OS	FUNCTION: Directs RNA polymerase II nuclear import. {ECO:0000250}.	0	976	1459	1614	4	301	22	0.0730897
Q96D71	REPS1_HUMAN	REPS1	FUNCTION: May coordinate the cellular actions of activated EGF receptors and Ral-GTPases. {ECO:0000250}.	0	807	1578	1697	4	301	22	0.0730897
Q96EB1	ELP4_HUMAN	ELP4 C11orf19 PAXNEB	FUNCTION: Acts as subunit of the RNA polymerase II elongator complex, which is a histone acetyltransferase component of the RNA polymerase II (Pol II) holoenzyme and is involved in transcriptional elongation. Elongator may play a role in chromatin remodeling and is involved in acetylation of histones H3 and probably H4. {ECO:0000269|PubMed:11714725, ECO:0000269|PubMed:11818576, ECO:0000269|PubMed…	0	872	1388	1512	4	301	22	0.0730897
Q96EP5	DAZP1_HUMAN	DAZAP1	FUNCTION: RNA-binding protein, which may be required during spermatogenesis.	0	525	1092	1660	4	301	22	0.0730897
Q96G03	PGM2_HUMAN	PGM2 MSTP006	FUNCTION: Catalyzes the conversion of the nucleoside breakdown products ribose-1-phosphate and deoxyribose-1-phosphate to the corresponding 5-phosphopentoses. May also catalyze the interconversion of glucose-1-phosphate and glucose-6-phosphate. Has low glucose 1,6-bisphosphate synthase activity. {ECO:0000269|PubMed:17804405}.	0	835	1085	1838	4	301	22	0.0730897
Q96GD0	PLPP_HUMAN	PDXP CIN PLP PLPP	FUNCTION: Protein serine phosphatase that dephosphorylates 'Ser-3' in cofilin and probably also dephosphorylates phospho-serine residues in DSTN. Regulates cofilin-dependent actin cytoskeleton reorganization. Required for normal progress through mitosis and normal cytokinesis. Does not dephosphorylate phospho-threonines in LIMK1. Does not dephosphorylate peptides containing phospho-tyrosine (PubM…	0	1045	822	1858	4	301	22	0.0730897
Q96HC4	PDLI5_HUMAN	PDLIM5 ENH L9	FUNCTION: May play an important role in the heart development by scaffolding PKC to the Z-disk region. May play a role in the regulation of cardiomyocyte expansion. Overexpression promotes the development of heart hypertrophy. Contributes to the regulation of dendritic spine morphogenesis in neurons. May restrain postsynaptic growth of excitatory synapses (By similarity). {ECO:0000250}.	0	609.5	1693	1698	4	301	22	0.0730897
Q96HW7	INT4_HUMAN	INTS4 MSTP093	FUNCTION: Component of the Integrator (INT) complex, a complex involved in the small nuclear RNAs (snRNA) U1 and U2 transcription and in their 3'-box-dependent processing. The Integrator complex is associated with the C-terminal domain (CTD) of RNA polymerase II largest subunit (POLR2A) and is recruited to the U1 and U2 snRNAs genes (Probable). Mediates recruitment of cytoplasmic dynein to the nu…	0	318.5	1679	1798	4	301	22	0.0730897
Q96I15	SCLY_HUMAN	SCLY SCL	FUNCTION: Catalyzes the decomposition of L-selenocysteine to L-alanine and elemental selenium. {ECO:0000250}.	0	1080	1439	1610	4	301	22	0.0730897
Q96IU4	ABHEB_HUMAN	ABHD14B CIB	FUNCTION: Has hydrolase activity towards p-nitrophenyl butyrate (in vitro). May activate transcription. {ECO:0000269|PubMed:14672934}.	0	802	1074	1305	4	301	22	0.0730897
Q96K17	BT3L4_HUMAN	BTF3L4		0	1175	1177	1307	4	301	22	0.0730897
Q96M27	PRRC1_HUMAN	PRRC1		0	796	1100	1105	4	301	22	0.0730897
Q96MF7	NSE2_HUMAN	NSMCE2 C8orf36 MMS21	FUNCTION: E3 SUMO-protein ligase component of the SMC5-SMC6 complex, a complex involved in DNA double-strand break repair by homologous recombination. Is not be required for the stability of the complex. The complex may promote sister chromatid homologous recombination by recruiting the SMC1-SMC3 cohesin complex to double-strand breaks. The complex is required for telomere maintenance via recombi…	0	1013.5	1686	1800	4	301	22	0.0730897
Q96PE7	MCEE_HUMAN	MCEE		0	1104	882	999	4	301	22	0.0730897
Q96QK1	VPS35_HUMAN	VPS35 MEM3 TCCCTA00141	FUNCTION: Acts as component of the retromer cargo-selective complex (CSC). The CSC is believed to be the core functional component of retromer or respective retromer complex variants acting to prevent missorting of selected transmembrane cargo proteins into the lysosomal degradation pathway. The recruitment of the CSC to the endosomal membrane involves RAB7A and SNX3. The CSC seems to associate w…	0	613	883	1427	4	301	22	0.0730897
Q96S59	RANB9_HUMAN	RANBP9 RANBPM	FUNCTION: May act as an adapter protein to couple membrane receptors to intracellular signaling pathways. May be involved in signaling of ITGB2/LFA-1 and other integrins. Enhances HGF-MET signaling by recruiting Sos and activating the Ras pathway. Enhances dihydrotestosterone-induced transactivation activity of AR, as well as dexamethasone-induced transactivation activity of NR3C1, but not affect…	0	467.5	1656	1666	4	301	22	0.0730897
Q96SU4	OSBL9_HUMAN	OSBPL9 ORP9 OSBP4		0	1123	1123	1439	4	301	22	0.0730897
Q99598	TSNAX_HUMAN	TSNAX TRAX	FUNCTION: Acts in combination with TSN as an endonuclease involved in the activation of the RNA-induced silencing complex (RISC). Possible role in spermatogenesis. {ECO:0000269|PubMed:12036294, ECO:0000269|PubMed:21552258}.	0	1033	1207	1826	4	301	22	0.0730897
Q99798	ACON_HUMAN	ACO2	FUNCTION: Catalyzes the isomerization of citrate to isocitrate via cis-aconitate. {ECO:0000250|UniProtKB:P16276}.	0	936	1417	1771	4	301	22	0.0730897
Q99832	TCPH_HUMAN	CCT7 CCTH NIP7-1	FUNCTION: Molecular chaperone; assists the folding of proteins upon ATP hydrolysis. Known to play a role, in vitro, in the folding of actin and tubulin (By similarity). {ECO:0000250}.	0	1178	904	1840	4	301	22	0.0730897
Q9BRP4	PAAF1_HUMAN	PAAF1 WDR71	FUNCTION: Inhibits proteasome 26S assembly and proteolytic activity by impairing the association of the 19S regulatory complex with the 20S core. In case of HIV-1 infection, recruited by viral Tat to the HIV-1 promoter, where it promotes the recruitment of 19S regulatory complex through dissociation of the proteasome 26S. This presumably promotes provirus transcription efficiency. Protects SUPT6H…	0	1050	1236	1415	4	301	22	0.0730897
Q9BRT3	MIEN1_HUMAN	MIEN1 C17orf37 RDX12 XTP4	FUNCTION: Increases cell migration by inducing filopodia formation at the leading edge of migrating cells. Plays a role in regulation of apoptosis, possibly through control of CASP3. May be involved in a redox-related process. {ECO:0000269|PubMed:19503095, ECO:0000269|PubMed:21628459}.	0	1101	1878	1575	4	301	22	0.0730897
Q9BRX2	PELO_HUMAN	PELO CGI-17	FUNCTION: Required for normal chromosome segregation during cell division and genomic stability (By similarity). May function in recognizing stalled ribosomes and triggering endonucleolytic cleavage of the mRNA, a mechanism to release non-functional ribosomes and degrade damaged mRNAs. May have ribonuclease activity (Potential). {ECO:0000250, ECO:0000305}.	0	830	637	982	4	301	22	0.0730897
Q9BRZ2	TRI56_HUMAN	TRIM56 RNF109	FUNCTION: E3 ubiquitin-protein ligase that plays a key role in innate antiviral immunity (PubMed:21289118). In response to pathogen- and host-derived double-stranded DNA (dsDNA), targets TMEM173/STING to 'Lys-63'-linked ubiquitination, thereby promoting its homodimerization, a step required for the production of type I interferon IFN-beta (By similarity). Independently of its E3 ubiquitin ligase …	0	528	1502	1796	4	301	22	0.0730897
Q9BSB4	ATGA1_HUMAN	ATG101 C12orf44 PP894	FUNCTION: Autophagy factor required for autophagosome formation. Stabilizes ATG13, protecting it from proteasomal degradation. {ECO:0000269|PubMed:19287211, ECO:0000269|PubMed:19597335}.	0	1008.5	1026	1821	4	301	22	0.0730897
Q9BT78	CSN4_HUMAN	COPS4 CSN4	FUNCTION: Component of the COP9 signalosome complex (CSN), a complex involved in various cellular and developmental processes. The CSN complex is an essential regulator of the ubiquitin (Ubl) conjugation pathway by mediating the deneddylation of the cullin subunits of SCF-type E3 ligase complexes, leading to decrease the Ubl ligase activity of SCF-type complexes such as SCF, CSA or DDB2. Also inv…	0	1115.5	1280	1196	4	301	22	0.0730897
Q9BTW9	TBCD_HUMAN	TBCD KIAA0988 SSD1 TFCD PP1096	FUNCTION: Tubulin-folding protein implicated in the first step of the tubulin folding pathway and required for tubulin complex assembly. Involved in the regulation of microtubule polymerization or depolymerization, it modulates microtubule dynamics by capturing GTP-bound beta-tubulin (TUBB). Its ability to interact with beta tubulin is regulated via its interaction with ARL2. Acts as a GTPase-act…	0	699	1542	1450	4	301	22	0.0730897
Q9BUH6	PAXX_HUMAN	PAXX C9orf142 XLS	FUNCTION: Involved in non-homologous end joining (NHEJ), a major pathway to repair double-strand breaks in DNA. May act as a scaffold required to stabilize the Ku heterodimer, composed of XRCC5/Ku80 and XRCC6/Ku70, at double-strand break sites and promote the assembly and/or stability of the NHEJ machinery. {ECO:0000269|PubMed:25574025, ECO:0000269|PubMed:25670504, ECO:0000269|PubMed:25941166}.	0	964	1728	1121	4	301	22	0.0730897
Q9BVA0	KTNB1_HUMAN	KATNB1	FUNCTION: Participates in a complex which severs microtubules in an ATP-dependent manner. May act to target the enzymatic subunit of this complex to sites of action such as the centrosome. Microtubule severing may promote rapid reorganization of cellular microtubule arrays and the release of microtubules from the centrosome following nucleation. Microtubule release from the mitotic spindle poles …	0	1138.5	1541	1807	4	301	22	0.0730897
Q9BXR0	TGT_HUMAN	QTRT1 TGT TGUT	FUNCTION: Catalytic subunit of the queuine tRNA-ribosyltransferase (TGT) that catalyzes the base-exchange of a guanine (G) residue with queuine (Q) at position 34 (anticodon wobble position) in tRNAs with GU(N) anticodons (tRNA-Asp, -Asn, -His and -Tyr), resulting in the hypermodified nucleoside queuosine (7-(((4,5-cis-dihydroxy-2-cyclopenten-1-yl)amino)methyl)-7-deazaguanosine) (PubMed:11255023,…	0	1080	1830	1639	4	301	22	0.0730897
Q9BY44	EIF2A_HUMAN	EIF2A CDA02 MSTP004 MSTP089	FUNCTION: Functions in the early steps of protein synthesis of a small number of specific mRNAs. Acts by directing the binding of methionyl-tRNAi to 40S ribosomal subunits. In contrast to the eIF-2 complex, it binds methionyl-tRNAi to 40S subunits in a codon-dependent manner, whereas the eIF-2 complex binds methionyl-tRNAi to 40S subunits in a GTP-dependent manner. {ECO:0000269|PubMed:12133843}.	0	590	930	1833	4	301	22	0.0730897
Q9BYB4	GNB1L_HUMAN	GNB1L GY2 KIAA1645 WDR14 FKSG1		0	848.5	1852	1653	4	301	22	0.0730897
Q9BYT8	NEUL_HUMAN	NLN AGTBP KIAA1226	FUNCTION: Hydrolyzes oligopeptides such as neurotensin, bradykinin and dynorphin A. {ECO:0000250}.	0	741	888	1030	4	301	22	0.0730897
Q9BZX2	UCK2_HUMAN	UCK2 UMPK	FUNCTION: Phosphorylates uridine and cytidine to uridine monophosphate and cytidine monophosphate. Does not phosphorylate deoxyribonucleosides or purine ribonucleosides. Can use ATP or GTP as a phosphate donor. Can also phosphorylate cytidine and uridine nucleoside analogs such as 6-azauridine, 5-fluorouridine, 4-thiouridine, 5-bromouridine, N(4)-acetylcytidine, N(4)-benzoylcytidine, 5-fluorocyti…	0	656	995	955	4	301	22	0.0730897
Q9H0D6	XRN2_HUMAN	XRN2	FUNCTION: Possesses 5'->3' exoribonuclease activity (By similarity). May promote the termination of transcription by RNA polymerase II. During transcription termination, cleavage at the polyadenylation site liberates a 5' fragment which is subsequently processed to form the mature mRNA and a 3' fragment which remains attached to the elongating polymerase. The processive degradation of this 3' fra…	0	335.5	1488	1461	4	301	22	0.0730897
Q9H0L4	CSTFT_HUMAN	CSTF2T KIAA0689	FUNCTION: May play a significant role in AAUAAA-independent mRNA polyadenylation in germ cells. Directly involved in the binding to pre-mRNAs (By similarity). {ECO:0000250}.	0	965	1868	1311	4	301	22	0.0730897
Q9H299	SH3L3_HUMAN	SH3BGRL3 P1725	FUNCTION: Could act as a modulator of glutaredoxin biological activity.	0	1109	601	835	4	301	22	0.0730897
Q9H2H8	PPIL3_HUMAN	PPIL3	FUNCTION: PPIases accelerate the folding of proteins. It catalyzes the cis-trans isomerization of proline imidic peptide bonds in oligopeptides. May be involved in pre-mRNA splicing.	0	1049	994	1024	4	301	22	0.0730897
Q9H2J4	PDCL3_HUMAN	PDCL3 PhLP2A VIAF1	FUNCTION: Acts as a chaperone for the angiogenic VEGF receptor KDR/VEGFR2, controlling its abundance and inhibiting its ubiquitination and degradation. Modulates the activation of caspases during apoptosis. Is a substrate for Orgyia pseudotsugata multicapsid polyhedrosis virus (OpMNPV) IAP-mediated ubiquitination. {ECO:0000269|PubMed:15371430, ECO:0000269|PubMed:23792958}.	0	827	1820	1880	4	301	22	0.0730897
Q9H7D7	WDR26_HUMAN	WDR26 CDW2 MIP2 PRO0852	FUNCTION: G-beta-like protein involved in cell signal transduction (PubMed:15378603, PubMed:19446606, PubMed:22065575, PubMed:23625927, PubMed:27098453, PubMed:26895380). Acts as a negative regulator in MAPK signaling pathway (PubMed:15378603). Functions as a scaffolding protein to promote G beta:gamma-mediated PLCB2 plasma membrane translocation and subsequent activation in leukocytes (PubMed:22…	0	990.5	1297	1523	4	301	22	0.0730897
Q9H9T3	ELP3_HUMAN	ELP3	FUNCTION: Catalytic histone acetyltransferase subunit of the RNA polymerase II elongator complex, which is a component of the RNA polymerase II (Pol II) holoenzyme and is involved in transcriptional elongation. Elongator may play a role in chromatin remodeling and is involved in acetylation of histones H3 and probably H4. Involved in acetylation of alpha-tubulin (PubMed:19185337). May also have a…	0	1037.5	982	1674	4	301	22	0.0730897
Q9HAB8	PPCS_HUMAN	PPCS COAB	FUNCTION: Catalyzes the first step in the biosynthesis of coenzyme A from vitamin B5, where cysteine is conjugated to 4'-phosphopantothenate to form 4-phosphopantothenoylcysteine. {ECO:0000269|PubMed:11923312, ECO:0000269|PubMed:12906824}.	0	742	1795	1841	4	301	22	0.0730897
Q9HAS0	NJMU_HUMAN	C17orf75	FUNCTION: May have a role in spermatogenesis.	0	585	1618	1259	4	301	22	0.0730897
Q9HB40	RISC_HUMAN	SCPEP1 RISC SCP1 MSTP034 UNQ265/PRO302	FUNCTION: May be involved in vascular wall and kidney homeostasis. {ECO:0000250}.	0	329	1809	1873	4	301	22	0.0730897
Q9HB71	CYBP_HUMAN	CACYBP S100A6BP SIP PNAS-107	FUNCTION: May be involved in calcium-dependent ubiquitination and subsequent proteasomal degradation of target proteins. Probably serves as a molecular bridge in ubiquitin E3 complexes. Participates in the ubiquitin-mediated degradation of beta-catenin (CTNNB1). {ECO:0000269|PubMed:16085652}.	0	643	1254	1500	4	301	22	0.0730897
Q9HCE5	MET14_HUMAN	METTL14 KIAA1627	FUNCTION: The METTL3-METTL14 heterodimer forms a N6-methyltransferase complex that methylates adenosine residues at the N(6) position of some mRNAs and regulates the circadian clock, differentiation of embryonic stem cells and cortical neurogenesis (PubMed:24316715, PubMed:24407421, PubMed:25719671, PubMed:27373337, PubMed:27281194). In the heterodimer formed with METTL3, METTL14 constitutes the …	1	727	1785	1204	4	301	22	0.0730897
Q9HCN8	SDF2L_HUMAN	SDF2L1 UNQ1941/PRO4424		0	576	1047	1857	4	301	22	0.0730897
Q9HD40	SPCS_HUMAN	SEPSECS TRNP48	FUNCTION: Converts O-phosphoseryl-tRNA(Sec) to selenocysteinyl-tRNA(Sec) required for selenoprotein biosynthesis. {ECO:0000269|PubMed:17142313}.	0	968	952	1348	4	301	22	0.0730897
Q9HD42	CHM1A_HUMAN	CHMP1A CHMP1 KIAA0047 PCOLN3 PRSM1	FUNCTION: Probable peripherally associated component of the endosomal sorting required for transport complex III (ESCRT-III) which is involved in multivesicular bodies (MVBs) formation and sorting of endosomal cargo proteins into MVBs. MVBs contain intraluminal vesicles (ILVs) that are generated by invagination and scission from the limiting membrane of the endosome and mostly are delivered to ly…	1	721	967	1490	4	301	22	0.0730897
Q9NQX3	GEPH_HUMAN	GPHN GPH KIAA1385	FUNCTION: Microtubule-associated protein involved in membrane protein-cytoskeleton interactions. It is thought to anchor the inhibitory glycine receptor (GLYR) to subsynaptic microtubules. Catalyzes two steps in the biosynthesis of the molybdenum cofactor. In the first step, molybdopterin is adenylated. Subsequently, molybdate is inserted into adenylated molybdopterin and AMP is released. {ECO:00…	0	996	889	1799	4	301	22	0.0730897
Q9NR09	BIRC6_HUMAN	BIRC6 KIAA1289	FUNCTION: Anti-apoptotic protein which can regulate cell death by controlling caspases and by acting as an E3 ubiquitin-protein ligase. Has an unusual ubiquitin conjugation system in that it could combine in a single polypeptide, ubiquitin conjugating (E2) with ubiquitin ligase (E3) activity, forming a chimeric E2/E3 ubiquitin ligase. Its tragets include CASP9 and DIABLO/SMAC. Acts as an inhibito…	0	1126	1477	1587	4	301	22	0.0730897
Q9NR46	SHLB2_HUMAN	SH3GLB2 KIAA1848 PP578		0	864	1781	1013	4	301	22	0.0730897
Q9NRN9	METL5_HUMAN	METTL5 DC3 HSPC133	FUNCTION: Probable methyltransferase. {ECO:0000250}.	0	1294	1242	1734	4	301	22	0.0730897
Q9NRW7	VPS45_HUMAN	VPS45 VPS45A VPS45B	FUNCTION: May play a role in vesicle-mediated protein trafficking from the Golgi stack through the trans-Golgi network.	0	730	936	827	4	301	22	0.0730897
Q9NS86	LANC2_HUMAN	LANCL2 GPR69B TASP	FUNCTION: Necessary for abscisic acid (ABA) binding on the cell membrane and activation of the ABA signaling pathway in granulocytes. {ECO:0000269|PubMed:19667068}.	0	1232.5	1522	1690	4	301	22	0.0730897
Q9NUQ9	FA49B_HUMAN	FAM49B BM-009		0	1111	1341	1473	4	301	22	0.0730897
Q9NVS9	PNPO_HUMAN	PNPO	FUNCTION: Catalyzes the oxidation of either pyridoxine 5'-phosphate (PNP) or pyridoxamine 5'-phosphate (PMP) into pyridoxal 5'-phosphate (PLP). {ECO:0000269|PubMed:12824491}.	0	1264	861	908	4	301	22	0.0730897
Q9NVZ3	NECP2_HUMAN	NECAP2	FUNCTION: Involved in endocytosis. {ECO:0000250}.	0	245.5	1161	1712	4	301	22	0.0730897
Q9NW68	BSDC1_HUMAN	BSDC1 UNQ2494/PRO5781		0	806	847	770	4	301	22	0.0730897
Q9NX46	ARHL2_HUMAN	ADPRHL2 ARH3	FUNCTION: Poly(ADP-ribose) synthesized after DNA damage is only present transiently and is rapidly degraded by poly(ADP-ribose) glycohydrolase. Poly(ADP-ribose) metabolism may be required for maintenance of the normal function of neuronal cells. Generates ADP-ribose from poly-(ADP-ribose), but does not hydrolyze ADP-ribose-arginine, -cysteine, -diphthamide, or -asparagine bonds. Due to catalytic …	0	1211.5	1575	1750	4	301	22	0.0730897
Q9NXH9	TRM1_HUMAN	TRMT1	FUNCTION: Dimethylates a single guanine residue at position 26 of most tRNAs using S-adenosyl-L-methionine as donor of the methyl groups.	0	1221.5	1028	1535	4	301	22	0.0730897
Q9NXR7	BABA2_HUMAN	BABAM2 BRCC45 BRE	FUNCTION: Component of the BRCA1-A complex, a complex that specifically recognizes 'Lys-63'-linked ubiquitinated histones H2A and H2AX at DNA lesions sites, leading to target the BRCA1-BARD1 heterodimer to sites of DNA damage at double-strand breaks (DSBs). The BRCA1-A complex also possesses deubiquitinase activity that specifically removes 'Lys-63'-linked ubiquitin on histones H2A and H2AX (PubM…	0	1062	1577	1476	4	301	22	0.0730897
Q9NYB0	TE2IP_HUMAN	TERF2IP DRIP5 RAP1 PP8000	FUNCTION: Acts both as a regulator of telomere function and as a transcription regulator. Involved in the regulation of telomere length and protection as a component of the shelterin complex (telosome). In contrast to other components of the shelterin complex, it is dispensible for telomere capping and does not participate in the protection of telomeres against non-homologous end-joining (NHEJ)-m…	0	130	1178	1503	4	301	22	0.0730897
Q9NZL9	MAT2B_HUMAN	MAT2B TGR MSTP045 Nbla02999 UNQ2435/PRO4995	FUNCTION: Regulatory subunit of S-adenosylmethionine synthetase 2, an enzyme that catalyzes the formation of S-adenosylmethionine from methionine and ATP. Regulates MAT2A catalytic activity by changing its kinetic properties, increasing its affinity for L-methionine (PubMed:10644686, PubMed:23189196, PubMed:25075345). Can bind NADP (in vitro) (PubMed:23189196, PubMed:23425511). {ECO:0000269|PubMe…	0	588	945	1429	4	301	22	0.0730897
Q9P253	VPS18_HUMAN	VPS18 KIAA1475	FUNCTION: Plays a role in vesicle-mediated protein trafficking to lysosomal compartments including the endocytic membrane transport and autophagic pathways. Believed to act as a core component of the putative HOPS and CORVET endosomal tethering complexes which are proposed to be involved in the Rab5-to-Rab7 endosome conversion probably implicating MON1A/B, and via binding SNAREs and SNARE complex…	0	723	1167	1586	4	301	22	0.0730897
Q9UBC2	EP15R_HUMAN	EPS15L1 EPS15R	FUNCTION: Seems to be a constitutive component of clathrin-coated pits that is required for receptor-mediated endocytosis. Involved in endocytosis of integrin beta-1 (ITGB1) and transferrin receptor (TFR); internalization of ITGB1 as DAB2-dependent cargo but not TFR seems to require association with DAB2. {ECO:0000269|PubMed:22648170, ECO:0000269|PubMed:9407958}.	0	1088	715	838	4	301	22	0.0730897
Q9UBQ7	GRHPR_HUMAN	GRHPR GLXR MSTP035	FUNCTION: Enzyme with hydroxy-pyruvate reductase, glyoxylate reductase and D-glycerate dehydrogenase enzymatic activities. Reduces hydroxypyruvate to D-glycerate, glyoxylate to glycolate oxidizes D-glycerate to hydroxypyruvate.	0	1053	1658	1601	4	301	22	0.0730897
Q9UBR2	CATZ_HUMAN	CTSZ	FUNCTION: Exhibits carboxy-monopeptidase as well as carboxy-dipeptidase activity.	0	1133	666	1832	4	301	22	0.0730897
Q9UBS4	DJB11_HUMAN	DNAJB11 EDJ ERJ3 HDJ9 PSEC0121 UNQ537/PRO1080	FUNCTION: Serves as a co-chaperone for HSPA5. Binds directly to both unfolded proteins that are substrates for ERAD and nascent unfolded peptide chains, but dissociates from the HSPA5-unfolded protein complex before folding is completed. May help recruiting HSPA5 and other chaperones to the substrate. Stimulates HSPA5 ATPase activity. {ECO:0000269|PubMed:10827079, ECO:0000269|PubMed:15525676}.	0	844	1268	1846	4	301	22	0.0730897
Q9UBT2	SAE2_HUMAN	UBA2 SAE2 UBLE1B HRIHFB2115	FUNCTION: The heterodimer acts as an E1 ligase for SUMO1, SUMO2, SUMO3, and probably SUMO4. It mediates ATP-dependent activation of SUMO proteins followed by formation of a thioester bond between a SUMO protein and a conserved active site cysteine residue on UBA2/SAE2. {ECO:0000269|PubMed:11451954, ECO:0000269|PubMed:11481243, ECO:0000269|PubMed:15660128, ECO:0000269|PubMed:17643372, ECO:0000269|…	0	1155	1154	1591	4	301	22	0.0730897
Q9UBW8	CSN7A_HUMAN	COPS7A CSN7A DERP10	FUNCTION: Component of the COP9 signalosome complex (CSN), a complex involved in various cellular and developmental processes. The CSN complex is an essential regulator of the ubiquitin (Ubl) conjugation pathway by mediating the deneddylation of the cullin subunits of SCF-type E3 ligase complexes, leading to decrease the Ubl ligase activity of SCF-type complexes such as SCF, CSA or DDB2. The comp…	0	1039	1117	1245	4	301	22	0.0730897
Q9UHL4	DPP2_HUMAN	DPP7 DPP2 QPP	FUNCTION: Plays an important role in the degradation of some oligopeptides. {ECO:0000269|PubMed:15487984}.	0	520	1471	1670	4	301	22	0.0730897
Q9UHR4	BI2L1_HUMAN	BAIAP2L1 IRTKS	FUNCTION: May function as adapter protein. Involved in the formation of clusters of actin bundles. Plays a role in the reorganization of the actin cytoskeleton in response to bacterial infection. {ECO:0000269|PubMed:17430976, ECO:0000269|PubMed:19366662, ECO:0000269|PubMed:22921828}.	0	380	1146	1511	4	301	22	0.0730897
Q9UI12	VATH_HUMAN	ATP6V1H CGI-11	FUNCTION: Subunit of the peripheral V1 complex of vacuolar ATPase. Subunit H activates the ATPase activity of the enzyme and couples ATPase activity to proton flow. Vacuolar ATPase is responsible for acidifying a variety of intracellular compartments in eukaryotic cells, thus providing most of the energy required for transport processes in the vacuolar system (By similarity). Involved in the endo…	0	911	1858	1588	4	301	22	0.0730897
Q9UKY7	CDV3_HUMAN	CDV3 H41		0	657	622	1537	4	301	22	0.0730897
Q9UKZ1	CNO11_HUMAN	CNOT11 C2orf29 C40	FUNCTION: Component of the CCR4-NOT complex which is one of the major cellular mRNA deadenylases and is linked to various cellular processes including bulk mRNA degradation, miRNA-mediated repression, translational repression during translational initiation and general transcription regulation. Additional complex functions may be a consequence of its influence on mRNA expression. Is required for …	0	715	1772	1770	4	301	22	0.0730897
Q9ULC4	MCTS1_HUMAN	MCTS1 MCT1	FUNCTION: Anti-oncogene that plays a role in cell cycle regulation; decreases cell doubling time and anchorage-dependent growth; shortens the duration of G1 transit time and G1/S transition. When constitutively expressed, increases CDK4 and CDK6 kinases activity and CCND1/cyclin D1 protein level, as well as G1 cyclin/CDK complex formation. Involved in translation initiation; promotes recruitment …	1	412	908	1675	4	301	22	0.0730897
Q9UN37	VPS4A_HUMAN	VPS4A VPS4	FUNCTION: Involved in late steps of the endosomal multivesicular bodies (MVB) pathway. Recognizes membrane-associated ESCRT-III assemblies and catalyzes their disassembly, possibly in combination with membrane fission. Redistributes the ESCRT-III components to the cytoplasm for further rounds of MVB sorting. MVBs contain intraluminal vesicles (ILVs) that are generated by invagination and scission…	0	415	1048	1482	4	301	22	0.0730897
Q9UQN3	CHM2B_HUMAN	CHMP2B CGI-84	FUNCTION: Probable core component of the endosomal sorting required for transport complex III (ESCRT-III) which is involved in multivesicular bodies (MVBs) formation and sorting of endosomal cargo proteins into MVBs. MVBs contain intraluminal vesicles (ILVs) that are generated by invagination and scission from the limiting membrane of the endosome and mostly are delivered to lysosomes enabling de…	0	793	1055	806	4	301	22	0.0730897
Q9Y230	RUVB2_HUMAN	RUVBL2 INO80J TIP48 TIP49B CGI-46	FUNCTION: Possesses single-stranded DNA-stimulated ATPase and ATP-dependent DNA helicase (5' to 3') activity; hexamerization is thought to be critical for ATP hydrolysis and adjacent subunits in the ring-like structure contribute to the ATPase activity.; FUNCTION: Component of the NuA4 histone acetyltransferase complex which is involved in transcriptional activation of select genes principally by…	0	292	1775	1726	4	301	22	0.0730897
Q9Y263	PLAP_HUMAN	PLAA PLAP	FUNCTION: Plays a role in protein ubiquitination, sorting and degradation through its association with VCP (PubMed:27753622). Involved in ubiquitin-mediated membrane proteins trafficking to late endosomes in an ESCRT-dependent manner, and hence plays a role in synaptic vesicle recycling (By similarity). May play a role in macroautophagy, regulating for instance the clearance of damaged lysosomes …	0	453	913	1659	4	301	22	0.0730897
Q9Y265	RUVB1_HUMAN	RUVBL1 INO80H NMP238 TIP49 TIP49A	FUNCTION: Possesses single-stranded DNA-stimulated ATPase and ATP-dependent DNA helicase (3' to 5') activity; hexamerization is thought to be critical for ATP hydrolysis and adjacent subunits in the ring-like structure contribute to the ATPase activity.; FUNCTION: Component of the NuA4 histone acetyltransferase complex which is involved in transcriptional activation of select genes principally by…	0	287	1492	1803	4	301	22	0.0730897
Q9Y285	SYFA_HUMAN	FARSA FARS FARSL FARSLA		0	666	1669	1528	4	301	22	0.0730897
Q9Y295	DRG1_HUMAN	DRG1 NEDD3	FUNCTION: Critical regulator of cell growth under specific conditions. Implicated in differentiation and cell cycle arrest.	1	725.5	612	1785	4	301	22	0.0730897
Q9Y312	AAR2_HUMAN	AAR2 C20orf4 CGI-23 PRO0225	FUNCTION: Component of the U5 snRNP complex that is required for spliceosome assembly and for pre-mRNA splicing. {ECO:0000250|UniProtKB:P32357}.	0	841	1040	1699	4	301	22	0.0730897
Q9Y5A7	NUB1_HUMAN	NUB1 NYREN18	FUNCTION: Specific down-regulator of the NEDD8 conjugation system. Recruits NEDD8, UBD, and their conjugates to the proteasome for degradation. Isoform 1 promotes the degradation of NEDD8 more efficiently than isoform 2. {ECO:0000269|PubMed:16707496}.	0	665	1023	1353	4	301	22	0.0730897
Q9Y5K6	CD2AP_HUMAN	CD2AP	FUNCTION: Seems to act as an adapter protein between membrane proteins and the actin cytoskeleton (PubMed:10339567). In collaboration with CBLC, modulates the rate of RET turnover and may act as regulatory checkpoint that limits the potency of GDNF on neuronal survival. Controls CBLC function, converting it from an inhibitor to a promoter of RET degradation (By similarity). May play a role in rec…	0	1025	1602	1487	4	301	22	0.0730897
Q9Y5K8	VATD_HUMAN	ATP6V1D ATP6M VATD	FUNCTION: Subunit of the peripheral V1 complex of vacuolar ATPase. Vacuolar ATPase is responsible for acidifying a variety of intracellular compartments in eukaryotic cells, thus providing most of the energy required for transport processes in the vacuolar system (By similarity). May play a role in cilium biogenesis through regulation of the transport and the localization of proteins to the ciliu…	0	840	1753	1755	4	301	22	0.0730897
Q9Y6K9	NEMO_HUMAN	IKBKG FIP3 NEMO	FUNCTION: Regulatory subunit of the IKK core complex which phosphorylates inhibitors of NF-kappa-B thus leading to the dissociation of the inhibitor/NF-kappa-B complex and ultimately the degradation of the inhibitor. Its binding to scaffolding polyubiquitin seems to play a role in IKK activation by multiple signaling receptor pathways. However, the specific type of polyubiquitin recognized upon c…	0	1060	1645	1544	4	301	22	0.0730897
Q9Y6Y8	S23IP_HUMAN	SEC23IP MSTP053	FUNCTION: Plays a role in the organization of endoplasmic reticulum exit sites. Specifically binds to phosphatidylinositol 3-phosphate (PI(3)P), phosphatidylinositol 4-phosphate (PI(4)P) and phosphatidylinositol 5-phosphate (PI(5)P). {ECO:0000269|PubMed:10400679, ECO:0000269|PubMed:15623529, ECO:0000269|PubMed:22922100}.	0	1087	1188	1190	4	301	22	0.0730897
O00233	PSMD9_HUMAN	PSMD9	FUNCTION: Acts as a chaperone during the assembly of the 26S proteasome, specifically of the base subcomplex of the PA700/19S regulatory complex (RC). During the base subcomplex assembly is part of an intermediate PSMD9:PSMC6:PSMC3 module, also known as modulator trimer complex; PSMD9 is released during the further base assembly process. {ECO:0000269|PubMed:19490896}.	0	871	389	1399	2	236	16	0.0677966
O00505	IMA4_HUMAN	KPNA3 QIP2	FUNCTION: Functions in nuclear protein import as an adapter protein for nuclear receptor KPNB1. Binds specifically and directly to substrates containing either a simple or bipartite NLS motif. Docking of the importin/substrate complex to the nuclear pore complex (NPC) is mediated by KPNB1 through binding to nucleoporin FxFG repeats and the complex is subsequently translocated through the pore by …	0	952	599	1351	2	236	16	0.0677966
O14617	AP3D1_HUMAN	AP3D1 PRO0039	FUNCTION: Part of the AP-3 complex, an adaptor-related complex which is not clathrin-associated. The complex is associated with the Golgi region as well as more peripheral structures. It facilitates the budding of vesicles from the Golgi membrane and may be directly involved in trafficking to lysosomes. Involved in process of CD8+ T-cell and NK cell degranulation (PubMed:26744459). In concert wit…	0	360	825	760	2	236	16	0.0677966
O14737	PDCD5_HUMAN	PDCD5 TFAR19	FUNCTION: May function in the process of apoptosis.	0	882	277	1651	2	236	16	0.0677966
O15027	SC16A_HUMAN	SEC16A KIAA0310 SEC16 SEC16L	FUNCTION: Defines endoplasmic reticulum exit sites (ERES) and is required for secretory cargo traffic from the endoplasmic reticulum to the Golgi apparatus. SAR1A-GTP-dependent assembly of SEC16A on the ER membrane forms an organized scaffold defining an ERES. Required for normal transitional endoplasmic reticulum (tER) organization. {ECO:0000269|PubMed:17005010, ECO:0000269|PubMed:17192411}.	0	331	522	1559	2	236	16	0.0677966
O15305	PMM2_HUMAN	PMM2	FUNCTION: Involved in the synthesis of the GDP-mannose and dolichol-phosphate-mannose required for a number of critical mannosyl transfer reactions. {ECO:0000250}.	0	985	280	1701	2	236	16	0.0677966
O43290	SNUT1_HUMAN	SART1	FUNCTION: Plays a role in mRNA splicing as a component of the U4/U6-U5 tri-snRNP, one of the building blocks of the spliceosome. May also bind to DNA. {ECO:0000269|PubMed:11350945}.	0	17	313	1522	2	236	16	0.0677966
O43395	PRPF3_HUMAN	PRPF3 HPRP3 PRP3	FUNCTION: Participates in pre-mRNA splicing. Part of the U4/U5/U6 tri-snRNP complex, one of the building blocks of the spliceosome. {ECO:0000269|PubMed:9328476, ECO:0000269|PubMed:9404889, ECO:0000303|PubMed:20595234}.	0	198	252	1742	2	236	16	0.0677966
O43592	XPOT_HUMAN	XPOT	FUNCTION: Mediates the nuclear export of aminoacylated tRNAs. In the nucleus binds to tRNA and to the GTPase Ran in its active GTP-bound form. Docking of this trimeric complex to the nuclear pore complex (NPC) is mediated through binding to nucleoporins. Upon transit of a nuclear export complex into the cytoplasm, disassembling of the complex and hydrolysis of Ran-GTP to Ran-GDP (induced by RANBP…	0	671	343	1489	2	236	16	0.0677966
O43684	BUB3_HUMAN	BUB3	FUNCTION: Has a dual function in spindle-assembly checkpoint signaling and in promoting the establishment of correct kinetochore-microtubule (K-MT) attachments. Promotes the formation of stable end-on bipolar attachments. Necessary for kinetochore localization of BUB1. Regulates chromosome segregation during oocyte meiosis. The BUB1/BUB3 complex plays a role in the inhibition of anaphase-promotin…	0	294	203	1724	2	236	16	0.0677966
O43809	CPSF5_HUMAN	NUDT21 CFIM25 CPSF25 CPSF5	FUNCTION: Component of the cleavage factor Im (CFIm) complex that plays a key role in pre-mRNA 3'-processing. Involved in association with CPSF6 or CPSF7 in pre-MRNA 3'-end poly(A) site cleavage and poly(A) addition. NUDT21/CPSF5 binds to cleavage and polyadenylation RNA substrates. The homodimer mediates simultaneous sequence-specific recognition of two 5'-UGUA-3' elements within the pre-mRNA. B…	0	258.5	315	1723	2	236	16	0.0677966
O43823	AKAP8_HUMAN	AKAP8 AKAP95	FUNCTION: Anchoring protein that mediates the subcellular compartmentation of cAMP-dependent protein kinase (PKA type II) (PubMed:9473338). Acts as an anchor for a PKA-signaling complex onto mitotic chromosomes, which is required for maintenance of chromosomes in a condensed form throughout mitosis. Recruits condensin complex subunit NCAPD2 to chromosomes required for chromatin condensation; the …	1	185	826	643	2	236	16	0.0677966
O60216	RAD21_HUMAN	RAD21 HR21 KIAA0078 NXP1 SCC1	FUNCTION: Cleavable component of the cohesin complex, involved in chromosome cohesion during cell cycle, in DNA repair, and in apoptosis. The cohesin complex is required for the cohesion of sister chromatids after DNA replication. The cohesin complex apparently forms a large proteinaceous ring within which sister chromatids can be trapped. At metaphase-anaphase transition, this protein is cleaved…	1	161	1033	1395	2	236	16	0.0677966
O60341	KDM1A_HUMAN	KDM1A AOF2 KDM1 KIAA0601 LSD1	FUNCTION: Histone demethylase that demethylates both 'Lys-4' (H3K4me) and 'Lys-9' (H3K9me) of histone H3, thereby acting as a coactivator or a corepressor, depending on the context. Acts by oxidizing the substrate by FAD to generate the corresponding imine that is subsequently hydrolyzed. Acts as a corepressor by mediating demethylation of H3K4me, a specific tag for epigenetic transcriptional act…	0	417	482	615	2	236	16	0.0677966
O60568	PLOD3_HUMAN	PLOD3	FUNCTION: Forms hydroxylysine residues in -Xaa-Lys-Gly- sequences in collagens. These hydroxylysines serve as sites of attachment for carbohydrate units and are essential for the stability of the intermolecular collagen cross-links. {ECO:0000250|UniProtKB:P24802}.	0	376	118	1430	2	236	16	0.0677966
O60841	IF2P_HUMAN	EIF5B IF2 KIAA0741	FUNCTION: Plays a role in translation initiation. Translational GTPase that catalyzes the joining of the 40S and 60S subunits to form the 80S initiation complex with the initiator methionine-tRNA in the P-site base paired to the start codon. GTP binding and hydrolysis induces conformational changes in the enzyme that renders it active for productive interactions with the ribosome. The release of …	0	197	497	1086	2	236	16	0.0677966
O60934	NBN_HUMAN	NBN NBS NBS1 P95	FUNCTION: Component of the MRE11-RAD50-NBN (MRN complex) which plays a critical role in the cellular response to DNA damage and the maintenance of chromosome integrity. The complex is involved in double-strand break (DSB) repair, DNA recombination, maintenance of telomere integrity, cell cycle checkpoint control and meiosis. The complex possesses single-strand endonuclease activity and double-str…	1	493.5	542	497	2	236	16	0.0677966
O75223	GGCT_HUMAN	GGCT C7orf24 CRF21	FUNCTION: Catalyzes the formation of 5-oxoproline from gamma-glutamyl dipeptides and may play a significant role in glutathione homeostasis. Induces release of cytochrome c from mitochondria with resultant induction of apoptosis. {ECO:0000269|PubMed:16765912, ECO:0000269|PubMed:18515354}.	0	1036	796	1362	2	236	16	0.0677966
O75347	TBCA_HUMAN	TBCA	FUNCTION: Tubulin-folding protein; involved in the early step of the tubulin folding pathway.	0	901	363	1451	2	236	16	0.0677966
O75376	NCOR1_HUMAN	NCOR1 KIAA1047	FUNCTION: Mediates transcriptional repression by certain nuclear receptors. Part of a complex which promotes histone deacetylation and the formation of repressive chromatin structures which may impede the access of basal transcription factors. Participates in the transcriptional repressor activity produced by BCL6. {ECO:0000269|PubMed:14527417}.	0	384	47	860	2	236	16	0.0677966
O75410	TACC1_HUMAN	TACC1 KIAA1103	FUNCTION: Likely involved in the processes that promote cell division prior to the formation of differentiated tissues.	0	2.5	290	1758	2	236	16	0.0677966
O75496	GEMI_HUMAN	GMNN	FUNCTION: Inhibits DNA replication by preventing the incorporation of MCM complex into pre-replication complex (pre-RC). It is degraded during the mitotic phase of the cell cycle. Its destruction at the metaphase-anaphase transition permits replication in the succeeding cell cycle.; FUNCTION: Inhibits the transcriptional activity of a subset of Hox proteins, enrolling them in cell proliferative c…	1	650	114	1373	2	236	16	0.0677966
O75607	NPM3_HUMAN	NPM3	FUNCTION: May act as a chaperone.	0	251.5	694	510	2	236	16	0.0677966
O76070	SYUG_HUMAN	SNCG BCSG1 PERSYN PRSN	FUNCTION: Plays a role in neurofilament network integrity. May be involved in modulating axonal architecture during development and in the adult. In vitro, increases the susceptibility of neurofilament-H to calcium-dependent proteases (By similarity). May also function in modulating the keratin network in skin. Activates the MAPK and Elk-1 signal transduction pathway (By similarity). {ECO:0000250…	0	954	629	1554	2	236	16	0.0677966
O76071	CIAO1_HUMAN	CIAO1 WDR39	FUNCTION: Key component of the cytosolic iron-sulfur protein assembly (CIA) complex, a multiprotein complex that mediates the incorporation of iron-sulfur cluster into extramitochondrial Fe/S proteins. Seems to specifically modulate the transactivation activity of WT1. As part of the mitotic spindle-associated MMXD complex it may play a role in chromosome segregation. {ECO:0000255|HAMAP-Rule:MF_0…	0	304	570	1041	2	236	16	0.0677966
O95373	IPO7_HUMAN	IPO7 RANBP7	FUNCTION: Functions in nuclear protein import, either by acting as autonomous nuclear transport receptor or as an adapter-like protein in association with the importin-beta subunit KPNB1. Acting autonomously, is thought to serve itself as receptor for nuclear localization signals (NLS) and to promote translocation of import substrates through the nuclear pore complex (NPC) by an energy requiring,…	0	221	375	659	2	236	16	0.0677966
O95544	NADK_HUMAN	NADK		0	797	410	1129	2	236	16	0.0677966
O95825	QORL1_HUMAN	CRYZL1 4P11		0	938	748	1625	2	236	16	0.0677966
O95831	AIFM1_HUMAN	AIFM1 AIF PDCD8	FUNCTION: Functions both as NADH oxidoreductase and as regulator of apoptosis. In response to apoptotic stimuli, it is released from the mitochondrion intermembrane space into the cytosol and to the nucleus, where it functions as a proapoptotic factor in a caspase-independent pathway. In contrast, functions as an antiapoptotic factor in normal mitochondria via its NADH oxidoreductase activity. Th…	0	652	449	1218	2	236	16	0.0677966
O96019	ACL6A_HUMAN	ACTL6A BAF53 BAF53A INO80K	FUNCTION: Involved in transcriptional activation and repression of select genes by chromatin remodeling (alteration of DNA-nucleosome topology). Component of SWI/SNF chromatin remodeling complexes that carry out key enzymatic activities, changing chromatin structure by altering DNA-histone contacts within a nucleosome in an ATP-dependent manner. Required for maximal ATPase activity of SMARCA4/BRG…	1	93	597	1012	2	236	16	0.0677966
P00492	HPRT_HUMAN	HPRT1 HPRT	FUNCTION: Converts guanine to guanosine monophosphate, and hypoxanthine to inosine monophosphate. Transfers the 5-phosphoribosyl group from 5-phosphoribosylpyrophosphate onto the purine. Plays a central role in the generation of purine nucleotides through the purine salvage pathway.	0	639	328	1644	2	236	16	0.0677966
P04075	ALDOA_HUMAN	ALDOA ALDA	FUNCTION: Plays a key role in glycolysis and gluconeogenesis. In addition, may also function as scaffolding protein (By similarity). {ECO:0000250}.	0	454	525	1600	2	236	16	0.0677966
P04406	G3P_HUMAN	GAPDH GAPD CDABP0047 OK/SW-cl.12	FUNCTION: Has both glyceraldehyde-3-phosphate dehydrogenase and nitrosylase activities, thereby playing a role in glycolysis and nuclear functions, respectively. Participates in nuclear events including transcription, RNA transport, DNA replication and apoptosis. Nuclear functions are probably due to the nitrosylase activity that mediates cysteine S-nitrosylation of nuclear target proteins such a…	0	733	161	1576	2	236	16	0.0677966
P06280	AGAL_HUMAN	GLA		0	785.5	652	1287	2	236	16	0.0677966
P06576	ATPB_HUMAN	ATP5F1B ATP5B ATPMB ATPSB	FUNCTION: Mitochondrial membrane ATP synthase (F(1)F(0) ATP synthase or Complex V) produces ATP from ADP in the presence of a proton gradient across the membrane which is generated by electron transport complexes of the respiratory chain. F-type ATPases consist of two structural domains, F(1) - containing the extramembraneous catalytic core, and F(0) - containing the membrane proton channel, link…	0	892.5	614	1570	2	236	16	0.0677966
P06733	ENOA_HUMAN	ENO1 ENO1L1 MBPB1 MPB1	FUNCTION: Multifunctional enzyme that, as well as its role in glycolysis, plays a part in various processes such as growth control, hypoxia tolerance and allergic responses. May also function in the intravascular and pericellular fibrinolytic system due to its ability to serve as a receptor and activator of plasminogen on the cell surface of several cell-types such as leukocytes and neurons. Stim…	0	594	457	1478	2	236	16	0.0677966
P07195	LDHB_HUMAN	LDHB		0	455	251	1820	2	236	16	0.0677966
P07237	PDIA1_HUMAN	P4HB ERBA2L PDI PDIA1 PO4DB	FUNCTION: This multifunctional protein catalyzes the formation, breakage and rearrangement of disulfide bonds. At the cell surface, seems to act as a reductase that cleaves disulfide bonds of proteins attached to the cell. May therefore cause structural modifications of exofacial proteins. Inside the cell, seems to form/rearrange disulfide bonds of nascent proteins. At high concentrations, functi…	0	693	438	1376	2	236	16	0.0677966
P07384	CAN1_HUMAN	CAPN1 CANPL1 PIG30	FUNCTION: Calcium-regulated non-lysosomal thiol-protease which catalyzes limited proteolysis of substrates involved in cytoskeletal remodeling and signal transduction. {ECO:0000269|PubMed:21531719, ECO:0000269|PubMed:2400579}.	0	94	1038	995	2	236	16	0.0677966
P08133	ANXA6_HUMAN	ANXA6 ANX6	FUNCTION: May associate with CD21. May regulate the release of Ca(2+) from intracellular stores.	0	25.5	110	1167	2	236	16	0.0677966
P08670	VIME_HUMAN	VIM	FUNCTION: Vimentins are class-III intermediate filaments found in various non-epithelial cells, especially mesenchymal cells. Vimentin is attached to the nucleus, endoplasmic reticulum, and mitochondria, either laterally or terminally. {ECO:0000269|PubMed:21746880}.; FUNCTION: Involved with LARP6 in the stabilization of type I collagen mRNAs for CO1A1 and CO1A2. {ECO:0000269|PubMed:21746880}.	0	9	70	1020	2	236	16	0.0677966
P08708	RS17_HUMAN	RPS17 RPS17L		0	284.5	323	745	2	236	16	0.0677966
P08865	RSSA_HUMAN	RPSA LAMBR LAMR1	FUNCTION: Required for the assembly and/or stability of the 40S ribosomal subunit. Required for the processing of the 20S rRNA-precursor to mature 18S rRNA in a late step of the maturation of 40S ribosomal subunits. Also functions as a cell surface receptor for laminin. Plays a role in cell adhesion to the basement membrane and in the consequent activation of signaling transduction pathways. May …	0	211	221	731	2	236	16	0.0677966
P09661	RU2A_HUMAN	SNRPA1	FUNCTION: Involved in pre-mRNA splicing as component of the spliceosome (PubMed:11991638, PubMed:28502770, PubMed:28781166, PubMed:28076346). Associated with sn-RNP U2, where it contributes to the binding of stem loop IV of U2 snRNA (PubMed:9716128). {ECO:0000269|PubMed:11991638, ECO:0000269|PubMed:28076346, ECO:0000269|PubMed:28502770, ECO:0000269|PubMed:28781166, ECO:0000269|PubMed:9716128}.	0	145	924	822	2	236	16	0.0677966
P09972	ALDOC_HUMAN	ALDOC ALDC		0	441	348	1650	2	236	16	0.0677966
P10253	LYAG_HUMAN	GAA	FUNCTION: Essential for the degradation of glycogen in lysosomes (PubMed:1856189, PubMed:7717400, PubMed:14695532, PubMed:18429042). Has highest activity on alpha-1,4-linked glycosidic linkages, but can also hydrolyze alpha-1,6-linked glucans (PubMed:29061980). {ECO:0000269|PubMed:14695532, ECO:0000269|PubMed:18429042, ECO:0000269|PubMed:1856189, ECO:0000269|PubMed:29061980, ECO:0000269|PubMed:77…	0	908	416	1630	2	236	16	0.0677966
P11021	BIP_HUMAN	HSPA5 GRP78	FUNCTION: Endoplasmic reticulum chaperone that plays a key role in protein folding and quality control in the endoplasmic reticulum lumen (PubMed:2294010, PubMed:23769672, PubMed:23990668, PubMed:28332555). Involved in the correct folding of proteins and degradation of misfolded proteins via its interaction with DNAJC10/ERdj5, probably to facilitate the release of DNAJC10/ERdj5 from its substrate…	0	552	198	1467	2	236	16	0.0677966
P11172	UMPS_HUMAN	UMPS OK/SW-cl.21		0	96	879	1374	2	236	16	0.0677966
P11182	ODB2_HUMAN	DBT BCATE2	FUNCTION: The branched-chain alpha-keto dehydrogenase complex catalyzes the overall conversion of alpha-keto acids to acyl-CoA and CO(2). It contains multiple copies of three enzymatic components: branched-chain alpha-keto acid decarboxylase (E1), lipoamide acyltransferase (E2) and lipoamide dehydrogenase (E3). Within this complex, the catalytic function of this enzyme is to accept, and to transf…	0	440	663	764	2	236	16	0.0677966
P11310	ACADM_HUMAN	ACADM	FUNCTION: Acyl-CoA dehydrogenase specific for acyl chain lengths of 4 to 16 that catalyzes the initial step of fatty acid beta-oxidation. Utilizes the electron transfer flavoprotein (ETF) as an electron acceptor to transfer electrons to the main mitochondrial respiratory chain via ETF-ubiquinone oxidoreductase (ETF dehydrogenase). {ECO:0000269|PubMed:25416781}.	0	810.5	620	1337	2	236	16	0.0677966
P11498	PYC_HUMAN	PC	FUNCTION: Pyruvate carboxylase catalyzes a 2-step reaction, involving the ATP-dependent carboxylation of the covalently attached biotin in the first step and the transfer of the carboxyl group to pyruvate in the second. Catalyzes in a tissue specific manner, the initial reactions of glucose (liver, kidney) and lipid (adipose tissue, liver, brain) synthesis from pyruvate.	0	297	422	669	2	236	16	0.0677966
P11766	ADHX_HUMAN	ADH5 ADHX FDH	FUNCTION: Class-III ADH is remarkably ineffective in oxidizing ethanol, but it readily catalyzes the oxidation of long-chain primary alcohols and the oxidation of S-(hydroxymethyl) glutathione.	0	1008.5	287	1673	2	236	16	0.0677966
P14618	KPYM_HUMAN	PKM OIP3 PK2 PK3 PKM2	FUNCTION: Glycolytic enzyme that catalyzes the transfer of a phosphoryl group from phosphoenolpyruvate (PEP) to ADP, generating ATP. Stimulates POU5F1-mediated transcriptional activation. Plays a general role in caspase independent cell death of tumor cells. The ratio between the highly active tetrameric form and nearly inactive dimeric form determines whether glucose carbons are channeled to bio…	0	456	480	1094	2	236	16	0.0677966
P14868	SYDC_HUMAN	DARS PIG40	FUNCTION: Catalyzes the specific attachment of an amino acid to its cognate tRNA in a 2 step reaction: the amino acid (AA) is first activated by ATP to form AA-AMP and then transferred to the acceptor end of the tRNA. {ECO:0000250|UniProtKB:P15178}.	0	369	245	1481	2	236	16	0.0677966
P14923	PLAK_HUMAN	JUP CTNNG DP3	FUNCTION: Common junctional plaque protein. The membrane-associated plaques are architectural elements in an important strategic position to influence the arrangement and function of both the cytoskeleton and the cells within the tissue. The presence of plakoglobin in both the desmosomes and in the intermediate junctions suggests that it plays a central role in the structure and function of subme…	0	180	880	1045	2	236	16	0.0677966
P16219	ACADS_HUMAN	ACADS	FUNCTION: Introduces a double bond at position 2 in saturated acyl-CoA's of short chain length, i.e. less than 6 carbon atoms. {ECO:0000250|UniProtKB:P15651}.	0	857.5	308	1111	2	236	16	0.0677966
P17858	PFKAL_HUMAN	PFKL	FUNCTION: Catalyzes the phosphorylation of D-fructose 6-phosphate to fructose 1,6-bisphosphate by ATP, the first committing step of glycolysis. {ECO:0000255|HAMAP-Rule:MF_03184, ECO:0000269|PubMed:22923583}.	0	36	598	930	2	236	16	0.0677966
P18615	NELFE_HUMAN	NELFE RD RDBP	FUNCTION: Essential component of the NELF complex, a complex that negatively regulates the elongation of transcription by RNA polymerase II. The NELF complex, which acts via an association with the DSIF complex and causes transcriptional pausing, is counteracted by the P-TEFb kinase complex. The NELF complex is involved in HIV-1 latency possibly involving recruitment of PCF11 to paused RNA polyme…	0	223	932	1033	2	236	16	0.0677966
P20618	PSB1_HUMAN	PSMB1 PSC5	FUNCTION: Component of the 20S core proteasome complex involved in the proteolytic degradation of most intracellular proteins. This complex plays numerous essential roles within the cell by associating with different regulatory particles. Associated with two 19S regulatory particles, forms the 26S proteasome and thus participates in the ATP-dependent degradation of ubiquitinated proteins. The 26S…	0	831.5	665	1452	2	236	16	0.0677966
P21266	GSTM3_HUMAN	GSTM3 GST5	FUNCTION: Conjugation of reduced glutathione to a wide number of exogenous and endogenous hydrophobic electrophiles. May govern uptake and detoxification of both endogenous compounds and xenobiotics at the testis and brain blood barriers. {ECO:0000269|PubMed:10587441}.	0	817	440	1127	2	236	16	0.0677966
P21291	CSRP1_HUMAN	CSRP1 CSRP CYRP	FUNCTION: Could play a role in neuronal development.	0	834	351	1721	2	236	16	0.0677966
P23396	RS3_HUMAN	RPS3 OK/SW-cl.26	FUNCTION: Involved in translation as a component of the 40S small ribosomal subunit (PubMed:8706699). Has endonuclease activity and plays a role in repair of damaged DNA (PubMed:7775413). Cleaves phosphodiester bonds of DNAs containing altered bases with broad specificity and cleaves supercoiled DNA more efficiently than relaxed DNA (PubMed:15707971). Displays high binding affinity for 7,8-dihydr…	0	291	446	907	2	236	16	0.0677966
P23497	SP100_HUMAN	SP100	FUNCTION: Together with PML, this tumor suppressor is a major constituent of the PML bodies, a subnuclear organelle involved in a large number of physiological processes including cell growth, differentiation and apoptosis. Functions as a transcriptional coactivator of ETS1 and ETS2 according to PubMed:11909962. Under certain conditions, it may also act as a corepressor of ETS1 preventing its bin…	0	225	700	1050	2	236	16	0.0677966
P23588	IF4B_HUMAN	EIF4B	FUNCTION: Required for the binding of mRNA to ribosomes. Functions in close association with EIF4-F and EIF4-A. Binds near the 5'-terminal cap of mRNA in presence of EIF-4F and ATP. Promotes the ATPase activity and the ATP-dependent RNA unwinding activity of both EIF4-A and EIF4-F.	0	356.5	902	945	2	236	16	0.0677966
P24941	CDK2_HUMAN	CDK2 CDKN2	FUNCTION: Serine/threonine-protein kinase involved in the control of the cell cycle; essential for meiosis, but dispensable for mitosis. Phosphorylates CTNNB1, USP37, p53/TP53, NPM1, CDK7, RB1, BRCA2, MYC, NPAT, EZH2. Triggers duplication of centrosomes and DNA. Acts at the G1-S transition to promote the E2F transcriptional program and the initiation of DNA synthesis, and modulates G2 progression…	1	569	7	1521	2	236	16	0.0677966
P25788	PSA3_HUMAN	PSMA3 HC8 PSC8	FUNCTION: Component of the 20S core proteasome complex involved in the proteolytic degradation of most intracellular proteins. This complex plays numerous essential roles within the cell by associating with different regulatory particles. Associated with two 19S regulatory particles, forms the 26S proteasome and thus participates in the ATP-dependent degradation of ubiquitinated proteins. The 26S…	0	819.5	234	1716	2	236	16	0.0677966
P26447	S10A4_HUMAN	S100A4 CAPL MTS1		0	148.5	360	702	2	236	16	0.0677966
P27348	1433T_HUMAN	YWHAQ	FUNCTION: Adapter protein implicated in the regulation of a large spectrum of both general and specialized signaling pathways. Binds to a large number of partners, usually by recognition of a phosphoserine or phosphothreonine motif. Binding generally results in the modulation of the activity of the binding partner. Negatively regulates the kinase activity of PDPK1. {ECO:0000269|PubMed:12177059}.	0	567	768	1208	2	236	16	0.0677966
P27816	MAP4_HUMAN	MAP4	FUNCTION: Non-neuronal microtubule-associated protein. Promotes microtubule assembly. {ECO:0000269|PubMed:10791892}.	0	824.5	379	1720	2	236	16	0.0677966
P29353	SHC1_HUMAN	SHC1 SHC SHCA	FUNCTION: Signaling adapter that couples activated growth factor receptors to signaling pathways. Participates in a signaling cascade initiated by activated KIT and KITLG/SCF. Isoform p46Shc and isoform p52Shc, once phosphorylated, couple activated receptor tyrosine kinases to Ras via the recruitment of the GRB2/SOS complex and are implicated in the cytoplasmic propagation of mitogenic signals. I…	0	984	846	1285	2	236	16	0.0677966
P29401	TKT_HUMAN	TKT	FUNCTION: Catalyzes the transfer of a two-carbon ketol group from a ketose donor to an aldose acceptor, via a covalent intermediate with the cofactor thiamine pyrophosphate. {ECO:0000269|PubMed:27259054}.	0	414	302	1762	2	236	16	0.0677966
P30086	PEBP1_HUMAN	PEBP1 PBP PEBP	FUNCTION: Binds ATP, opioids and phosphatidylethanolamine. Has lower affinity for phosphatidylinositol and phosphatidylcholine. Serine protease inhibitor which inhibits thrombin, neuropsin and chymotrypsin but not trypsin, tissue type plasminogen activator and elastase (By similarity). Inhibits the kinase activity of RAF1 by inhibiting its activation and by dissociating the RAF1/MEK complex and a…	0	883	396	1753	2	236	16	0.0677966
P30405	PPIF_HUMAN	PPIF CYP3	FUNCTION: PPIases accelerate the folding of proteins. It catalyzes the cis-trans isomerization of proline imidic peptide bonds in oligopeptides. Involved in regulation of the mitochondrial permeability transition pore (mPTP). It is proposed that its association with the mPTP is masking a binding site for inhibiting inorganic phosphate (Pi) and promotes the open probability of the mPTP leading to …	0	1051	718	1423	2	236	16	0.0677966
P31350	RIR2_HUMAN	RRM2 RR2	FUNCTION: Provides the precursors necessary for DNA synthesis. Catalyzes the biosynthesis of deoxyribonucleotides from the corresponding ribonucleotides. Inhibits Wnt signaling.	0	19	192	1023	2	236	16	0.0677966
P31689	DNJA1_HUMAN	DNAJA1 DNAJ2 HDJ2 HSJ2 HSPF4	FUNCTION: Co-chaperone for HSPA8/Hsc70 (PubMed:10816573). Stimulates ATP hydrolysis, but not the folding of unfolded proteins mediated by HSPA1A (in vitro) (PubMed:24318877). Plays a role in protein transport into mitochondria via its role as co-chaperone. Functions as co-chaperone for HSPA1B and negatively regulates the translocation of BAX from the cytosol to mitochondria in response to cellula…	0	182	993	1443	2	236	16	0.0677966
P31949	S10AB_HUMAN	S100A11 MLN70 S100C	FUNCTION: Facilitates the differentiation and the cornification of keratinocytes. {ECO:0000269|PubMed:18618420}.	0	215	734	900	2	236	16	0.0677966
P34932	HSP74_HUMAN	HSPA4 APG2		0	660	710	1187	2	236	16	0.0677966
P35237	SPB6_HUMAN	SERPINB6 PI6 PTI	FUNCTION: May be involved in the regulation of serine proteinases present in the brain or extravasated from the blood (By similarity). Inhibitor of cathepsin G, kallikrein-8 and thrombin. May play an important role in the inner ear in the protection against leakage of lysosomal content during stress and loss of this protection results in cell death and sensorineural hearing loss. {ECO:0000250, EC…	0	648	368	1759	2	236	16	0.0677966
P35580	MYH10_HUMAN	MYH10	FUNCTION: Cellular myosin that appears to play a role in cytokinesis, cell shape, and specialized functions such as secretion and capping. Involved with LARP6 in the stabilization of type I collagen mRNAs for CO1A1 and CO1A2. During cell spreading, plays an important role in cytoskeleton reorganization, focal contacts formation (in the central part but not the margins of spreading cells), and lam…	0	263	841	1075	2	236	16	0.0677966
P40926	MDHM_HUMAN	MDH2		0	286	531	1524	2	236	16	0.0677966
P41214	EIF2D_HUMAN	EIF2D HCA56 LGTN	FUNCTION: Translation initiation factor that is able to deliver tRNA to the P-site of the eukaryotic ribosome in a GTP-independent manner. The binding of Met-tRNA(I) occurs after the AUG codon finds its position in the P-site of 40S ribosomes, the situation that takes place during initiation complex formation on some specific RNAs. Its activity in tRNA binding with 40S subunits does not require t…	0	527	863	1056	2	236	16	0.0677966
P43246	MSH2_HUMAN	MSH2	FUNCTION: Component of the post-replicative DNA mismatch repair system (MMR). Forms two different heterodimers: MutS alpha (MSH2-MSH6 heterodimer) and MutS beta (MSH2-MSH3 heterodimer) which binds to DNA mismatches thereby initiating DNA repair. When bound, heterodimers bend the DNA helix and shields approximately 20 base pairs. MutS alpha recognizes single base mismatches and dinucleotide insert…	1	363	213	978	2	236	16	0.0677966
P46060	RAGP1_HUMAN	RANGAP1 KIAA1835 SD	FUNCTION: GTPase activator for RAN (PubMed:8146159, PubMed:8896452, PubMed:16428860). Converts cytoplasmic GTP-bound RAN to GDP-bound RAN, which is essential for RAN-mediated nuclear import and export (PubMed:8896452, PubMed:27160050). Mediates dissociation of cargo from nuclear export complexes containing XPO1, RAN and RANBP2 after nuclear export (PubMed:27160050). {ECO:0000269|PubMed:16428860, …	0	83	536	662	2	236	16	0.0677966
P47897	SYQ_HUMAN	QARS	FUNCTION: Glutamine--tRNA ligase (PubMed:26869582). Plays a critical role in brain development (PubMed:24656866). {ECO:0000269|PubMed:24656866, ECO:0000269|PubMed:26869582}.	0	437	506	725	2	236	16	0.0677966
P48723	HSP13_HUMAN	HSPA13 STCH	FUNCTION: Has peptide-independent ATPase activity.	0	326.5	168	1518	2	236	16	0.0677966
P49458	SRP09_HUMAN	SRP9	FUNCTION: Signal-recognition-particle assembly has a crucial role in targeting secretory proteins to the rough endoplasmic reticulum membrane. SRP9 together with SRP14 and the Alu portion of the SRP RNA, constitutes the elongation arrest domain of SRP. The complex of SRP9 and SRP14 is required for SRP RNA binding.	0	274	262	1617	2	236	16	0.0677966
P49790	NU153_HUMAN	NUP153	FUNCTION: Component of the nuclear pore complex (NPC), a complex required for the trafficking across the nuclear envelope. Functions as a scaffolding element in the nuclear phase of the NPC essential for normal nucleocytoplasmic transport of proteins and mRNAs. Involved in the quality control and retention of unspliced mRNAs in the nucleus; in association with TPR, regulates the nuclear export of…	0	10.5	454	778	2	236	16	0.0677966
P50991	TCPD_HUMAN	CCT4 CCTD SRB	FUNCTION: Molecular chaperone; assists the folding of proteins upon ATP hydrolysis. As part of the BBS/CCT complex may play a role in the assembly of BBSome, a complex involved in ciliogenesis regulating transports vesicles to the cilia. Known to play a role, in vitro, in the folding of actin and tubulin. {ECO:0000269|PubMed:20080638}.	0	269	460	1580	2	236	16	0.0677966
P51149	RAB7A_HUMAN	RAB7A RAB7	FUNCTION: Key regulator in endo-lysosomal trafficking. Governs early-to-late endosomal maturation, microtubule minus-end as well as plus-end directed endosomal migration and positioning, and endosome-lysosome transport through different protein-protein interaction cascades. Plays a central role, not only in endosomal traffic, but also in many other cellular and physiological events, such as growt…	0	1020.5	801	1242	2	236	16	0.0677966
P51784	UBP11_HUMAN	USP11 UHX1	FUNCTION: Protease that can remove conjugated ubiquitin from target proteins and polyubiquitin chains (PubMed:12084015, PubMed:15314155, PubMed:17897950, PubMed:19874889, PubMed:20233726, PubMed:24724799). Inhibits the degradation of target proteins by the proteasome (PubMed:12084015). Cleaves preferentially 'Lys-6' and 'Lys-63'-linked ubiquitin chains. Has lower activity with 'Lys-11' and 'Lys-3…	0	392	155	1342	2	236	16	0.0677966
P53041	PPP5_HUMAN	PPP5C PPP5	FUNCTION: Serine/threonine-protein phosphatase that dephosphorylates a myriad of proteins involved in different signaling pathways including the kinases CSNK1E, ASK1/MAP3K5, PRKDC and RAF1, the nuclear receptors NR3C1, PPARG, ESR1 and ESR2, SMAD proteins and TAU/MAPT. Implicated in wide ranging cellular processes, including apoptosis, differentiation, DNA damage response, cell survival, regulatio…	0	920	777	1222	2	236	16	0.0677966
P53990	IST1_HUMAN	IST1 KIAA0174	FUNCTION: ESCRT-III-like protein involved in specific functions of the ESCRT machinery. Is required for efficient abscission during cytokinesis, but not for HIV-1 budding. The involvement in the MVB pathway is not established. Involved in recruiting VPS4A and/or VPS4B to the midbody of dividing cells (PubMed:19129479, PubMed:19129480). During late anaphase, involved in nuclear envelope reassembly…	0	518	41	1525	2	236	16	0.0677966
P54136	SYRC_HUMAN	RARS	FUNCTION: Forms part of a macromolecular complex that catalyzes the attachment of specific amino acids to cognate tRNAs during protein synthesis (PubMed:25288775). Modulates the secretion of AIMP1 and may be involved in generation of the inflammatory cytokine EMAP2 from AIMP1 (PubMed:17443684). {ECO:0000269|PubMed:17443684, ECO:0000269|PubMed:25288775}.	0	488	581	689	2	236	16	0.0677966
P55072	TERA_HUMAN	VCP	FUNCTION: Necessary for the fragmentation of Golgi stacks during mitosis and for their reassembly after mitosis. Involved in the formation of the transitional endoplasmic reticulum (tER). The transfer of membranes from the endoplasmic reticulum to the Golgi apparatus occurs via 50-70 nm transition vesicles which derive from part-rough, part-smooth transitional elements of the endoplasmic reticulu…	0	673.5	278	1869	2	236	16	0.0677966
P55809	SCOT1_HUMAN	OXCT1 OXCT SCOT	FUNCTION: Key enzyme for ketone body catabolism. Transfers the CoA moiety from succinate to acetoacetate. Formation of the enzyme-CoA intermediate proceeds via an unstable anhydride species formed between the carboxylate groups of the enzyme and substrate.	0	781.5	685	1361	2	236	16	0.0677966
P60174	TPIS_HUMAN	TPI1 TPI		0	339	365	1526	2	236	16	0.0677966
P60228	EIF3E_HUMAN	EIF3E EIF3S6 INT6	FUNCTION: Component of the eukaryotic translation initiation factor 3 (eIF-3) complex, which is required for several steps in the initiation of protein synthesis (PubMed:17581632, PubMed:25849773, PubMed:27462815). The eIF-3 complex associates with the 40S ribosome and facilitates the recruitment of eIF-1, eIF-1A, eIF-2:GTP:methionyl-tRNAi and eIF-5 to form the 43S pre-initiation complex (43S PIC…	0	343	753	989	2	236	16	0.0677966
P60842	IF4A1_HUMAN	EIF4A1 DDX2A EIF4A	FUNCTION: ATP-dependent RNA helicase which is a subunit of the eIF4F complex involved in cap recognition and is required for mRNA binding to ribosome. In the current model of translation initiation, eIF4A unwinds RNA secondary structures in the 5'-UTR of mRNAs which is necessary to allow efficient binding of the small ribosomal subunit, and subsequent scanning for the initiator codon. {ECO:000026…	0	393	607	1073	2	236	16	0.0677966
P60900	PSA6_HUMAN	PSMA6 PROS27	FUNCTION: Component of the 20S core proteasome complex involved in the proteolytic degradation of most intracellular proteins. This complex plays numerous essential roles within the cell by associating with different regulatory particles. Associated with two 19S regulatory particles, forms the 26S proteasome and thus participates in the ATP-dependent degradation of ubiquitinated proteins. The 26S…	0	475	194	1702	2	236	16	0.0677966
P61221	ABCE1_HUMAN	ABCE1 RLI RNASEL1 RNASELI RNS4I OK/SW-cl.40	FUNCTION: Antagonizes the binding of 2-5A (5'-phosphorylated 2',5'-linked oligoadenylates) by RNase L through direct interaction with RNase L and therefore inhibits its endoribonuclease activity. May play a central role in the regulation of mRNA turnover. Antagonizes the anti-viral effect of the interferon-regulated 2-5A/RNase L pathway. May act as a chaperone for post-translational events during…	0	622	230	1631	2	236	16	0.0677966
P61247	RS3A_HUMAN	RPS3A FTE1 MFTL	FUNCTION: May play a role during erythropoiesis through regulation of transcription factor DDIT3. {ECO:0000255|HAMAP-Rule:MF_03122}.	0	446	496	593	2	236	16	0.0677966
P61604	CH10_HUMAN	HSPE1	FUNCTION: Co-chaperonin implicated in mitochondrial protein import and macromolecular assembly. Together with Hsp60, facilitates the correct folding of imported proteins. May also prevent misfolding and promote the refolding and proper assembly of unfolded polypeptides generated under stress conditions in the mitochondrial matrix (PubMed:7912672, PubMed:1346131, PubMed:11422376). The functional u…	0	616	383	1747	2	236	16	0.0677966
P61978	HNRPK_HUMAN	HNRNPK HNRPK	FUNCTION: One of the major pre-mRNA-binding proteins. Binds tenaciously to poly(C) sequences. Likely to play a role in the nuclear metabolism of hnRNAs, particularly for pre-mRNAs that contain cytidine-rich sequences. Can also bind poly(C) single-stranded DNA. Plays an important role in p53/TP53 response to DNA damage, acting at the level of both transcription activation and repression. When sumo…	1	244	754	1175	2	236	16	0.0677966
P62258	1433E_HUMAN	YWHAE	FUNCTION: Adapter protein implicated in the regulation of a large spectrum of both general and specialized signaling pathways. Binds to a large number of partners, usually by recognition of a phosphoserine or phosphothreonine motif. Binding generally results in the modulation of the activity of the binding partner (By similarity). Positively regulates phosphorylated protein HSF1 nuclear export to…	0	947.5	654	1725	2	236	16	0.0677966
P62263	RS14_HUMAN	RPS14 PRO2640		0	305	609	416	2	236	16	0.0677966
P62273	RS29_HUMAN	RPS29		0	387	320	991	2	236	16	0.0677966
P62318	SMD3_HUMAN	SNRPD3	FUNCTION: Core component of the spliceosomal U1, U2, U4 and U5 small nuclear ribonucleoproteins (snRNPs), the building blocks of the spliceosome. Thereby, plays an important role in the splicing of cellular pre-mRNAs. Most spliceosomal snRNPs contain a common set of Sm proteins SNRPB, SNRPD1, SNRPD2, SNRPD3, SNRPE, SNRPF and SNRPG that assemble in a heptameric protein ring on the Sm site of the s…	0	166	406	1494	2	236	16	0.0677966
P62851	RS25_HUMAN	RPS25		0	301	608	1000	2	236	16	0.0677966
P62857	RS28_HUMAN	RPS28		0	280	207	783	2	236	16	0.0677966
P63010	AP2B1_HUMAN	AP2B1 ADTB2 CLAPB1	FUNCTION: Component of the adaptor protein complex 2 (AP-2). Adaptor protein complexes function in protein transport via transport vesicles in different membrane traffic pathways. Adaptor protein complexes are vesicle coat components and appear to be involved in cargo selection and vesicle formation. AP-2 is involved in clathrin-dependent endocytosis in which cargo proteins are incorporated into …	0	334	364	1463	2	236	16	0.0677966
P63151	2ABA_HUMAN	PPP2R2A	FUNCTION: The B regulatory subunit might modulate substrate selectivity and catalytic activity, and also might direct the localization of the catalytic enzyme to a particular subcellular compartment.	0	483.5	179	1186	2	236	16	0.0677966
P68366	TBA4A_HUMAN	TUBA4A TUBA1	FUNCTION: Tubulin is the major constituent of microtubules. It binds two moles of GTP, one at an exchangeable site on the beta chain and one at a non-exchangeable site on the alpha chain.	0	352.5	453	1341	2	236	16	0.0677966
P82970	HMGN5_HUMAN	HMGN5 NSBP1	FUNCTION: Preferentially binds to euchromatin and modulates cellular transcription by counteracting linker histone-mediated chromatin compaction. {ECO:0000250}.	0	201	176	1345	2	236	16	0.0677966
P84090	ERH_HUMAN	ERH	FUNCTION: May have a role in the cell cycle.	1	410	684	1261	2	236	16	0.0677966
Q00688	FKBP3_HUMAN	FKBP3 FKBP25	FUNCTION: FK506- and rapamycin-binding proteins (FKBPs) constitute a family of receptors for the two immunosuppressants which inhibit T-cell proliferation by arresting two distinct cytoplasmic signal transmission pathways. PPIases accelerate the folding of proteins.	0	819.5	484	1139	2	236	16	0.0677966
Q01082	SPTB2_HUMAN	SPTBN1 SPTB2	FUNCTION: Fodrin, which seems to be involved in secretion, interacts with calmodulin in a calcium-dependent manner and is thus candidate for the calcium-dependent movement of the cytoskeleton at the membrane.	0	144	807	1144	2	236	16	0.0677966
Q01085	TIAR_HUMAN	TIAL1	FUNCTION: RNA-binding protein. Possesses nucleolytic activity against cytotoxic lymphocyte target cells. May be involved in apoptosis.	0	436	377	1619	2	236	16	0.0677966
Q01433	AMPD2_HUMAN	AMPD2	FUNCTION: AMP deaminase plays a critical role in energy metabolism. Catalyzes the deamination of AMP to IMP and plays an important role in the purine nucleotide cycle. {ECO:0000269|PubMed:23911318}.	0	289	537	1417	2	236	16	0.0677966
Q01813	PFKAP_HUMAN	PFKP PFKF	FUNCTION: Catalyzes the phosphorylation of D-fructose 6-phosphate to fructose 1,6-bisphosphate by ATP, the first committing step of glycolysis.	0	192	706	645	2	236	16	0.0677966
Q02818	NUCB1_HUMAN	NUCB1 NUC	FUNCTION: Major calcium-binding protein of the Golgi. May have a role in calcium homeostasis (By similarity). {ECO:0000250}.	0	801	387	1574	2	236	16	0.0677966
Q06203	PUR1_HUMAN	PPAT GPAT		0	609.5	299	1757	2	236	16	0.0677966
Q06265	EXOS9_HUMAN	EXOSC9 PMSCL1	FUNCTION: Non-catalytic component of the RNA exosome complex which has 3'->5' exoribonuclease activity and participates in a multitude of cellular RNA processing and degradation events. In the nucleus, the RNA exosome complex is involved in proper maturation of stable RNA species such as rRNA, snRNA and snoRNA, in the elimination of RNA processing by-products and non-coding 'pervasive' transcript…	0	912	2	1408	2	236	16	0.0677966
Q06609	RAD51_HUMAN	RAD51 RAD51A RECA	FUNCTION: Plays an important role in homologous strand exchange, a key step in DNA repair through homologous recombination (HR) (PubMed:28575658). Binds to single and double-stranded DNA and exhibits DNA-dependent ATPase activity. Catalyzes the recognition of homology and strand exchange between homologous DNA partners to form a joint molecule between a processed DNA break and the repair template…	0	472	723	1084	2	236	16	0.0677966
Q07157	ZO1_HUMAN	TJP1 ZO1	FUNCTION: TJP1, TJP2, and TJP3 are closely related scaffolding proteins that link tight junction (TJ) transmembrane proteins such as claudins, junctional adhesion molecules, and occludin to the actin cytoskeleton (PubMed:7798316, PubMed:9792688). The tight junction acts to limit movement of substances through the paracellular space and as a boundary between the compositionally distinct apical and…	0	251.5	987	1133	2	236	16	0.0677966
Q07666	KHDR1_HUMAN	KHDRBS1 SAM68	FUNCTION: Recruited and tyrosine phosphorylated by several receptor systems, for example the T-cell, leptin and insulin receptors. Once phosphorylated, functions as an adapter protein in signal transduction cascades by binding to SH2 and SH3 domain-containing proteins. Role in G2-M progression in the cell cycle. Represses CBP-dependent transcriptional activation apparently by competing with other…	1	136	649	1850	2	236	16	0.0677966
Q12789	TF3C1_HUMAN	GTF3C1	FUNCTION: Required for RNA polymerase III-mediated transcription. Component of TFIIIC that initiates transcription complex assembly on tRNA and is required for transcription of 5S rRNA and other stable nuclear and cytoplasmic RNAs. Binds to the box B promoter element.	0	310	469	800	2	236	16	0.0677966
Q12888	TP53B_HUMAN	TP53BP1	FUNCTION: Double-strand break (DSB) repair protein involved in response to DNA damage, telomere dynamics and class-switch recombination (CSR) during antibody genesis (PubMed:12364621, PubMed:22553214, PubMed:23333306, PubMed:17190600, PubMed:21144835, PubMed:28241136). Plays a key role in the repair of double-strand DNA breaks (DSBs) in response to DNA damage by promoting non-homologous end joini…	0	87	595	1232	2	236	16	0.0677966
Q13085	ACACA_HUMAN	ACACA ACAC ACC1 ACCA	FUNCTION: Catalyzes the rate-limiting reaction in the biogenesis of long-chain fatty acids. Carries out three functions: biotin carboxyl carrier protein, biotin carboxylase and carboxyltransferase. {ECO:0000269|PubMed:20952656}.	0	421	709	1015	2	236	16	0.0677966
Q13136	LIPA1_HUMAN	PPFIA1 LIP1	FUNCTION: May regulate the disassembly of focal adhesions. May localize receptor-like tyrosine phosphatases type 2A at specific sites on the plasma membrane, possibly regulating their interaction with the extracellular environment and their association with substrates. {ECO:0000269|PubMed:7796809}.	0	862.5	761	1299	2	236	16	0.0677966
Q13162	PRDX4_HUMAN	PRDX4	FUNCTION: Thiol-specific peroxidase that catalyzes the reduction of hydrogen peroxide and organic hydroperoxides to water and alcohols, respectively. Plays a role in cell protection against oxidative stress by detoxifying peroxides and as sensor of hydrogen peroxide-mediated signaling events. Regulates the activation of NF-kappa-B in the cytosol by a modulation of I-kappa-B-alpha phosphorylation.…	0	397	133	1705	2	236	16	0.0677966
Q13263	TIF1B_HUMAN	TRIM28 KAP1 RNF96 TIF1B	FUNCTION: Nuclear corepressor for KRAB domain-containing zinc finger proteins (KRAB-ZFPs). Mediates gene silencing by recruiting CHD3, a subunit of the nucleosome remodeling and deacetylation (NuRD) complex, and SETDB1 (which specifically methylates histone H3 at 'Lys-9' (H3K9me)) to the promoter regions of KRAB target genes. Enhances transcriptional repression by coordinating the increase in H3K…	0	362	63	1195	2	236	16	0.0677966
Q13409	DC1I2_HUMAN	DYNC1I2 DNCI2 DNCIC2	FUNCTION: Acts as one of several non-catalytic accessory components of the cytoplasmic dynein 1 complex that are thought to be involved in linking dynein to cargos and to adapter proteins that regulate dynein function. Cytoplasmic dynein 1 acts as a motor for the intracellular retrograde motility of vesicles and organelles along microtubules. The intermediate chains mediate the binding of dynein …	0	713	419	1751	2	236	16	0.0677966
Q13416	ORC2_HUMAN	ORC2 ORC2L	FUNCTION: Component of the origin recognition complex (ORC) that binds origins of replication. DNA-binding is ATP-dependent. The specific DNA sequences that define origins of replication have not been identified yet. ORC is required to assemble the pre-replication complex necessary to initiate DNA replication. Binds histone H3 and H4 trimethylation marks H3K9me3, H3K20me3 and H4K27me3. Stabilizes…	0	78	548	543	2	236	16	0.0677966
Q13435	SF3B2_HUMAN	SF3B2 SAP145	FUNCTION: Involved in pre-mRNA splicing as a component of the splicing factor SF3B complex (PubMed:27720643). SF3B complex is required for 'A' complex assembly formed by the stable binding of U2 snRNP to the branchpoint sequence (BPS) in pre-mRNA. Sequence independent binding of SF3A/SF3B complex upstream of the branch site is essential, it may anchor U2 snRNP to the pre-mRNA (PubMed:12234937). M…	0	59	854	882	2	236	16	0.0677966
Q13442	HAP28_HUMAN	PDAP1 HASPP28	FUNCTION: Enhances PDGFA-stimulated cell growth in fibroblasts, but inhibits the mitogenic effect of PDGFB. {ECO:0000250}.	0	218	335	1224	2	236	16	0.0677966
Q13561	DCTN2_HUMAN	DCTN2 DCTN50	FUNCTION: Modulates cytoplasmic dynein binding to an organelle, and plays a role in prometaphase chromosome alignment and spindle organization during mitosis. Involved in anchoring microtubules to centrosomes. May play a role in synapse formation during brain development.	0	574.5	749	1314	2	236	16	0.0677966
Q13573	SNW1_HUMAN	SNW1 SKIIP SKIP	FUNCTION: Involved in pre-mRNA splicing as component of the spliceosome (PubMed:11991638, PubMed:28502770, PubMed:28076346). Is required in the specific splicing of CDKN1A pre-mRNA; the function probably involves the recruitment of U2AF2 to the mRNA. Is proposed to recruit PPIL1 to the spliceosome. May be involved in cyclin-D1/CCND1 mRNA stability through the SNARP complex which associates with b…	0	429	498	464	2	236	16	0.0677966
Q13813	SPTN1_HUMAN	SPTAN1 NEAS SPTA2	FUNCTION: Fodrin, which seems to be involved in secretion, interacts with calmodulin in a calcium-dependent manner and is thus candidate for the calcium-dependent movement of the cytoskeleton at the membrane.	0	371	739	1391	2	236	16	0.0677966
Q14157	UBP2L_HUMAN	UBAP2L KIAA0144 NICE4	FUNCTION: Plays an important role in the activity of long-term repopulating hematopoietic stem cells (LT-HSCs). {ECO:0000250|UniProtKB:Q80X50}.	0	423	204	1740	2	236	16	0.0677966
Q14160	SCRIB_HUMAN	SCRIB CRIB1 KIAA0147 LAP4 SCRB1 VARTUL	FUNCTION: Scaffold protein involved in different aspects of polarized cells differentiation regulating epithelial and neuronal morphogenesis. Most probably functions in the establishment of apico-basal cell polarity. May function in cell proliferation regulating progression from G1 to S phase and as a positive regulator of apoptosis for instance during acinar morphogenesis of the mammary epitheli…	0	543.5	391	1446	2	236	16	0.0677966
Q14683	SMC1A_HUMAN	SMC1A DXS423E KIAA0178 SB1.8 SMC1 SMC1L1	FUNCTION: Involved in chromosome cohesion during cell cycle and in DNA repair. Central component of cohesin complex. The cohesin complex is required for the cohesion of sister chromatids after DNA replication. The cohesin complex apparently forms a large proteinaceous ring within which sister chromatids can be trapped. At anaphase, the complex is cleaved and dissociates from chromatin, allowing s…	1	129	638	1181	2	236	16	0.0677966
Q14978	NOLC1_HUMAN	NOLC1 KIAA0035 NS5ATP13	FUNCTION: Nucleolar protein that acts as a regulator of RNA polymerase I by connecting RNA polymerase I with enzymes responsible for ribosomal processing and modification (PubMed:10567578, PubMed:26399832). Required for neural crest specification: following monoubiquitination by the BCR(KBTBD8) complex, associates with TCOF1 and acts as a platform to connect RNA polymerase I with enzymes responsi…	0	7	317	719	2	236	16	0.0677966
Q15020	SART3_HUMAN	SART3 KIAA0156 TIP110	FUNCTION: U6 snRNP-binding protein that functions as a recycling factor of the splicing machinery. Promotes the initial reassembly of U4 and U6 snRNPs following their ejection from the spliceosome during its maturation (PubMed:12032085). Also binds U6atac snRNPs and may function as a recycling factor for U4atac/U6atac spliceosomal snRNP, an initial step in the assembly of U12-type spliceosomal co…	0	190	119	975	2	236	16	0.0677966
Q15024	EXOS7_HUMAN	EXOSC7 KIAA0116 RRP42	FUNCTION: Non-catalytic component of the RNA exosome complex which has 3'->5' exoribonuclease activity and participates in a multitude of cellular RNA processing and degradation events. In the nucleus, the RNA exosome complex is involved in proper maturation of stable RNA species such as rRNA, snRNA and snoRNA, in the elimination of RNA processing by-products and non-coding 'pervasive' transcript…	0	597	40	1336	2	236	16	0.0677966
Q15029	U5S1_HUMAN	EFTUD2 KIAA0031 SNRP116	FUNCTION: Component of the U5 snRNP and the U4/U6-U5 tri-snRNP complex required for pre-mRNA splicing. Binds GTP.	0	108	401	796	2	236	16	0.0677966
Q15046	SYK_HUMAN	KARS KIAA0070	FUNCTION: Catalyzes the specific attachment of an amino acid to its cognate tRNA in a 2 step reaction: the amino acid (AA) is first activated by ATP to form AA-AMP and then transferred to the acceptor end of the tRNA (PubMed:9278442, PubMed:18029264, PubMed:18272479). When secreted, acts as a signaling molecule that induces immune response through the activation of monocyte/macrophages (PubMed:15…	0	787	243	1541	2	236	16	0.0677966
Q15084	PDIA6_HUMAN	PDIA6 ERP5 P5 TXNDC7	FUNCTION: May function as a chaperone that inhibits aggregation of misfolded proteins (PubMed:12204115). Negatively regulates the unfolded protein response (UPR) through binding to UPR sensors such as ERN1, which in turn inactivates ERN1 signaling (PubMed:24508390). May also regulate the UPR via the EIF2AK3 UPR sensor (PubMed:24508390). Plays a role in platelet aggregation and activation by agoni…	0	184	209	997	2	236	16	0.0677966
Q15149	PLEC_HUMAN	PLEC PLEC1	FUNCTION: Interlinks intermediate filaments with microtubules and microfilaments and anchors intermediate filaments to desmosomes or hemidesmosomes. Could also bind muscle proteins such as actin to membrane complexes in muscle. May be involved not only in the filaments network, but also in the regulation of their dynamics. Structural component of muscle. Isoform 9 plays a major role in the mainte…	0	27	199	1458	2	236	16	0.0677966
Q15365	PCBP1_HUMAN	PCBP1	FUNCTION: Single-stranded nucleic acid binding protein that binds preferentially to oligo dC. In case of infection by poliovirus, plays a role in initiation of viral RNA replication in concert with the viral protein 3CD (PubMed:12414943). {ECO:0000269|PubMed:12414943}.	0	525	178	1156	2	236	16	0.0677966
Q15398	DLGP5_HUMAN	DLGAP5 DLG7 KIAA0008	FUNCTION: Potential cell cycle regulator that may play a role in carcinogenesis of cancer cells. Mitotic phosphoprotein regulated by the ubiquitin-proteasome pathway. Key regulator of adherens junction integrity and differentiation that may be involved in CDH1-mediated adhesion and signaling in epithelial cells. {ECO:0000269|PubMed:12527899, ECO:0000269|PubMed:14699157, ECO:0000269|PubMed:1514594…	1	68	624	491	2	236	16	0.0677966
Q15554	TERF2_HUMAN	TERF2 TRBF2 TRF2	FUNCTION: Binds the telomeric double-stranded 5'-TTAGGG-3' repeat and plays a central role in telomere maintenance and protection against end-to-end fusion of chromosomes. In addition to its telomeric DNA-binding role, required to recruit a number of factors and enzymes required for telomere protection, including the shelterin complex, TERF2IP/RAP1 and DCLRE1B/Apollo. Component of the shelterin c…	0	24	834	909	2	236	16	0.0677966
Q16186	ADRM1_HUMAN	ADRM1 GP110	FUNCTION: Component of the 26S proteasome, a multiprotein complex involved in the ATP-dependent degradation of ubiquitinated proteins. This complex plays a key role in the maintenance of protein homeostasis by removing misfolded or damaged proteins, which could impair cellular functions, and by removing proteins whose functions are no longer required. Therefore, the proteasome participates in num…	1	989	824	1332	2	236	16	0.0677966
Q16555	DPYL2_HUMAN	DPYSL2 CRMP2 ULIP2	FUNCTION: Plays a role in neuronal development and polarity, as well as in axon growth and guidance, neuronal growth cone collapse and cell migration. Necessary for signaling by class 3 semaphorins and subsequent remodeling of the cytoskeleton. May play a role in endocytosis. {ECO:0000269|PubMed:11477421, ECO:0000269|PubMed:15466863, ECO:0000269|PubMed:20801876}.	0	404	10	1474	2	236	16	0.0677966
Q16576	RBBP7_HUMAN	RBBP7 RBAP46	FUNCTION: Core histone-binding subunit that may target chromatin remodeling factors, histone acetyltransferases and histone deacetylases to their histone substrates in a manner that is regulated by nucleosomal DNA. Component of several complexes which regulate chromatin metabolism. These include the type B histone acetyltransferase (HAT) complex, which is required for chromatin assembly following…	0	478	763	1339	2	236	16	0.0677966
Q16630	CPSF6_HUMAN	CPSF6 CFIM68	FUNCTION: Component of the cleavage factor Im complex (CFIm) that plays a key role in pre-mRNA 3'-processing. Involved in association with NUDT21/CPSF5 in pre-MRNA 3'-end poly(A) site cleavage and poly(A) addition. CPSF6 binds to cleavage and polyadenylation RNA substrates and promotes RNA looping. {ECO:0000269|PubMed:14690600, ECO:0000269|PubMed:20695905, ECO:0000269|PubMed:21295486, ECO:0000269…	0	224	269	1237	2	236	16	0.0677966
Q16698	DECR_HUMAN	DECR1 DECR SDR18C1	FUNCTION: Auxiliary enzyme of beta-oxidation. It participates in the metabolism of unsaturated fatty enoyl-CoA esters having double bonds in both even- and odd-numbered positions. Catalyzes the NADP-dependent reduction of 2,4-dienoyl-CoA to yield trans-3-enoyl-CoA.	0	501.5	655	1338	2	236	16	0.0677966
Q16775	GLO2_HUMAN	HAGH GLO2 HAGH1	FUNCTION: Thiolesterase that catalyzes the hydrolysis of S-D-lactoyl-glutathione to form glutathione and D-lactic acid.	0	1018.5	82	1445	2	236	16	0.0677966
Q16822	PCKGM_HUMAN	PCK2 PEPCK2	FUNCTION: Catalyzes the conversion of oxaloacetate (OAA) to phosphoenolpyruvate (PEP), the rate-limiting step in the metabolic pathway that produces glucose from lactate and other precursors derived from the citric acid cycle. {ECO:0000250}.	0	999	641	1532	2	236	16	0.0677966
Q2NKX8	ERC6L_HUMAN	ERCC6L PICH	FUNCTION: DNA helicase that acts as an essential component of the spindle assembly checkpoint. Contributes to the mitotic checkpoint by recruiting MAD2 to kinetochores and monitoring tension on centromeric chromatin (PubMed:17218258). Acts as a tension sensor that associates with catenated DNA which is stretched under tension until it is resolved during anaphase (PubMed:17218258, PubMed:23973328)…	0	137	431	1047	2	236	16	0.0677966
Q53H96	P5CR3_HUMAN	PYCR3 PYCRL	FUNCTION: Enzyme that catalyzes the last step in proline biosynthesis. Proline is synthesized from either glutamate or ornithine; both are converted to pyrroline-5-carboxylate (P5C), and then to proline via pyrroline-5-carboxylate reductases (PYCRs). PYCRL is exclusively linked to the conversion of ornithine to proline. {ECO:0000269|PubMed:23024808}.	0	283	596	1296	2	236	16	0.0677966
Q5SW79	CE170_HUMAN	CEP170 FAM68A KAB KIAA0470	FUNCTION: Plays a role in microtubule organization (PubMed:15616186). Required for centriole subdistal appendage assembly (PubMed:28422092). {ECO:0000269|PubMed:15616186, ECO:0000269|PubMed:28422092}.	0	677	378	1320	2	236	16	0.0677966
Q5T6F2	UBAP2_HUMAN	UBAP2 KIAA1491		0	142	257	1872	2	236	16	0.0677966
Q6IA86	ELP2_HUMAN	ELP2 STATIP1	FUNCTION: Regulates the ligand-dependent activation of STAT3. {ECO:0000250}.; FUNCTION: Acts as subunit of the RNA polymerase II elongator complex, which is a histone acetyltransferase component of the RNA polymerase II (Pol II) holoenzyme and is involved in transcriptional elongation. Elongator may play a role in chromatin remodeling and is involved in acetylation of histones H3 and probably H4.…	0	949	711	1763	2	236	16	0.0677966
Q6NZI2	CAVN1_HUMAN	CAVIN1 PTRF FKSG13	FUNCTION: Plays an important role in caveolae formation and organization. Essential for the formation of caveolae in all tissues (PubMed:18056712, PubMed:18191225, PubMed:19726876). Core component of the CAVIN complex which is essential for recruitment of the complex to the caveolae in presence of calveolin-1 (CAV1). Essential for normal oligomerization of CAV1. Promotes ribosomal transcriptional…	0	187	142	825	2	236	16	0.0677966
Q6P2E9	EDC4_HUMAN	EDC4 HEDLS	FUNCTION: In the process of mRNA degradation, seems to play a role in mRNA decapping. Component of a complex containing DCP2 and DCP1A which functions in decapping of ARE-containing mRNAs. Promotes complex formation between DCP1A and DCP2. Enhances the catalytic activity of DCP2 (in vitro). {ECO:0000269|PubMed:16364915}.	0	318.5	494	380	2	236	16	0.0677966
Q6P2Q9	PRP8_HUMAN	PRPF8 PRPC8	FUNCTION: Functions as a scaffold that mediates the ordered assembly of spliceosomal proteins and snRNAs. Required for the assembly of the U4/U6-U5 tri-snRNP complex. Functions as scaffold that positions spliceosomal U2, U5 and U6 snRNAs at splice sites on pre-mRNA substrates, so that splicing can occur. Interacts with both the 5' and the 3' splice site. {ECO:0000269|PubMed:20595234, ECO:0000303|…	0	69	909	911	2	236	16	0.0677966
Q7Z569	BRAP_HUMAN	BRAP RNF52	FUNCTION: Negatively regulates MAP kinase activation by limiting the formation of Raf/MEK complexes probably by inactivation of the KSR1 scaffold protein. Also acts as a Ras responsive E3 ubiquitin ligase that, on activation of Ras, is modified by auto-polyubiquitination resulting in the release of inhibition of Raf/MEK complex formation. May also act as a cytoplasmic retention protein with a rol…	0	181	550	1321	2	236	16	0.0677966
Q8IWZ3	ANKH1_HUMAN	ANKHD1 KIAA1085 MASK VBARP PP2500	FUNCTION: May play a role as a scaffolding protein that may be associated with the abnormal phenotype of leukemia cells. Isoform 2 may possess an antiapoptotic effect and protect cells during normal cell survival through its regulation of caspases. {ECO:0000269|PubMed:16098192}.	0	54	660	1539	2	236	16	0.0677966
Q8IZ83	A16A1_HUMAN	ALDH16A1		0	732	139	1422	2	236	16	0.0677966
Q8N3X1	FNBP4_HUMAN	FNBP4 FBP30 KIAA1014		0	555	162	1280	2	236	16	0.0677966
Q8N684	CPSF7_HUMAN	CPSF7	FUNCTION: Component of the cleavage factor Im complex (CFIm) that plays a key role in pre-mRNA 3'-processing. Binds to cleavage and polyadenylation RNA substrates. {ECO:0000269|PubMed:8626397}.	0	222	327	1804	2	236	16	0.0677966
Q8NBS9	TXND5_HUMAN	TXNDC5 TLP46 UNQ364/PRO700	FUNCTION: Possesses thioredoxin activity. Has been shown to reduce insulin disulfide bonds. Also complements protein disulfide-isomerase deficiency in yeast (By similarity). {ECO:0000250}.	0	675.5	147	1533	2	236	16	0.0677966
Q8NEM2	SHCBP_HUMAN	SHCBP1	FUNCTION: May play a role in signaling pathways governing cellular proliferation, cell growth and differentiation. May be a component of a novel signaling pathway downstream of Shc. Acts as a positive regulator of FGF signaling in neural progenitor cells. {ECO:0000250|UniProtKB:Q9Z179}.	0	139.5	906	1206	2	236	16	0.0677966
Q8NEY1	NAV1_HUMAN	NAV1 KIAA1151 KIAA1213 POMFIL3 STEERIN1	FUNCTION: May be involved in neuronal migration. {ECO:0000250}.	0	188	381	905	2	236	16	0.0677966
Q8NFH3	NUP43_HUMAN	NUP43	FUNCTION: Component of the Nup107-160 subcomplex of the nuclear pore complex (NPC). The Nup107-160 subcomplex is required for the assembly of a functional NPC. The Nup107-160 subcomplex is also required for normal kinetochore microtubule attachment, mitotic progression and chromosome segregation. {ECO:0000269|PubMed:17363900}.	0	228	407	1416	2	236	16	0.0677966
Q8WUD4	CCD12_HUMAN	CCDC12		0	313	850	1313	2	236	16	0.0677966
Q8WW12	PCNP_HUMAN	PCNP	FUNCTION: May be involved in cell cycle regulation.	1	924	399	1517	2	236	16	0.0677966
Q8WX92	NELFB_HUMAN	NELFB COBRA1 KIAA1182	FUNCTION: Essential component of the NELF complex, a complex that negatively regulates the elongation of transcription by RNA polymerase II. The NELF complex, which acts via an association with the DSIF complex and causes transcriptional pausing, is counteracted by the P-TEFb kinase complex. The NELF complex is involved in HIV-1 latency possibly involving recruitment of PCF11 to paused RNA polyme…	0	100	606	634	2	236	16	0.0677966
Q8WXX5	DNJC9_HUMAN	DNAJC9	FUNCTION: May play a role as co-chaperone of the Hsp70 family proteins HSPA1A, HSPA1B and HSPA8. {ECO:0000269|PubMed:17182002}.	0	276	146	1368	2	236	16	0.0677966
Q92598	HS105_HUMAN	HSPH1 HSP105 HSP110 KIAA0201	FUNCTION: Acts as a nucleotide-exchange factor (NEF) for chaperone proteins HSPA1A and HSPA1B, promoting the release of ADP from HSPA1A/B thereby triggering client/substrate protein release (PubMed:24318877). Prevents the aggregation of denatured proteins in cells under severe stress, on which the ATP levels decrease markedly. Inhibits HSPA8/HSC70 ATPase and chaperone activities (By similarity). …	0	386	1025	861	2	236	16	0.0677966
Q92692	NECT2_HUMAN	NECTIN2 HVEB PRR2 PVRL2	FUNCTION: Modulator of T-cell signaling. Can be either a costimulator of T-cell function, or a coinhibitor, depending on the receptor it binds to. Upon binding to CD226, stimulates T-cell proliferation and cytokine production, including that of IL2, IL5, IL10, IL13, and IFNG. Upon interaction with PVRIG, inhibits T-cell proliferation. These interactions are competitive (PubMed:26755705). Probable…	0	565	129	1294	2	236	16	0.0677966
Q92878	RAD50_HUMAN	RAD50	FUNCTION: Component of the MRN complex, which plays a central role in double-strand break (DSB) repair, DNA recombination, maintenance of telomere integrity and meiosis. The complex possesses single-strand endonuclease activity and double-strand-specific 3'-5' exonuclease activity, which are provided by MRE11. RAD50 may be required to bind DNA ends and hold them in close proximity. This could fac…	0	317	235	1330	2	236	16	0.0677966
Q92888	ARHG1_HUMAN	ARHGEF1	FUNCTION: Seems to play a role in the regulation of RhoA GTPase by guanine nucleotide-binding alpha-12 (GNA12) and alpha-13 (GNA13) subunits. Acts as GTPase-activating protein (GAP) for GNA12 and GNA13, and as guanine nucleotide exchange factor (GEF) for RhoA GTPase. Activated G alpha 13/GNA13 stimulates the RhoGEF activity through interaction with the RGS-like domain. This GEF activity is inhibi…	0	593	769	1061	2	236	16	0.0677966
Q92900	RENT1_HUMAN	UPF1 KIAA0221 RENT1	FUNCTION: RNA-dependent helicase and ATPase required for nonsense-mediated decay (NMD) of mRNAs containing premature stop codons. Is recruited to mRNAs upon translation termination and undergoes a cycle of phosphorylation and dephosphorylation; its phosphorylation appears to be a key step in NMD. Recruited by release factors to stalled ribosomes together with the SMG1C protein kinase complex to f…	0	175	11	687	2	236	16	0.0677966
Q92979	NEP1_HUMAN	EMG1 C2F	FUNCTION: S-adenosyl-L-methionine-dependent pseudouridine N(1)-methyltransferase that methylates pseudouridine at position 1248 (Psi1248) in 18S rRNA. Involved the biosynthesis of the hypermodified N1-methyl-N3-(3-amino-3-carboxypropyl) pseudouridine (m1acp3-Psi) conserved in eukaryotic 18S rRNA. Is not able to methylate uridine at this position (PubMed:20047967). Has also an essential role in 40…	0	237	586	1420	2	236	16	0.0677966
Q96B26	EXOS8_HUMAN	EXOSC8 OIP2 RRP43	FUNCTION: Non-catalytic component of the RNA exosome complex which has 3'->5' exoribonuclease activity and participates in a multitude of cellular RNA processing and degradation events. In the nucleus, the RNA exosome complex is involved in proper maturation of stable RNA species such as rRNA, snRNA and snoRNA, in the elimination of RNA processing by-products and non-coding 'pervasive' transcript…	0	407	4	1655	2	236	16	0.0677966
Q96DH6	MSI2H_HUMAN	MSI2	FUNCTION: RNA binding protein that regulates the expression of target mRNAs at the translation level. May play a role in the proliferation and maintenance of stem cells in the central nervous system (By similarity). {ECO:0000250}.	0	311	823	1140	2	236	16	0.0677966
Q96E11	RRFM_HUMAN	MRRF	FUNCTION: Responsible for the release of ribosomes from messenger RNA at the termination of protein biosynthesis. May increase the efficiency of translation by recycling ribosomes from one round of translation to another (By similarity). {ECO:0000250}.	0	953	856	1640	2	236	16	0.0677966
Q96EV2	RBM33_HUMAN	RBM33 PRR8		0	229	397	1497	2	236	16	0.0677966
Q96F86	EDC3_HUMAN	EDC3 LSM16 YJDC YJEFN2 PP844	FUNCTION: Binds single-stranded RNA. Involved in the process of mRNA degradation and in the positive regulation of mRNA decapping. May play a role in spermiogenesis and oogenesis. {ECO:0000269|PubMed:16364915, ECO:0000269|PubMed:17533573, ECO:0000269|PubMed:18678652, ECO:0000269|PubMed:25701870}.	0	538.5	794	1229	2	236	16	0.0677966
Q96T51	RUFY1_HUMAN	RUFY1 RABIP4 ZFYVE12	FUNCTION: Binds phospholipid vesicles containing phosphatidylinositol 3-phosphate and participates in early endosomal trafficking. {ECO:0000269|PubMed:14617813}.	0	425	1009	874	2	236	16	0.0677966
Q96TA2	YMEL1_HUMAN	YME1L1 FTSH1 YME1L UNQ1868/PRO4304	FUNCTION: ATP-dependent metalloprotease that catalyzes the degradation of folded and unfolded proteins with a suitable degron sequence in the mitochondrial intermembrane region (PubMed:26923599, PubMed:27786171). Plays an important role in regulating mitochondrial morphology and function by cleaving OPA1 at position S2, giving rise to a form of OPA1 that promotes maintenance of normal mitochondri…	0	385	809	813	2	236	16	0.0677966
Q99436	PSB7_HUMAN	PSMB7 Z	FUNCTION: Component of the 20S core proteasome complex involved in the proteolytic degradation of most intracellular proteins. This complex plays numerous essential roles within the cell by associating with different regulatory particles. Associated with two 19S regulatory particles, forms the 26S proteasome and thus participates in the ATP-dependent degradation of ubiquitinated proteins. The 26S…	0	928	432	1664	2	236	16	0.0677966
Q99584	S10AD_HUMAN	S100A13	FUNCTION: Plays a role in the export of proteins that lack a signal peptide and are secreted by an alternative pathway. Binds two calcium ions per subunit. Binds one copper ion. Binding of one copper ion does not interfere with calcium binding. Required for the copper-dependent stress-induced export of IL1A and FGF1. The calcium-free protein binds to lipid vesicles containing phosphatidylserine, …	0	637.5	481	1406	2	236	16	0.0677966
Q99661	KIF2C_HUMAN	KIF2C KNSL6	FUNCTION: In complex with KIF18B, constitutes the major microtubule plus-end depolymerizing activity in mitotic cells (PubMed:21820309). Regulates the turnover of microtubules at the kinetochore and functions in chromosome segregation during mitosis (PubMed:19060894). Plays a role in chromosome congression and is required for the lateral to end-on conversion of the chromosome-microtubule attachme…	0	195	232	1400	2	236	16	0.0677966
Q99700	ATX2_HUMAN	ATXN2 ATX2 SCA2 TNRC13	FUNCTION: Involved in EGFR trafficking, acting as negative regulator of endocytic EGFR internalization at the plasma membrane. {ECO:0000269|PubMed:18602463}.	0	109	1094	924	2	236	16	0.0677966
Q9BRF8	CPPED_HUMAN	CPPED1 CSTP1	FUNCTION: Protein phosphatase that dephosphorylates AKT family kinase specifically at 'Ser-473', blocking cell cycle progression and promoting cell apoptosis. May play an inhibitory role in glucose uptake by adipocytes. {ECO:0000269|PubMed:23799035, ECO:0000269|PubMed:23939394}.	1	595	473	1253	2	236	16	0.0677966
Q9BTC0	DIDO1_HUMAN	DIDO1 C20orf158 DATF1 KIAA0333	FUNCTION: Putative transcription factor, weakly pro-apoptotic when overexpressed (By similarity). Tumor suppressor. Required for early embryonic stem cell development. {ECO:0000250, ECO:0000269|PubMed:16127461}.; FUNCTION: Isoform 2: Displaces isoform 4 at the onset of differentiation, required for repression of stemness genes. {ECO:0000269|PubMed:16127461}.	0	307	134	1274	2	236	16	0.0677966
Q9BUF5	TBB6_HUMAN	TUBB6	FUNCTION: Tubulin is the major constituent of microtubules. It binds two moles of GTP, one at an exchangeable site on the beta chain and one at a non-exchangeable site on the alpha chain (By similarity). {ECO:0000250}.	0	714	471	1183	2	236	16	0.0677966
Q9BUI4	RPC3_HUMAN	POLR3C	FUNCTION: DNA-dependent RNA polymerase catalyzes the transcription of DNA into RNA using the four ribonucleoside triphosphates as substrates. Specific core component of RNA polymerase III which synthesizes small RNAs, such as 5S rRNA and tRNAs. May direct with other members of the subcomplex RNA Pol III binding to the TFIIIB-DNA complex via the interactions between TFIIIB and POLR3F. May be invol…	0	887	750	1352	2	236	16	0.0677966
Q9BUP3	HTAI2_HUMAN	HTATIP2 CC3 TIP30	FUNCTION: Oxidoreductase required for tumor suppression. NAPDH-bound form inhibits nuclear import by competing with nuclear import substrates for binding to a subset of nuclear transport receptors. May act as a redox sensor linked to transcription through regulation of nuclear import. Isoform 1 is a metastasis suppressor with proapoptotic as well as antiangiogenic properties. Isoform 2 has an ant…	0	189	191	1388	2	236	16	0.0677966
Q9BVQ7	SPA5L_HUMAN	SPATA5L1		0	372	645	446	2	236	16	0.0677966
Q9BWS9	CHID1_HUMAN	CHID1 GL008 PSEC0104 SB139	FUNCTION: Saccharide- and LPS-binding protein with possible roles in pathogen sensing and endotoxin neutralization. Ligand-binding specificity relates to the length of the oligosaccharides, with preference for chitotetraose (in vitro). {ECO:0000269|PubMed:20724479}.	0	428	437	1107	2	236	16	0.0677966
Q9BXW7	HDHD5_HUMAN	HDHD5 CECR5		0	531	858	1060	2	236	16	0.0677966
Q9GZL7	WDR12_HUMAN	WDR12	FUNCTION: Component of the PeBoW complex, which is required for maturation of 28S and 5.8S ribosomal RNAs and formation of the 60S ribosome. {ECO:0000255|HAMAP-Rule:MF_03029, ECO:0000269|PubMed:16043514, ECO:0000269|PubMed:17353269}.	0	268	691	1877	2	236	16	0.0677966
Q9H1D9	RPC6_HUMAN	POLR3F	FUNCTION: DNA-dependent RNA polymerase catalyzes the transcription of DNA into RNA using the four ribonucleoside triphosphates as substrates. Specific peripheric component of RNA polymerase III which synthesizes small RNAs, such as 5S rRNA and tRNAs. May direct RNA Pol III binding to the TFIIIB-DNA complex. Plays a key role in sensing and limiting infection by intracellular bacteria and DNA virus…	0	382	707	605	2	236	16	0.0677966
[truncated: 791 more rows]
