# Supplementary material for: A Global Screen for Assembly State Changes of the Mitotic Proteome by SEC-SWATH-MS
Source: Cell Syst. 2020 Feb 26;10(2):133–155.e6. doi: 10.1016/j.cels.2020.01.001 (PMC7042714; doi:10.1016/j.cels.2020.01.001)
Supplement: Data S1. SEC-SWATH-MS Protein Chromatograms, Related to Figure 1 [file mmc6.zip]

Archive with 5,044 entries (5,044 files):
- SECchrom_A0AVT1_UBA6_HUMAN_UBA6_MOP4_UBE1L2.pdf
- SECchrom_A0FGR8_ESYT2_HUMAN_ESYT2_FAM62B_KIAA1228.pdf
- SECchrom_A0MZ66_SHOT1_HUMAN_SHTN1_KIAA1598.pdf
- SECchrom_A0PJW6_TM223_HUMAN_TMEM223.pdf
- SECchrom_A1L0T0_ILVBL_HUMAN_ILVBL_AHAS.pdf
- SECchrom_A1X283_SPD2B_HUMAN_SH3PXD2B_FAD49_KIAA1295_TKS4.pdf
- SECchrom_A2RRP1_NBAS_HUMAN_NBAS_NAG.pdf
- SECchrom_A2RU67_F234B_HUMAN_FAM234B_KIAA1467.pdf
- SECchrom_A2RUC4_TYW5_HUMAN_TYW5_C2orf60.pdf
- SECchrom_A2RUS2_DEND3_HUMAN_DENND3_KIAA0870.pdf
- SECchrom_A3KMH1_VWA8_HUMAN_VWA8_KIAA0564.pdf
- SECchrom_A3KN83_SBNO1_HUMAN_SBNO1_MOP3.pdf
- SECchrom_A4D1P6_WDR91_HUMAN_WDR91_HSPC049.pdf
- SECchrom_A5A3E0_POTEF_HUMAN_POTEF_A26C1B.pdf
- SECchrom_A5D8V6_VP37C_HUMAN_VPS37C_PML39.pdf
- SECchrom_A5PLL7_TM189_HUMAN_TMEM189_KUA.pdf
- SECchrom_A5PLN9_TPC13_HUMAN_TRAPPC13_C5orf44.pdf
- SECchrom_A5YKK6_CNOT1_HUMAN_CNOT1_CDC39_KIAA1007_NOT1_AD-00.pdf
- SECchrom_A6NDG6_PGP_HUMAN_PGP.pdf
- SECchrom_A6NDU8_CE051_HUMAN_C5orf51.pdf
- SECchrom_A6NED2_RCCD1_HUMAN_RCCD1.pdf
- SECchrom_A6NHR9_SMHD1_HUMAN_SMCHD1_KIAA0650.pdf
- SECchrom_A6NIH7_U119B_HUMAN_UNC119B.pdf
- SECchrom_A6NKD9_CC85C_HUMAN_CCDC85C.pdf
- SECchrom_A6NKF1_SAC31_HUMAN_SAC3D1_SHD1.pdf
- SECchrom_A7E2V4_ZSWM8_HUMAN_ZSWIM8_KIAA0913.pdf
- SECchrom_A8MXV4_NUD19_HUMAN_NUDT19.pdf
- SECchrom_A9UHW6_MI4GD_HUMAN_MIF4GD_SLIP1.pdf
- SECchrom_C9JLW8_MCRI1_HUMAN_MCRIP1_FAM195B_GRAN2.pdf
- SECchrom_cRAP_ALBU_BOVIN_NA_NA.pdf
- SECchrom_cRAP_MYG_HORSE_NA_NA.pdf
- SECchrom_cRAP_OVAL_CHICK_NA_NA.pdf
- SECchrom_iRT_protein_NA_NA.pdf
- SECchrom_L0R6Q1_NA_NA.pdf
- SECchrom_O00115_DNS2A_HUMAN_DNASE2_DNASE2A_DNL2.pdf
- SECchrom_O00116_ADAS_HUMAN_AGPS_AAG5.pdf
- SECchrom_O00139_KIF2A_HUMAN_KIF2A_KIF2_KNS2.pdf
- SECchrom_O00148_DX39A_HUMAN_DDX39A_DDX39.pdf
- SECchrom_O00151_PDLI1_HUMAN_PDLIM1_CLIM1_CLP36.pdf
- SECchrom_O00154_BACH_HUMAN_ACOT7_BACH.pdf
- SECchrom_O00159_MYO1C_HUMAN_MYO1C.pdf
- SECchrom_O00161_SNP23_HUMAN_SNAP23.pdf
- SECchrom_O00165_HAX1_HUMAN_HAX1_HS1BP1.pdf
- SECchrom_O00170_AIP_HUMAN_AIP_XAP2.pdf
- SECchrom_O00178_GTPB1_HUMAN_GTPBP1.pdf
- SECchrom_O00186_STXB3_HUMAN_STXBP3.pdf
- SECchrom_O00189_AP4M1_HUMAN_AP4M1_MUARP2.pdf
- SECchrom_O00193_SMAP_HUMAN_SMAP_C11orf58.pdf
- SECchrom_O00203_AP3B1_HUMAN_AP3B1_ADTB3A.pdf
- SECchrom_O00213_APBB1_HUMAN_APBB1_FE65_RIR.pdf
- SECchrom_O00217_NDUS8_HUMAN_NDUFS8.pdf
- SECchrom_O00220_TR10A_HUMAN_TNFRSF10A_APO2_DR4_TRAILR1.pdf
- SECchrom_O00221_IKBE_HUMAN_NFKBIE_IKBE.pdf
- SECchrom_O00231_PSD11_HUMAN_PSMD11.pdf
- SECchrom_O00232_PSD12_HUMAN_PSMD12.pdf
- SECchrom_O00233_PSMD9_HUMAN_PSMD9.pdf
- SECchrom_O00244_ATOX1_HUMAN_ATOX1_HAH1.pdf
- SECchrom_O00264_PGRC1_HUMAN_PGRMC1_HPR6.6_PGRMC.pdf
- SECchrom_O00267_SPT5H_HUMAN_SUPT5H_SPT5_SPT5H.pdf
- SECchrom_O00268_TAF4_HUMAN_TAF4_TAF2C_TAF2C1_TAF4A_TAFII130.pdf
- SECchrom_O00273_DFFA_HUMAN_DFFA_DFF1_DFF45_H13.pdf
- SECchrom_O00287_RFXAP_HUMAN_RFXAP.pdf
- SECchrom_O00291_HIP1_HUMAN_HIP1.pdf
- SECchrom_O00299_CLIC1_HUMAN_CLIC1_G6_NCC27.pdf
- SECchrom_O00303_EIF3F_HUMAN_EIF3F_EIF3S5.pdf
- SECchrom_O00330_ODPX_HUMAN_PDHX_PDX1.pdf
- SECchrom_O00399_DCTN6_HUMAN_DCTN6_WS3.pdf
- SECchrom_O00400_ACATN_HUMAN_SLC33A1_ACATN_AT1.pdf
- SECchrom_O00401_WASL_HUMAN_WASL.pdf
- SECchrom_O00410_IPO5_HUMAN_IPO5_KPNB3_RANBP5.pdf
- SECchrom_O00411_RPOM_HUMAN_POLRMT.pdf
- SECchrom_O00418_EF2K_HUMAN_EEF2K.pdf
- SECchrom_O00425_IF2B3_HUMAN_IGF2BP3_IMP3_KOC1_VICKZ3.pdf
- SECchrom_O00429_DNM1L_HUMAN_DNM1L_DLP1_DRP1.pdf
- SECchrom_O00442_RTCA_HUMAN_RTCA_RPC_RPC1_RTC1_RTCD1.pdf
- SECchrom_O00459_P85B_HUMAN_PIK3R2.pdf
- SECchrom_O00461_GOLI4_HUMAN_GOLIM4_GIMPC_GOLPH4_GPP130.pdf
- SECchrom_O00462_MANBA_HUMAN_MANBA_MANB1.pdf
- SECchrom_O00468_AGRIN_HUMAN_AGRN_AGRIN.pdf
- SECchrom_O00469_PLOD2_HUMAN_PLOD2.pdf
- SECchrom_O00470_MEIS1_HUMAN_MEIS1.pdf
- SECchrom_O00471_EXOC5_HUMAN_EXOC5_SEC10_SEC10L1.pdf
- SECchrom_O00483_NDUA4_HUMAN_NDUFA4.pdf
- SECchrom_O00487_PSDE_HUMAN_PSMD14_POH1.pdf
- SECchrom_O00499_BIN1_HUMAN_BIN1_AMPHL.pdf
- SECchrom_O00505_IMA4_HUMAN_KPNA3_QIP2.pdf
- SECchrom_O00506_STK25_HUMAN_STK25_SOK1_YSK1.pdf
- SECchrom_O00541_PESC_HUMAN_PES1.pdf
- SECchrom_O00560_SDCB1_HUMAN_SDCBP_MDA9_SYCL.pdf
- SECchrom_O00567_NOP56_HUMAN_NOP56_NOL5A.pdf
- SECchrom_O00584_RNT2_HUMAN_RNASET2_RNASE6PL.pdf
- SECchrom_O00592_PODXL_HUMAN_PODXL_PCLP_PCLP1.pdf
- SECchrom_O00622_CYR61_HUMAN_CYR61_CCN1_GIG1_IGFBP10.pdf
- SECchrom_O00625_PIR_HUMAN_PIR.pdf
- SECchrom_O00629_IMA3_HUMAN_KPNA4_QIP1.pdf
- SECchrom_O00635_TRI38_HUMAN_TRIM38_RNF15_RORET.pdf
- SECchrom_O00712_NFIB_HUMAN_NFIB.pdf
- SECchrom_O00743_PPP6_HUMAN_PPP6C_PPP6.pdf
- SECchrom_O00750_P3C2B_HUMAN_PIK3C2B.pdf
- SECchrom_O00754_MA2B1_HUMAN_MAN2B1_LAMAN_MANB.pdf
- SECchrom_O00764_PDXK_HUMAN_PDXK_C21orf124_C21orf97_PKH_PNK_.pdf
- SECchrom_O00767_ACOD_HUMAN_SCD.pdf
- SECchrom_O14497_ARI1A_HUMAN_ARID1A_BAF250_BAF250A_C1orf4_OS.pdf
- SECchrom_O14524_NEMP1_HUMAN_NEMP1_KIAA0286_TMEM194_TMEM194A.pdf
- SECchrom_O14530_TXND9_HUMAN_TXNDC9_APACD.pdf
- SECchrom_O14545_TRAD1_HUMAN_TRAFD1_FLN29.pdf
- SECchrom_O14548_COX7R_HUMAN_COX7A2L_COX7AR_COX7RP.pdf
- SECchrom_O14561_ACPM_HUMAN_NDUFAB1.pdf
- SECchrom_O14562_UBFD1_HUMAN_UBFD1_UBPH.pdf
- SECchrom_O14578_CTRO_HUMAN_CIT_CRIK_KIAA0949_STK21.pdf
- SECchrom_O14579_COPE_HUMAN_COPE.pdf
- SECchrom_O14617_AP3D1_HUMAN_AP3D1_PRO0039.pdf
- SECchrom_O14618_CCS_HUMAN_CCS.pdf
- SECchrom_O14639_ABLM1_HUMAN_ABLIM1_ABLIM_KIAA0059_LIMAB1.pdf
- SECchrom_O14641_DVL2_HUMAN_DVL2.pdf
- SECchrom_O14656_TOR1A_HUMAN_TOR1A_DQ2_DYT1_TA_TORA.pdf
- SECchrom_O14657_TOR1B_HUMAN_TOR1B_DQ1_FKSG18.pdf
- SECchrom_O14662_STX16_HUMAN_STX16.pdf
- SECchrom_O14672_ADA10_HUMAN_ADAM10_KUZ_MADM.pdf
- SECchrom_O14684_PTGES_HUMAN_PTGES_MGST1L1_MPGES1_PGES_PIG12.pdf
- SECchrom_O14727_APAF_HUMAN_APAF1_KIAA0413.pdf
- SECchrom_O14732_IMPA2_HUMAN_IMPA2_IMP.18P.pdf
- SECchrom_O14733_MP2K7_HUMAN_MAP2K7_JNKK2_MEK7_MKK7_PRKMK7_S.pdf
- SECchrom_O14734_ACOT8_HUMAN_ACOT8_ACTEIII_PTE1_PTE2.pdf
- SECchrom_O14735_CDIPT_HUMAN_CDIPT_PIS_PIS1.pdf
- SECchrom_O14737_PDCD5_HUMAN_PDCD5_TFAR19.pdf
- SECchrom_O14744_ANM5_HUMAN_PRMT5_HRMT1L5_IBP72_JBP1_SKB1.pdf
- SECchrom_O14745_NHRF1_HUMAN_SLC9A3R1_NHERF_NHERF1.pdf
- SECchrom_O14757_CHK1_HUMAN_CHEK1_CHK1.pdf
- SECchrom_O14776_TCRG1_HUMAN_TCERG1_CA150_TAF2S.pdf
- SECchrom_O14777_NDC80_HUMAN_NDC80_HEC_HEC1_KNTC2.pdf
- SECchrom_O14787_TNPO2_HUMAN_TNPO2.pdf
- SECchrom_O14795_UN13B_HUMAN_UNC13B_UNC13.pdf
- SECchrom_O14802_RPC1_HUMAN_POLR3A.pdf
- SECchrom_O14818_PSA7_HUMAN_PSMA7_HSPC.pdf
- SECchrom_O14828_SCAM3_HUMAN_SCAMP3_C1orf3_PROPIN1.pdf
- SECchrom_O14832_PAHX_HUMAN_PHYH_PAHX.pdf
- SECchrom_O14841_OPLA_HUMAN_OPLAH.pdf
- SECchrom_O14879_IFIT3_HUMAN_IFIT3_CIG-49_IFI60_IFIT4_ISG60.pdf
- SECchrom_O14880_MGST3_HUMAN_MGST3.pdf
- SECchrom_O14893_GEMI2_HUMAN_GEMIN2_SIP1.pdf
- SECchrom_O14907_TX1B3_HUMAN_TAX1BP3_TIP1.pdf
- SECchrom_O14908_GIPC1_HUMAN_GIPC1_C19orf3_GIPC_RGS19IP1.pdf
- SECchrom_O14920_IKKB_HUMAN_IKBKB_IKKB.pdf
- SECchrom_O14929_HAT1_HUMAN_HAT1_KAT1.pdf
- SECchrom_O14936_CSKP_HUMAN_CASK_LIN2.pdf
- SECchrom_O14949_QCR8_HUMAN_UQCRQ.pdf
- SECchrom_O14964_HGS_HUMAN_HGS_HRS.pdf
- SECchrom_O14967_CLGN_HUMAN_CLGN.pdf
- SECchrom_O14972_DSCR3_HUMAN_DSCR3_DCRA_DSCRA.pdf
- SECchrom_O14974_MYPT1_HUMAN_PPP1R12A_MBS_MYPT1.pdf
- SECchrom_O14975_S27A2_HUMAN_SLC27A2_ACSVL1_FACVL1_FATP2_VLA.pdf
- SECchrom_O14976_GAK_HUMAN_GAK.pdf
- SECchrom_O14979_HNRDL_HUMAN_HNRNPDL_HNRPDL_JKTBP.pdf
- SECchrom_O14980_XPO1_HUMAN_XPO1_CRM1.pdf
- SECchrom_O14981_BTAF1_HUMAN_BTAF1_TAF172.pdf
- SECchrom_O15013_ARHGA_HUMAN_ARHGEF10_KIAA0294.pdf
- SECchrom_O15020_SPTN2_HUMAN_SPTBN2_KIAA0302_SCA5.pdf
- SECchrom_O15027_SC16A_HUMAN_SEC16A_KIAA0310_SEC16_SEC16L.pdf
- SECchrom_O15031_PLXB2_HUMAN_PLXNB2_KIAA0315.pdf
- SECchrom_O15037_KHNYN_HUMAN_KHNYN_KIAA0323.pdf
- SECchrom_O15042_SR140_HUMAN_U2SURP_KIAA0332_SR140.pdf
- SECchrom_O15047_SET1A_HUMAN_SETD1A_KIAA0339_KMT2F_SET1_SET1.pdf
- SECchrom_O15056_SYNJ2_HUMAN_SYNJ2_KIAA0348.pdf
- SECchrom_O15061_SYNEM_HUMAN_SYNM_DMN_KIAA0353_SYN.pdf
- SECchrom_O15066_KIF3B_HUMAN_KIF3B_KIAA0359.pdf
- SECchrom_O15067_PUR4_HUMAN_PFAS_KIAA0361.pdf
- SECchrom_O15084_ANR28_HUMAN_ANKRD28_KIAA0379.pdf
- SECchrom_O15111_IKKA_HUMAN_CHUK_IKKA_TCF16.pdf
- SECchrom_O15116_LSM1_HUMAN_LSM1_CASM.pdf
- SECchrom_O15118_NPC1_HUMAN_NPC1.pdf
- SECchrom_O15121_DEGS1_HUMAN_DEGS1_DES1_MLD_MIG15.pdf
- SECchrom_O15126_SCAM1_HUMAN_SCAMP1_SCAMP.pdf
- SECchrom_O15127_SCAM2_HUMAN_SCAMP2.pdf
- SECchrom_O15143_ARC1B_HUMAN_ARPC1B_ARC41.pdf
- SECchrom_O15144_ARPC2_HUMAN_ARPC2_ARC34_PRO2446.pdf
- SECchrom_O15145_ARPC3_HUMAN_ARPC3_ARC21.pdf
- SECchrom_O15155_BET1_HUMAN_BET1.pdf
- SECchrom_O15160_RPAC1_HUMAN_POLR1C_POLR1E.pdf
- SECchrom_O15164_TIF1A_HUMAN_TRIM24_RNF82_TIF1_TIF1A.pdf
- SECchrom_O15173_PGRC2_HUMAN_PGRMC2_DG6_PMBP.pdf
- SECchrom_O15212_PFD6_HUMAN_PFDN6_HKE2_PFD6.pdf
- SECchrom_O15226_NKRF_HUMAN_NKRF_ITBA4_NRF.pdf
- SECchrom_O15228_GNPAT_HUMAN_GNPAT_DAPAT_DHAPAT.pdf
- SECchrom_O15230_LAMA5_HUMAN_LAMA5_KIAA0533_KIAA1907.pdf
- SECchrom_O15234_CASC3_HUMAN_CASC3_MLN51.pdf
- SECchrom_O15254_ACOX3_HUMAN_ACOX3_BRCOX_PRCOX.pdf
- SECchrom_O15258_RER1_HUMAN_RER1.pdf
- SECchrom_O15260_SURF4_HUMAN_SURF4_SURF-4.pdf
- SECchrom_O15269_SPTC1_HUMAN_SPTLC1_LCB1.pdf
- SECchrom_O15270_SPTC2_HUMAN_SPTLC2_KIAA0526_LCB2.pdf
- SECchrom_O15294_OGT1_HUMAN_OGT.pdf
- SECchrom_O15305_PMM2_HUMAN_PMM2.pdf
- SECchrom_O15318_RPC7_HUMAN_POLR3G.pdf
- SECchrom_O15321_TM9S1_HUMAN_TM9SF1.pdf
- SECchrom_O15327_INP4B_HUMAN_INPP4B.pdf
- SECchrom_O15344_TRI18_HUMAN_MID1_FXY_RNF59_TRIM18_XPRF.pdf
- SECchrom_O15347_HMGB3_HUMAN_HMGB3_HMG2A_HMG4.pdf
- SECchrom_O15355_PPM1G_HUMAN_PPM1G_PPM1C.pdf
- SECchrom_O15357_SHIP2_HUMAN_INPPL1_SHIP2.pdf
- SECchrom_O15371_EIF3D_HUMAN_EIF3D_EIF3S7.pdf
- SECchrom_O15372_EIF3H_HUMAN_EIF3H_EIF3S3.pdf
- SECchrom_O15379_HDAC3_HUMAN_HDAC3.pdf
- SECchrom_O15381_NVL_HUMAN_NVL.pdf
- SECchrom_O15382_BCAT2_HUMAN_BCAT2_BCATM_BCT2_ECA40.pdf
- SECchrom_O15397_IPO8_HUMAN_IPO8_RANBP8.pdf
- SECchrom_O15400_STX7_HUMAN_STX7.pdf
- SECchrom_O15427_MOT4_HUMAN_SLC16A3_MCT4.pdf
- SECchrom_O15438_MRP3_HUMAN_ABCC3_CMOAT2_MLP2_MRP3.pdf
- SECchrom_O15439_MRP4_HUMAN_ABCC4_MRP4.pdf
- SECchrom_O15446_RPA34_HUMAN_CD3EAP_ASE1_CAST_PAF49.pdf
- SECchrom_O15460_P4HA2_HUMAN_P4HA2_UNQ290_PRO330.pdf
- SECchrom_O15498_YKT6_HUMAN_YKT6.pdf
- SECchrom_O15504_NUPL2_HUMAN_NUPL2_CG1.pdf
- SECchrom_O15511_ARPC5_HUMAN_ARPC5_ARC16.pdf
- SECchrom_O15514_RPB4_HUMAN_POLR2D.pdf
- SECchrom_O15530_PDPK1_HUMAN_PDPK1_PDK1.pdf
- SECchrom_O15533_TPSN_HUMAN_TAPBP_NGS17_TAPA.pdf
- SECchrom_O15541_R113A_HUMAN_RNF113A_RNF113_ZNF183.pdf
- SECchrom_O43143_DHX15_HUMAN_DHX15_DBP1_DDX15.pdf
- SECchrom_O43148_MCES_HUMAN_RNMT_KIAA0398.pdf
- SECchrom_O43149_ZZEF1_HUMAN_ZZEF1_KIAA0399.pdf
- SECchrom_O43150_ASAP2_HUMAN_ASAP2_DDEF2_KIAA0400.pdf
- SECchrom_O43156_TTI1_HUMAN_TTI1_KIAA0406_SMG10.pdf
- SECchrom_O43157_PLXB1_HUMAN_PLXNB1_KIAA0407_PLXN5_SEP.pdf
- SECchrom_O43159_RRP8_HUMAN_RRP8_KIAA0409_NML_hucep-1.pdf
- SECchrom_O43169_CYB5B_HUMAN_CYB5B_CYB5M_OMB5.pdf
- SECchrom_O43172_PRP4_HUMAN_PRPF4_PRP4.pdf
- SECchrom_O43175_SERA_HUMAN_PHGDH_PGDH3.pdf
- SECchrom_O43237_DC1L2_HUMAN_DYNC1LI2_DNCLI2_LIC2.pdf
- SECchrom_O43242_PSMD3_HUMAN_PSMD3.pdf
- SECchrom_O43252_PAPS1_HUMAN_PAPSS1_ATPSK1_PAPSS.pdf
- SECchrom_O43264_ZW10_HUMAN_ZW10.pdf
- SECchrom_O43290_SNUT1_HUMAN_SART1.pdf
- SECchrom_O43292_GPAA1_HUMAN_GPAA1_GAA1.pdf
- SECchrom_O43294_TGFI1_HUMAN_TGFB1I1_ARA55.pdf
- SECchrom_O43301_HS12A_HUMAN_HSPA12A_KIAA0417.pdf
- SECchrom_O43310_CTIF_HUMAN_CTIF_KIAA0427.pdf
- SECchrom_O43314_VIP2_HUMAN_PPIP5K2_HISPPD1_KIAA0433_VIP2.pdf
- SECchrom_O43318_M3K7_HUMAN_MAP3K7_TAK1.pdf
- SECchrom_O43324_MCA3_HUMAN_EEF1E1_AIMP3_P18.pdf
- SECchrom_O43353_RIPK2_HUMAN_RIPK2_CARDIAK_RICK_RIP2_UNQ277_.pdf
- SECchrom_O43379_WDR62_HUMAN_WDR62_C19orf14.pdf
- SECchrom_O43390_HNRPR_HUMAN_HNRNPR_HNRPR.pdf
- SECchrom_O43395_PRPF3_HUMAN_PRPF3_HPRP3_PRP3.pdf
- SECchrom_O43396_TXNL1_HUMAN_TXNL1_TRP32_TXL_TXNL.pdf
- SECchrom_O43399_TPD54_HUMAN_TPD52L2.pdf
- SECchrom_O43402_EMC8_HUMAN_EMC8_C16orf2_C16orf4_COX4AL_COX4.pdf
- SECchrom_O43414_ERI3_HUMAN_ERI3_PINT1_PRNPIP_PRNPIP1.pdf
- SECchrom_O43422_P52K_HUMAN_THAP12_DAP4_P52RIPK_PRKRIR_THAP0.pdf
- SECchrom_O43432_IF4G3_HUMAN_EIF4G3.pdf
- SECchrom_O43447_PPIH_HUMAN_PPIH_CYP20_CYPH.pdf
- SECchrom_O43464_HTRA2_HUMAN_HTRA2_OMI_PRSS25.pdf
- SECchrom_O43488_ARK72_HUMAN_AKR7A2_AFAR_AFAR1_AKR7.pdf
- SECchrom_O43491_E41L2_HUMAN_EPB41L2.pdf
- SECchrom_O43493_TGON2_HUMAN_TGOLN2_TGN46_TGN51.pdf
- SECchrom_O43504_LTOR5_HUMAN_LAMTOR5_HBXIP_XIP.pdf
- SECchrom_O43505_B4GA1_HUMAN_B4GAT1_B3GNT1_B3GNT6.pdf
- SECchrom_O43516_WIPF1_HUMAN_WIPF1_WASPIP_WIP.pdf
- SECchrom_O43583_DENR_HUMAN_DENR_DRP1_H14.pdf
- SECchrom_O43592_XPOT_HUMAN_XPOT.pdf
- SECchrom_O43598_DNPH1_HUMAN_DNPH1_C6orf108_RCL.pdf
- SECchrom_O43615_TIM44_HUMAN_TIMM44_MIMT44_TIM44.pdf
- SECchrom_O43617_TPPC3_HUMAN_TRAPPC3_BET3_CDABP0066.pdf
- SECchrom_O43633_CHM2A_HUMAN_CHMP2A_BC2_CHMP2.pdf
- SECchrom_O43657_TSN6_HUMAN_TSPAN6_TM4SF6_UNQ767_PRO1560.pdf
- SECchrom_O43660_PLRG1_HUMAN_PLRG1.pdf
- SECchrom_O43663_PRC1_HUMAN_PRC1.pdf
- SECchrom_O43665_RGS10_HUMAN_RGS10.pdf
- SECchrom_O43670_ZN207_HUMAN_ZNF207_BUGZ.pdf
- SECchrom_O43674_NDUB5_HUMAN_NDUFB5.pdf
- SECchrom_O43678_NDUA2_HUMAN_NDUFA2.pdf
- SECchrom_O43681_ASNA_HUMAN_ASNA1_ARSA_TRC40.pdf
- SECchrom_O43683_BUB1_HUMAN_BUB1_BUB1L.pdf
- SECchrom_O43684_BUB3_HUMAN_BUB3.pdf
- SECchrom_O43707_ACTN4_HUMAN_ACTN4.pdf
- SECchrom_O43708_MAAI_HUMAN_GSTZ1_MAAI.pdf
- SECchrom_O43715_TRIA1_HUMAN_TRIAP1_15E1.1_HSPC132.pdf
- SECchrom_O43716_GATC_HUMAN_GATC_15E1.2.pdf
- SECchrom_O43719_HTSF1_HUMAN_HTATSF1.pdf
- SECchrom_O43741_AAKB2_HUMAN_PRKAB2.pdf
- SECchrom_O43747_AP1G1_HUMAN_AP1G1_ADTG_CLAPG1.pdf
- SECchrom_O43752_STX6_HUMAN_STX6.pdf
- SECchrom_O43765_SGTA_HUMAN_SGTA_SGT_SGT1.pdf
- SECchrom_O43768_ENSA_HUMAN_ENSA.pdf
- SECchrom_O43772_MCAT_HUMAN_SLC25A20_CAC_CACT.pdf
- SECchrom_O43776_SYNC_HUMAN_NARS.pdf
- SECchrom_O43795_MYO1B_HUMAN_MYO1B.pdf
- SECchrom_O43805_SSNA1_HUMAN_SSNA1_NA14.pdf
- SECchrom_O43809_CPSF5_HUMAN_NUDT21_CFIM25_CPSF25_CPSF5.pdf
- SECchrom_O43813_LANC1_HUMAN_LANCL1_GPR69A.pdf
- SECchrom_O43815_STRN_HUMAN_STRN.pdf
- SECchrom_O43818_U3IP2_HUMAN_RRP9_RNU3IP2_U355K.pdf
- SECchrom_O43823_AKAP8_HUMAN_AKAP8_AKAP95.pdf
- SECchrom_O43837_IDH3B_HUMAN_IDH3B.pdf
- SECchrom_O43847_NRDC_HUMAN_NRDC_NRD1.pdf
- SECchrom_O43852_CALU_HUMAN_CALU.pdf
- SECchrom_O43854_EDIL3_HUMAN_EDIL3_DEL1.pdf
- SECchrom_O43865_SAHH2_HUMAN_AHCYL1_DCAL_IRBIT_XPVKONA.pdf
- SECchrom_O43896_KIF1C_HUMAN_KIF1C_KIAA0706.pdf
[truncated: 4,744 more entries]
